# Supplementary material for: Improving Hox Protein Classification across the Major Model Organisms
Source: PLoS One. 2010 May 25;5(5):e10820. doi: 10.1371/journal.pone.0010820 (PMC2876039; doi:10.1371/journal.pone.0010820)
Supplement: Appendix S2 — Homeodomain alignment. The multiple sequence alignment of homeodomains from which a Profile-Hidden-Markov-Model (HMM) was derived. This HMM was subsequently used to identify the homeodomains of the sequences in our set of interest. (0.00 MB TXT) [file pone.0010820.s002.txt]

>lab-PA
NNSGRTNFTNKQLTELEKEFHFNRYLTRARRIEIANTLQLNETQVKIWFQNRRMKQKKRV
>Dfd
PKRQRTAYTRHQILELEKEFHYNRYLTRRRRIEIAHTLVLSERQIKIWFQNRRMKWKKDN
>Pb-PA
PRRLRTAYTNTQLLELEKEFHFNKYLCRPRRIEIAASLDLTERQVKVWFQNRRMKHKRQT
>Scr-PA
TKRQRTSYTRYQTLELEKEFHFNRYLTRRRRIEIAHALCLTERQIKIWFQNRRMKWKKEH
>Antp-PI
RKRGRQTYTRYQTLELEKEFHFNRYLTRRRRIEIAHALCLTERQIKIWFQNRRMKWKKEN
>Ubx-PA
RRRGRQTYTRYQTLELEKEFHTNHYLTRRRRIEMAHALCLTERQIKIWFQNRRMKLKKEI
>Abd-A-PA
RRRGRQTYTRFQTLELEKEFHFNHYLTRRRRIEIAHALCLTERQIKIWFQNRRMKLKKEL
>Abd-B-PA
VRKKRKPYSKFQTLELEKEFLFNAYVSKQKRWELARNLQLTERQVKIWFQNRRMKNKKNS
