# Supplementary material for: Improving Hox Protein Classification across the Major Model Organisms
Source: PLoS One. 2010 May 25;5(5):e10820. doi: 10.1371/journal.pone.0010820 (PMC2876039; doi:10.1371/journal.pone.0010820)
Supplement: Appendix S3 — Extended homeodomain alignment. The multiple sequence alignment of extended homeodomains from which a Profile-Hidden-Markov-Model (HMM) was derived. This HMM was subsequently used to identify the extended homeodomains of the sequences in our set of interest. (0.00 MB TXT) [file pone.0010820.s003.txt]

>lab-PA
YKWMqlkrnvpkpqapklpasgiasmhdyqmngqldmcrggggggsgvgngpvgvggngspgiggvlsvqnslimansaaaagsahpngmgvglgsgsglsscslssntnNSGRTNFTNKQLTELEKEFHFNRYLTRARRIEIANTLQLNETQVKIWFQNRRMKQKKRV
>Dfd
YPWMkkihvagvangsyqpgmep.......................................................................................KRQRTAYTRHQILELEKEFHYNRYLTRRRRIEIAHTLVLSERQIKIWFQNRRMKWKKDN
>Pb-PA
YPWMkekktsrkssnnnnqgdnsitefvpenglp............................................................................RRLRTAYTNTQLLELEKEFHFNKYLCRPRRIEIAASLDLTERQVKVWFQNRRMKHKRQT
>Pb-PB
YPWMkekktsrkssnnnnqgdnsiknglp.................................................................................RRLRTAYTNTQLLELEKEFHFNKYLCRPRRIEIAASLDLTERQVKVWFQNRRMKHKRQT
>Pb-PC
YPWMkekktsrkssnnnnqaefvpenglp.................................................................................RRLRTAYTNTQLLELEKEFHFNKYLCRPRRIEIAASLDLTERQVKVWFQNRRMKHKRQT
>Pb-RD
YPWMkekktsrkssnnnnqenglp......................................................................................RRLRTAYTNTQLLELEKEFHFNKYLCRPRRIEIAASLDLTERQVKVWFQNRRMKHKRQT
>Scr-PA
YPWMkrvhlgtstvnanget..........................................................................................KRQRTSYTRYQTLELEKEFHFNRYLTRRRRIEIAHALCLTERQIKIWFQNRRMKWKKEH
>Antp-PI
YPWMrsqfgkcqer................................................................................................KRGRQTYTRYQTLELEKEFHFNRYLTRRRRIEIAHALCLTERQIKIWFQNRRMKWKKEN
>Antp-PD
YPWMrsqfer....................................................................................................KRGRQTYTRYQTLELEKEFHFNRYLTRRRRIEIAHALCLTERQIKIWFQNRRMKWKKEN
>Ubx-PA
YPWMaiagecpedptkskirsdltqyggistdmgkryseslagsllpdwlgtnglr......................................................RRGRQTYTRYQTLELEKEFHTNHYLTRRRRIEMAHALCLTERQIKIWFQNRRMKLKKEI
>Ubx-PB
YPWMaiagtnglr.................................................................................................RRGRQTYTRYQTLELEKEFHTNHYLTRRRRIEMAHALCLTERQIKIWFQNRRMKLKKEI
>Ubx-PC
YPWMaiagecpedptkskryseslagsllpdwlgtnglr.......................................................................RRGRQTYTRYQTLELEKEFHTNHYLTRRRRIEMAHALCLTERQIKIWFQNRRMKLKKEI
>Ubx-PD
YPWMaiagkryseslagsllpdwlgtnglr................................................................................RRGRQTYTRYQTLELEKEFHTNHYLTRRRRIEMAHALCLTERQIKIWFQNRRMKLKKEI
>Ubx-PE
YPWMaiagkirsdltqyggistdmgkryseslagsllpdwlgtnglr...............................................................RRGRQTYTRYQTLELEKEFHTNHYLTRRRRIEMAHALCLTERQIKIWFQNRRMKLKKEI
>Ubx-PF
YPWMaiagecpedptkstnglr........................................................................................RRGRQTYTRYQTLELEKEFHTNHYLTRRRRIEMAHALCLTERQIKIWFQNRRMKLKKEI
>Abd-A-PA
YPWMtltdwmgspfervvcgdfngpngcpr................................................................................RRGRQTYTRFQTLELEKEFHFNHYLTRRRRIEIAHALCLTERQIKIWFQNRRMKLKKEL
>Abd-B-PA
HEWtgqvsv.....................................................................................................RKKRKPYSKFQTLELEKEFLFNAYVSKQKRWELARNLQLTERQVKIWFQNRRMKNKKNS
