# Supplementary material for: Improving Hox Protein Classification across the Major Model Organisms
Source: PLoS One. 2010 May 25;5(5):e10820. doi: 10.1371/journal.pone.0010820 (PMC2876039; doi:10.1371/journal.pone.0010820)
Supplement: Appendix S5 — CLANS sequences. A Zip archive containing the various groups of sequences used in our CLANS analyses. The archive provides one file with FASTA-format sequences for each of the similarity maps displayed in figures 3– 9. In addition, the archive also contains the set of FASTA-format sequences used for our comparison of Hox15, NOB-1 and EGL-5. (2.41 MB ZIP) [file pone.0010820.s005.zip]

Archive with 13 entries (13 files):
- Figure3A_sequences.txt
- Figure3B_sequences.txt
- Figure3C_and_4A_sequences.txt
- Figure4B_sequences.txt
- Figure4C_sequences.txt
- Figure5_sequences.txt
- Figure6_sequences.txt
- Figure7_sequences.txt
- Figure8_sequences.txt
- Figure9A_sequences.txt
- Figure9B_sequences.txt
- Figure9C_sequences.txt
- Hox15_NOB1_EGL5_sequences.txt
