# Supplementary material for: Improving Hox Protein Classification across the Major Model Organisms
Source: PLoS One. 2010 May 25;5(5):e10820. doi: 10.1371/journal.pone.0010820 (PMC2876039; doi:10.1371/journal.pone.0010820)
Supplement: Appendix S5 — CLANS sequences. A Zip archive containing the various groups of sequences used in our CLANS analyses. The archive provides one file with FASTA-format sequences for each of the similarity maps displayed in figures 3– 9. In addition, the archive also contains the set of FASTA-format sequences used for our comparison of Hox15, NOB-1 and EGL-5. (2.41 MB ZIP) [file pone.0010820.s005.zip › Figure3B_sequences.txt]

>gi|9988771|gb|AAG10784.1|AF285145_1 [Sarsia sp. 'Long Island Sound'] gi|9988771|gb|AAG10784.1|AF285145_1 ;E = 2.9e-31 pos:146 to 205 ; homeodomain protein Cnox 2 [Sarsia sp Long Island Sound ] 0
SKRIRTAYTSIQLLELEKGFQNNRYLSRLRRIQIAAMLHLTEKQVKIWFQNRRVKWKKDK
>gi|9964019|gb|AAG09805.1|AF268446_1 [Podocoryna carnea] gi|9964019|gb|AAG09805.1|AF268446_1 ;E = 9.9e-33 pos:192 to 251 ; GSX transcription factor [Podocoryne carnea] 1
AKRIRTAYTSIQLLELEKEFQNNRYLSRLRRIQIAAMLDLTEKQVKIWFQNRRVKWKKDK
>gi|9957758|gb|AAG09468.1| [Sus scrofa] gi|9957758|gb|AAG09468.1| ;E = 4.9e-08 pos:19 to 56 ; homeodomain protein PDX 1 [Sus scrofa] 2
NKRTRTAYTRAQLLELEKEFLFNKYISRPRRVELAVML
>gi|9957756|gb|AAG09467.1| [Sus scrofa] gi|9957756|gb|AAG09467.1| ;E = 1.7e-18 pos:21 to 80 ; homeobox protein Nkx6 1 [Sus scrofa] 3
RKHTRPTFSGQQIFALEKTFEQTKYLAGPERARLAYSLGMTESQVKVWFQNRRTKWRKKH
>gi|9957602|gb|AAG09430.1|AF181095_1 [Euprymna scolopes] gi|9957602|gb|AAG09430.1|AF181095_1 ;E = 2.4e-14 pos:1 to 52 ; engrailed homeobox protein [Euprymna scolopes] 4
TSDQLLRLKQEFDDCRYLTEDRRKKLARELSLSEAQIKIWFQNKRAKIKKSS
>gi|9954899|pdb|1DU0|A [undef] gi|9954899|pdb|1DU0|A ;E = 2.6e-14 pos:1 to 57 ; Chain A Engrailed Homeodomain Q50a Variant Dna Complex gi|9954900|pdb|1DU0|B Chain B Engrailed Homeodomain Q50a Variant Dna Complex 5
RPRTAFSSEQLARLKREFNENRYLTERRRQQLSSELGLNEAQIKIWFANKRAKIKKS
>gi|9937306|gb|AAG02409.1|AF255045_1 [Danio rerio] gi|9937306|gb|AAG02409.1|AF255045_1 ;E = 4.7e-17 pos:117 to 176 ; vox [Danio rerio] 6
TRRIRTKFTPEQIDKLEKIFNKHKYLDAGERVKTALKLGLSETQIRTWFQNRRMKLKREV
>gi|9910538|ref|NP_064300.1| [Mus musculus] gi|9910538|ref|NP_064300.1| ;E = 4.8e-21 pos:166 to 225 ; T cell leukemia homeobox 3 [Mus musculus] gi|6016289|sp|O55144 1|TLX3_MOUSE RecName Full T cell leukemia homeobox protein 3 AltName Full Homeobox TLX 3 AltName Full Homeobox protein Hox 11L2 AltName Full Respiratory neuron homeobox protein gi|2959932|emb|CAA11551 1| HOX11L2 [Mus musculus] 7
RKKPRTSFSRVQICELEKRFHRQKYLASAERAALAKSLKMTDAQVKTWFQNRRTKWRRQT
>gi|99030988|gb|ABF61779.1| [Nematostella vectensis] gi|99030988|gb|ABF61779.1| ;E = 8.5e-24 pos:131 to 190 ; gastrulation brain homeodomain [Nematostella vectensis] 8
RRRKRTAFTSKQLLQLEREFHNKKYVSLEERSVIATNLNLTEVQVKIWFQNRRAKWKRVR
>gi|99029087|gb|ABF60831.1| [Polypterus senegalus] gi|99029087|gb|ABF60831.1| ;E = 1.3e-26 pos:147 to 206 ; Cdx2 [Polypterus senegalus] 9
KDKYRVVYTDHQRLELEKEFHYSRYITIRRKSEIAMSLGLSERQVKIWFQNRRAKERKLA
>gi|99029081|gb|ABF60828.1| [Polypterus senegalus] gi|99029081|gb|ABF60828.1| ;E = 9.5e-36 pos:10 to 69 ; pancreatic and duodenal homeobox [Polypterus senegalus] 10
NKRTRTAYTRAQLLELEKEFLFNKYISRPRRVELAVMLNLTERHIKIWFQNRRMKWKKEE
>gi|988250|gb|AAA75472.1| [Bos taurus] gi|988250|gb|AAA75472.1| ;E = 2.7e-30 pos:59 to 110 ; Antennapedia type homeotic factor 11
RSRGRQIYSRYQTLELEKEFHFNRYLTRRRRIEIANALCLTERQIKIWFQNR
>gi|9802382|gb|AAF99702.1| [Sus scrofa] gi|9802382|gb|AAF99702.1| ;E = 1.4e-34 pos:14 to 73 ; homeobox protein A10 [Sus scrofa] 12
GRKKRCPYTKHQTLELEKEFLFNMYLTRERRLEISRSVHLTDRQVKIWFQNRRMKLKKMN
>gi|9796392|dbj|BAB11690.1| [Homo sapiens] gi|9796392|dbj|BAB11690.1| ;E = 2.3e-20 pos:502 to 561 ; NUP98 HOXD13 fusion protein [Homo sapiens] 13
GRKKRVPYTKLQLKELENEYAINKFINKDKRRRISAATNLSERQVTIWFQNRRVKDKKIV
>gi|976094|emb|CAA57211.1| [Podocoryna carnea] gi|976094|emb|CAA57211.1| ;E = 4.9e-35 pos:173 to 232 ; hox1 [Podocoryne carnea] 14
LSKKRVCFSQKQIVELEKEFHFNKYLTRARRVEISHTLDLTEAQIKIWFQNRRMKHKREQ
>gi|975241|gb|AAA75162.1| [Mus musculus] gi|975241|gb|AAA75162.1| ;E = 2.2e-42 pos:35 to 94 ; homeobox protein 15
PKRSRTAYTRQQVLELEKEFHYNRYLTRRRRVEIAHALCLSERQIKIWFQNRRMKWKKDH
>gi|974817|emb|CAA61031.1| [Danio rerio] gi|974817|emb|CAA61031.1| ;E = 1.4e-20 pos:191 to 250 ; HoxD13 [Danio rerio] 16
GRKKRVPYTKFQLKELEREYNTTKFITKENRRRIASSTNLSERQVTIWFQNRRVKDKKRP
>gi|974815|emb|CAA61032.1| [Danio rerio] gi|974815|emb|CAA61032.1| ;E = 5.6e-25 pos:208 to 267 ; HoxD12 [Danio rerio] 17
SRKKRKPYTKPQLTELENEFMMNEFINRQKRKELSDRLELSDQQVKIWFQNRRMKKKRLM
>gi|974813|emb|CAA61030.1| [Danio rerio] gi|974813|emb|CAA61030.1| ;E = 6.6e-27 pos:191 to 250 ; HoxD11 [Danio rerio] 18
SRKKRCPYSKYQIRELEREFFFNVYINKEKRLQLSRMLSLTDRQVKIWFQNRRMKEKKLN
>gi|969090|gb|AAA84408.1| [Drosophila melanogaster] gi|969090|gb|AAA84408.1| ;E = 1.6e-41 pos:286 to 345 ; UBXIA 19
RRRGRQTYTRYQTLELEKEFHTNHYLTRRRRIEMAHALCLTERQIKIWFQNRRMKLKKEI
>gi|969089|gb|AAA84409.1| [Drosophila melanogaster] gi|969089|gb|AAA84409.1| ;E = 1.6e-41 pos:269 to 328 ; UBXIIA 20
RRRGRQTYTRYQTLELEKEFHTNHYLTRRRRIEMAHALCLTERQIKIWFQNRRMKLKKEI
>gi|969088|gb|AAA84410.1| [Drosophila melanogaster] gi|969088|gb|AAA84410.1| ;E = 1.6e-41 pos:252 to 311 ; UBXIVA 21
RRRGRQTYTRYQTLELEKEFHTNHYLTRRRRIEMAHALCLTERQIKIWFQNRRMKLKKEI
>gi|969087|gb|AAA84411.1| [Drosophila melanogaster] gi|969087|gb|AAA84411.1| ;E = 1.6e-41 pos:278 to 337 ; UBXIIB 22
RRRGRQTYTRYQTLELEKEFHTNHYLTRRRRIEMAHALCLTERQIKIWFQNRRMKLKKEI
>gi|969086|gb|AAA84412.1| [Drosophila melanogaster] gi|969086|gb|AAA84412.1| ;E = 1.6e-41 pos:295 to 354 ; UBXIB 23
RRRGRQTYTRYQTLELEKEFHTNHYLTRRRRIEMAHALCLTERQIKIWFQNRRMKLKKEI
>gi|9652097|gb|AAF91401.1|AF269156_1 [Anopheles gambiae] gi|9652097|gb|AAF91401.1|AF269156_1 ;E = 5.4e-26 pos:1 to 52 ; transcription factor zen [Anopheles gambiae] 24
KRSRTAFTSSQLVELEKEFHSNRYLCRPRRIELTRKLALTERQIKIWFQNRR
>gi|9652095|gb|AAF91400.1|AF269155_1 [Anopheles gambiae] gi|9652095|gb|AAF91400.1|AF269155_1 ;E = 6.2e-40 pos:1 to 59 ; transcription factor Deformed [Anopheles gambiae] 25
PKRQRTAYTRHQILELEKEFHYNXYLTRRRRIEIAHTLVLSERQIKIWFQNRRMKWKKD
>gi|9652093|gb|AAF91399.1|AF269154_1 [Anopheles gambiae] gi|9652093|gb|AAF91399.1|AF269154_1 ;E = 1.2e-33 pos:24 to 76 ; transcription factor proboscipedia [Anopheles gambiae] 26
PRRLRTAYTNTQLLELEKEFHFNKYLCRPRRIEIAASLDLTERQVKVWFQNRR
>gi|9652091|gb|AAF91398.1|AF269153_1 [Anopheles gambiae] gi|9652091|gb|AAF91398.1|AF269153_1 ;E = 6.8e-35 pos:53 to 109 ; labial homeotic protein [Anopheles gambiae] 27
NSTGRTNFTNKQLTELEKEFHFNKYLTRARRIEIANALHLNETQVKIWFQNRRMKQK
>gi|95132377|gb|AAI16462.1| [Xenopus laevis] gi|95132377|gb|AAI16462.1| ;E = 1.4e-17 pos:129 to 188 ; Unknown (protein for MGC 132388) [Xenopus laevis] 28
IRKPRTIYSSYQLAALQRRFQKAQYLALPERAELAAQLGLTQTQVKIWFQNRRSKFKKIY
>gi|95104785|gb|ABF51666.1| [Amia calva] gi|95104785|gb|ABF51666.1| ;E = 1e-26 pos:153 to 212 ; caudal homeobox gene 2 [Amia calva] 29
KDKYRVVYSDHQRLELEKEFHSNRYITIRRKADIAATLGLSERQVKIWFQNRRAKERKLD
>gi|95104784|gb|ABF51665.1| [Amia calva] gi|95104784|gb|ABF51665.1| ;E = 9.5e-36 pos:140 to 199 ; pancreatic and duodenal homeobox [Amia calva] 30
NKRTRTAYTRAQLLELEKEFLFNKYISRPRRVELAVMLNLTERHIKIWFQNRRMKWKKEE
>gi|95104783|gb|ABF51664.1| [Amia calva] gi|95104783|gb|ABF51664.1| ;E = 2.5e-31 pos:137 to 196 ; genomic screen homeobox 1 [Amia calva] 31
SKRMRTAFTSTQLLELEREFSSNMYLSRLRRIEIATYLNLSEKQVKIWFQNRRVKHKKEG
>gi|9506423|ref|NP_062319.1| [Mus musculus] gi|9506423|ref|NP_062319.1| ;E = 3e-22 pos:178 to 237 ; BarH like 1 [Mus musculus] gi|16923956|ref|NP_476450 1| BarH like homeobox 1 [Rattus norvegicus] gi|52783536|sp|P63156 1|BARH1_RAT RecName Full BarH like 1 homeobox protein AltName Full Bar class homeodomain protein MBH2 AltName Full BarH related homeobox protein 1 gi|52783539|sp|P63157 1|BARH1_MOUSE RecName Full BarH like 1 homeobox protein AltName Full Bar class homeodomain protein MBH2 AltName Full BarH related homeobox protein 1 gi|14279212|gb|AAK58534 1|AF264026_1 barH related homeobox protein 1 BHX1 [Mus musculus] gi|8217344|emb|CAB92529 1| BARHL1 protein [Mus musculus] gi|11463945|dbj|BAB18599 1| Bar class homeodomain protein MBH2 [Mus musculus] gi|11463947|dbj|BAB18600 1| Bar class homeodomain protein MBH2 [Rattus norvegicus] gi|33417237|gb|AAH55731 1| Barhl1 protein [Mus musculus] gi|123227903|emb|CAM21462 1| BarH like 1 (Drosophila) [Mus musculus] gi|148676453|gb|EDL08400 1| BarH like 1 (Drosophila) isoform CRA_a [Mus musculus] gi|148676455|gb|EDL08402 1| BarH like 1 (Drosophila) isoform CRA_a [Mus musculus] gi|149039173|gb|EDL93393 1| BarH like 1 (Drosophila) isoform CRA_a [Rattus norvegicus] gi|149039174|gb|EDL93394 1| BarH like 1 (Drosophila) isoform CRA_a [Rattus norvegicus] 32
PRKARTAFTDHQLAQLERSFERQKYLSVQDRMELAASLNLTDTQVKTWYQNRRTKWKRQT
>gi|94733687|emb|CAK10847.1| [Danio rerio] gi|94733687|emb|CAK10847.1| ;E = 8.8e-25 pos:212 to 271 ; homeo box A11a [Danio rerio] gi|190339145|gb|AAI63694 1| Hoxa11a protein [Danio rerio] 33
FRKKRCPYTKFQIRELEREFFFSVYINKEKRLQLSRMLNLTDRQVKIWFQNRRMKEKKLN
>gi|94733685|emb|CAK10845.1| [Danio rerio] gi|94733685|emb|CAK10845.1| ;E = 2e-26 pos:154 to 213 ; even skipped homeobox 1 [Danio rerio] 34
MRRYRTAFTREQIARLEKEFYRENYVSRPRRCELAAALNLPETTIKVWFQNRRMKDKRQR
>gi|94536800|ref|NP_004088.2| [Homo sapiens] gi|94536800|ref|NP_004088.2| ;E = 7.7e-22 pos:192 to 251 ; empty spiracles homolog 1 [Homo sapiens] gi|112180715|gb|AAH45762 2| Empty spiracles homeobox 1 [Homo sapiens] gi|119620162|gb|EAW99756 1| empty spiracles homolog 1 (Drosophila) isoform CRA_b [Homo sapiens] 35
PKRIRTAFSPSQLLRLERAFEKNHYVVGAERKQLAGSLSLSETQVKVWFQNRRTKYKRQK
>gi|94482846|gb|ABF22461.1| [Takifugu rubripes] gi|94482846|gb|ABF22461.1| ;E = 6.6e-27 pos:163 to 222 ; even skipped homeobox 2 [Takifugu rubripes] 36
VRRYRTAFTREQIARLEKEFYRENYVSRPRRCELAAALNLPETTIKVWFQNRRMKDKRQR
>gi|94482808|gb|ABF22425.1| [Takifugu rubripes] gi|94482808|gb|ABF22425.1| ;E = 4.8e-36 pos:102 to 161 ; homeobox protein HoxB3b [Takifugu rubripes] 37
SKRTRTAYTSAQLVELEKEFHFSRYLCRPRRVEMASLLNLQERQIKIWFQNRRMKQKKDE
>gi|94482792|gb|ABF22410.1| [Takifugu rubripes] gi|94482792|gb|ABF22410.1| ;E = 1.1e-24 pos:39 to 98 ; even skipped like 1 [Takifugu rubripes] 38
SRRHRTAFTREQLSRLEQEYVKESYVSRPRRCELATALNLPETTIKVWFQNRRMKDKRQR
>gi|94482755|gb|ABF22375.1| [Takifugu rubripes] gi|94482755|gb|ABF22375.1| ;E = 2.7e-26 pos:153 to 212 ; even skipped homeobox 1 [Takifugu rubripes] 39
IRRYRTAFTREQIARLEKEFYRENYVSRPRRCELAAALNLPETTIKVWFQNRRMKDKRQR
>gi|94420728|gb|ABF18690.1| [Danio rerio] gi|94420728|gb|ABF18690.1| ;E = 2.4e-10 pos:1 to 45 ; barH like homeobox 1 [Danio rerio] 40
LEKRFEKQKYLSTPDRIDLAESLGLSQLQVKTWYQNRRMKWKKIV
>gi|94410828|gb|ABF18547.1| [Fundulus majalis] gi|94410828|gb|ABF18547.1| ;E = 2.5e-40 pos:131 to 190 ; homeobox A2x [Fundulus majalis] 41
SKRLRTAYTNTQLLELEKEFHFNKYLCRPRRVEIAALLDLTEKQVKVWFQNRRMKHKRQS
>gi|9438792|gb|AAB35877.2| [Mus sp.] gi|9438792|gb|AAB35877.2| ;E = 2.1e-20 pos:162 to 221 ; NK related homeobox gene [Mus sp ] 42
KKKTRTVFSRSQVYQLESTFDMKRYLSSSERACLASSLQLTETQVKTWFQNRRNKWKRQL
>gi|9438781|gb|AAB21366.2| [Mus sp.] gi|9438781|gb|AAB21366.2| ;E = 2.5e-20 pos:15 to 74 ; homeobox gene [Mus sp ] 43
GRKKRVPYTKLQLKELENEYAINKFINKDKRRTISRATNLSERQVTIWFQNRRVKDKKIV
>gi|94374465|ref|XP_992115.1| [Mus musculus] gi|94374465|ref|XP_992115.1| ;E = 3.6e-23 pos:142 to 201 ; PREDICTED similar to homeodomain protein Sax2 [Mus musculus] 44
PRRARTAFTYEQLVALENKFKATRYLSVCERLNLALSLSLTETQVKIWFQNRRTKWKKQN
>gi|94158904|ref|NP_598793.2| [Mus musculus] gi|94158904|ref|NP_598793.2| ;E = 7.5e-41 pos:141 to 200 ; homeo box B2 [Mus musculus] gi|114149319|sp|P0C1T1 1|HXB2_MOUSE RecName Full Homeobox protein Hox B2 AltName Full Hox 2 8 gi|123246174|emb|CAM27581 1| homeo box B2 [Mus musculus] gi|223459934|gb|AAI38496 1| Homeo box B2 [Mus musculus] gi|223460298|gb|AAI38495 1| Homeo box B2 [Mus musculus] 45
SRRLRTAYTNTQLLELEKEFHFNKYLCRPRRVEIAALLDLTERQVKVWFQNRRMKHKRQT
>gi|940474|emb|CAA56695.1| [Cyprinus carpio] gi|940474|emb|CAA56695.1| ;E = 2.5e-27 pos:151 to 210 ; cdx1 [Cyprinus carpio] 46
KEKYRVVYTDHQRLELEKEFHFNRYITIRRKSELAVNLGLSERQVKIWFQNRRAKERKLI
>gi|939889|emb|CAA34296.1| [Homo sapiens] gi|939889|emb|CAA34296.1| ;E = 2.2e-42 pos:3 to 62 ; HOX 2 6 protein (68 AA) [Homo sapiens] 47
PKRSRTAYTRQQVLELEKEFHYNRYLTRRRRVEIAHALCLSERQIKIWFQNRRMKWKKDH
>gi|930148|emb|CAA32626.1| [Mus musculus] gi|930148|emb|CAA32626.1| ;E = 3.8e-21 pos:16 to 75 ; Hox 7 gene product (299 is 2nd base in codon) [Mus musculus] 48
NRKPRTPFTTAQLLALERKFRQKQYLSIAERAEFSSSLSLTETQVKIWFQNRRAKAKRLQ
>gi|930147|emb|CAA32708.1| [Mus musculus] gi|930147|emb|CAA32708.1| ;E = 5.4e-43 pos:1 to 60 ; Hox 2 3 protein [Mus musculus] 49
RKRGRQTYTRYQTLELEKEFHYNRYLTRRRRIEIAHTLCLTERQIKIWFQNRRMKWKKEN
>gi|930069|emb|CAA34298.1| [Homo sapiens] gi|930069|emb|CAA34298.1| ;E = 9.7e-41 pos:12 to 71 ; HOX 2 8 protein (77 AA) [Homo sapiens] 50
ARRLRTAYTNTQLLELEKEFHFNKYLCRPRRVEIAALLDLTERQVKVWFQNRRMKHKRQT
>gi|930068|emb|CAA34297.1| [Homo sapiens] gi|930068|emb|CAA34297.1| ;E = 6.6e-38 pos:1 to 60 ; HOX 2 7 protein (66 AA) [Homo sapiens] 51
SKRARTAYTSAQLVELEKEFHFNRYLCRPRRVEMANLLNLSERQIKIWFQNRRMKYKKDQ
>gi|930067|emb|CAA34295.1| [Homo sapiens] gi|930067|emb|CAA34295.1| ;E = 1.8e-39 pos:5 to 64 ; HOX 2 4 protein (70 AA) [Homo sapiens] 52
RRRGRQTYSRYQTLELEKEFLFNPYLTRKRRIEVSHALGLTERQVKIWFQNRRMKWKKEN
>gi|930065|emb|CAA32709.1| [Homo sapiens] gi|930065|emb|CAA32709.1| ;E = 9.7e-41 pos:1 to 60 ; K8 homeo protein [Homo sapiens] 53
ARRLRTAYTNTQLLELEKEFHFNKYLCRPRRVEIAALLDLTERQVKVWFQNRRMKHKRQT
>gi|929686|emb|CAA27294.1| [Mus musculus] gi|929686|emb|CAA27294.1| ;E = 2.4e-37 pos:15 to 74 ; unnamed protein product [Mus musculus] gi|224967|prf||1204268A homeo box EA 54
RRTGRQTYSRYQTLELEKEFLFNPYLTRKRRIQVSHALGLTERQVKIWFQNRRMKWKKEN
>gi|926879|gb|AAB31787.1| [Ctenodrilus serratus] gi|926879|gb|AAB31787.1| ;E = 4.6e-15 pos:1 to 52 ; homeobox [Ctenodrilus serratus] gi|974280|gb|AAC46861 1| engrailed class homeobox 55
TNDQLQRLKEEFECNRYLTEDRRQTLANELSLNESQIKIWFQNKRAKIKKSS
>gi|926863|gb|AAB31779.1| [Ctenodrilus serratus] gi|926863|gb|AAB31779.1| ;E = 6.7e-18 pos:1 to 40 ; homeobox [Ctenodrilus serratus] gi|974264|gb|AAC46853 1| homeobox protein 56
QFNHYLTRKRRIEIAHALCLTERQIKIWFQNRRMKLKKER
>gi|926859|gb|AAB31777.1| [Ctenodrilus serratus] gi|926859|gb|AAB31777.1| ;E = 3.3e-19 pos:1 to 40 ; CTs Lox5 [Ctenodrilus serratus] gi|974260|gb|AAC46851 1| Lox5 ortholog homeobox 57
HYNRYLTRRRRIEIAHALGLSERQIKIWFQNRRMKWKKEN
>gi|926855|gb|AAB31775.1| [Ctenodrilus serratus] gi|926855|gb|AAB31775.1| ;E = 9.2e-21 pos:1 to 40 ; homeobox [Ctenodrilus serratus] gi|974256|gb|AAC46849 1| deformed ortholog homeobox 58
HFNRYLTRRRRIEIAHALCLTERQIKIWFQNRRMKWKKEH
>gi|9247202|gb|AAA41342.2| [Rattus norvegicus] gi|9247202|gb|AAA41342.2| ;E = 7.3e-42 pos:1 to 60 ; homeobox protein [Rattus norvegicus] 59
RKRGRQTYTRYQTLELEKEFHYNRYLTRRRRIEIAHGVCLTERQIKIWFQNRRMKWKKEN
>gi|924708|gb|AAA91311.1| [Ilyanassa obsoleta] gi|924708|gb|AAA91311.1| ;E = 2.8e-14 pos:1 to 59 ; engrailed homolog similar to Drosophila engrailed homeotic protein Swiss_Prot Accession Number P02836 Method conceptual translation supplied by author 60
QAXXXXXTSEQLSRLKREFEECRYLTETRRRHLAAELGLTESQIKIWFQNKRAKIKKSS
>gi|924706|gb|AAA91310.1| [Ilyanassa obsoleta] gi|924706|gb|AAA91310.1| ;E = 1.2e-14 pos:1 to 59 ; engrailed homolog similar to Drosophila engrailed homeotic protein Swiss_Prot Accession Number P02836 Method conceptual translation supplied by author 61
QAXXXXXTSEQLSRLKREFDECRYLTETRRRHLAAELGLTESQIKIWFQNKRAKIKKSS
>gi|91982989|gb|ABE68632.1| [Eleutheria dichotoma] gi|91982989|gb|ABE68632.1| ;E = 6.3e-33 pos:140 to 199 ; Cnox 5 [Eleutheria dichotoma] 62
ICKKRVCFTQKQIVELEKEFHYNRYLTRARRVEIAQLLKLTEAQIKIWFQNRRMKQKREQ
>gi|91982987|gb|ABE68631.1| [Eleutheria dichotoma] gi|91982987|gb|ABE68631.1| ;E = 1.3e-25 pos:168 to 227 ; Cnox 4 [Eleutheria dichotoma] 63
AMRSRPCFSSHQTRELEKEFLVCQYVTRRRRIELAFSLNLSEKQIKTWFQNRRVKERKQK
>gi|91982983|gb|ABE68629.1| [Eleutheria dichotoma] gi|91982983|gb|ABE68629.1| ;E = 3.4e-30 pos:181 to 240 ; Cnox 1 [Eleutheria dichotoma] 64
SKRKRMTYSRKQLLELEKEFHLSHFLKKERRVDLAKQLNLSERQIKIWFQNRRMKFKKEN
>gi|9156|emb|CAA39854.1| [Girardia tigrina] gi|9156|emb|CAA39854.1| ;E = 6.8e-17 pos:295 to 354 ; Dth 1 protein [Girardia tigrina] 65
KRKRRVLFSKKQILELERHFRQKKYLSAPEREHLANLIGLSPTQVKIWFQNHRYKMKRAH
>gi|91208415|ref|NP_001035091.1| [Homo sapiens] gi|91208415|ref|NP_001035091.1| ;E = 3.4e-29 pos:56 to 115 ; mesenchyme homeobox 1 isoform 3 [Homo sapiens] 66
ARKERTAFTKEQLRELEAEFAHHNYLTRLRRYEIAVNLDLSERQVKVWFQNRRMKWKRVK
>gi|91178393|gb|ABE27262.1| [Heliconius melpomene melpomene] gi|91178393|gb|ABE27262.1| ;E = 4e-13 pos:6 to 58 ; invected [Heliconius melpomene melpomene] 67
EKRPRTAFSGPQLARLKHEFAENRYLTERRRQFLAAELGLAEAQIKIWFQNKR
>gi|91178391|gb|ABE27261.1| [Heliconius melpomene melpomene] gi|91178391|gb|ABE27261.1| ;E = 1.9e-12 pos:6 to 58 ; invected [Heliconius melpomene melpomene] 68
EKRPRTAFSGPQLARLKHEFAENRYLTERRRQSLAAELGLAEAQIEIWFQNKR
>gi|91178389|gb|ABE27260.1| [Heliconius melpomene melpomene] gi|91178389|gb|ABE27260.1| ;E = 3.8e-12 pos:6 to 58 ; invected [Heliconius melpomene melpomene] 69
EKRPRTAFSGPQLARLKHEFAENRYLTERRRQSLAAELGLAEAQIKIWSQNKR
>gi|91178373|gb|ABE27252.1| [Heliconius melpomene melpomene] gi|91178373|gb|ABE27252.1| ;E = 1.1e-12 pos:6 to 58 ; invected [Heliconius melpomene melpomene] 70
EKRPRTASSGPQLARLKHEFAENRYLTERRRQSLAAELGLAEAQIKIWFQNKR
>gi|91178363|gb|ABE27247.1| [Heliconius heurippa] gi|91178363|gb|ABE27247.1| ;E = 1.9e-12 pos:6 to 58 ; invected [Heliconius heurippa] 71
EKRPRTAFSGPQLARLKHELAENRYLTERRRQSLAAELGLAEAQIKIWFQNKR
>gi|91178349|gb|ABE27240.1| [Heliconius heurippa] gi|91178349|gb|ABE27240.1| ;E = 7.2e-13 pos:6 to 58 ; invected [Heliconius heurippa] 72
EKRPRTAFSGPQLARLKHEFAENRYLTERRRQSLAAELGLAEAQIKIWFQDKR
>gi|91178347|gb|ABE27239.1| [Heliconius heurippa] gi|91178347|gb|ABE27239.1| ;E = 4.4e-12 pos:6 to 58 ; invected [Heliconius heurippa] 73
EKRPRTAFSGPQLARLKHEFAEYRYLTERRRQSLAAELGLAEAQIKIWFQNKR
>gi|91178331|gb|ABE27231.1| [Heliconius cydno cordula] gi|91178331|gb|ABE27231.1| ;E = 1.4e-13 pos:6 to 58 ; invected [Heliconius cydno cordula] 74
EKRPRTAFSGPQLARLKHEFAENRYLTERRRQSLAEELGLAEAQIKIWFQNKR
>gi|91178329|gb|ABE27230.1| [Heliconius cydno cordula] gi|91178329|gb|ABE27230.1| ;E = 2.8e-13 pos:6 to 58 ; invected [Heliconius cydno cordula] 75
EKRPRTVFSGPQLARLKHEFAENRYLTERRRQSLAAELGLAEAQIKIWFQNKR
>gi|91178325|gb|ABE27228.1| [Heliconius cydno cordula] gi|91178325|gb|ABE27228.1| ;E = 8e-14 pos:6 to 58 ; invected [Heliconius cydno cordula] 76
EKRPRTAFSGSQLARLKHEFAENRYLTERRRQSLAAELGLAEAQIKVWFQNKR
>gi|91091014|ref|XP_975059.1| [Tribolium castaneum] gi|91091014|ref|XP_975059.1| ;E = 1.2e-21 pos:159 to 218 ; PREDICTED similar to Drop CG1897 PA [Tribolium castaneum] 77
NRKPRTPFTTQQLLALEKKFRDKQYLSIAERAEFSSSLRLTETQVKIWFQNRRAKAKRLQ
>gi|91091012|ref|XP_975046.1| [Tribolium castaneum] gi|91091012|ref|XP_975046.1| ;E = 2.9e-18 pos:58 to 117 ; PREDICTED similar to AGAP003670 PA [Tribolium castaneum] 78
KRKPRVLFSQAQVYELERRFKQQKYLSAPEREQMAQGLKLTPTQVKIWFQNRRYKSKRQT
>gi|91091010|ref|XP_975015.1| [Tribolium castaneum] gi|91091010|ref|XP_975015.1| ;E = 1.1e-21 pos:108 to 167 ; PREDICTED similar to Homeobox protein bagpipe (NK 3) [Tribolium castaneum] 79
KKRSRAAFTHAQVFELERRFSQQRYLSGPERADLAQALKLTETQVKIWYQNRRYKTKRKQ
>gi|91091008|ref|XP_975006.1| [Tribolium castaneum] gi|91091008|ref|XP_975006.1| ;E = 4.3e-24 pos:210 to 269 ; PREDICTED similar to GA19675 PA [Tribolium castaneum] 80
KRKSRTAFTNHQIFELEKRFLYQKYLSPADRDEIASSLGLTNAQVITWFQNRRAKLKRDM
>gi|91090025|ref|XP_967532.1| [Tribolium castaneum] gi|91090025|ref|XP_967532.1| ;E = 1.9e-23 pos:224 to 283 ; PREDICTED similar to AGAP000484 PA [Tribolium castaneum] 81
PRRARTAFTYEQLVALENKFKTTRYLSVCERLNLALSLSLTETQVKIWFQNRRTKWKKQN
>gi|91090023|ref|XP_967446.1| [Tribolium castaneum] gi|91090023|ref|XP_967446.1| ;E = 3.3e-22 pos:274 to 333 ; PREDICTED similar to H6 family homeobox 3 [Tribolium castaneum] 82
KKKTRTVFSRSQVFQLESTFDMKRYLSSSERAGLAASLHLTETQVKIWFQNRRNKWKRQL
>gi|91086951|ref|XP_972888.1| [Tribolium castaneum] gi|91086951|ref|XP_972888.1| ;E = 1.6e-20 pos:193 to 252 ; PREDICTED similar to Segmentation polarity homeobox protein engrailed [Tribolium castaneum] 83
DKRPRTAFSSAQLARLKHEFNENRYLTERRRQQLSAELGLNEAQIKIWFQNKRAKIKKSS
>gi|91085837|ref|XP_974929.1| [Tribolium castaneum] gi|91085837|ref|XP_974929.1| ;E = 2.2e-25 pos:102 to 161 ; PREDICTED similar to GA14073 PA [Tribolium castaneum] 84
ARRRRTAFTSEQLLELEREFHAKKYLSLTERSQIASALRLSEVQVKIWFQNRRAKWKRVK
>gi|91081857|ref|XP_967738.1| [Tribolium castaneum] gi|91081857|ref|XP_967738.1| ;E = 5.3e-15 pos:138 to 197 ; PREDICTED ventral nervous system defective [Tribolium castaneum] 85
KRKRRVLFSKAQTYELERRFRQQRYLSAPEREHLASIIRLTPTQVKIWFQNHRYKTKRAQ
>gi|91077640|ref|XP_974114.1| [Tribolium castaneum] gi|91077640|ref|XP_974114.1| ;E = 4.1e-23 pos:178 to 237 ; PREDICTED similar to conserved hypothetical protein [Tribolium castaneum] 86
DRKPRQAYSAKQLERLESEFKVDKYLSVSKRMELSKALNLTEVQIKTWFQNRRTKWKKQL
>gi|91077574|ref|XP_972824.1| [Tribolium castaneum] gi|91077574|ref|XP_972824.1| ;E = 5.1e-21 pos:42 to 101 ; PREDICTED similar to CG11085 CG11085 PA [Tribolium castaneum] 87
PRRRRTAFTHAQLAYLERKFRCQKYLSVADRSDVADALNLSETQVKTWYQNRRTKWKRQN
>gi|91077424|ref|XP_975423.1| [Tribolium castaneum] gi|91077424|ref|XP_975423.1| ;E = 3.8e-20 pos:141 to 200 ; PREDICTED similar to GA15009 PA [Tribolium castaneum] 88
SKRVRTIFTPEQLERLEAEFERQQYMVGPERLYLAHTLQLTEAQVKVWFQNRRIKWRKHH
>gi|90959765|dbj|BAE92723.1| [Rattus norvegicus] gi|90959765|dbj|BAE92723.1| ;E = 6.2e-23 pos:2 to 61 ; homeo box msh like 3 [Rattus norvegicus] 89
NRKPRTPFTTAQLLALERKFHQKQYLSIAERAEFSSSLSLTETQVKIWFQNRRAKAKRLQ
>gi|90739270|gb|ABD97849.1| [Tetranychus urticae] gi|90739270|gb|ABD97849.1| ;E = 9.8e-15 pos:34 to 93 ; distal less [Tetranychus urticae] 90
NWKPRTIYSSIQLQQLNRRFQRTQYLALPERAELAASLGLTQTQVKIWLQNKRSKNKKMQ
>gi|90660015|gb|ABD97282.1| [Saccoglossus kowalevskii] gi|90660015|gb|ABD97282.1| ;E = 1.2e-29 pos:171 to 230 ; mox [Saccoglossus kowalevskii] 91
PRKERTAFTKEQIRELENEFSHHNYLTRLRRYEIAVTLNLTERQVKVWFQNRRMKWKRVK
>gi|90660013|gb|ABD97281.1| [Saccoglossus kowalevskii] gi|90660013|gb|ABD97281.1| ;E = 2e-14 pos:203 to 262 ; NK2 2 transcription factor [Saccoglossus kowalevskii] 92
KRKRRVLFSKAQTYELERRFRQQRYLSAPEREHLASIIRLSPTQVKIWFQNHRYKLKRAR
>gi|90660010|gb|ABD97280.1| [Saccoglossus kowalevskii] gi|90660010|gb|ABD97280.1| ;E = 4.8e-21 pos:177 to 236 ; Msx [Saccoglossus kowalevskii] 93
NRKPRTPFTTSQLLALERKFRQKQYLSIAERAEFSASLNLTETQVKIWFQNRRAKAKRLQ
>gi|90660008|gb|ABD97279.1| [Saccoglossus kowalevskii] gi|90660008|gb|ABD97279.1| ;E = 3.1e-18 pos:154 to 213 ; Hex [Saccoglossus kowalevskii] 94
RKGGQVRFSNDQTVELEKKFENQKYLSPPERKKLAKSLQLTERQVKTWFQNRRAXWRRLK
>gi|90660006|gb|ABD97278.1| [Saccoglossus kowalevskii] gi|90660006|gb|ABD97278.1| ;E = 1.4e-17 pos:155 to 214 ; NK2 3 5 transcription factor [Saccoglossus kowalevskii] 95
RRKPRVLFSQAQVFELERRFKQQRYLSAPEREHLANMLKLTSTQVKIWFQNRRYKCKRQR
>gi|90659996|gb|ABD97274.1| [Saccoglossus kowalevskii] gi|90659996|gb|ABD97274.1| ;E = 1e-27 pos:158 to 217 ; motor neuron homeobox transcription factor [Saccoglossus kowalevskii] 96
TRRPRTAFTSQQLLELENQFRKNKYLSRPKRFEVXXSLMLTETQXKIWFQNRRMKWKRSK
>gi|90650|pir||C29585 [Mus musculus] gi|90650|pir||C29585 ;E = 9.5e-36 pos:11 to 70 ; homeotic protein Hox 4 precursor mouse (fragment) 97
SKRARTAYTSAQLVELEKEFHFNRYFVRPRRVEMANLLNLSERQIKIWFQNRRMKYKKDQ
>gi|90567625|emb|CAJ32601.1| [Nuttallochiton mirandus] gi|90567625|emb|CAJ32601.1| ;E = 2.4e-05 pos:7 to 46 ; homeobox protein [Nuttallochiton mirandus] 98
SKRIRTAFTSTQLLELEREFAVNMYLSRLRRIEIATYLNL
>gi|9049|emb|CAA39267.1| [Drosophila pseudoobscura] gi|9049|emb|CAA39267.1| ;E = 7.7e-18 pos:91 to 150 ; unnamed protein product [Drosophila pseudoobscura] 99
PRRTRTTFTSSQIAELEQHFLQGRYLTAPRLADLSAKLALGTAQVKIWFKNRRRRHKIQS
>gi|904170|gb|AAA99181.1| [Xenopus laevis] gi|904170|gb|AAA99181.1| ;E = 2e-18 pos:151 to 210 ; putative 100
RRKPRVLFSQAQVFELERRFKQQRYLSAPEREHLANSLKLTSTQVKIWFQNRRYKCKRQR
>gi|904168|gb|AAA99180.1| [Xenopus laevis] gi|904168|gb|AAA99180.1| ;E = 2e-18 pos:149 to 208 ; putative 101
RRKPRVLFSQAQVFELERRFKQQRYLSAPEREHLANSLKLTSTQVKIWFQNRRYKCKRQR
>gi|904166|gb|AAA99179.1| [Xenopus laevis] gi|904166|gb|AAA99179.1| ;E = 2e-18 pos:156 to 215 ; putative 102
RRKPRVLFSQAQVFELERRFKQQRYLSAPEREHLANSLKLTSTQVKIWFQNRRYKCKRQR
>gi|90082126|dbj|BAE90344.1| [Macaca fascicularis] gi|90082126|dbj|BAE90344.1| ;E = 1.9e-16 pos:81 to 140 ; unnamed protein product [Macaca fascicularis] 103
IRKPRTIYSSLQLQALNRRFQQTQYLALPERAELAASLGLTQTQVKIWFQNKRSKFKKLM
>gi|89573738|gb|ABD77103.1| [Danio rerio] gi|89573738|gb|ABD77103.1| ;E = 1.3e-18 pos:151 to 210 ; transcription factor Nkx6 2 [Danio rerio] 104
KKHSRPTFSGQQIFALEKTFEQTKYLAGPERARLAYSLGMTESQVKVWFQNRRTKWRKRH
>gi|89272453|emb|CAJ82874.1| [Xenopus (Silurana) tropicalis] gi|89272453|emb|CAJ82874.1| ;E = 1.6e-17 pos:131 to 190 ; distal less homeo box 3 [Xenopus tropicalis] 105
IRKPRTIYSSYQLAALQRRFQKAQYLALPERAELAAQLGLTQTQVKIWFQNRRSKFKKLY
>gi|8926609|gb|AAF81909.1| [Branchiostoma floridae] gi|8926609|gb|AAF81909.1| ;E = 1.6e-32 pos:10 to 69 ; homeodomain containing protein Hox11 [Branchiostoma floridae] 106
TRKKRCPYTKYQTLELEKEFLFNMFVTRERRQEIARQLNLTDRQVKIWFQNRRMKMKRMK
>gi|8926599|gb|AAF81905.1| [Branchiostoma floridae] gi|8926599|gb|AAF81905.1| ;E = 6e-25 pos:12 to 71 ; homeodomain containing protein Hox14 [Branchiostoma floridae] 107
VRPKRRPYSKYQLNELENEYVQNQYISRDKRLQLSQKLNLTERQVKIWFQNRRIKQKKLD
>gi|8926595|gb|AAF81904.1|AF276815_1 [Branchiostoma floridae] gi|8926595|gb|AAF81904.1|AF276815_1 ;E = 4e-25 pos:9 to 68 ; homeodomain containing protein Hox13 [Branchiostoma floridae] 108
GRKKRCPYTKYQLSVLEQEYIQNRYVSRETRLELSQRLNLTDRQVKIWFQNRRMKQKRLE
>gi|8926593|gb|AAF81903.1| [Branchiostoma floridae] gi|8926593|gb|AAF81903.1| ;E = 3.2e-31 pos:10 to 69 ; homeodomain containing protein Hox12 [Branchiostoma floridae] 109
SRKKRCPYSKVQLLELEKEFLYNMYITREQRGEIARKVNLTDRQVKIWFQNRRMKMKRMK
>gi|89257348|ref|NP_005506.3| [Homo sapiens] gi|89257348|ref|NP_005506.3| ;E = 1.4e-31 pos:241 to 300 ; homeo box HB9 [Homo sapiens] gi|119624969|gb|EAX04564 1| homeobox HB9 [Homo sapiens] gi|182888351|gb|AAI60126 1| Motor neuron and pancreas homeobox 1 [synthetic construct] 110
CRRPRTAFTSQQLLELEHQFKLNKYLSRPKRFEVATSLMLTETQVKIWFQNRRMKWKRSK
>gi|89130748|gb|AAI14272.1| [Danio rerio] gi|89130748|gb|AAI14272.1| ;E = 6.6e-27 pos:236 to 295 ; Hoxd11a protein [Danio rerio] 111
SRKKRCPYSKYQIRELEREFFFNVYINKEKRLQLSRMLSLTDRQVKIWFQNRRMKEKKLN
>gi|89130744|gb|AAI14265.1| [Danio rerio] gi|89130744|gb|AAI14265.1| ;E = 2.9e-16 pos:125 to 184 ; Distal less homeobox gene 6a [Danio rerio] 112
IRKPRTIYSSLQLQALNHRFQQTQYLALPERAELAASLGLTQTQVKIWFQNKRSKFKKLL
>gi|88913542|sp|Q2VL86.1|MSX1_SAIBB [Saimiri boliviensis boliviensis] gi|88913542|sp|Q2VL86.1|MSX1_SAIBB ;E = 3.8e-21 pos:166 to 225 ; RecName Full Homeobox protein MSX 1 AltName Full Msh homeobox 1 like protein gi|71370505|gb|AAZ30467 1| msh homeobox 1 like protein [Saimiri boliviensis] 113
NRKPRTPFTTAQLLALERKFRQKQYLSIAERAEFSSSLSLTETQVKIWFQNRRAKAKRLQ
>gi|88913541|sp|Q2VL82.1|MSX1_SAGOE [Saguinus oedipus] gi|88913541|sp|Q2VL82.1|MSX1_SAGOE ;E = 3.8e-21 pos:166 to 225 ; RecName Full Homeobox protein MSX 1 AltName Full Msh homeobox 1 like protein gi|71370521|gb|AAZ30471 1| msh homeobox 1 like protein [Saguinus oedipus] 114
NRKPRTPFTTAQLLALERKFRQKQYLSIAERAEFSSSLSLTETQVKIWFQNRRAKAKRLQ
>gi|88913540|sp|Q2VL76.1|MSX1_PROVC [Propithecus coquereli] gi|88913540|sp|Q2VL76.1|MSX1_PROVC ;E = 3.8e-21 pos:166 to 225 ; RecName Full Homeobox protein MSX 1 AltName Full Msh homeobox 1 like protein gi|71370537|gb|AAZ30475 1| msh homeobox 1 like protein [Propithecus verreauxi coquereli] 115
NRKPRTPFTTAQLLALERKFRQKQYLSIAERAEFSSSLSLTETQVKIWFQNRRAKAKRLQ
>gi|88913539|sp|Q2VL80.1|MSX1_PERPO [Perodicticus potto edwarsi] gi|88913539|sp|Q2VL80.1|MSX1_PERPO ;E = 3.8e-21 pos:166 to 225 ; RecName Full Homeobox protein MSX 1 AltName Full Msh homeobox 1 like protein gi|71370467|gb|AAZ30451 1| msh homeobox 1 like protein [Perodicticus potto] 116
NRKPRTPFTTAQLLALERKFRQKQYLSIAERAEFSSSLSLTETQVKIWFQNRRAKAKRLQ
>gi|88913537|sp|Q2VL87.1|MSX1_MACMU [Macaca mulatta] gi|88913537|sp|Q2VL87.1|MSX1_MACMU ;E = 3.8e-21 pos:166 to 225 ; RecName Full Homeobox protein MSX 1 AltName Full Msh homeobox 1 like protein gi|71370501|gb|AAZ30466 1| msh homeobox 1 like protein [Macaca mulatta] 117
NRKPRTPFTTAQLLALERKFRQKQYLSIAERAEFSSSLSLTETQVKIWFQNRRAKAKRLQ
>gi|88913536|sp|Q2VL77.1|MSX1_LEPED [Lepilemur edwardsi] gi|88913536|sp|Q2VL77.1|MSX1_LEPED ;E = 3.8e-21 pos:166 to 225 ; RecName Full Homeobox protein MSX 1 AltName Full Msh homeobox 1 like protein gi|71370533|gb|AAZ30474 1| msh homeobox 1 like protein [Lepilemur edwardsi] 118
NRKPRTPFTTAQLLALERKFRQKQYLSIAERAEFSSSLSLTETQVKIWFQNRRAKAKRLQ
>gi|88913535|sp|Q2VL83.1|MSX1_LEORO [Leontopithecus rosalia] gi|88913535|sp|Q2VL83.1|MSX1_LEORO ;E = 3.8e-21 pos:166 to 225 ; RecName Full Homeobox protein MSX 1 AltName Full Msh homeobox 1 like protein gi|71370517|gb|AAZ30470 1| msh homeobox 1 like protein [Leontopithecus rosalia] 119
NRKPRTPFTTAQLLALERKFRQKQYLSIAERAEFSSSLSLTETQVKIWFQNRRAKAKRLQ
>gi|88913534|sp|Q2VL78.1|MSX1_LEMCA [Lemur catta] gi|88913534|sp|Q2VL78.1|MSX1_LEMCA ;E = 3.8e-21 pos:166 to 225 ; RecName Full Homeobox protein MSX 1 AltName Full Msh homeobox 1 like protein gi|71370529|gb|AAZ30473 1| msh homeobox 1 like protein [Lemur catta] 120
NRKPRTPFTTAQLLALERKFRQKQYLSIAERAEFSSSLSLTETQVKIWFQNRRAKAKRLQ
>gi|88913533|sp|Q2VL79.1|MSX1_DAUMA [Daubentonia madagascariensis] gi|88913533|sp|Q2VL79.1|MSX1_DAUMA ;E = 3.8e-21 pos:166 to 225 ; RecName Full Homeobox protein MSX 1 AltName Full Msh homeobox 1 like protein gi|71370525|gb|AAZ30472 1| msh homeobox 1 like protein [Daubentonia madagascariensis] 121
NRKPRTPFTTAQLLALERKFRQKQYLSIAERAEFSSSLSLTETQVKIWFQNRRAKAKRLQ
>gi|88913532|sp|Q2VL84.1|MSX1_CALJA [Callithrix jacchus] gi|88913532|sp|Q2VL84.1|MSX1_CALJA ;E = 3.8e-21 pos:166 to 225 ; RecName Full Homeobox protein MSX 1 AltName Full Msh homeobox 1 like protein gi|71370513|gb|AAZ30469 1| msh homeobox 1 like protein [Callithrix jacchus] 122
NRKPRTPFTTAQLLALERKFRQKQYLSIAERAEFSSSLSLTETQVKIWFQNRRAKAKRLQ
>gi|88913531|sp|Q2VL85.1|MSX1_CALGO [Callimico goeldii] gi|88913531|sp|Q2VL85.1|MSX1_CALGO ;E = 3.8e-21 pos:166 to 225 ; RecName Full Homeobox protein MSX 1 AltName Full Msh homeobox 1 like protein gi|71370509|gb|AAZ30468 1| msh homeobox 1 like protein [Callimico goeldii] 123
NRKPRTPFTTAQLLALERKFRQKQYLSIAERAEFSSSLSLTETQVKIWFQNRRAKAKRLQ
>gi|887955|gb|AAC59685.1| [Gallus gallus] gi|887955|gb|AAC59685.1| ;E = 0.0027 pos:1 to 34 ; homeobox protein 124
FDLKRYLSSSERAGLAASLHLTETQVKIWFQNRR
>gi|887953|gb|AAC59684.1| [Salmo salar] gi|887953|gb|AAC59684.1| ;E = 0.0016 pos:1 to 34 ; homeobox protein 125
FDLKRYLSSTERAGLAASLQLTETQVKIWFQNRR
>gi|887951|gb|AAC48468.1| [Equus caballus] gi|887951|gb|AAC48468.1| ;E = 0.0043 pos:1 to 34 ; homeobox protein 126
FDLKRYLSSAERAGLAASLQLTETQVKTWFQNRR
>gi|887949|gb|AAC52206.1| [Mus musculus] gi|887949|gb|AAC52206.1| ;E = 0.018 pos:1 to 34 ; homeobox protein 127
FDLKRYLSSSERAGLAGSLHLTETQVEIWFQNRR
>gi|887947|gb|AAC48467.1| [Equus caballus] gi|887947|gb|AAC48467.1| ;E = 0.0012 pos:1 to 34 ; homeobox protein 128
FDLKRYLSSAERAGLAASLQLTETQVKIWFQNRR
>gi|887945|gb|AAC50156.1| [Homo sapiens] gi|887945|gb|AAC50156.1| ;E = 0.0012 pos:1 to 34 ; homeobox protein 129
FDLKRYLSTAERAGLAASLQLTETQVKIWFQNRR
>gi|887943|gb|AAC46606.1| [Drosophila melanogaster] gi|887943|gb|AAC46606.1| ;E = 0.0029 pos:1 to 34 ; homeobox protein 130
FDLKRYLSSSERAGLAASLRLTETQVKIWFQNRR
>gi|88770790|gb|ABD51998.1| [Taenia asiatica] gi|88770790|gb|ABD51998.1| ;E = 5.4e-14 pos:1 to 39 ; deformed like protein Hox6 [Taenia asiatica] 131
ALEFEKEFHYNKYLTRKRRLEIAHALNLSERQIKIWFQN
>gi|88770788|gb|ABD51997.1| [Taenia asiatica] gi|88770788|gb|ABD51997.1| ;E = 4.4e-15 pos:1 to 39 ; abdominal A like protein Hox5 [Taenia asiatica] 132
ALELEKEFQYSHYLTRRRRIEIAHSLCLTERQIKIWFQN
>gi|88770786|gb|ABD51996.1| [Taenia asiatica] gi|88770786|gb|ABD51996.1| ;E = 2.1e-11 pos:1 to 39 ; labial like protein Hox4 [Taenia asiatica] 133
ALEFEKEFHFSRYLTRNRRLEIAAELSLSEAQVKIWFQN
>gi|88770784|gb|ABD51995.1| [Taenia asiatica] gi|88770784|gb|ABD51995.1| ;E = 2e-11 pos:1 to 39 ; bicoid like protein Hox2 [Taenia asiatica] 134
ALELEKEFHYSAYLTQQRRMELAEQLQLTEMQIKIWFQN
>gi|88770782|gb|ABD51994.1| [Taenia asiatica] gi|88770782|gb|ABD51994.1| ;E = 1.8e-11 pos:1 to 39 ; labial like protein Hox3 [Taenia asiatica] 135
ALELEKEFHFSHYLTRTRRYEIASGLGISEAQVKIWFQN
>gi|88604734|gb|ABD46738.1| [Endeis spinosa] gi|88604734|gb|ABD46738.1| ;E = 1.7e-26 pos:17 to 76 ; homeobox protein caudal [Endeis spinosa] 136
REKYRVVYSDHQRLELEKEFHYNRYITIRRKSEVASFLGLSERQIKIWFQNRRAKERKQL
>gi|88604730|gb|ABD46736.1| [Nymphon gracile] gi|88604730|gb|ABD46736.1| ;E = 5e-32 pos:149 to 208 ; homeobox protein abdominalA [Nymphon gracile] 137
KKKGRQTYTRFQTLELEKEFRFNNYLTSRRRQDLSGMLELSERQIKIWFQNRRMKMKREI
>gi|88604728|gb|ABD46735.1| [Nymphon gracile] gi|88604728|gb|ABD46735.1| ;E = 2.3e-16 pos:1 to 40 ; homeobox protein abdominalB [Nymphon gracile] 138
LFNAYVSKQKRWELARNLNLTERQVKIWFQNRRMKNKKNS
>gi|88604726|gb|ABD46734.1| [Endeis spinosa] gi|88604726|gb|ABD46734.1| ;E = 1.1e-36 pos:38 to 97 ; homeobox protein abdominalB [Endeis spinosa] 139
IRKKRKPYSKFQTLELEKEFLFNAYVSKQKRWESARNLNLSERQVKIWFQNRRMKNKKNS
>gi|88604724|gb|ABD46733.1| [Endeis spinosa] gi|88604724|gb|ABD46733.1| ;E = 1.6e-41 pos:172 to 231 ; homeobox protein ultrabithorax [Endeis spinosa] 140
RRRGRQTYTRYQTLELEKEFHTNHYLTRRRRIEMAHALCLTERQIKIWFQNRRMKLKKEI
>gi|88604722|gb|ABD46732.1| [Nymphon gracile] gi|88604722|gb|ABD46732.1| ;E = 1.8e-43 pos:55 to 114 ; homeobox protein antennapedia [Nymphon gracile] 141
RKRGRQTYTRYQTLELEKEFHFNRYLTRRRRIEIAHALCLTERQIKIWFQNRRMKWKKEN
>gi|88604720|gb|ABD46731.1| [Endeis spinosa] gi|88604720|gb|ABD46731.1| ;E = 1.8e-43 pos:129 to 188 ; homeobox protein antennapedia [Endeis spinosa] 142
RKRGRQTYTRYQTLELEKEFHFNRYLTRRRRIEIAHALCLTERQIKIWFQNRRMKWKKEN
>gi|88604718|gb|ABD46730.1| [Endeis spinosa] gi|88604718|gb|ABD46730.1| ;E = 1.1e-41 pos:208 to 267 ; homeobox protein fushi tarazu [Endeis spinosa] 143
PKRTRQTYTRYQTLELEKEFHFNRYLTRRRRIEIAHALGLSERQIKIWFQNRRMKAKKEN
>gi|88604716|gb|ABD46729.1| [Nymphon gracile] gi|88604716|gb|ABD46729.1| ;E = 4.6e-43 pos:189 to 248 ; homeobox protein sex comb reduced [Nymphon gracile] 144
TKRQRTSYTRYQTLELEKEFHFNRYLTRRRRIEIAHALCLSERQIKIWFQNRRMKWKKEH
>gi|88604714|gb|ABD46728.1| [Endeis spinosa] gi|88604714|gb|ABD46728.1| ;E = 4.6e-43 pos:180 to 239 ; homeobox protein sex comb reduced [Endeis spinosa] 145
TKRQRTSYTRYQTLELEKEFHFNRYLTRRRRIEIAHALCLSERQIKIWFQNRRMKWKKEH
>gi|88604712|gb|ABD46727.1| [Endeis spinosa] gi|88604712|gb|ABD46727.1| ;E = 1.1e-38 pos:216 to 275 ; homeobox protein deformed [Endeis spinosa] 146
PKRHRTNYNKIQSLELEKEFHFNRYVTRRRRIEIAHALCLPERQIKIWFQNRRMRYKKDN
>gi|88604708|gb|ABD46725.1| [Nymphon gracile] gi|88604708|gb|ABD46725.1| ;E = 3.1e-42 pos:12 to 71 ; homeobox protein proboscipedia [Nymphon gracile] 147
PRRLRTAYTNNQLLELEKEFHFNKYLCRPRRIEIAASLELTERQVKVWFQNRRMKHKRQS
>gi|88604706|gb|ABD46724.1| [Endeis spinosa] gi|88604706|gb|ABD46724.1| ;E = 2.9e-42 pos:214 to 273 ; homeobox protein proboscipedia [Endeis spinosa] 148
PRRLRTAYTNTQLLELEKEFHFNKYLCRPRRIEIAASLDLTERQVKVWFQNRRMRHKRQS
>gi|88604704|gb|ABD46723.1| [Nymphon gracile] gi|88604704|gb|ABD46723.1| ;E = 3.5e-35 pos:288 to 347 ; homeobox protein labial [Nymphon gracile] 149
NNTGRTAFNTKQLTELEKEXHYNKYLTRARRIEIASALSLNETQVKIWFQNRRMKQKKRM
>gi|88604702|gb|ABD46722.1| [Endeis spinosa] gi|88604702|gb|ABD46722.1| ;E = 5.4e-36 pos:200 to 259 ; homeobox protein labial [Endeis spinosa] 150
NNTGRTAFNTKQLTELEKEFHFNKYLTRARXIEIASALSLNETQVKIWFQNRRMKQKKRM
>gi|8815563|gb|AAB19469.2| [Homo sapiens] gi|8815563|gb|AAB19469.2| ;E = 9.9e-41 pos:40 to 99 ; TATAA binding protein [Homo sapiens] 151
RKRGRQTYTRYQTLELENEFHYNRYLTRRRRIEIAHALCLTERQIKIWFQNRRMKWKNEN
>gi|88014652|ref|NP_034590.2| [Mus musculus] gi|88014652|ref|NP_034590.2| ;E = 5.4e-43 pos:137 to 196 ; homeo box B7 [Mus musculus] gi|114152821|sp|P09024 2|HXB7_MOUSE RecName Full Homeobox protein Hox B7 AltName Full Hox 2 3 AltName Full MUB1 AltName Full Homeobox protein MH 22B gi|123255594|emb|CAM27142 1| homeo box B7 [Mus musculus] gi|147897801|gb|AAI40345 1| Homeo box B7 [synthetic construct] 152
RKRGRQTYTRYQTLELEKEFHYNRYLTRRRRIEIAHTLCLTERQIKIWFQNRRMKWKKEN
>gi|8777659|gb|AAF79045.1|AF154915_2 [Homo sapiens] gi|8777659|gb|AAF79045.1|AF154915_2 ;E = 7.7e-27 pos:266 to 325 ; transcription factor HOXD11 [Homo sapiens] 153
SRKKRCPYTKYQIRELEREFFFNVYINKEKRLQLSRMLNLTDRQVKIWFQNRRMKEKKLN
>gi|87475019|gb|ABD38146.1| [Clogmia albipunctata] gi|87475019|gb|ABD38146.1| ;E = 5e-18 pos:308 to 352 ; abdominal B [Clogmia albipunctata] 154
VRKKRKPYSKFQTLELEKEFLFNAYVSKQKRWELARNLNLTERQV
>gi|87475005|gb|ABD38145.1| [Megaselia abdita] gi|87475005|gb|ABD38145.1| ;E = 5.5e-07 pos:307 to 342 ; abdominal B [Megaselia abdita] 155
VRKKRKPYSKFQTLELEKEFLYNXYVSKQKRWELAR
>gi|87474981|gb|ABD38144.1| [Anopheles gambiae] gi|87474981|gb|ABD38144.1| ;E = 1.4e-38 pos:270 to 329 ; abdominal B [Anopheles gambiae] 156
VRKKRKPYSKFQTLELEKEFLFNAYVSKQKRWELARNLNLTERQVKIWFQNRRMKNKKNS
>gi|87295493|gb|ABD37043.1| [Artemia sp. Qi Xiang Cuo] gi|87295493|gb|ABD37043.1| ;E = 8.7e-41 pos:5 to 64 ; abdominal A [Artemia sp Qi Xiang Cuo] 157
RRRGAQTYTRYQSLELEKEFHFNHYLTRRRRIEIAHALCLTERQIKIWFQNRRMKLKKEL
>gi|87295479|gb|ABD37036.1| [Artemia sp. Kazakhstan HL-2005] gi|87295479|gb|ABD37036.1| ;E = 4.1e-44 pos:8 to 67 ; deformed [Artemia sp Kazakhstan HL 2005] 158
PKRQRTAYTRHQILELEKEFHFNRYLTRRRRIEIAHSLCLSERQIKIWFQNRRMKWKKDN
>gi|87295475|gb|ABD37034.1| [Artemia franciscana] gi|87295475|gb|ABD37034.1| ;E = 4.1e-44 pos:8 to 67 ; deformed [Artemia franciscana] gi|87295477|gb|ABD37035 1| deformed [Artemia franciscana] gi|87295481|gb|ABD37037 1| deformed [Artemia sp MaDuo] gi|87295483|gb|ABD37038 1| deformed [Artemia sinica] gi|87295485|gb|ABD37039 1| deformed [Artemia sinica] gi|87295487|gb|ABD37040 1| deformed [Artemia sinica] gi|87295489|gb|ABD37041 1| deformed [Artemia sp Qi Xiang Cuo] gi|87295491|gb|ABD37042 1| deformed [Artemia urmiana] 159
PKRQRTAYTRHQILELEKEFHFNRYLTRRRRIEIAHSLCLSERQIKIWFQNRRMKWKKDN
>gi|87295473|gb|ABD37033.1| [Artemia sp. BaiYanNao] gi|87295473|gb|ABD37033.1| ;E = 4.1e-44 pos:8 to 67 ; deformed [Artemia sp BaiYanNao] 160
PKRQRTAYTRHQILELEKEFHFNRYLTRRRRIEIAHSLCLSERQIKIWFQNRRMKWKKDN
>gi|87295471|gb|ABD37032.1| [Artemia persimilis] gi|87295471|gb|ABD37032.1| ;E = 4.1e-44 pos:9 to 68 ; deformed [Artemia persimilis] 161
PKRQRTAYTRHQILELEKEFHFNRYLTRRRRIEIAHSLCLSERQIKIWFQNRRMKWKKDN
>gi|87295465|gb|ABD37029.1| [Artemia parthenogenetica] gi|87295465|gb|ABD37029.1| ;E = 7.8e-43 pos:5 to 64 ; abdominal A [Artemia parthenogenetica] gi|87295467|gb|ABD37030 1| abdominal A [Artemia parthenogenetica] gi|87295469|gb|ABD37031 1| abdominal A [Artemia parthenogenetica] 162
RRRGRQTYTRYQTLELEKEFHFNHYLTRRRRIEIAHALCLTERQIKIWFQNRRMKLKKEL
>gi|87295463|gb|ABD37028.1| [Artemia parthenogenetica] gi|87295463|gb|ABD37028.1| ;E = 7.8e-43 pos:5 to 64 ; abdominal A [Artemia parthenogenetica] 163
RRRGRQTYTRYQTLELEKEFHFNHYLTRRRRIEIAHALCLTERQIKIWFQNRRMKLKKEL
>gi|87295459|gb|ABD37026.1| [Artemia parthenogenetica] gi|87295459|gb|ABD37026.1| ;E = 7.8e-43 pos:5 to 64 ; abdominal A [Artemia parthenogenetica] 164
RRRGRQTYTRYQTLELEKEFHFNHYLTRRRRIEIAHALCLTERQIKIWFQNRRMKLKKEL
>gi|87295457|gb|ABD37025.1| [Artemia parthenogenetica] gi|87295457|gb|ABD37025.1| ;E = 6.6e-40 pos:5 to 64 ; abdominal A [Artemia parthenogenetica] 165
RRRGRQTYTRYQTLELEKEFHFNHYLTRRRRIEIAHAXCLTERQIKIWFQXRRMKLKKEL
>gi|87295455|gb|ABD37024.1| [Artemia parthenogenetica] gi|87295455|gb|ABD37024.1| ;E = 6.6e-40 pos:5 to 64 ; abdominal A [Artemia parthenogenetica] 166
RRRGRQTYTRYQTLELEKEFHFNHYLTRRRRIEIAHAXCLTERQIKIWFQXRRMKLKKEL
>gi|87295445|gb|ABD37019.1| [Artemia sinica] gi|87295445|gb|ABD37019.1| ;E = 7.8e-43 pos:5 to 64 ; abdominal A [Artemia sinica] gi|87295447|gb|ABD37020 1| abdominal A [Artemia urmiana] gi|87295449|gb|ABD37021 1| abdominal A [Artemia parthenogenetica] gi|87295451|gb|ABD37022 1| abdominal A [Artemia parthenogenetica] gi|87295453|gb|ABD37023 1| abdominal A [Artemia parthenogenetica] gi|87295461|gb|ABD37027 1| abdominal A [Artemia parthenogenetica] 167
RRRGRQTYTRYQTLELEKEFHFNHYLTRRRRIEIAHALCLTERQIKIWFQNRRMKLKKEL
>gi|87295443|gb|ABD37018.1| [Artemia sinica] gi|87295443|gb|ABD37018.1| ;E = 1.6e-41 pos:5 to 64 ; abdominal A [Artemia sinica] 168
RRRGRQTYTRYQTLELEKEFDFNHYLTRRRRIEIAHALCLTERQIKIWFQNRRMKLKKEL
>gi|87295441|gb|ABD37017.1| [Artemia sinica] gi|87295441|gb|ABD37017.1| ;E = 4.1e-41 pos:5 to 64 ; abdominal A [Artemia sinica] 169
RRRGRETYTRYQTLELEKEFDFNHYLTRRRRIEIAHALCLTERQIKIWFQNRRMKLKKEL
>gi|87295439|gb|ABD37016.1| [Artemia sinica] gi|87295439|gb|ABD37016.1| ;E = 4.1e-41 pos:5 to 64 ; abdominal A [Artemia sinica] 170
RRRGRETYTRYQTLELEKEFDFNHYLTRRRRIEIAHALCLTERQIKIWFQNRRMKLKKEL
>gi|87295437|gb|ABD37015.1| [Artemia sp. MaDuo] gi|87295437|gb|ABD37015.1| ;E = 7.9e-39 pos:5 to 64 ; abdominal A [Artemia sp MaDuo] 171
RRRGAQTYTRYQSLELEKEFHFIHYLTRRRRIEIAHALCLTERQIKIWFQNRRMKLKKEL
>gi|87295435|gb|ABD37014.1| [Artemia sp. Kazakhstan HL-2005] gi|87295435|gb|ABD37014.1| ;E = 4.4e-42 pos:5 to 64 ; abdominal A [Artemia sp Kazakhstan HL 2005] 172
RRRGRQTYTRYQSLELEKEFHFNHYLTRRRRIEIAHALCLTERQIKIWFQNRRMKLKKEL
>gi|87295433|gb|ABD37013.1| [Artemia franciscana] gi|87295433|gb|ABD37013.1| ;E = 2e-42 pos:5 to 64 ; abdominal A [Artemia franciscana] 173
RRRGRQTYTRYQTLELEKEFHFNHYLTRRRRIEIAHALCLSERQIKIWFQNRRMKLKKGL
>gi|87295431|gb|ABD37012.1| [Artemia franciscana] gi|87295431|gb|ABD37012.1| ;E = 9.5e-41 pos:5 to 64 ; abdominal A [Artemia franciscana] 174
RRRGRQTSTRHQTLELEKEFHFNHYLTRRRRIEIAHALCLSERQIKIWFQNRRMKLKKEL
>gi|87295429|gb|ABD37011.1| [Artemia persimilis] gi|87295429|gb|ABD37011.1| ;E = 1.8e-37 pos:5 to 64 ; abdominal A [Artemia persimilis] 175
RRRGRQTSTRYQTLQLEKEFHFNHSLTRRRRIEIAHALCLSERQIKIWFQNRRMKLKKEL
>gi|87042411|gb|ABD16214.1| [Strigamia maritima] gi|87042411|gb|ABD16214.1| ;E = 1.4e-38 pos:224 to 283 ; abdominal B [Strigamia maritima] 176
VRKKRKPYSKFQTLELEKEFLFNAYVSKQKRWELARNLNLTERQVKIWFQNRRMKNKKNS
>gi|87042409|gb|ABD16213.1| [Strigamia maritima] gi|87042409|gb|ABD16213.1| ;E = 7.1e-43 pos:143 to 202 ; abdominal A [Strigamia maritima] 177
RRRGRQTYTRFQTLELEKEFHFNHYLTRRRRIEIAHALCLTERQIKIWFQNRRMKLKKEM
>gi|87042406|gb|ABD16212.1| [Strigamia maritima] gi|87042406|gb|ABD16212.1| ;E = 1.6e-41 pos:166 to 225 ; ultrabithorax [Strigamia maritima] 178
RRRGRQTYTRYQTLELEKEFHTNHYLTRRRRIEMAHALCLTERQIKIWFQNRRMKLKKEI
>gi|87042404|gb|ABD16211.1| [Strigamia maritima] gi|87042404|gb|ABD16211.1| ;E = 7.8e-29 pos:1 to 46 ; antennapedia [Strigamia maritima] 179
ELEKEFHFNRYLTRRRRIEIAHALCLTERQIKIWFQNRRMKWKKEN
>gi|87042256|gb|ABD16192.1| [Euprymna scolopes] gi|87042256|gb|ABD16192.1| ;E = 3e-38 pos:77 to 136 ; Xlox [Euprymna scolopes] 180
NKRTRTAYTRGQLLELEKEFHFNKYISRPRRIELAAMLNLTERHIKIWFQNRRMKWKKDE
>gi|86991338|gb|ABD16130.1| [Mus musculus castaneus] gi|86991338|gb|ABD16130.1| ;E = 1.5e-10 pos:96 to 155 ; NANOGPD [Mus musculus castaneus] 181
KQKMRTVFSQAQLCALKDRFQKQKYLSLQQMQELSSILNLSYKQVKTWFQNQRMKCKRWQ
>gi|86991336|gb|ABD16129.1| [Mus spretus] gi|86991336|gb|ABD16129.1| ;E = 1.5e-10 pos:96 to 155 ; NANOGPD [Mus spretus] 182
KQKMRTVFSQAQLCALKDRFQKQKYLSLQQMQELSSILNLSYKQVKTWFQNQRMKCKRWQ
>gi|86991324|gb|ABD16123.1| [Mus musculus] gi|86991324|gb|ABD16123.1| ;E = 1.5e-10 pos:96 to 155 ; NANOGPC [Mus musculus] gi|86991326|gb|ABD16124 1| NANOGPC [Mus musculus] gi|86991328|gb|ABD16125 1| NANOGPC [Mus spretus] 183
KQKMRTVFSQAQLCALKDRFQKQKYLSLQQMQELSSILNLSYKQVKTWFQNQRMKCKRWQ
>gi|86604731|ref|NP_001034510.1| [Tribolium castaneum] gi|86604731|ref|NP_001034510.1| ;E = 7.3e-43 pos:233 to 292 ; transcription factor deformed [Tribolium castaneum] gi|13241682|gb|AAK16423 1|AF321227_3 Dfd [Tribolium castaneum] gi|1754686|gb|AAB39355 1| transcription factor Deformed [Tribolium castaneum] 184
PKRQRTAYTRHQILELEKEFHYNRYLTRRRRIEIAHTLVLSERQIKIWFQNRRMKWKKDN
>gi|86560760|gb|ABD04661.1| [Platynereis dumerilii] gi|86560760|gb|ABD04661.1| ;E = 5.6e-13 pos:218 to 255 ; Hox2 homeobox protein [Platynereis dumerilii] 185
PRRLRTAYTNTQLLELEKEFHFNKYLCRPRRIEIAASL
>gi|86560754|gb|ABD04658.1| [Platynereis dumerilii] gi|86560754|gb|ABD04658.1| ;E = 1.4e-05 pos:165 to 197 ; Hox4 homeobox protein [Platynereis dumerilii] 186
NKRTRTAYTRHQVLELEKEFHFNRYLTRRRRIE
>gi|86560752|gb|ABD04657.1| [Neanthes virens] gi|86560752|gb|ABD04657.1| ;E = 1.8e-43 pos:3 to 62 ; Hox7 homeobox protein [Nereis virens] 187
RKRGRQTYTRYQTLELEKEFHFNRYLTRRRRIEIAHSLCLTERQIKIWFQNRRMKWKKEN
>gi|86560750|gb|ABD04656.1| [Platynereis dumerilii] gi|86560750|gb|ABD04656.1| ;E = 0.0019 pos:177 to 206 ; Hox3 homeobox protein [Platynereis dumerilii] 188
SKRARTAYTSAQLVELEKEFHFNRYLCRPR
>gi|86560748|gb|ABD04655.1| [Neanthes virens] gi|86560748|gb|ABD04655.1| ;E = 7.2e-24 pos:23 to 82 ; engrailed homeobox protein [Nereis virens] 189
EKRPRTAFTTEQLGRLKKEFDENRYLTEQRRQELARDLKLNESQIKIWFQNKRAKAKKAS
>gi|86560746|gb|ABD04654.1| [Platynereis dumerilii] gi|86560746|gb|ABD04654.1| ;E = 1.2e-09 pos:194 to 230 ; Lox5 homeobox protein [Platynereis dumerilii] 190
QKRTRQTYTRYQTLELEKEFHYNRYLTRRRRIEIAHA
>gi|86560744|gb|ABD04653.1| [Platynereis dumerilii] gi|86560744|gb|ABD04653.1| ;E = 0.0031 pos:77 to 110 ; Post1 homeobox protein [Platynereis dumerilii] 191
MRKKRKPYSKYQIAELEKEYVSNTYITKPKRWEL
>gi|86560742|gb|ABD04652.1| [Neanthes virens] gi|86560742|gb|ABD04652.1| ;E = 1.2e-16 pos:9 to 53 ; Xlox parahox protein [Nereis virens] 192
NKRTRTAYTRSQLLELEKEFHFNKYISRPRRIELASMLSLTERHI
>gi|86560740|gb|ABD04651.1| [Platynereis dumerilii] gi|86560740|gb|ABD04651.1| ;E = 8.4e-26 pos:1 to 55 ; Post2 homeobox protein [Platynereis dumerilii] 193
KPYTRYQTMVLENEFMSNSYITRQKRWEISCKLHLSERQVKVWFQNRRMKRKKLN
>gi|86515426|ref|NP_001034538.1| [Tribolium castaneum] gi|86515426|ref|NP_001034538.1| ;E = 4e-25 pos:71 to 130 ; even skipped [Tribolium castaneum] gi|1684909|gb|AAB36556 1| transcription factor homolog [Tribolium castaneum] 194
IRRYRTAFTREQLARLEKEFFKENYVSRPRRCELAAQLNLPESTIKVWFQNRRMKDKRQR
>gi|86515424|ref|NP_001034539.1| [Tribolium castaneum] gi|86515424|ref|NP_001034539.1| ;E = 3.4e-40 pos:183 to 242 ; fushi tarazu [Tribolium castaneum] gi|13241680|gb|AAK16421 1|AF321227_1 Ftz [Tribolium castaneum] 195
NKRTRQTYTRYQTLELEKEFHFNKYLTRRRRIEIAESLRLTERQIKIWFQNRRMKAKKDT
>gi|86515396|ref|NP_001034523.1| [Tribolium castaneum] gi|86515396|ref|NP_001034523.1| ;E = 2.2e-43 pos:220 to 279 ; cephalothorax [Tribolium castaneum] gi|13241681|gb|AAK16422 1|AF321227_2 Scr [Tribolium castaneum] 196
TKRQRTSYTRYQTLELEKEFHFNRYLTRRRRIEIAHALCLTERQIKIWFQNRRMKWKKEH
>gi|86515384|ref|NP_001034518.1| [Tribolium castaneum] gi|86515384|ref|NP_001034518.1| ;E = 8.7e-43 pos:216 to 275 ; abdominal A [Tribolium castaneum] gi|6016229|sp|Q07961 2|ABDA_TRICA RecName Full Homeobox protein abdominal A homolog gi|2394295|gb|AAB70262 1| abdominal AII [Tribolium castaneum] 197
RRRGRQTYTRFQTLELEKEFHFNHYLTRRRRIEIAHALCLTERQIKIWFQNRRMKLKKEL
>gi|86515380|ref|NP_001034519.1| [Tribolium castaneum] gi|86515380|ref|NP_001034519.1| ;E = 1.4e-38 pos:243 to 302 ; abdominal B [Tribolium castaneum] gi|7109295|gb|AAF36721 1|AF227923_1 abdominal B [Tribolium castaneum] 198
VRKKRKPYSKFQTLELEKEFLFNAYVSKQKRWELARNLNLTERQVKIWFQNRRMKNKKNS
>gi|86515364|ref|NP_001034505.1| [Tribolium castaneum] gi|86515364|ref|NP_001034505.1| ;E = 1.8e-43 pos:244 to 303 ; prothoraxless [Tribolium castaneum] gi|7767519|gb|AAF69136 1|AF228509_1 prothoraxless [Tribolium castaneum] 199
RKRGRQTYTRYQTLELEKEFHFNRYLTRRRRIEIAHALCLTERQIKIWFQNRRMKWKKEN
>gi|86515350|ref|NP_001034498.1| [Tribolium castaneum] gi|86515350|ref|NP_001034498.1| ;E = 5.2e-26 pos:156 to 215 ; caudal [Tribolium castaneum] gi|3929892|emb|CAA06527 1| caudal protein [Tribolium castaneum] 200
KDKYRVVYTDHQRVELEKEFYYSRYITIRRKAELANSLGLSERQVKIWFQNRRAKERKQV
>gi|86515342|ref|NP_001034494.1| [Tribolium castaneum] gi|86515342|ref|NP_001034494.1| ;E = 2.4e-29 pos:117 to 176 ; intermediate neuroblasts defective [Tribolium castaneum] gi|56684552|gb|AAW21974 1| intermediate neuroblasts defective protein [Tribolium castaneum] 201
SKRIXTAFTSTQLLELEREFASNMYLSRLRRIEIATCLRLSEKQVKIWFQNRRVKYKKED
>gi|86515340|ref|NP_001034497.1| [Tribolium castaneum] gi|86515340|ref|NP_001034497.1| ;E = 1.6e-41 pos:223 to 282 ; ultrabithorax [Tribolium castaneum] gi|18535622|gb|AAL71874 1| ultrabithorax [Tribolium castaneum] 202
RRRGRQTYTRYQTLELEKEFHTNHYLTRRRRIEMAHALCLTERQIKIWFQNRRMKLKKEI
>gi|86515336|ref|NP_001034495.1| [Tribolium castaneum] gi|86515336|ref|NP_001034495.1| ;E = 2.9e-21 pos:115 to 174 ; muscle segment homeodomain protein [Tribolium castaneum] gi|56684554|gb|AAW21975 1| muscle segment homeodomain protein [Tribolium castaneum] 203
NRKPRTPFTTQQLLALEKKFRDKQYLSIAERAEFSSSLRLTEPQVKIWFQNRRAKAKRLQ
>gi|8650523|gb|AAF78248.1|AF275310_1 [Haliotis rufescens] gi|8650523|gb|AAF78248.1|AF275310_1 ;E = 1.2e-41 pos:196 to 255 ; Hox5 [Haliotis rufescens] 204
TKRSRTSYTRHQTLELEKEFHYNKYLTRRRRIEIAHALNLTERQIKIWFQNRRMKWKKEH
>gi|86355077|dbj|BAE78773.1| [Pelodiscus sinensis] gi|86355077|dbj|BAE78773.1| ;E = 7.2e-23 pos:82 to 141 ; homeobox protein Emx2 [Pelodiscus sinensis] 205
PKRIRTAFSPSQLLRLEHAFEKNHYVVGAERKQLAHSLSLTETQVKVWFQNRRTKFKRQK
>gi|86355075|dbj|BAE78772.1| [Pelodiscus sinensis] gi|86355075|dbj|BAE78772.1| ;E = 3.1e-20 pos:23 to 82 ; homeobox protein Engrailed 1 [Pelodiscus sinensis] 206
DKRPRTAFTAEQLQRLKAEFQANRYITEQRRQTLAQELSLNESQIKIWFQNKRAKIKKAT
>gi|86355071|dbj|BAE78770.1| [Pelodiscus sinensis] gi|86355071|dbj|BAE78770.1| ;E = 2.3e-20 pos:138 to 197 ; homeobox protein HoxD13 [Pelodiscus sinensis] 207
GRKKRVPYTKLQLKELENEYAINKFINKDKRRRISAATNLSERQVTIWFQNRRVKDKKIV
>gi|85838373|gb|ABC86118.1| [Trichoplax adhaerens] gi|85838373|gb|ABC86118.1| ;E = 6.3e-29 pos:200 to 259 ; ANTP homeobox protein [Trichoplax adhaerens] 208
KRRPRTAFTCEQLLTLEEEFKKNRYLSRSRRLEVAKMLMLNETQVKIWFQNRRMKWKRNK
>gi|85838371|gb|ABC86117.1| [Trichoplax adhaerens] gi|85838371|gb|ABC86117.1| ;E = 2.7e-23 pos:200 to 254 ; ANTP homeobox protein [Trichoplax adhaerens] 209
KRRPRTAFTCEQLLTLEEEFKKNRYLSRSRRLEVAKMLMLNETQVKIWFQNRRMK
>gi|85838367|gb|ABC86115.1| [Trichoplax adhaerens] gi|85838367|gb|ABC86115.1| ;E = 7.1e-15 pos:100 to 152 ; ANTP homeobox protein [Trichoplax adhaerens] 210
KKKTRTVFSRTQVIHLEATFDQKKYLSSAERAGLANLLCLTEQQVKIWFQNRR
>gi|85838365|gb|ABC86114.1| [Trichoplax adhaerens] gi|85838365|gb|ABC86114.1| ;E = 2.8e-20 pos:162 to 221 ; ANTP homeobox protein [Trichoplax adhaerens] 211
NRKPRTIFTSAQLNELNNRFRLSHYLGLPERADLAASLGLTQTQVKIWFQNRRSKLKKST
>gi|85838363|gb|ABC86113.1| [Trichoplax adhaerens] gi|85838363|gb|ABC86113.1| ;E = 2.8e-20 pos:162 to 221 ; ANTP homeobox protein [Trichoplax adhaerens] 212
NRKPRTIFTSAQLNELNNRFRLSHYLGLPERADLAASLGLTQTQVKIWFQNRRSKLKKST
>gi|85816279|ref|NP_995728.2| [Drosophila melanogaster] gi|85816279|ref|NP_995728.2| ;E = 3.8e-25 pos:274 to 333 ; brain specific homeobox isoform B [Drosophila melanogaster] gi|108935827|sp|Q04787 5|BSH_DROME RecName Full Brain specific homeobox protein gi|66571264|gb|AAY51597 1| IP01040p [Drosophila melanogaster] gi|84795321|gb|AAS64721 2| brain specific homeobox isoform B [Drosophila melanogaster] gi|220943308|gb|ACL84197 1| bsh PA [synthetic construct] gi|220953356|gb|ACL89221 1| bsh PA [synthetic construct] 213
RRKARTVFSDPQLSGLEKRFEGQRYLSTPERVELATALGLSETQVKTWFQNRRMKHKKQL
>gi|85719149|dbj|BAE78537.1| [Harmonia axyridis] gi|85719149|dbj|BAE78537.1| ;E = 8.6e-18 pos:121 to 180 ; distal less [Harmonia axyridis] 214
MRKPRTIYSSLQLQQLNRRFQRTQYLALPERAELAASLGLTQTQVKIWFQNRRSKYKKMM
>gi|8547319|gb|AAF76327.1|AF261146_1 [Branchiostoma floridae] gi|8547319|gb|AAF76327.1|AF261146_1 ;E = 8.6e-22 pos:182 to 241 ; homeoprotein [Branchiostoma floridae] 215
PKRVRTAFTPTQLLRLEHAFEKNHYVVGQERKQLAQQLTLSETQVKVWFQNRRTKYKRDQ
>gi|85401|pir||PS0405 [Ciona intestinalis] gi|85401|pir||PS0405 ;E = 1.5e-21 pos:2 to 61 ; muscle segment homeotic protein sea squirt (Ciona intestinalis) (fragment) 216
NRKPRTPFTTQQLMSLEKKFREKQYLSIAERAEFSNSLSLTETQVKIWFQNRRAKSKRLQ
>gi|853822|emb|CAA59680.1| [Drosophila melanogaster] gi|853822|emb|CAA59680.1| ;E = 2.3e-21 pos:343 to 402 ; msh [Drosophila melanogaster] 217
NRKPRTPFTTQQLLSLEKKFREKQYLSIAERAEFSSSLRLTETQVKIWFQNRRAKAKRLQ
>gi|85068580|ref|NP_004493.3| [Homo sapiens] gi|85068580|ref|NP_004493.3| ;E = 5.4e-43 pos:137 to 196 ; homeobox B7 [Homo sapiens] 218
RKRGRQTYTRYQTLELEKEFHYNRYLTRRRRIEIAHTLCLTERQIKIWFQNRRMKWKKEN
>gi|85005|pir||S01303 [Drosophila melanogaster] gi|85005|pir||S01303 ;E = 4.3e-39 pos:207 to 266 ; homeotic protein abdominal B fruit fly (Drosophila melanogaster) 219
VRKKRKPYSKFQTLELEKEFLFNAYVSKQKRWELARNLQLTERQVKIWFQNRRMKNKKNS
>gi|84627503|gb|AAI11819.1| [Mus musculus] gi|84627503|gb|AAI11819.1| ;E = 9.4e-22 pos:93 to 152 ; Vax1 protein [Mus musculus] 220
PKRTRTSFTAEQLYRLEMEFQRCQYVVGRERTELARQLNLSETQVKVWFQNRRTKQKKDQ
>gi|84619809|gb|ABC59251.1| [Harmonia axyridis] gi|84619809|gb|ABC59251.1| ;E = 4.2e-20 pos:31 to 90 ; invected [Harmonia axyridis] 221
EKRPRTAFSGAQLARLKHEFAENRYLTERRRQQLSSELGLNEAQIKIWFQNKRAKIKKAS
>gi|84619807|gb|ABC59250.1| [Harmonia axyridis] gi|84619807|gb|ABC59250.1| ;E = 1.3e-19 pos:26 to 85 ; engrailed [Harmonia axyridis] 222
EKRPRTAFSSAQLQRLKHEFNENRYLTERRRQQLSAELGLNEAQIKIWFQNKRAKIKKSS
>gi|84619805|gb|ABC59249.1| [Harmonia axyridis] gi|84619805|gb|ABC59249.1| ;E = 1.3e-19 pos:26 to 85 ; engrailed [Harmonia axyridis] 223
EKRPRTAFSSAQLQRLKHEFNENRYLTERRRQQLSAELGLNEAQIKIWFQNKRAKIKKSS
>gi|84619803|gb|ABC59248.1| [Folsomia candida] gi|84619803|gb|ABC59248.1| ;E = 2.3e-21 pos:28 to 87 ; engrailed 2 [Folsomia candida] 224
EKRPRTAFTAEQLSRLKKEFDENRYLTEKRRQDLARELRLHENQIKIWFQNKRAKLKKAS
>gi|84619801|gb|ABC59247.1| [Folsomia candida] gi|84619801|gb|ABC59247.1| ;E = 2.6e-22 pos:26 to 85 ; engrailed 1 [Folsomia candida] 225
EKRPRTAFTGEQLSKLKKEFDENRYLTEKRRQDLARDLKLHENQIKIWFQNKRAKLKKST
>gi|84619799|gb|ABC59246.1| [Ephemera vulgata] gi|84619799|gb|ABC59246.1| ;E = 1.2e-20 pos:27 to 86 ; engrailed 2 [Ephemera vulgata] 226
EKRPRTAFTSEQLARLKHEFQENRYLTERRRQQLASELKLNESQIKIWFQNKRAKIKKAS
>gi|84619797|gb|ABC59245.1| [Ephemera vulgata] gi|84619797|gb|ABC59245.1| ;E = 6.7e-20 pos:25 to 84 ; engrailed 1 [Ephemera vulgata] 227
EKRPRTAFTQEQLGRLKREFEENRYLTERRRQQLATDLGLHENQIKIWFQNKRAKIKKST
>gi|84619795|gb|ABC59244.1| [Carausius morosus] gi|84619795|gb|ABC59244.1| ;E = 3.7e-22 pos:27 to 86 ; engrailed 2 [Carausius morosus] 228
EKRPRTAFSGEQLARLKHEFAENRYLTERRRQELARELGLNEAQIKIWFQNKRAKIKKAS
>gi|84619793|gb|ABC59243.1| [Carausius morosus] gi|84619793|gb|ABC59243.1| ;E = 3.7e-22 pos:25 to 84 ; engrailed 1 [Carausius morosus] 229
EKRPRTAFSGEQLARLKHEFAENRYLTERRRQELARELGLNEAQIKIWFQNKRAKIKKAS
>gi|84619789|gb|ABC59241.1| [Schistocerca gregaria] gi|84619789|gb|ABC59241.1| ;E = 5.3e-22 pos:176 to 235 ; engrailed 2 [Schistocerca gregaria] 230
EKRPRTAFSGEQLARLKHEFTENRYLTERRRQELARELGLNEAQIKIWFQNKRAKIKKAS
>gi|84619787|gb|ABC59240.1| [Schistocerca gregaria] gi|84619787|gb|ABC59240.1| ;E = 5.3e-22 pos:171 to 230 ; engrailed 1 [Schistocerca gregaria] 231
EKRPRTAFSGEQLARLKHEFTENRYLTERRRQELARELGLNEAQIKIWFQNKRAKIKKAS
>gi|84570137|ref|NP_002137.4| [Homo sapiens] gi|84570137|ref|NP_002137.4| ;E = 6.6e-38 pos:188 to 247 ; homeobox B3 [Homo sapiens] gi|215274007|sp|P14651 2|HXB3_HUMAN RecName Full Homeobox protein Hox B3 AltName Full Hox 2G AltName Full Hox 2 7 gi|158255800|dbj|BAF83871 1| unnamed protein product [Homo sapiens] gi|189054741|dbj|BAG37563 1| unnamed protein product [Homo sapiens] gi|208966498|dbj|BAG73263 1| homeobox B3 [synthetic construct] gi|225000020|gb|AAI72242 1| Homeobox B3 [synthetic construct] gi|225000910|gb|AAI72550 1| Homeobox B3 [synthetic construct] 232
SKRARTAYTSAQLVELEKEFHFNRYLCRPRRVEMANLLNLSERQIKIWFQNRRMKYKKDQ
>gi|8439289|emb|CAB94151.1| [Gallus gallus] gi|8439289|emb|CAB94151.1| ;E = 2.6e-42 pos:8 to 67 ; HOXC 6 [Gallus gallus] 233
RRRGRQIYSRYQTLELEKEFHFNRYLTRRRRIEIANALCLTERQIKIWFQNRRMKWKKES
>gi|8439288|emb|CAB94150.1| [Gallus gallus] gi|8439288|emb|CAB94150.1| ;E = 1.3e-19 pos:1 to 42 ; HOXB 3 [Gallus gallus] 234
EFHFNRYLCRPRRVEMANLLNLSERQIKIWFQNRRMKYKKDE
>gi|841336|gb|AAA91309.1| [Nautilus pompilius] gi|841336|gb|AAA91309.1| ;E = 5.8e-15 pos:1 to 59 ; engrailed homolog similar to Drosophila engrailed homeotic protein Swiss_Prot Accession Number P02836 Method conceptual translation supplied by author 235
QAXXXXXTSDQLQYLKKEFEECRYLTEDRRRKLARELSLSEAQIKIWFQNKRAKMKKNS
>gi|841334|gb|AAA91308.1| [Transennella tantilla] gi|841334|gb|AAA91308.1| ;E = 1.3e-14 pos:1 to 59 ; engrailed homolog similar to Drosophila engrailed homeotic protein Swiss_Prot Accession Number P02836 Method conceptual translation supplied by author 236
QAXXXXXTTEQLRKLKDEFEANKYLSENRRQQLAHELNLNESQIKIWFQNKRAKIKKCN
>gi|841332|gb|AAA91307.1| [Placopecten magellanicus] gi|841332|gb|AAA91307.1| ;E = 7.6e-16 pos:1 to 59 ; engrailed homolog similar to Drosophila engrailed homeotic protein Swiss_Prot Accession Number P02836 Method conceptual translation supplied by author 237
QAXXXXXTNDQLQRLKREFEECRYLTEQRRLDLAQELNLTEAQIKIWFQNKRAKIKKSV
>gi|841330|gb|AAA91306.1| [Crassostrea virginica] gi|841330|gb|AAA91306.1| ;E = 1.7e-15 pos:1 to 59 ; engrailed homolog similar to Drosophila engrailed homeotic protein Swiss_Prot Accession Number P02836 Method conceptual translation supplied by author 238
QAXXXXXTTDQLQRLKSEFEENHYLTEKRRLELSEELKLSESQIKIWFQNKRAKIKKST
>gi|841326|gb|AAA91305.1| [Graptacme eborea] gi|841326|gb|AAA91305.1| ;E = 2e-13 pos:1 to 59 ; engrailed homolog similar to Drosophila engrailed homeotic protein Swiss_Prot Accession Number P02836 Method conceptual translation supplied by author [Graptacme eborea] 239
QAXXXXXSNEQLDRLQVEFEACRYLTETRRKDLSDELKLSETQIKIWFQNKRAKLKKTG
>gi|841324|gb|AAA91304.1| [Cadulus fusiformis] gi|841324|gb|AAA91304.1| ;E = 3.3e-14 pos:1 to 59 ; engrailed homolog similar to Drosophila engrailed homeotic protein Swiss_Prot Accession Number P02836 Method conceptual translation supplied by author 240
QAXXXXXSNEQLDRLQHEFETSRYLTEQRRRNLSMELDLSETQIKIWFQNKRAKLKKTG
>gi|841306|gb|AAA91300.1| [Nautilus pompilius] gi|841306|gb|AAA91300.1| ;E = 3.7e-13 pos:1 to 59 ; engrailed homolog 241
QAXXXXXTSEQLQRLRREFEAGKYLTEDRRQTLAKELGLNESQIKIWFQNKRAKMKKVG
>gi|84105335|ref|NP_005915.2| [Homo sapiens] gi|84105335|ref|NP_005915.2| ;E = 3e-30 pos:187 to 246 ; mesenchyme homeobox 2 [Homo sapiens] gi|93141286|sp|P50222 2|MEOX2_HUMAN RecName Full Homeobox protein MOX 2 AltName Full Mesenchyme homeobox 2 AltName Full Growth arrest specific homeobox gi|119614072|gb|EAW93666 1| mesenchyme homeobox 2 [Homo sapiens] gi|208966758|dbj|BAG73393 1| mesenchyme homeobox 2 [synthetic construct] 242
PRKERTAFTKEQIRELEAEFAHHNYLTRLRRYEIAVNLDLTERQVKVWFQNRRMKWKRVK
>gi|84105096|gb|ABC54588.1| [Episyrphus balteatus] gi|84105096|gb|ABC54588.1| ;E = 2.5e-33 pos:50 to 109 ; zerknullt [Episyrphus balteatus] 243
CKRARTAFSSNQLIQLEREFHTNKYLCRPRRIEISQRLELSERQVKIWFQNRRMKSKKDA
>gi|840712|emb|CAA60700.1| [Artemia franciscana] gi|840712|emb|CAA60700.1| ;E = 1.3e-20 pos:2 to 48 ; abdB [Artemia franciscana] 244
VRKKRKPYSKFQTLELEKEFLFNAYVSKQKRWELARNLNLTERQVKI
>gi|8393773|ref|NP_058845.1| [Rattus norvegicus] gi|8393773|ref|NP_058845.1| ;E = 3e-30 pos:186 to 245 ; mesenchyme homeobox 2 [Rattus norvegicus] gi|730046|sp|P39020 1|MEOX2_RAT RecName Full Homeobox protein MOX 2 AltName Full Growth arrest specific homeobox gi|57952|emb|CAA78931 1| Gax peptide [Rattus norvegicus] 245
PRKERTAFTKEQIRELEAEFAHHNYLTRLRRYEIAVNLDLTERQVKVWFQNRRMKWKRVK
>gi|83763566|emb|CAI38829.1| [Hydra viridis] gi|83763566|emb|CAI38829.1| ;E = 1e-32 pos:182 to 241 ; cnox 2 homeoprotein [Hydra viridis] 246
SKRIRTAYTSIQLLELEKEFQNNRYLSRLRRIQIAAILDLTEKQVKIWFQNRRVKWKKDK
>gi|837347|gb|AAB33590.1| [Takifugu rubripes] gi|837347|gb|AAB33590.1| ;E = 2.6e-42 pos:163 to 222 ; Hoxb 4 homeodomain protein [Takifugu rubripes Japanese puffer fish Peptide 251 aa] gi|2130556|gb|AAC60205 1| homeobox protein HOXB 4 [Takifugu rubripes] 247
PKRSRTAYTRQQVLELEKEFHYNRYLTRRRRVEIAHTLCLSERQIKIWFQNRRMKWKKDH
>gi|837339|gb|AAB32450.1| [Junonia coenia] gi|837339|gb|AAB32450.1| ;E = 8.6e-18 pos:130 to 189 ; Distal less Dll limb patterning gene product [Junonia coenia buckeye Peptide 197 aa] 248
MRKPRTIYSSLQLQQLNRRFQRTQYLALPERAELAASLGLTQTQVKIWFQNRRSKYKKMM
>gi|83638021|gb|ABC33761.1| [Cynolebias cheradophilus] gi|83638021|gb|ABC33761.1| ;E = 1.3e-14 pos:1 to 38 ; Hox1 [Cynolebias cheradophilus] gi|83638023|gb|ABC33762 1| Hox1 [Cynolebias viarius] 249
ELEKEFHFNKYLTRARRVEVAASLELNETQVKIWFQNR
>gi|83638019|gb|ABC33760.1| [Cynolebias bellottii] gi|83638019|gb|ABC33760.1| ;E = 6.2e-10 pos:1 to 34 ; Hox3 [Cynolebias bellottii] 250
EFHFNRYLCRPRRVEMANLLNLTERQVKIWFQNR
>gi|83638017|gb|ABC33759.1| [Cynolebias luteoflammulatus] gi|83638017|gb|ABC33759.1| ;E = 1.2e-12 pos:1 to 38 ; Hox1 [Cynolebias luteoflammulatus] 251
EFEKEFHFSKYLTRARRVEIAATLELNETQVKIWFQNR
>gi|83638015|gb|ABC33758.1| [Cynolebias gymnoventris] gi|83638015|gb|ABC33758.1| ;E = 4.3e-14 pos:1 to 38 ; Hox1 [Cynolebias gymnoventris] 252
ELEKEFHFNKYLTRARRVEVAVSLELNETQVKIWFQNR
>gi|83415604|gb|ABC17998.1| [Oncopeltus fasciatus] gi|83415604|gb|ABC17998.1| ;E = 2.6e-37 pos:32 to 91 ; predicted zerknuellt protein [Oncopeltus fasciatus] 253
AKRARTAYTSIQLVELEKEFHFNRYLCRPRRIEMATQLRLSERQIKIWFQNRRMKYKKER
>gi|83405607|gb|AAI10766.1| [Xenopus laevis] gi|83405607|gb|AAI10766.1| ;E = 2e-43 pos:147 to 206 ; Unknown (protein for MGC 131092) [Xenopus laevis] 254
PKRSRTAYTRQQVLELEKEFHFNRYLTRRRRIEIAHSLCLSERQIKIWFQNRRMKWKKDH
>gi|833751|gb|AAA68461.1| [Junonia coenia] gi|833751|gb|AAA68461.1| ;E = 3.8e-40 pos:1 to 58 ; putative 255
RKRGRQTYTRYQTLELEKEFHFNRYLTRRRRIEIAHALCLTERQIKIWFQNRRMKWKK
>gi|83356315|gb|ABC16641.1| [Nematostella vectensis] gi|83356315|gb|ABC16641.1| ;E = 1.5e-30 pos:1 to 60 ; NVHD065 ANTP class homeobox protein [Nematostella vectensis] gi|110338999|gb|ABG67763 1| XLOX CDX [Nematostella vectensis] 256
RSRARTAYTASQQLELEKEFLYSRYITRTRRKELANTLDLSEKHIKIWFQNRRMKKKKTD
>gi|83318945|emb|CAJ38810.1| [Platynereis dumerilii] gi|83318945|emb|CAJ38810.1| ;E = 1.1e-20 pos:261 to 320 ; Msx protein [Platynereis dumerilii] 257
NRKPRTPFTTQQLLALERKFRQKQYLSIAERAEFSASLNLTETQVKIWFQNRRAKAKRLQ
>gi|83318943|emb|CAJ38809.1| [Platynereis dumerilii] gi|83318943|emb|CAJ38809.1| ;E = 1.5e-15 pos:168 to 227 ; Nk2 1 protein [Platynereis dumerilii] 258
RRKRRVLFTQAQVYELERRFKQQKYLSAPEREHLASMINLTPTQVKIWFQNHRYKNKRAQ
>gi|83318923|emb|CAJ38799.1| [Platynereis dumerilii] gi|83318923|emb|CAJ38799.1| ;E = 1.1e-18 pos:163 to 222 ; distalless Dlx 1 [Platynereis dumerilii] 259
MRKPRTIYSSLQLQQLNKRFQRTQYLALPERAELAASLGLTQTQVKIWFQNRRSKYKKLM
>gi|83318919|emb|CAJ38797.1| [Platynereis dumerilii] gi|83318919|emb|CAJ38797.1| ;E = 7e-23 pos:203 to 262 ; Nk1 protein [Platynereis dumerilii] 260
PRRARTAFTYEQLVALENKFKSTRYLSVCERLNLALSLNLTETQVKIWFQNRRTKWKKQN
>gi|83318790|emb|CAI91292.1| [Cupiennius salei] gi|83318790|emb|CAI91292.1| ;E = 8.2e-42 pos:52 to 111 ; fushi tarazu [Cupiennius salei] 261
PKRSRQTYTRYQTLELEKEFHFNQYLTRRRRIEIAHTLGLTERQIKIWFQNRRMKAKKEN
>gi|83272159|gb|ABC00746.1| [Hydractinia symbiolongicarpus] gi|83272159|gb|ABC00746.1| ;E = 5.4e-33 pos:187 to 246 ; Cnox 2 [Hydractinia symbiolongicarpus] 262
VKRIRTAYTSIQLLELEKEFQNNRYLSRLRRIQIAAMLDLTEKQVKIWFQNRRVKWKKDK
>gi|83271052|gb|ABC00198.1| [Haliotis asinina] gi|83271052|gb|ABC00198.1| ;E = 2.6e-23 pos:146 to 205 ; engrailed [Haliotis asinina] 263
DKRPRTAFTNDQLQRLKKEFDDCRYLTEQRRKDLALSLSLTEAQIKIWFQNKRAKIKKAS
>gi|83271044|gb|ABC00194.1| [Haliotis asinina] gi|83271044|gb|ABC00194.1| ;E = 0.0071 pos:117 to 145 ; Hox2 [Haliotis asinina] 264
SRRLRTAYTNTQLLKLEKEFHFNKYLCRP
>gi|83016974|dbj|BAE53495.1| [Oryzias latipes] gi|83016974|dbj|BAE53495.1| ;E = 6.8e-27 pos:171 to 230 ; even skipped homologue 2 [Oryzias latipes] 265
VRRYRTAFTREQIGRLEKEFYRENYVSRPRRCELAAALNLPETTIKVWFQNRRMKDKRQR
>gi|83016953|dbj|BAE53480.1| [Oryzias latipes] gi|83016953|dbj|BAE53480.1| ;E = 1.7e-24 pos:52 to 111 ; even skipped homolog protein [Oryzias latipes] 266
NRRHRTSFTREQLSRLEQEYGRESYVSRPRRCELATALNLPETTIKVWFQNRRMKDKRQR
>gi|83016944|dbj|BAE53471.1| [Oryzias latipes] gi|83016944|dbj|BAE53471.1| ;E = 3.2e-34 pos:290 to 349 ; hoxB1a [Oryzias latipes] 267
NSAMRTNFTTRQLTELEKEFHFSKYLTRARRVEIAATLELNETQVKIWFQNRRMKQKKRE
>gi|83016923|dbj|BAE53455.1| [Oryzias latipes] gi|83016923|dbj|BAE53455.1| ;E = 2.7e-26 pos:155 to 214 ; evx1 [Oryzias latipes] 268
IRRYRTAFTREQIARLEKEFYRENYVSRPRRCELAAALNLPETTIKVWFQNRRMKDKRQR
>gi|829180|emb|CAA31495.1| [Drosophila melanogaster] gi|829180|emb|CAA31495.1| ;E = 1.8e-40 pos:367 to 426 ; F24 protein (long form) (AA 141 629) [Drosophila melanogaster] 269
NNSGRTNFTNKQLTELEKEFHFNRYLTRARRIEIANTLQLNETQVKIWFQNRRMKQKKRV
>gi|829035|gb|AAB46364.1| [Junonia coenia] gi|829035|gb|AAB46364.1| ;E = 2.3e-21 pos:39 to 98 ; invected homeodomain protein 270
EKRPRTAFSGPQLARLKHEFAENRYLTERRRHTLAAELGLAEAQIKIWFQNKRAKIKKAS
>gi|82697600|ref|NP_571351.2| [Danio rerio] gi|82697600|ref|NP_571351.2| ;E = 6e-21 pos:100 to 159 ; muscle segment homeobox D [Danio rerio] gi|81097659|gb|AAI09397 1| Muscle segment homeobox D [Danio rerio] 271
NRKPRTPFTTSQLLALERKFRQKQYLSIAERAEFSSSLTLTETQVKIWFQNRRAKAKRLQ
>gi|82659115|ref|NP_005213.2| [Homo sapiens] gi|82659115|ref|NP_005213.2| ;E = 2.9e-16 pos:139 to 198 ; distal less homeobox 6 [Homo sapiens] 272
IRKPRTIYSSLQLQALNHRFQQTQYLALPERAELAASLGLTQTQVKIWFQNKRSKFKKLL
>gi|82621677|gb|ABB86510.1| [Nematostella vectensis] gi|82621677|gb|ABB86510.1| ;E = 1.2e-19 pos:1 to 60 ; NVHD145 ANTP class homeobox protein [Nematostella vectensis] gi|110339085|gb|ABG67806 1| NOT like E [Nematostella vectensis] 273
KRRKRTIFTSEQLRRLEEEFDKHQYLVGTERQNLAKSLNLSETQVKIWFQNRRIKWRKDN
>gi|82621671|gb|ABB86507.1| [Nematostella vectensis] gi|82621671|gb|ABB86507.1| ;E = 2e-15 pos:1 to 60 ; HLXd ANTP class homeobox protein [Nematostella vectensis] gi|110339097|gb|ABG67812 1| NK like 4 [Nematostella vectensis] 274
KQKQRPLFGQKQIQRLEEEFVCEKYISKSRRSALAAEIDLTDAQVRTWFQNRRTRWRKEE
>gi|82621669|gb|ABB86506.1| [Nematostella vectensis] gi|82621669|gb|ABB86506.1| ;E = 7.5e-31 pos:1 to 60 ; MOXd ANTP class homeobox protein [Nematostella vectensis] gi|110339007|gb|ABG67767 1| MOXB [Nematostella vectensis] 275
KRKERTVFSKYQLTELEREFCRNNYLTRLRRYEIAVSLDLGERQVKVWFQNRRMKWKRGR
>gi|82621667|gb|ABB86505.1| [Nematostella vectensis] gi|82621667|gb|ABB86505.1| ;E = 3e-21 pos:1 to 60 ; HMX ANTP class homeobox protein [Nematostella vectensis] gi|110339039|gb|ABG67783 1| NK5 [Nematostella vectensis] 276
KKKTRTVFSRSQVYQLESTFDMKRYLSSSERAGLASQLHLTETQVKIWFQNRRNKWKRQI
>gi|82621665|gb|ABB86504.1| [Nematostella vectensis] gi|82621665|gb|ABB86504.1| ;E = 4.1e-19 pos:1 to 60 ; NK6 ANTP class homeobox protein [Nematostella vectensis] gi|110339041|gb|ABG67784 1| NK6 [Nematostella vectensis] 277
RKHTRPTFSGHQIFALEKTFEQTKYLAGPERARLAYSLGMTESQVKVWFQNRRTKWRKRH
>gi|82621663|gb|ABB86503.1| [Nematostella vectensis] gi|82621663|gb|ABB86503.1| ;E = 1.3e-30 pos:1 to 60 ; MOXb ANTP class homeobox protein [Nematostella vectensis] gi|110339005|gb|ABG67766 1| MOXA [Nematostella vectensis] 278
KRKERTAFTKHQIQELENEFQRNNYLTRLRRYEIAVSLDLTERQVKVWFQNRRMKWKRVK
>gi|82621661|gb|ABB86502.1| [Nematostella vectensis] gi|82621661|gb|ABB86502.1| ;E = 3.2e-25 pos:1 to 60 ; EVX ANTP class homeobox protein [Nematostella vectensis] gi|110339019|gb|ABG67773 1| EVX [Nematostella vectensis] 279
TRRYRTAFTREQLKRLEKEFMRENYVSRTRRCELANALNLSETTIKIWFQNRRMKSKRRR
>gi|82621659|gb|ABB86501.1| [Nematostella vectensis] gi|82621659|gb|ABB86501.1| ;E = 7e-36 pos:1 to 60 ; anthox1a ANTP class homeobox protein [Nematostella vectensis] gi|110338995|gb|ABG67761 1| HOXE [Nematostella vectensis] 280
KHRKRMAYTRIQLLELEKEFHFTRYLTKERRTEMARMLDLTERQVKIWFQNRRMKWKKDN
>gi|82621657|gb|ABB86500.1| [Nematostella vectensis] gi|82621657|gb|ABB86500.1| ;E = 3e-23 pos:1 to 60 ; NK3 ANTP class homeobox protein [Nematostella vectensis] gi|110339037|gb|ABG67782 1| NK3 [Nematostella vectensis] 281
RKRSRAAFSHQQVFELERRFSHQKYLSGPERADLAAALKLTETQVKIWFQNRRYKTKRRQ
>gi|82621655|gb|ABB86499.1| [Nematostella vectensis] gi|82621655|gb|ABB86499.1| ;E = 2.4e-21 pos:1 to 60 ; NVHD097 ANTP class homeobox protein [Nematostella vectensis] gi|110339055|gb|ABG67791 1| BSH like 3 [Nematostella vectensis] 282
CRKSRTVFTDLQLRVLEKTFSEQKYLDTSSRSKLAQTLGLNETQVKTWFQNRRMKWKKET
>gi|82621653|gb|ABB86498.1| [Nematostella vectensis] gi|82621653|gb|ABB86498.1| ;E = 2.2e-13 pos:1 to 60 ; NVHD096 ANTP class homeobox protein [Nematostella vectensis] gi|110339109|gb|ABG67818 1| NK like 10 [Nematostella vectensis] 283
RTTTRSFFTEHQVACLQRVFANRRYVCSSERQKLAKELNMTDQQVKTWFQNRRMKVKRKR
>gi|82621651|gb|ABB86497.1| [Nematostella vectensis] gi|82621651|gb|ABB86497.1| ;E = 1e-18 pos:1 to 60 ; HLXc ANTP class homeobox protein [Nematostella vectensis] gi|110339065|gb|ABG67796 1| HLXB [Nematostella vectensis] 284
RPWTRAVFSNLQRKGLEKRFQVQKYLTKADRHQLASMLGLTDNQVKVWFQNRRMKWRQDA
>gi|82621647|gb|ABB86495.1| [Nematostella vectensis] gi|82621647|gb|ABB86495.1| ;E = 4.1e-18 pos:1 to 60 ; HLXa ANTP class homeobox protein [Nematostella vectensis] gi|110339131|gb|ABG67829 1| NK like 21 [Nematostella vectensis] 285
PPRPRPVFSHFQRQHLENYFLSKKYLNKTERLKIAEALGLSENQVKIWFQNRRVKWRAEV
>gi|82621643|gb|ABB86493.1| [Nematostella vectensis] gi|82621643|gb|ABB86493.1| ;E = 6.8e-20 pos:1 to 60 ; NVHD077 ANTP class homeobox protein [Nematostella vectensis] gi|110339081|gb|ABG67804 1| NOT like C [Nematostella vectensis] 286
PKRVRTIFSPDQLDRLEREFDNQQYIVGTERFYLATELGLTETQVKVWFQNRRIKWRKQN
>gi|82621635|gb|ABB86489.1| [Nematostella vectensis] gi|82621635|gb|ABB86489.1| ;E = 2.6e-18 pos:1 to 60 ; NVHD071 ANTP class homeobox protein [Nematostella vectensis] 287
TKPRRSFFSADQVNQLERVFAAHQYVSANERAEIAETLNMSDDQVKIWFQNRRMKRKRKR
>gi|82621633|gb|ABB86488.1| [Nematostella vectensis] gi|82621633|gb|ABB86488.1| ;E = 1e-28 pos:1 to 60 ; HLXB9 ANTP class homeobox protein [Nematostella vectensis] gi|110339013|gb|ABG67770 1| MNX [Nematostella vectensis] 288
HRRPRTAFSSHQLLALERQFQLHKYLTRPQRYELATSLMLTETQVKIWFQNRRMKWKRCN
>gi|82621631|gb|ABB86487.1| [Nematostella vectensis] gi|82621631|gb|ABB86487.1| ;E = 1.7e-19 pos:1 to 60 ; NVHD067 ANTP class homeobox protein [Nematostella vectensis] gi|110339053|gb|ABG67790 1| BSH like 2 [Nematostella vectensis] 289
CRKSRTVFTDLQLRVLEKTFSEQKYLDSTNRAKLAQILGLNEAQVKTWFQNRRMKWKKKN
>gi|82621627|gb|ABB86485.1| [Nematostella vectensis] gi|82621627|gb|ABB86485.1| ;E = 1.7e-37 pos:1 to 60 ; NVHD060 ANTP class homeobox protein [Nematostella vectensis] gi|110338987|gb|ABG67757 1| HOXB [Nematostella vectensis] 290
SDKNRTIYSTRQLVELEKEFHYNRYLCRPRRIEIAQSLELTEKQVKIWFQNRRMKWKKEN
>gi|82621625|gb|ABB86484.1| [Nematostella vectensis] gi|82621625|gb|ABB86484.1| ;E = 1.3e-13 pos:1 to 60 ; NK2a ANTP class homeobox protein [Nematostella vectensis] gi|110339033|gb|ABG67780 1| NK2 VndE [Nematostella vectensis] 291
KRKRRILFTKAQTFILERRFTQQRYLSAPEREELARIANLTPAQVKIWFQNHRYKYRKQM
>gi|82621623|gb|ABB86483.1| [Nematostella vectensis] gi|82621623|gb|ABB86483.1| ;E = 2.8e-21 pos:1 to 60 ; NVHD050 ANTP class homeobox protein [Nematostella vectensis] gi|110339123|gb|ABG67825 1| NK like 17 [Nematostella vectensis] 292
KRRKRTAFTSFQLKCLEDKFKFSKYLTIAERDMMARSLQLTNRQIKTWFQNRRTKWKREN
>gi|82621621|gb|ABB86482.1| [Nematostella vectensis] gi|82621621|gb|ABB86482.1| ;E = 2e-20 pos:1 to 60 ; HLXf ANTP class homeobox protein [Nematostella vectensis] gi|110339095|gb|ABG67811 1| NK like 3 [Nematostella vectensis] 293
PTKLRPLFSKTQLSRLEKEFSGNKYLTESKREQLSKDLGMTETQVKTWFQNRRTKWRKKK
>gi|82621619|gb|ABB86481.1| [Nematostella vectensis] gi|82621619|gb|ABB86481.1| ;E = 6.9e-17 pos:1 to 60 ; HHEX ANTP class homeobox protein [Nematostella vectensis] gi|110339045|gb|ABG67786 1| HEX [Nematostella vectensis] 294
KKGGQVRFSNEQTMELEKIFETQKYLSPPERKQLSKVLGLSERQVKTWFQNRRAKWRRFK
>gi|82621615|gb|ABB86479.1| [Nematostella vectensis] gi|82621615|gb|ABB86479.1| ;E = 2.7e-17 pos:1 to 60 ; NVHD042 ANTP class homeobox protein [Nematostella vectensis] gi|110339105|gb|ABG67816 1| NK like 8 [Nematostella vectensis] 295
AKPRRSFFSADQVSQLERVFAARQYVSAKERAEIAETLNMTDDQVKIWFQNRRVKRKRKR
>gi|82621613|gb|ABB86478.1| [Nematostella vectensis] gi|82621613|gb|ABB86478.1| ;E = 4.3e-19 pos:1 to 60 ; HLXg ANTP class homeobox protein [Nematostella vectensis] gi|110339093|gb|ABG67810 1| NK like 2 [Nematostella vectensis] 296
RPKLRPLFSKTQLSRLEKEFEEKRYLTETKRAELSKDLEMTETQVKTWFQNRRTKWRKEK
>gi|82621611|gb|ABB86477.1| [Nematostella vectensis] gi|82621611|gb|ABB86477.1| ;E = 5.1e-30 pos:1 to 60 ; MOXa ANTP class homeobox protein [Nematostella vectensis] gi|110339011|gb|ABG67769 1| MOXD [Nematostella vectensis] 297
KRKERTAFTTHQLRELENEFTRNNYLTRLRRYEIAVSLDLTERQVKVWFQNRRMKWKRVK
>gi|82621609|gb|ABB86476.1| [Nematostella vectensis] gi|82621609|gb|ABB86476.1| ;E = 2.1e-17 pos:1 to 60 ; NVHD033 ANTP class homeobox protein [Nematostella vectensis] gi|110339127|gb|ABG67827 1| NK like 19 [Nematostella vectensis] 298
SRRRRTAFTSSQLKSLEEKFQEKKYLTISERNSLAKSMHLTNTQVKTWFQNRRTKWKKQM
>gi|82621607|gb|ABB86475.1| [Nematostella vectensis] gi|82621607|gb|ABB86475.1| ;E = 5.7e-35 pos:1 to 60 ; anthox7 ANTP class homeobox protein [Nematostella vectensis] 299
TKRYRTSYTNRQLLELEKEFHYNKYLCGTRRRELANAMKLTERQVKVWFQNRRMKLKKDE
>gi|82621605|gb|ABB86474.1| [Nematostella vectensis] gi|82621605|gb|ABB86474.1| ;E = 1e-12 pos:1 to 60 ; NK2e ANTP class homeobox protein [Nematostella vectensis] gi|110339035|gb|ABG67781 1| NK2 like [Nematostella vectensis] 300
KRKQRVLFSKVQRKQLEKKFLEKPYLSYTERDQLARAVNLTAKQVKVWFQNKRYKTKERE
>gi|82621603|gb|ABB86473.1| [Nematostella vectensis] gi|82621603|gb|ABB86473.1| ;E = 3.5e-15 pos:1 to 60 ; NVHD023 ANTP class homeobox protein [Nematostella vectensis] gi|82621641|gb|ABB86492 1| NVHD076 ANTP class homeobox protein [Nematostella vectensis] 301
TKPRRSFFSADQVNQLERVFTAQQYVSAKERAEIAETFNMTDDQVKNWFQNRRMKRKRKR
>gi|82621601|gb|ABB86472.1| [Nematostella vectensis] gi|82621601|gb|ABB86472.1| ;E = 6.6e-26 pos:1 to 60 ; NVHD021 ANTP class homeobox protein [Nematostella vectensis] gi|110339089|gb|ABG67808 1| CG13424B like [Nematostella vectensis] 302
KKRTRTAFTNTQIRELEAEFQKNKYLTITRRAELANSLELSDTQIKIWFQNRRTKLKRKL
>gi|82621597|gb|ABB86470.1| [Nematostella vectensis] gi|82621597|gb|ABB86470.1| ;E = 1.3e-30 pos:1 to 60 ; MOXc ANTP class homeobox protein [Nematostella vectensis] gi|110339009|gb|ABG67768 1| MOXC [Nematostella vectensis] 303
KRKERTAFSKHQLQELENEFIRNNYLTRLRRYEIAVSLDLTERQVKVWFQNRRMKWKRVK
>gi|82621595|gb|ABB86469.1| [Nematostella vectensis] gi|82621595|gb|ABB86469.1| ;E = 8.5e-24 pos:1 to 60 ; GBX ANTP class homeobox protein [Nematostella vectensis] gi|110339015|gb|ABG67771 1| GBX [Nematostella vectensis] 304
RRRKRTAFTSKQLLQLEREFHNKKYVSLEERSVIATNLNLTEVQVKIWFQNRRAKWKRVR
>gi|82621591|gb|ABB86467.1| [Nematostella vectensis] gi|82621591|gb|ABB86467.1| ;E = 3.8e-17 pos:1 to 60 ; HLXb ANTP class homeobox protein [Nematostella vectensis] gi|110339067|gb|ABG67797 1| HLXC [Nematostella vectensis] 305
RPWSRPVFTQLQRRGLEKRFQVQKYITKHDRYQLAAMLGLSETQVKVWFQNRRTKWRQDM
>gi|82621589|gb|ABB86466.1| [Nematostella vectensis] gi|82621589|gb|ABB86466.1| ;E = 2.2e-21 pos:1 to 60 ; EMXa ANTP class homeobox protein [Nematostella vectensis] gi|110339071|gb|ABG67799 1| EMXB [Nematostella vectensis] 306
PKRIRTAFTPTQLLHLENAFEKNHYIVGTERKQLASYLNLSETQIKVWFQNRRTKWKRQQ
>gi|82621587|gb|ABB86465.1| [Nematostella vectensis] gi|82621587|gb|ABB86465.1| ;E = 4.3e-33 pos:1 to 60 ; anthox6 ANTP class homeobox protein [Nematostella vectensis] gi|110338985|gb|ABG67756 1| HOXA [Nematostella vectensis] 307
SQKKRFTFTQRQLVELEKEFHFSKYLTRTRRIEIATTLKLTEMQIKIWFQNRRMKWKREF
>gi|82621585|gb|ABB86464.1| [Nematostella vectensis] gi|82621585|gb|ABB86464.1| ;E = 1.2e-20 pos:1 to 60 ; NVHD010 ANTP class homeobox protein [Nematostella vectensis] gi|110339073|gb|ABG67800 1| VAX EMX like [Nematostella vectensis] 308
RKRARTAFSAEQLKKLEKRFQANHYIVGEERQKIAKDLDLSEAQVKVWFQNRRTKFKRDQ
>gi|82621583|gb|ABB86463.1| [Nematostella vectensis] gi|82621583|gb|ABB86463.1| ;E = 6.5e-38 pos:1 to 60 ; anthox8a ANTP class homeobox protein [Nematostella vectensis] gi|83728469|gb|ABC41924 1| anthox8b ANTP class homeobox protein [Nematostella vectensis] gi|110338991|gb|ABG67759 1| HOXDa [Nematostella vectensis] gi|110338993|gb|ABG67760 1| HOXDb [Nematostella vectensis] 309
SKRHRTSYTNKQLLELEKEFHFNKYLCSSRRREISKALQLTERQVKIWFQNRRMKWKKDE
>gi|82621579|gb|ABB86461.1| [Nematostella vectensis] gi|82621579|gb|ABB86461.1| ;E = 3.3e-17 pos:1 to 60 ; NVHD147 ANTP class homeobox protein [Nematostella vectensis] gi|110339107|gb|ABG67817 1| NK like 9 [Nematostella vectensis] 310
PKKNRSSFSAEQVFRLEKTFELQQYLGTKERQQLALALNMTDNQVKTWFQNRRMKQKRKR
>gi|82621577|gb|ABB86460.1| [Nematostella vectensis] gi|82621577|gb|ABB86460.1| ;E = 4.9e-15 pos:1 to 53 ; MSX ANTP class homeobox protein [Nematostella vectensis] 311
NRKPRTPFTTSQLLALERKFRQKQYLSIAERAEFSASLNLTETQVKIWFQNRR
>gi|82621575|gb|ABB86459.1| [Nematostella vectensis] gi|82621575|gb|ABB86459.1| ;E = 1.3e-32 pos:1 to 60 ; GSX ANTP class homeobox protein [Nematostella vectensis] gi|110339003|gb|ABG67765 1| GSX [Nematostella vectensis] 312
SKRIRTAYTSMQLLELEKEFSQNRYLSRLRRIQIAALLDLSEKQVKIWFQNRRVKWKKDK
>gi|82621571|gb|ABB86457.1| [Nematostella vectensis] gi|82621571|gb|ABB86457.1| ;E = 2.7e-29 pos:1 to 60 ; RO ANTP class homeobox protein [Nematostella vectensis] gi|110339017|gb|ABG67772 1| ROUGH [Nematostella vectensis] 313
PRRQRTTFTSEQTLKLELEFHQNEYITRSRRFELAACLNLTETQVKIWFQNRRAKDKRLE
>gi|82621567|gb|ABB86455.1| [Nematostella vectensis] gi|82621567|gb|ABB86455.1| ;E = 8.5e-18 pos:1 to 60 ; LBX ANTP class homeobox protein [Nematostella vectensis] gi|110339043|gb|ABG67785 1| LBX [Nematostella vectensis] 314
RRKPRTCFTNRQIIELERRFMYQKYLSPSDRDDIAMALGLPGAQIITWFQNRRAKMRRDV
>gi|82621565|gb|ABB86454.1| [Nematostella vectensis] gi|82621565|gb|ABB86454.1| ;E = 3e-28 pos:1 to 60 ; NVHD117 ANTP class homeobox protein [Nematostella vectensis] gi|110339001|gb|ABG67764 1| HOX like [Nematostella vectensis] 315
NHAPRSAFTTVQQLEIEKEFLYDHYVSRVRRIEIVMALDLSEKQVRTWFQNRRMKLKREA
>gi|82621563|gb|ABB86453.1| [Nematostella vectensis] gi|82621563|gb|ABB86453.1| ;E = 1.2e-21 pos:1 to 60 ; NVHD115 ANTP class homeobox protein [Nematostella vectensis] gi|110339051|gb|ABG67789 1| BSH like 1 [Nematostella vectensis] 316
CRKSRTVFTDLQLRVLEKTFSEQKYLDTSSRAKLAQTLGLNETQVKTWFQNRRMKWKKES
>gi|82621559|gb|ABB86451.1| [Nematostella vectensis] gi|82621559|gb|ABB86451.1| ;E = 8.7e-37 pos:1 to 60 ; anthox1 ANTP class homeobox protein [Nematostella vectensis] gi|110338997|gb|ABG67762 1| HOXF [Nematostella vectensis] 317
GKRKRTAYTRKQLLELEKEFHFNHFLTKERRSEMASQLNLTERQVKIWFQNRRMKWKKCN
>gi|82621557|gb|ABB86450.1| [Nematostella vectensis] gi|82621557|gb|ABB86450.1| ;E = 2.4e-22 pos:1 to 60 ; EMXb ANTP class homeobox protein [Nematostella vectensis] gi|110339069|gb|ABG67798 1| EMXA [Nematostella vectensis] 318
VRRVRTAFTPFQLLCLETSFDKNHYVVGTERKQLASYLKLSETQVKVWFQNRRTKWKRQA
>gi|82621555|gb|ABB86449.1| [Nematostella vectensis] gi|82621555|gb|ABB86449.1| ;E = 6.3e-16 pos:1 to 60 ; NK2d ANTP class homeobox protein [Nematostella vectensis] gi|110339031|gb|ABG67779 1| NK2 VndD [Nematostella vectensis] 319
KRKRRVLFTKAQTYELERRFRQQRYLSAPEREQLARIINLTPTQVKIWFQNHRYKFKKQN
>gi|82621551|gb|ABB86447.1| [Nematostella vectensis] gi|82621551|gb|ABB86447.1| ;E = 4.2e-19 pos:1 to 60 ; DLX ANTP class homeobox protein [Nematostella vectensis] gi|110339047|gb|ABG67787 1| DLX [Nematostella vectensis] 320
IRKPRTIYSSFQLRELNKRFIKTQYLALPERADLAAYLGLTQTQVKIWFQNRRSKFKKTL
>gi|82621549|gb|ABB86446.1| [Nematostella vectensis] gi|82621549|gb|ABB86446.1| ;E = 6.9e-19 pos:1 to 60 ; HLXe ANTP class homeobox protein [Nematostella vectensis] gi|110339091|gb|ABG67809 1| NK like 1 [Nematostella vectensis] 321
KPKQRPLFSHNQIQRLEKEFKEEKYLTESKRAELSKDLGMTETQVKTWFQNRRTKWRKEL
>gi|82621543|gb|ABB86443.1| [Nematostella vectensis] gi|82621543|gb|ABB86443.1| ;E = 1.1e-16 pos:1 to 60 ; NVHD083 ANTP class homeobox protein [Nematostella vectensis] gi|110339083|gb|ABG67805 1| NOT like D [Nematostella vectensis] 322
ARRGRTVFSAQQLQVLERVFAGSQYIVGSQRKFLASQLRLSETQVRVWFQNRRIKWRKQM
>gi|82621541|gb|ABB86442.1| [Nematostella vectensis] gi|82621541|gb|ABB86442.1| ;E = 2.8e-20 pos:1 to 60 ; EMXLX ANTP class homeobox protein [Nematostella vectensis] gi|110339079|gb|ABG67803 1| NOT like B [Nematostella vectensis] 323
PKRIRTIFTPEQLERLEKEFERQQYMVGAERHYLAASLNLTETQVKVWFQNRRIKWRKQK
>gi|82621539|gb|ABB86441.1| [Nematostella vectensis] gi|82621539|gb|ABB86441.1| ;E = 4.1e-24 pos:1 to 60 ; VAX ANTP class homeobox protein [Nematostella vectensis] gi|110339075|gb|ABG67801 1| VAX [Nematostella vectensis] 324
PKRSRTSFTPAQLDRLEDEFRVDMYVVGLKRMKLANDLNLSERQVKVWFQNRRMKYKRER
>gi|82621535|gb|ABB86439.1| [Nematostella vectensis] gi|82621535|gb|ABB86439.1| ;E = 4e-12 pos:1 to 60 ; MSXLXb ANTP class homeobox protein [Nematostella vectensis] gi|110339059|gb|ABG67793 1| MSXB [Nematostella vectensis] 325
DRNPRIPFSASQLAALEAKFLDTHYLSSVEVRDLSSSLSVTEHRVKIWFQNRRAREKKTK
>gi|82621533|gb|ABB86438.1| [Nematostella vectensis] gi|82621533|gb|ABB86438.1| ;E = 2.2e-18 pos:1 to 60 ; NVHD056 ANTP class homeobox protein [Nematostella vectensis] gi|110339125|gb|ABG67826 1| NK like 18 [Nematostella vectensis] 326
SRRKRTAFTSSQLKYLEEKFQEKKYLTISERNELAKSMYLSDTQVKTWFQNRRTKWKKQM
>gi|82621525|gb|ABB86434.1| [Nematostella vectensis] gi|82621525|gb|ABB86434.1| ;E = 2e-14 pos:1 to 59 ; NK2c ANTP class homeobox protein [Nematostella vectensis] 327
KRKRRILFTKSQIYELERRFRYQRYLSAPEREQLGRMINLTPTQVKIWFQNHRYKHKKQ
>gi|82621523|gb|ABB86433.1| [Nematostella vectensis] gi|82621523|gb|ABB86433.1| ;E = 5.6e-13 pos:2 to 60 ; MSXLXa ANTP class homeobox protein [Nematostella vectensis] 328
SGNPRVPFSTSQLMELEHKYVETRYLSGPEVAELANGLRLSEHRVKIWFQNRRAREKKA
>gi|82621519|gb|ABB86431.1| [Nematostella vectensis] gi|82621519|gb|ABB86431.1| ;E = 1.4e-19 pos:1 to 60 ; NVHD41 ANTP class homeobox protein [Nematostella vectensis] gi|110339049|gb|ABG67788 1| BARX [Nematostella vectensis] 329
FRRIRTVFTRDQLQKLEDRFKHDKYLSTQDRNEFARSLQLTPLQLKTWYQNRRMKWKKDM
>gi|82621517|gb|ABB86430.1| [Nematostella vectensis] gi|82621517|gb|ABB86430.1| ;E = 1.4e-18 pos:1 to 60 ; NVHD032 ANTP class homeobox protein [Nematostella vectensis] gi|110339103|gb|ABG67815 1| NK like 7 [Nematostella vectensis] 330
TKPRRSFFSADQVNQLERVFAAQQYVSAKERAEIAETLNMTDDQVKIWFQNRRMKRKRKR
>gi|82621511|gb|ABB86427.1| [Nematostella vectensis] gi|82621511|gb|ABB86427.1| ;E = 2.2e-26 pos:1 to 60 ; NVHD027 ANTP class homeobox protein [Nematostella vectensis] gi|110339087|gb|ABG67807 1| CG13424A like [Nematostella vectensis] 331
KKRPRTAFTNEQIKDLEAEFQKSKYLSVSRRMELANSLSLTETQIKIWFQNRRTKWKRKM
>gi|82621509|gb|ABB86426.1| [Nematostella vectensis] gi|82621509|gb|ABB86426.1| ;E = 1.9e-15 pos:1 to 60 ; NK2b ANTP class homeobox protein [Nematostella vectensis] gi|110339025|gb|ABG67776 1| NK2 VndA [Nematostella vectensis] 332
KKKRRILFTKSQIFELERRFRQQKYLSANEREQLARIIDLTPTQVKIWFQNHRYKFKKQI
>gi|82621507|gb|ABB86425.1| [Nematostella vectensis] gi|82621507|gb|ABB86425.1| ;E = 3.7e-15 pos:1 to 60 ; NVHD009 ANTP class homeobox protein [Nematostella vectensis] 333
TRPRRSFFSADQVNQLERVFSAQQYVSAKERAEIAETFNMTDEQVKNWFQNRRMKRKRKR
>gi|82570553|gb|ABB83748.1| [Nematostella vectensis] gi|82570553|gb|ABB83748.1| ;E = 1e-18 pos:1 to 60 ; SLOU ANTP class homeobox protein [Nematostella vectensis] 334
PRRARTAFTYEQLVALENKFKSTRYLSVCERLNLALSLGLTETQVKIWFQNRRTNGRSRT
>gi|82569252|emb|CAJ40937.1| [Sepia officinalis] gi|82569252|emb|CAJ40937.1| ;E = 9 pos:1 to 35 ; homeodomain protein engrailed [Sepia officinalis] 335
TSDQLQRLKQEFDDCRYLTEERRKKLARDLCLSEA
>gi|82527227|gb|ABB81841.1| [Oncopeltus fasciatus] gi|82527227|gb|ABB81841.1| ;E = 0.46 pos:1 to 36 ; homeodomain transcription factor Of unpg [Oncopeltus fasciatus] 336
SEQLLELEREFQSKKYLSLTERSQIAQQLKLSEVQI
>gi|82527225|gb|ABB81840.1| [Oncopeltus fasciatus] gi|82527225|gb|ABB81840.1| ;E = 0.79 pos:2 to 36 ; homeodomain transcription factor Of NK7 1 [Oncopeltus fasciatus] 337
RQIFELERQFEMKKYLSSTERAEMAKLLSVTETQV
>gi|82527223|gb|ABB81839.1| [Oncopeltus fasciatus] gi|82527223|gb|ABB81839.1| ;E = 3 pos:2 to 36 ; homeodomain transcription factor Of slou [Oncopeltus fasciatus] 338
EQLVALENKFKTTRYLSVCERLNLALSLSLTETQV
>gi|82527219|gb|ABB81837.1| [Oncopeltus fasciatus] gi|82527219|gb|ABB81837.1| ;E = 0.99 pos:1 to 36 ; homeodomain transcription factor Of msh [Oncopeltus fasciatus] 339
TQQLLSLEKKFREKQYLSIAERAEFSSSLHLTETQV
>gi|82527217|gb|ABB81836.1| [Oncopeltus fasciatus] gi|82527217|gb|ABB81836.1| ;E = 0.12 pos:1 to 36 ; homeodomain transcription factor Of lbe [Oncopeltus fasciatus] 340
NHQIFELEKRFLYQKYLSPADRDEIAGQLGLSNAQV
>gi|82527215|gb|ABB81835.1| [Oncopeltus fasciatus] gi|82527215|gb|ABB81835.1| ;E = 0.96 pos:1 to 36 ; homeodomain transcription factor Of BarH2 [Oncopeltus fasciatus] 341
DHQLQTLEKSFERQKYLSVQDRMELAAKLSLSDTQV
>gi|82524647|ref|NP_001032329.1| [Xenopus (Silurana) tropicalis] gi|82524647|ref|NP_001032329.1| ;E = 6.9e-21 pos:150 to 209 ; msh homeobox 1 [Xenopus (Silurana) tropicalis] gi|89267424|emb|CAJ81598 1| msh homeo box homolog 1 (Drosophila) [Xenopus tropicalis] gi|213627003|gb|AAI70570 1| Msh homeobox 1 [Xenopus tropicalis] 342
NRKPRTPFTTSQLLALERKFRQKQYLSIAERAEFSSSLNLTETQVKIWFQNRRAKAKRLQ
>gi|8248642|gb|AAC60657.2| [Mus sp.] gi|8248642|gb|AAC60657.2| ;E = 6.9e-21 pos:142 to 201 ; Hox8 [Mus sp ] 343
NRKPRTPFTTSQLLALERKFRQKQYLSIAERAEFSSSLNLTETQVKIWFQNRRAKAKRLQ
>gi|82247682|sp|Q9IAX9.1|VAX2B_XENLA [Xenopus laevis] gi|82247682|sp|Q9IAX9.1|VAX2B_XENLA ;E = 1.4e-21 pos:98 to 157 ; RecName Full Ventral anterior homeobox 2b AltName Full Ventral anterior homeobox 3 gi|6707844|gb|AAF25692 1| ventral anterior homeobox 3 [Xenopus laevis] 344
PKRTRTSFTAEQLYRLELEFQRCQYVVGRERTELARQLNLSETQVKVWFQNRRTKQKKDQ
>gi|82245462|sp|Q90XP0.1|HMX3A_ORYLA [Oryzias latipes] gi|82245462|sp|Q90XP0.1|HMX3A_ORYLA ;E = 3.3e-22 pos:175 to 234 ; RecName Full Homeobox protein HMX3 A AltName Full Homeobox protein H6 family member 3 A AltName Full Homeobox protein Nkx 5 1 1 AltName Full OlNkx 5 1 1 gi|15637259|gb|AAL04484 1|AF365970_1 transcription factor Nkx5 1 1 [Oryzias latipes] 345
KKKTRTVFSRSQVFQLESTFDMKRYLSSSERAGLAASLHLTETQVKIWFQNRRNKWKRQL
>gi|82245461|sp|Q90XN9.1|HMX3B_ORYLA [Oryzias latipes] gi|82245461|sp|Q90XN9.1|HMX3B_ORYLA ;E = 3.6e-22 pos:166 to 225 ; RecName Full Homeobox protein HMX3 B AltName Full Homeobox protein H6 family member 3 B AltName Full Homeobox protein Nkx 5 1 2 AltName Full OlNkx 5 1 2 gi|15637261|gb|AAL04485 1|AF365971_1 transcription factor Nkx5 1 2 [Oryzias latipes] 346
KKKTRTVFSRSQVFQLESTFDIKRYLSSSERAGLAASLHLTETQVKIWFQNRRNKWKRQL
>gi|82241752|sp|Q801E0.1|VAX1_DANRE [Danio rerio] gi|82241752|sp|Q801E0.1|VAX1_DANRE ;E = 9.4e-22 pos:92 to 151 ; RecName Full Ventral anterior homeobox 1 gi|28849859|gb|AAO32143 1| homeodomain protein Vax1 [Danio rerio] 347
PKRTRTSFTAEQLYRLEMEFQRCQYVVGRERTELARQLNLSETQVKVWFQNRRTKQKKDQ
>gi|82236744|sp|Q6IEI0.1|HXB2A_FUGRU [Takifugu rubripes] gi|82236744|sp|Q6IEI0.1|HXB2A_FUGRU ;E = 7.5e-41 pos:173 to 232 ; RecName Full Homeobox protein Hox B2a gi|45772173|tpg|DAA05216 1| TPA_exp Hoxb2a [Takifugu rubripes] gi|94482800|gb|ABF22418 1| homeobox protein HoxB2a [Takifugu rubripes] 348
SRRLRTAYTNTQLLELEKEFHFNKYLCRPRRVEIAALLDLTERQVKVWFQNRRMKHKRQT
>gi|82228888|sp|Q504H8.1|HMX3_DANRE [Danio rerio] gi|82228888|sp|Q504H8.1|HMX3_DANRE ;E = 3.3e-22 pos:170 to 229 ; RecName Full Homeobox protein HMX3 AltName Full Homeobox protein H6 family member 3 AltName Full Homeobox protein Nkx 5 1 gi|63102121|gb|AAH95015 1| Homeo box (H6 family) 3 [Danio rerio] gi|182891290|gb|AAI64241 1| Hmx3 protein [Danio rerio] 349
KKKTRTVFSRSQVFQLESTFDMKRYLSSSERAGLAASLHLTETQVKIWFQNRRNKWKRQL
>gi|82227628|sp|O42504.1|HXC6A_FUGRU [Takifugu rubripes] gi|82227628|sp|O42504.1|HXC6A_FUGRU ;E = 2.6e-42 pos:140 to 199 ; RecName Full Homeobox protein Hox C6a AltName Full FrHOXC 6 gi|2341089|gb|AAB68682 1| homeobox protein HOXC 6 [Takifugu rubripes] gi|94482830|gb|ABF22446 1| homeobox protein HoxC6a [Takifugu rubripes] 350
RRRGRQIYSRYQTLELEKEFHFNRYLTRRRRIEIANALCLTERQIKIWFQNRRMKWKKES
>gi|82227627|sp|O42503.1|HXC8A_FUGRU [Takifugu rubripes] gi|82227627|sp|O42503.1|HXC8A_FUGRU ;E = 7.5e-39 pos:225 to 284 ; RecName Full Homeobox protein Hox C8a AltName Full FrHOXC 8 gi|2341088|gb|AAB68681 1| homeobox protein HOXC 8 [Takifugu rubripes] gi|94482829|gb|ABF22445 1| homeobox protein HoxC8a [Takifugu rubripes] 351
RRNGRQTYSRYQTLELEKEFLFNPYLTRKRRIEVSHALSLTERQVKIWFQNRRMKWKKEN
>gi|82223371|sp|Q9PVN2.1|VAX1_CHICK [Gallus gallus] gi|82223371|sp|Q9PVN2.1|VAX1_CHICK ;E = 9.4e-22 pos:99 to 158 ; RecName Full Ventral anterior homeobox 1 gi|5881591|dbj|BAA84282 1| homeodomain protein [Gallus gallus] 352
PKRTRTSFTAEQLYRLEMEFQRCQYVVGRERTELARQLNLSETQVKVWFQNRRTKQKKDQ
>gi|8216978|emb|CAB92439.1| [Homo sapiens] gi|8216978|emb|CAB92439.1| ;E = 3e-22 pos:22 to 81 ; BARHL1 protein [Homo sapiens] 353
PRKARTAFTDHQLAQLERSFERQKYLSVQDRMELAASLNLTDTQVKTWYQNRRTKWKRQT
>gi|82121044|sp|Q9YH71.1|VNT1B_XENLA [Xenopus laevis] gi|82121044|sp|Q9YH71.1|VNT1B_XENLA ;E = 5.3e-19 pos:128 to 187 ; RecName Full Homeobox protein vent1B Short Xvent 1B gi|4191274|emb|CAA10305 1| Xvent 1B protein [Xenopus laevis] 354
DRRLRTAFSPQQISKLEQAFNKQRYLGASERKKLATSLMLSEIQVKTWFQNRRMKLKRQI
>gi|82086068|sp|Q6F2E2.1|VEX1_XENTR [Xenopus (Silurana) tropicalis] gi|82086068|sp|Q6F2E2.1|VEX1_XENTR ;E = 5e-18 pos:129 to 188 ; RecName Full Homeobox protein vex1 AltName Full ventral homeobox protein AltName Full Homeodomain transcription factor vex 1 gi|50253604|gb|AAT72004 1| xvex1 [Xenopus tropicalis] 355
ASRARTKFTAEQLEELEKSFKENRYIGSSEKRRLSKVLKLSENQIKTWFQNRRMKFKRQT
>gi|81889643|sp|Q5TM83.1|NANOG_MUSMM [Mus musculus molossinus] gi|81889643|sp|Q5TM83.1|NANOG_MUSMM ;E = 1.5e-10 pos:96 to 155 ; RecName Full Homeobox protein NANOG AltName Full Homeobox transcription factor Nanog gi|56201283|dbj|BAD72892 1| NANOG STM1 [Mus musculus molossinus] 356
KQKMRTVFSQAQLCALKDRFQKQKYLSLQQMQELSSILNLSYKQVKTWFQNQRMKCKRWQ
>gi|8182211|gb|AAB28662.2| [Mus sp.] gi|8182211|gb|AAB28662.2| ;E = 1.6e-43 pos:180 to 239 ; Hoxa 4 [Mus sp ] gi|9488660|gb|AAB30705 2| Hoxa 4 [Mus sp ] 357
PKRSRTAYTRQQVLELEKEFHFNRYLTRRRRIEIAHTLCLSERQVKIWFQNRRMKWKKDH
>gi|81673924|gb|AAI09945.1| [Bos taurus] gi|81673924|gb|AAI09945.1| ;E = 1e-42 pos:148 to 207 ; Homeobox A4 [Bos taurus] 358
PKRSRTAYTRQQVLELEKEFHFNRYLTRRRRIEIAHKLCLSERQVKIWFQNRRMKWKKDH
>gi|8139|emb|CAA28885.1| [Drosophila melanogaster] gi|8139|emb|CAA28885.1| ;E = 2.4e-20 pos:471 to 530 ; unnamed protein product [Drosophila melanogaster] 359
DKRPRTAFSGTQLARLKHEFNENRYLTEKRRQQLSGELGLNEAQIKIWFQNKRAKLKKSS
>gi|8132099|gb|AAF73216.1| [Parasteatoda tepidariorum] gi|8132099|gb|AAF73216.1| ;E = 4.5e-28 pos:2 to 52 ; hox 3 [Achaearanea tepidarorum] 360
RARTAYTSAQLVELEKEFHFNRYLCRPRRIEMASLLNLTERQIKIWFQNRR
>gi|8132093|gb|AAF73213.1| [Parasteatoda tepidariorum] gi|8132093|gb|AAF73213.1| ;E = 2.2e-31 pos:21 to 73 ; proboscipedia [Achaearanea tepidarorum] 361
PRRLRTAYTNTQLLELEKEFHFNKYLCRPXRIEIAASLDLTXRQVKVWFQNRR
>gi|8132091|gb|AAF73212.1| [Parasteatoda tepidariorum] gi|8132091|gb|AAF73212.1| ;E = 1.3e-33 pos:23 to 75 ; deformed 2 [Achaearanea tepidarorum] 362
PKRQRTAYTRHQILELEKEFHFNRYLTRRRRIEIAHALCLSERQIKIWFQNRR
>gi|81230697|gb|ABB59695.1| [Neanthes virens] gi|81230697|gb|ABB59695.1| ;E = 2.3e-30 pos:15 to 74 ; Gsx parahox protein [Nereis virens] 363
GKRIRTAFTSTQLLELEREFSSNMYLSRLRRIEIATYLNLSEKQVKIWFQNRRVKYKKEG
>gi|8091|emb|CAA68766.1| [Drosophila melanogaster] gi|8091|emb|CAA68766.1| ;E = 5.5e-15 pos:287 to 346 ; unnamed protein product [Drosophila melanogaster] 364
RSWSRAVFSNLQRKGLEIQFQQQKYITKPDRRKLAARLNLTDAQVKVWFQNRRMKWRHTR
>gi|808950|emb|CAA28857.1| [Drosophila melanogaster] gi|808950|emb|CAA28857.1| ;E = 9.5e-43 pos:8 to 67 ; Scr [Drosophila melanogaster] 365
TKRQRTSYTRYQTLELEKEFHFNRYLTRRRRIEIAHALCLTERQIKIWFQNRRMKLKKEH
>gi|807874|emb|CAA48417.1| [Drosophila sp.] gi|807874|emb|CAA48417.1| ;E = 2.7e-33 pos:43 to 102 ; z2 [Drosophila sp ] 366
SKRSRTAFSSLQLIELEREFHLNKYLARTRRIEISQRLALTERQVKIWFQNRRMKLKKST
>gi|807157|gb|AAB32251.1| [Mus sp.] gi|807157|gb|AAB32251.1| ;E = 1.1e-26 pos:185 to 244 ; Cdx 2 [Mus sp ] 367
KDKYRVVYTDHQRLELEKEFHFSRYITIRRKSELAATLGLSERQVKIWFQNRRAKERKIK
>gi|807078|gb|AAB33108.1| [Drosophila sp.] gi|807078|gb|AAB33108.1| ;E = 3.1e-28 pos:86 to 145 ; homeodomain gene buttonless [Drosophila sp ] gi|115646587|gb|ABI34214 2| RT01054p [Drosophila melanogaster] 368
NRKERTAFSKTQLKQLEAEFCYSNYLTRLRRYEIAVALELTERQVKVWFQNRRMKCKRIK
>gi|806496|gb|AAA68462.1| [Junonia coenia] gi|806496|gb|AAA68462.1| ;E = 1.1e-23 pos:1 to 42 ; sex combs reduced homeodomain protein 369
EFHFNRYLTRRRRIEIAHALCLTERQIKIWFQNRRMKWKKEH
>gi|80479316|gb|AAI08597.1| [Xenopus laevis] gi|80479316|gb|AAI08597.1| ;E = 1.4e-25 pos:153 to 212 ; Unknown (protein for MGC 131107) [Xenopus laevis] 370
KDKYRVVYTDQQRLELEKEFHYSRYITIRRKAELAVNLGLSERQVKIWFQNRRAKERKIN
>gi|80479165|gb|AAI09348.1| [Mus musculus] gi|80479165|gb|AAI09348.1| ;E = 2.1e-19 pos:84 to 143 ; Ladybird homeobox homolog 2 (Drosophila) [Mus musculus] gi|148666642|gb|EDK99058 1| ladybird homeobox homolog 2 (Drosophila) [Mus musculus] 371
RRKSRTAFTAQQVLELERRFVFQKYLAPSERDGLAARLGLANAQVVTWFQNRRAKLKRDV
>gi|80478743|gb|AAI08916.1| [Homo sapiens] gi|80478743|gb|AAI08916.1| ;E = 3.5e-17 pos:91 to 150 ; VENT homeobox homolog (Xenopus laevis) [Homo sapiens] gi|208968035|dbj|BAG73856 1| VENT homeobox homolog [synthetic construct] 372
APRVRTAFTMEQVRTLEGVFQHHQYLSPLERKRLAREMQLSEVQIKTWFQNRRMKHKRQM
>gi|80476282|gb|AAI08476.1| [Xenopus laevis] gi|80476282|gb|AAI08476.1| ;E = 4.6e-25 pos:152 to 211 ; Cdx4 protein [Xenopus laevis] 373
KEKYRVVYTDHQRLELEKEFHYSRYITIRRKTELAANLRLSERQVKIWFQNRRAKERKLF
>gi|798833|emb|CAA54348.1| [Drosophila melanogaster] gi|798833|emb|CAA54348.1| ;E = 2.2e-43 pos:324 to 383 ; unnamed protein product [Drosophila melanogaster] 374
TKRQRTSYTRYQTLELEKEFHFNRYLTRRRRIEIAHALCLTERQIKIWFQNRRMKWKKEH
>gi|7986|emb|CAA25408.1| [Drosophila melanogaster] gi|7986|emb|CAA25408.1| ;E = 3.2e-39 pos:257 to 316 ; ftz protein [Drosophila melanogaster] 375
SKRTRQTYTRYQTLELEKEFHFNRYITRRRRIDIANALSLSERQIKIWFQNRRMKSKKDR
>gi|790882|gb|AAB17625.1| [Polycelis nigra] gi|790882|gb|AAB17625.1| ;E = 5.9e-26 pos:7 to 66 ; homeodomain protein [Polycelis nigra] 376
KMRLRTSFHSHQLNILEKEFLVNMYLTRMRRIEMASALELGEKQIKIWFQNRRVRLKKIC
>gi|790878|gb|AAB17627.1| [Polycelis nigra] gi|790878|gb|AAB17627.1| ;E = 3.8e-34 pos:11 to 70 ; homeodomain protein [Polycelis nigra] 377
SKRCRSAYTNNQLVELEKEFHFNNYLARGRRAELSKQLLLTERQVKIWFQNRRMKQKKEK
>gi|790874|gb|AAB17583.1| [Polycelis nigra] gi|790874|gb|AAB17583.1| ;E = 6.7e-36 pos:23 to 82 ; homeodomain protein [Polycelis nigra] 378
NITGRTNFTNKQLTELEKEFHFNQYLTRARRIEIAKSMTLSETQIKIWFQNRRMKQKRRQ
>gi|790870|gb|AAB17581.1| [Polycelis nigra] gi|790870|gb|AAB17581.1| ;E = 3.1e-19 pos:6 to 50 ; homeodomain protein [Polycelis nigra] 379
KRRGRQTYSRHQTLELEKEFQFNHYLTRRRRIEIAHNLCLSERQI
>gi|790598|gb|AAA91299.1| [Lepidochitona caverna] gi|790598|gb|AAA91299.1| ;E = 1.3e-15 pos:1 to 59 ; engrailed protein homolog similar to human engrailed protein product encoded by GenBank Accession Number L12699 380
QAXXXXXSDSQLERLKKEFDSSRYLSEAKRQDLARELRLNESQIKIWFQNKRAKLKKST
>gi|78771833|gb|AAW72808.2| [Urechis unicinctus] gi|78771833|gb|AAW72808.2| ;E = 1.4e-30 pos:17 to 69 ; homeobox protein Lox4 [Urechis unicinctus] 381
RRRGRQTYSRYQTLELEKEFQFNRYLTRKRRIEIAHCLCLTERQIKIWFQNRR
>gi|78771831|gb|AAW72807.2| [Urechis unicinctus] gi|78771831|gb|AAW72807.2| ;E = 1.8e-29 pos:17 to 69 ; homeobox protein Lox2 [Urechis unicinctus] 382
RRRGRQTYTRYQTLELEKEFKFNRYLTRRRRIELSHMLCLTERQIKIWFQNRR
>gi|78523219|gb|ABB46347.1| [Sacculina carcini] gi|78523219|gb|ABB46347.1| ;E = 4.6e-38 pos:44 to 103 ; labial [Sacculina carcini] 383
NNTGRTNFTTKQLTELEKEFHFNKYLTRARRIEIATALALNETQVKIWFQNRRMKQKKRI
>gi|7837|emb|CAA28782.1| [Drosophila melanogaster] gi|7837|emb|CAA28782.1| ;E = 7.3e-43 pos:366 to 425 ; unnamed protein product [Drosophila melanogaster] 384
PKRQRTAYTRHQILELEKEFHYNRYLTRRRRIEIAHTLVLSERQIKIWFQNRRMKWKKDN
>gi|78214295|gb|ABB36462.1| [Drosophila melanogaster] gi|78214295|gb|ABB36462.1| ;E = 8e-23 pos:392 to 451 ; AT09939p [Drosophila melanogaster] 385
KKKARTTFTGRQIFELEKMFENKKYLSASERTEMAKLLMVTETQVKIWFQNRRTKWKKQD
>gi|78190373|gb|ABB29577.1| [Nematostella vectensis] gi|78190373|gb|ABB29577.1| ;E = 4.1e-20 pos:1 to 60 ; NVHD024 ANTP class homeobox protein [Nematostella vectensis] 386
AKKPRTAFTESQISELEKRFQVTEIPREQERSELAGTLGLTDTQVKTWFQNRRMKLKRQR
>gi|78190371|gb|ABB29576.1| [Nematostella vectensis] gi|78190371|gb|ABB29576.1| ;E = 0.00021 pos:1 to 45 ; NVHD004 ANTP class homeobox protein [Nematostella vectensis] 387
KKKPRTAFTESQISELEKRFQSQKYLGSKERSELAGTLGLTDTQV
>gi|77748111|gb|AAI06247.1| [Xenopus laevis] gi|77748111|gb|AAI06247.1| ;E = 6.9e-21 pos:173 to 232 ; MSX1 protein [Xenopus laevis] 388
NRKPRTPFTTSQLLALERKFRQKQYLSIAERAEFSSSLNLTETQVKIWFQNRRAKAKRLQ
>gi|77736297|ref|NP_001029848.1| [Bos taurus] gi|77736297|ref|NP_001029848.1| ;E = 2.4e-18 pos:149 to 208 ; NK2 transcription factor related locus 3 [Bos taurus] gi|73587281|gb|AAI02824 1| NK2 transcription factor related locus 3 (Drosophila) [Bos taurus] 389
RRKPRVLFSQAQVFELERRFKQQRYLSAPEREHLASSLKLTSTQVKIWFQNRRYKCKRQR
>gi|77628002|ref|NP_001029316.1| [Rattus norvegicus] gi|77628002|ref|NP_001029316.1| ;E = 9.3e-23 pos:126 to 185 ; NK3 homeobox 1 [Rattus norvegicus] gi|72679802|gb|AAI00629 1| NK3 homeobox 1 [Rattus norvegicus] gi|149049858|gb|EDM02182 1| NK 3 transcription factor locus 1 (Drosophila) [Rattus norvegicus] 390
QKRSRAAFSHTQVIELERKFSHQKYLSAPERAHLAKNLKLTETQVKIWFQNRRYKTKRRQ
>gi|77627746|ref|NP_999815.2| [Strongylocentrotus purpuratus] gi|77627746|ref|NP_999815.2| ;E = 6.4e-38 pos:215 to 274 ; homeobox protein Splox [Strongylocentrotus purpuratus] gi|77543296|gb|AAN17337 2| homeobox protein Splox [Strongylocentrotus purpuratus] 391
NKRTRTAYTRGQLLELEKEFHFNKYISRPRRIELAAMLNLTERHIKIWFQNRRMKWKKEE
>gi|77455633|gb|AAW50709.2| [Capra hircus] gi|77455633|gb|AAW50709.2| ;E = 4.9e-11 pos:90 to 149 ; homeobox transcription factor Nanog [Capra hircus] 392
KQKIRTVFSQTQLCVLNDRFQRQKYLSLQQMQELSNILNLSYKQVKTWFQNQRMKCKKWQ
>gi|77455036|gb|ABA86327.1| [Drosophila erecta] gi|77455036|gb|ABA86327.1| ;E = 3.7e-10 pos:87 to 146 ; CG15696 [Drosophila erecta] 393
GRLPRIPFTPQQLQALESAYKESNYLSAEDANKLADSLELTNTRVKIWFQNRRARERREK
>gi|77455032|gb|ABA86325.1| [Drosophila yakuba] gi|77455032|gb|ABA86325.1| ;E = 3.7e-10 pos:87 to 146 ; CG15696 [Drosophila yakuba] gi|77455034|gb|ABA86326 1| CG15696 [Drosophila yakuba] 394
GRLPRIPFTPQQLQALESAYKESNYLSAEDANKLADSLELTNTRVKIWFQNRRARERREK
>gi|77455030|gb|ABA86324.1| [Drosophila simulans] gi|77455030|gb|ABA86324.1| ;E = 3.7e-10 pos:87 to 146 ; CG15696 [Drosophila simulans] 395
GRLPRIPFTPQQLQALESAYKESNYLSAEDANKLADSLELTNTRVKIWFQNRRARERREK
>gi|77455028|gb|ABA86323.1| [Drosophila simulans] gi|77455028|gb|ABA86323.1| ;E = 3.7e-10 pos:87 to 146 ; CG15696 [Drosophila simulans] 396
GRLPRIPFTPQQLQALESAYKESNYLSAEDANKLADSLELTNTRVKIWFQNRRARERREK
>gi|77455026|gb|ABA86322.1| [Drosophila melanogaster] gi|77455026|gb|ABA86322.1| ;E = 3e-10 pos:87 to 146 ; CG15696 [Drosophila melanogaster] 397
GRLPRIPFTPQQLQALENAYKESNYLSAEDANKLADSLELTNTRVKIWFQNRRARERREK
>gi|77417453|gb|ABA82069.1| [Neotoma picta] gi|77417453|gb|ABA82069.1| ;E = 0.0054 pos:6 to 48 ; engrailed 2 [Neotoma picta] 398
DKRPRTXFTAEQLQRLKAEFQTNRYLTEQRRQSLAQELSLNES
>gi|77417397|gb|ABA82041.1| [Neotoma fuscipes] gi|77417397|gb|ABA82041.1| ;E = 0.011 pos:6 to 48 ; engrailed 2 [Neotoma fuscipes] 399
DKRPRTAFTAEQLQRLKAEFQTNRYLTEQRRQSLAQELSXNES
>gi|77417385|gb|ABA82035.1| [Neotoma albigula] gi|77417385|gb|ABA82035.1| ;E = 7.9 pos:1 to 34 ; engrailed 2 [Neotoma albigula] 400
AEQLQRLKAEFQTNRYLTEQRRQSLAQELSLNES
>gi|77417371|gb|ABA82028.1| [Hodomys alleni] gi|77417371|gb|ABA82028.1| ;E = 0.0034 pos:6 to 48 ; engrailed 2 [Hodomys alleni] gi|77417373|gb|ABA82029 1| engrailed 2 [Peromyscus attwateri] gi|77417375|gb|ABA82030 1| engrailed 2 [Tylomys nudicaudus] gi|77417377|gb|ABA82031 1| engrailed 2 [Xenomys nelsoni] gi|77417379|gb|ABA82032 1| engrailed 2 [Ototylomys phyllotis] gi|77417381|gb|ABA82033 1| engrailed 2 [Neotoma leucodon] gi|77417383|gb|ABA82034 1| engrailed 2 [Neotoma albigula] gi|77417387|gb|ABA82036 1| engrailed 2 [Neotoma micropus] gi|77417389|gb|ABA82037 1| engrailed 2 [Neotoma floridana] gi|77417391|gb|ABA82038 1| engrailed 2 [Neotoma floridana] gi|77417393|gb|ABA82039 1| engrailed 2 [Neotoma floridana] gi|77417395|gb|ABA82040 1| engrailed 2 [Neotoma fuscipes] gi|77417399|gb|ABA82042 1| engrailed 2 [Neotoma fuscipes] gi|77417401|gb|ABA82043 1| engrailed 2 [Neotoma fuscipes] gi|77417403|gb|ABA82044 1| engrailed 2 [Neotoma fuscipes] gi|77417405|gb|ABA82045 1| engrailed 2 [Neotoma goldmani] gi|77417407|gb|ABA82046 1| engrailed 2 [Neotoma isthmica] gi|77417409|gb|ABA82047 1| engrailed 2 [Neotoma isthmica] gi|77417411|gb|ABA82048 1| engrailed 2 [Neotoma lepida] gi|77417413|gb|ABA82049 1| engrailed 2 [Neotoma lepida] gi|77417415|gb|ABA82050 1| engrailed 2 [Neotoma lepida] gi|77417417|gb|ABA82051 1| engrailed 2 [Neotoma lepida] gi|77417419|gb|ABA82052 1| engrailed 2 [Neotoma lepida] gi|77417421|gb|ABA82053 1| engrailed 2 [Neotoma lepida] gi|77417423|gb|ABA82054 1| engrailed 2 [Neotoma lepida] gi|77417425|gb|ABA82055 1| engrailed 2 [Neotoma lepida] gi|77417427|gb|ABA82056 1| engrailed 2 [Neotoma lepida] gi|77417429|gb|ABA82057 1| engrailed 2 [Neotoma leucodon] gi|77417431|gb|ABA82058 1| engrailed 2 [Neotoma micropus] gi|77417433|gb|ABA82059 1| engrailed 2 [Neotoma macrotis] gi|77417435|gb|ABA82060 1| engrailed 2 [Neotoma macrotis] gi|77417437|gb|ABA82061 1| engrailed 2 [Neotoma macrotis] gi|77417439|gb|ABA82062 1| engrailed 2 [Neotoma macrotis] gi|77417441|gb|ABA82063 1| engrailed 2 [Neotoma mexicana] gi|77417443|gb|ABA82064 1| engrailed 2 [Neotoma mexicana] gi|77417445|gb|ABA82065 1| engrailed 2 [Neotoma mexicana] gi|77417447|gb|ABA82066 1| engrailed 2 [Neotoma micropus] gi|77417449|gb|ABA82067 1| engrailed 2 [Neotoma micropus] gi|77417451|gb|ABA82068 1| engrailed 2 [Neotoma micropus] gi|77417455|gb|ABA82070 1| engrailed 2 [Neotoma stephensi] gi|77417457|gb|ABA82071 1| engrailed 2 [Neotoma lepida] gi|77417459|gb|ABA82072 1| engrailed 2 [Neotoma floridana] gi|77417461|gb|ABA82073 1| engrailed 2 [Neotoma cinerea] gi|77417463|gb|ABA82074 1| engrailed 2 [Neotoma magister] gi|77417465|gb|ABA82075 1| engrailed 2 [Neotoma albigula] gi|77417467|gb|ABA82076 1| engrailed 2 [Neotoma albigula] gi|77417469|gb|ABA82077 1| engrailed 2 [Neotoma cinerea] 401
DKRPRTAFTAEQLQRLKAEFQTNRYLTEQRRQSLAQELSLNES
>gi|7717185|gb|AAF68670.1| [Homo sapiens] gi|7717185|gb|AAF68670.1| ;E = 2.5e-21 pos:15 to 74 ; homeobox protein En 2 [Homo sapiens] 402
DKRPRTAFTAEQLQRLKAEFQTNRYLTEQRRQSLAQELSLNESQIKIWFQNKRAKIKKAT
>gi|7710121|ref|NP_001418.2| [Homo sapiens] gi|7710121|ref|NP_001418.2| ;E = 2.5e-21 pos:244 to 303 ; engrailed homeobox 2 [Homo sapiens] gi|21903415|sp|P19622 3|HME2_HUMAN RecName Full Homeobox protein engrailed 2 AltName Full Hu En 2 gi|7524553|gb|AAA53504 2| engrailed protein [Homo sapiens] gi|37674425|gb|AAQ96875 1| unknown [Homo sapiens] gi|51094659|gb|EAL23909 1| engrailed homolog 2 [Homo sapiens] gi|85397457|gb|AAI04973 1| Engrailed homeobox 2 [Homo sapiens] gi|85397847|gb|AAI04971 1| Engrailed homeobox 2 [Homo sapiens] gi|119624940|gb|EAX04535 1| engrailed homolog 2 [Homo sapiens] 403
DKRPRTAFTAEQLQRLKAEFQTNRYLTEQRRQSLAQELSLNESQIKIWFQNKRAKIKKAT
>gi|7706621|ref|NP_057254.1| [Homo sapiens] gi|7706621|ref|NP_057254.1| ;E = 2.7e-19 pos:157 to 216 ; T cell leukemia homeobox 2 [Homo sapiens] gi|20532396|sp|O43763 2|TLX2_HUMAN RecName Full T cell leukemia homeobox protein 2 AltName Full Homeobox protein Hox 11L1 AltName Full Neural crest homeobox protein gi|5748490|dbj|BAA83463 1| NCX [Homo sapiens] gi|13623503|gb|AAH06356 1| T cell leukemia homeobox 2 [Homo sapiens] gi|119620036|gb|EAW99630 1| hCG41062 isoform CRA_b [Homo sapiens] gi|167773147|gb|ABZ92008 1| T cell leukemia homeobox 2 [synthetic construct] 404
RKKPRTSFSRSQVLELERRFLRQKYLASAERAALAKALRMTDAQVKTWFQNRRTKWRRQT
>gi|7689387|gb|AAF67760.1|AF255676_1 [Homo sapiens] gi|7689387|gb|AAF67760.1|AF255676_1 ;E = 2.8e-21 pos:260 to 319 ; homeoprotein C13 [Homo sapiens] 405
GRKKRVPYTKVQLKELEKEYAASKFITKEKRRRISATTNLSERQVTIWFQNRRVKEKKVV
>gi|7689385|gb|AAF67759.1|AF255675_1 [Homo sapiens] gi|7689385|gb|AAF67759.1|AF255675_1 ;E = 2.3e-34 pos:268 to 327 ; homeoprotein C10 [Homo sapiens] 406
GRKKRCPYTKHQTLELEKEFLFNMYLTRERRLEISKTINLTDRQVKIWFQNRRMKLKKMN
>gi|7689357|gb|AAF67745.1|AF254953_1 [Tripneustes gratilla] gi|7689357|gb|AAF67745.1|AF254953_1 ;E = 3.9e-37 pos:225 to 284 ; homeodomain protein TgHBox4 [Tripneustes gratilla] 407
GRKKRCPYTKFQTLELEKEFLFNMYLTRDRRLEIARLLSLTERQVKIWFQNRRMKMKKQN
>gi|76825416|gb|AAI07173.1| [Mus musculus] gi|76825416|gb|AAI07173.1| ;E = 1.6e-43 pos:82 to 141 ; Hoxa4 protein [Mus musculus] 408
PKRSRTAYTRQQVLELEKEFHFNRYLTRRRRIEIAHTLCLSERQVKIWFQNRRMKWKKDH
>gi|76789658|sp|O17319.2|HM24_CAEBR [Caenorhabditis briggsae] gi|76789658|sp|O17319.2|HM24_CAEBR ;E = 3.7e-16 pos:145 to 204 ; RecName Full Homeobox protein ceh 24 409
RRKRRVLFSQAQVYELERRFKQAKYLTAPEREQLANSIRLTPTQVKIWFQNHRYKCKRQE
>gi|76779965|gb|AAI06422.1| [Xenopus laevis] gi|76779965|gb|AAI06422.1| ;E = 1.3e-34 pos:167 to 226 ; Unknown (protein for MGC 131095) [Xenopus laevis] 410
SRKKRCPYSKYQTLELEKEFLFNMYLTRDRRHEVARLLNLSERQVKIWFQNRRMKMKKLN
>gi|76779534|gb|AAI06384.1| [Xenopus laevis] gi|76779534|gb|AAI06384.1| ;E = 9.7e-32 pos:174 to 233 ; Unknown (protein for MGC 130958) [Xenopus laevis] 411
CRRPRTAFTSQQLLELEHQFKVNKYLSRPKRFEVATSLMLTETQVKIWFQNRRMKWKRSK
>gi|7671522|emb|CAB89492.1| [Cupiennius salei] gi|7671522|emb|CAB89492.1| ;E = 2.2e-25 pos:77 to 136 ; DNA binding protein even skipped [Cupiennius salei] 412
IRRYRTAFTREQLARLEKEFMRENYVSRPRRCELATALNLPESTIKVWFQNRRMKDKRQR
>gi|76691655|ref|XP_876098.1| [Bos taurus] gi|76691655|ref|XP_876098.1| ;E = 7.8e-27 pos:186 to 245 ; PREDICTED caudal type homeobox 2 [Bos taurus] 413
KDKYRVVYTDHQRLELEKEFHYSRYITIRRKAELAATLGLSERQVKIWFQNRRAKERKIN
>gi|76660489|ref|XP_874137.1| [Bos taurus] gi|76660489|ref|XP_874137.1| ;E = 3.1e-23 pos:203 to 262 ; PREDICTED similar to NK3 homeobox 2 [Bos taurus] 414
KKRSRAAFSHAQVFELERRFNHQRYLSGPERADLAASLKLTETQVKIWFQNRRYKTKRRQ
>gi|76644447|ref|XP_606852.2| [Bos taurus] gi|76644447|ref|XP_606852.2| ;E = 2.5e-36 pos:204 to 263 ; PREDICTED similar to Homeobox protein Hox B1 [Bos taurus] 415
PGGLRTNFTTRQLTELEKEFHFNKYLSRARRVEIAATLELNETQVKIWFQNRRMKQKKRE
>gi|76644445|ref|XP_887295.1| [Bos taurus] gi|76644445|ref|XP_887295.1| ;E = 9.7e-41 pos:140 to 199 ; PREDICTED similar to Homeobox protein Hox B2 (Hox 2H) (Hox 2 8) (K8) isoform 5 [Bos taurus] 416
ARRLRTAYTNTQLLELEKEFHFNKYLCRPRRVEIAALLDLTERQVKVWFQNRRMKHKRQT
>gi|76632522|ref|XP_610195.2| [Bos taurus] gi|76632522|ref|XP_610195.2| ;E = 1.4e-14 pos:128 to 187 ; PREDICTED similar to NK2 transcription factor related locus 2 [Bos taurus] 417
KRKRRVLFSKAQTYELERRFRQQRYLSAPEREHLASLIRLTPTQVKIWFQNHRYKMKRAR
>gi|76630995|ref|XP_873646.1| [Bos taurus] gi|76630995|ref|XP_873646.1| ;E = 3e-22 pos:178 to 237 ; PREDICTED similar to BarH like homeobox 1 isoform 1 [Bos taurus] 418
PRKARTAFTDHQLAQLERSFERQKYLSVQDRMELAASLNLTDTQVKTWYQNRRTKWKRQT
>gi|76628969|ref|XP_589627.2| [Bos taurus] gi|76628969|ref|XP_589627.2| ;E = 9.4e-22 pos:99 to 158 ; PREDICTED similar to Ventral anterior homeobox 2 [Bos taurus] 419
PKRTRTSFTAEQLYRLEMEFQRCQYVVGRERTELARQLNLSETQVKVWFQNRRTKQKKDQ
>gi|76617612|ref|XP_616262.2| [Bos taurus] gi|76617612|ref|XP_616262.2| ;E = 1.1e-26 pos:232 to 291 ; PREDICTED homeobox C11 [Bos taurus] 420
TRKKRCPYSKFQIRELEREFFFNVYINKEKRLQLSRMLNLTDRQVKIWFQNRRMKEKKLS
>gi|76617600|ref|XP_879428.1| [Bos taurus] gi|76617600|ref|XP_879428.1| ;E = 2.9e-26 pos:213 to 272 ; PREDICTED similar to homeo box C12 (predicted) isoform 2 [Bos taurus] 421
SRKKRKPYSKLQLAELEGEFLVNEFITRQRRRELSDRLNLSDQQVKIWFQNRRMKKKRLL
>gi|76615431|ref|XP_618076.2| [Bos taurus] gi|76615431|ref|XP_618076.2| ;E = 1.4e-37 pos:227 to 286 ; PREDICTED similar to homeobox A1 isoform a (predicted) [Bos taurus] 422
PNAVRTNFTTKQLTELEKEFHFNKYLTRARRVEIAASLQLNETQVKIWFQNRRMKQKKRE
>gi|76614688|ref|XP_583937.2| [Bos taurus] gi|76614688|ref|XP_583937.2| ;E = 9.5e-28 pos:248 to 307 ; PREDICTED similar to Homeobox protein GBX 2 (Gastrulation and brain specific homeobox protein 2) isoform 1 [Bos taurus] 423
NRRRRTAFTSEQLLELEKEFHCKKYLSLTERSQIAHALKLSEVQVKIWFQNRRAKWKRVK
>gi|76609647|ref|XP_606914.2| [Bos taurus] gi|76609647|ref|XP_606914.2| ;E = 1.4e-18 pos:152 to 211 ; PREDICTED similar to Homeobox protein DLX 2 isoform 1 [Bos taurus] 424
VRKPRTIYSSFQLAALQRRFQKTQYLALPERAELAASLGLTQTQVKIWFQNRRSKFKKMW
>gi|7657180|ref|NP_055283.1| [Homo sapiens] gi|7657180|ref|NP_055283.1| ;E = 3.5e-17 pos:91 to 150 ; VENT homeobox [Homo sapiens] gi|74762122|sp|O95231 1|VENTX_HUMAN RecName Full Homeobox protein VENTX AltName Full VENT homeobox homolog AltName Full VENT like homeobox protein 2 gi|15077044|gb|AAK83043 1|AF288039_1 hemopoietic progenitor homeobox protein VENTX2 [Homo sapiens] gi|3941534|gb|AAC82375 1| hemopoietic progenitor homeobox protein VENTX2 [Homo sapiens] gi|55960187|emb|CAI17343 1| VENT homeobox homolog (Xenopus laevis) [Homo sapiens] gi|80474553|gb|AAI08917 1| VENT homeobox homolog (Xenopus laevis) [Homo sapiens] gi|119581727|gb|EAW61323 1| VENT homeobox homolog (Xenopus laevis) [Homo sapiens] gi|167773591|gb|ABZ92230 1| VENT homeobox homolog (Xenopus laevis) [synthetic construct] 425
APRVRTAFTMEQVRTLEGVFQHHQYLSPLERKRLAREMQLSEVQIKTWFQNRRMKHKRQM
>gi|7657166|ref|NP_055027.1| [Homo sapiens] gi|7657166|ref|NP_055027.1| ;E = 1.1e-26 pos:232 to 291 ; homeobox C11 [Homo sapiens] gi|3287858|sp|O43248 1|HXC11_HUMAN RecName Full Homeobox protein Hox C11 gi|2661373|emb|CAA03876 1| Hox protein [Homo sapiens] gi|119617142|gb|EAW96736 1| homeobox C11 [Homo sapiens] gi|158257324|dbj|BAF84635 1| unnamed protein product [Homo sapiens] 426
TRKKRCPYSKFQIRELEREFFFNVYINKEKRLQLSRMLNLTDRQVKIWFQNRRMKEKKLS
>gi|765254|gb|AAB32452.1| [Mus sp.] gi|765254|gb|AAB32452.1| ;E = 2.4e-11 pos:1 to 52 ; Distal less homeobox [Mus sp ] 427
SSYQLAALQRRFQKAQYLALPERAELAAQLGLTQTQVKIWFQNRRSKFKKLY
>gi|7649930|dbj|BAA94091.1| [Podocoryna carnea] gi|7649930|dbj|BAA94091.1| ;E = 1.9e-31 pos:119 to 178 ; cnox2 Pc [Podocoryne carnea] 428
LKRFRTSFNTSQLTELEKEFQYNKYLTRRRRVELSVSLNLTEKQVKVWFQNRRMKWKKQN
>gi|7645|emb|CAA32627.1| [Drosophila melanogaster] gi|7645|emb|CAA32627.1| ;E = 7.7e-18 pos:92 to 151 ; unnamed protein product [Drosophila melanogaster] 429
PRRTRTTFTSSQIAELEQHFLQGRYLTAPRLADLSAKLALGTAQVKIWFKNRRRRHKIQS
>gi|76443675|ref|NP_899071.2| [Mus musculus] gi|76443675|ref|NP_899071.2| ;E = 1.3e-18 pos:148 to 207 ; NK6 transcription factor related locus 2 [Mus musculus] gi|157820587|ref|NP_001101028 1| NK6 homeobox 2 [Rattus norvegicus] gi|479765|pir||S35304 homeotic protein Gtx mouse gi|147898087|gb|AAI40414 1| NK6 homeobox 2 [synthetic construct] gi|148685913|gb|EDL17860 1| NK6 transcription factor related locus 2 (Drosophila) [Mus musculus] gi|149061429|gb|EDM11852 1| NK6 transcription factor related locus 2 (Drosophila) (predicted) [Rattus norvegicus] 430
KKHSRPTFSGQQIFALEKTFEQTKYLAGPERARLAYSLGMTESQVKVWFQNRRTKWRKRH
>gi|7635911|emb|CAB88700.1| [Oryzias latipes] gi|7635911|emb|CAB88700.1| ;E = 6.5e-13 pos:130 to 180 ; Emx1 transcription factor [Oryzias latipes] 431
PKRIRTAFSPSQLLRLERAFEKNHYVVGAERKQLASGLCLTETQVKVWFQN
>gi|7635909|emb|CAB88699.1| [Oryzias latipes] gi|7635909|emb|CAB88699.1| ;E = 1.9e-23 pos:25 to 84 ; Vax1 transcription factor [Oryzias latipes] 432
PKRTRTSFTAEQLYRLEMEFHRCQYVVGRERTELARQLNLSETQVKVWFQNRRTKQKKDQ
>gi|7635742|emb|CAB88390.1| [Hydra vulgaris] gi|7635742|emb|CAB88390.1| ;E = 1.4e-17 pos:12 to 71 ; msh homeoprotein [Hydra vulgaris] 433
NRKPRTPFSVNQLLALEQKFKRKQYLSISERSELSVMLRLTETQRKIWFQNRRAKQKRRT
>gi|7635740|emb|CAB88389.1| [Hydra vulgaris] gi|7635740|emb|CAB88389.1| ;E = 1e-14 pos:98 to 157 ; homeoprotein [Hydra vulgaris] 434
KKCVQVRFSHSQSTELERVFLVQKYISPYERKQISRSLDLSERQIKTWFQNRRAKWRRLK
>gi|7635737|emb|CAB88387.1| [Hydra vulgaris] gi|7635737|emb|CAB88387.1| ;E = 1.5e-17 pos:80 to 139 ; homeoprotein [Hydra vulgaris] 435
NKRRRTIFTIYQLERLECEFQQQQYLVGHERRYLAKDLGLNEVQVKVWFQNRRIKWRKSS
>gi|7635735|emb|CAB88386.1| [Hydra vulgaris] gi|7635735|emb|CAB88386.1| ;E = 1e-15 pos:1 to 56 ; homeoprotein [Hydra vulgaris] 436
RTIYSSYQLRELNRRFFKTQYLSLPEKAELAETLGLTPTQVKIWFQNKRSKFKKVV
>gi|7635733|emb|CAB88385.1| [Hydra vulgaris] gi|7635733|emb|CAB88385.1| ;E = 5e-28 pos:8 to 67 ; homeoprotein [Hydra vulgaris] 437
SKRKRMTYSKFQLHELEKEFSFNHFLRKERRTELAKLLKFSDRQIKIWFQNRRMKFKKEI
>gi|7635731|emb|CAB88384.1| [Hydra vulgaris] gi|7635731|emb|CAB88384.1| ;E = 2.5e-29 pos:118 to 177 ; homeoprotein [Hydra vulgaris] 438
AFRKRCSFGHSKIIELEKEFKYNKYLSRDRRVEFARNLELSESQIKIWFQNRRMKQKKEQ
>gi|763443|gb|AAA65478.1| [Drosophila melanogaster] gi|763443|gb|AAA65478.1| ;E = 1.9e-19 pos:454 to 513 ; engrailed protein 439
EKRPRTAFSSEQLARLKREFNENRYLTERRRQQLSSELGLNEAQIKIWFQNKRAKIKKST
>gi|76152212|gb|ABA39794.1| [Siren intermedia] gi|76152212|gb|ABA39794.1| ;E = 4.2e-12 pos:1 to 39 ; HOX9 [Siren intermedia] 440
KHQTLELEKEFLFNMYLTRDRRYEVARVLNLTERQVKIW
>gi|76152210|gb|ABA39793.1| [Siren intermedia] gi|76152210|gb|ABA39793.1| ;E = 2.1e-11 pos:1 to 39 ; HOX9 [Siren intermedia] 441
KHQTLELEKEFLFNMYLTRERRYEVARILALTERQVKIW
>gi|76152206|gb|ABA39791.1| [Lissotriton helveticus] gi|76152206|gb|ABA39791.1| ;E = 0.56 pos:1 to 39 ; HOXD13 [Triturus helveticus] 442
TKLQLKELEGEYALSKFINKDKRRRISATTSLSERQVTI
>gi|76152204|gb|ABA39790.1| [Rhinatrema bivittatum] gi|76152204|gb|ABA39790.1| ;E = 0.2 pos:1 to 39 ; HOXD13 [Rhinatrema bivittatum] 443
TKLQLKELETEYAINKFINKDKRRRISATTNLSERQVTI
>gi|76152202|gb|ABA39789.1| [Rana temporaria] gi|76152202|gb|ABA39789.1| ;E = 0.12 pos:1 to 39 ; HOXD13 [Rana temporaria] 444
TKLQLKELENEYGMNKFINKDKRRRISATTNLSERQVTI
>gi|76152200|gb|ABA39788.1| [Leiopelma archeyi] gi|76152200|gb|ABA39788.1| ;E = 0.19 pos:1 to 39 ; HOXD13 [Leiopelma archeyi] 445
TKLQLKELENEYAGNKFINKDKRRRISAATNLSERQVTI
>gi|76152198|gb|ABA39787.1| [Lissotriton helveticus] gi|76152198|gb|ABA39787.1| ;E = 0.054 pos:1 to 39 ; HOXC13 [Triturus helveticus] 446
TKVQLKELEKEYVASKFITKEKRRRISAATSLSERQVTI
>gi|76152196|gb|ABA39786.1| [Siren intermedia] gi|76152196|gb|ABA39786.1| ;E = 0.071 pos:1 to 39 ; HOXC13 [Siren intermedia] 447
TKIQLKELEKEYAASKFITKEKRRRISATTSLSERQVTI
>gi|76152194|gb|ABA39785.1| [Rhinatrema bivittatum] gi|76152194|gb|ABA39785.1| ;E = 0.091 pos:1 to 39 ; HOXC13 [Rhinatrema bivittatum] 448
TKLQLKELEKEYAASKFITKEKRRRISAATNLSERQVTI
>gi|76152192|gb|ABA39784.1| [Rana temporaria] gi|76152192|gb|ABA39784.1| ;E = 0.098 pos:1 to 39 ; HOXC13 [Rana temporaria] 449
TKIQLKELEKEYAASKFITKEKRRRISTATSLSERQVTI
>gi|76152190|gb|ABA39783.1| [Ichthyophis bannanicus] gi|76152190|gb|ABA39783.1| ;E = 0.084 pos:1 to 39 ; HOXC13 [Ichthyophis bannanicus] 450
TKLQLKELEKEYASSKFITKEKRRRISASTNLSERQVTI
>gi|76152188|gb|ABA39782.1| [Lissotriton helveticus] gi|76152188|gb|ABA39782.1| ;E = 0.012 pos:1 to 39 ; HOXB13 [Triturus helveticus] 451
SKSQLRELEKEYATNKFITKDRRRHISTATSLSERQITI
>gi|76152182|gb|ABA39779.1| [Rhinatrema bivittatum] gi|76152182|gb|ABA39779.1| ;E = 0.03 pos:1 to 39 ; HOXA13 [Rhinatrema bivittatum] gi|76152184|gb|ABA39780 1| HOXA13 [Siren intermedia] 452
TKVQLKELEREYATNKFITKDKRRRISATTNLSERQVTI
>gi|76152180|gb|ABA39778.1| [Rana temporaria] gi|76152180|gb|ABA39778.1| ;E = 0.01 pos:1 to 39 ; HOXA13 [Rana temporaria] gi|76152186|gb|ABA39781 1| HOXA13 [Triturus helveticus] 453
KVQLKELEREYATNKFITKDKRRRISATTNLSERQVTIW
>gi|76152178|gb|ABA39777.1| [Leiopelma archeyi] gi|76152178|gb|ABA39777.1| ;E = 0.034 pos:1 to 39 ; HOXA13 [Leiopelma archeyi] 454
TKVQLKELEREYTTNKFITKDKRRRISATTNLSERQVTI
>gi|76152176|gb|ABA39776.1| [Ichthyophis bannanicus] gi|76152176|gb|ABA39776.1| ;E = 0.045 pos:1 to 39 ; HOXA13 [Ichthyophis bannanicus] 455
TKIQLKELEREYASNKFITKDKRRRISATTNLSERQVTI
>gi|76152172|gb|ABA39774.1| [Rhinatrema bivittatum] gi|76152172|gb|ABA39774.1| ;E = 0.0024 pos:1 to 39 ; HOXC12 [Rhinatrema bivittatum] 456
SKLQLAELEGEFMVNEFITRQRRRELSDRLNLSDQQVKI
>gi|76152170|gb|ABA39773.1| [Rana temporaria] gi|76152170|gb|ABA39773.1| ;E = 0.0013 pos:1 to 39 ; HOXC12 [Rana temporaria] 457
SKFQLAELEGEFMVNEFITRQRRRELSDRLSLSDQQVKI
>gi|76152168|gb|ABA39772.1| [Leiopelma archeyi] gi|76152168|gb|ABA39772.1| ;E = 0.0023 pos:1 to 39 ; HOXC12 [Leiopelma archeyi] gi|76152174|gb|ABA39775 1| HOXC12 [Siren intermedia] 458
SKLQLAELEGEFMVNEFITRQRRRELSDRLSLSDQQVKI
>gi|76152166|gb|ABA39771.1| [Ichthyophis bannanicus] gi|76152166|gb|ABA39771.1| ;E = 0.0018 pos:1 to 39 ; HOXC12 [Ichthyophis bannanicus] 459
SKLQLAELEGEFLVNEFITRQRRRELSDRLNLSDQQVKI
>gi|76152160|gb|ABA39768.1| [Leiopelma archeyi] gi|76152160|gb|ABA39768.1| ;E = 0.0003 pos:1 to 39 ; HOXD11 [Leiopelma archeyi] gi|76152162|gb|ABA39769 1| HOXD11 [Rhinatrema bivittatum] gi|76152164|gb|ABA39770 1| HOXD11 [Triturus helveticus] 460
KYQIRELEREFFFNVYINKEKRLQLSRMLNLTDRQVKIW
>gi|76152158|gb|ABA39767.1| [Ichthyophis bannanicus] gi|76152158|gb|ABA39767.1| ;E = 0.0002 pos:1 to 39 ; HOXD11 [Ichthyophis bannanicus] 461
KYQIRELEREFFFNVYINKDKRLQLSRMLNLTDRQVKIW
>gi|76152156|gb|ABA39766.1| [Leiopelma archeyi] gi|76152156|gb|ABA39766.1| ;E = 9.6e-17 pos:1 to 51 ; HOXC11 [Leiopelma archeyi] 462
KFQIRELEREFFFNVYINKEKRLQLSRMLNLTDRQVKIWFQNRRMKEKNLA
>gi|76152154|gb|ABA39765.1| [Rana temporaria] gi|76152154|gb|ABA39765.1| ;E = 3.5e-18 pos:1 to 51 ; HOXC11 [Rana temporaria] 463
KFQIRELEREFFFNVYINKEKRLQLSRMLNLTDRQVKIWFQNRRMKEKKLS
>gi|76152146|gb|ABA39761.1| [Ichthyophis bannanicus] gi|76152146|gb|ABA39761.1| ;E = 0.001 pos:1 to 39 ; HOXA11 [Ichthyophis bannanicus] gi|76152148|gb|ABA39762 1| HOXA11 [Rana temporaria] gi|76152150|gb|ABA39763 1| HOXA11 [Rhinatrema bivittatum] gi|76152152|gb|ABA39764 1| HOXA11 [Siren intermedia] 464
KYQIRELEREFFFSVYINKEKRLQLSRMLNLTDRQVKIW
>gi|76152142|gb|ABA39759.1| [Siren intermedia] gi|76152142|gb|ABA39759.1| ;E = 3.9e-10 pos:1 to 39 ; HOXD10 [Siren intermedia] 465
KHQTLELEKEFLFNMYLTRERRLEISKSVNLSDRQVKIW
>gi|76152134|gb|ABA39755.1| [Ichthyophis bannanicus] gi|76152134|gb|ABA39755.1| ;E = 1.8e-10 pos:1 to 39 ; HOXD10 [Ichthyophis bannanicus] gi|76152136|gb|ABA39756 1| HOXD10 [Leiopelma archeyi] gi|76152138|gb|ABA39757 1| HOXD10 [Rana temporaria] gi|76152140|gb|ABA39758 1| HOXD10 [Rhinatrema bivittatum] gi|76152144|gb|ABA39760 1| HOXD10 [Triturus helveticus] 466
KHQTLELEKEFLFNMYLTRERRLEISKSVNLTDRQVKIW
>gi|76152126|gb|ABA39751.1| [Ichthyophis bannanicus] gi|76152126|gb|ABA39751.1| ;E = 1.8e-10 pos:1 to 39 ; HOXC10 [Ichthyophis bannanicus] gi|76152128|gb|ABA39752 1| HOXC10 [Rana temporaria] gi|76152130|gb|ABA39753 1| HOXC10 [Siren intermedia] gi|76152132|gb|ABA39754 1| HOXC10 [Triturus helveticus] 467
KHQTLELEKEFLFNMYLTRERRLEISKSINLTDRQVKIW
>gi|76152116|gb|ABA39746.1| [Leiopelma archeyi] gi|76152116|gb|ABA39746.1| ;E = 1.4e-09 pos:1 to 39 ; HOXA10 [Leiopelma archeyi] 468
KHQTLELEKEFLFNMYLTRERRLEISRCVHLSDRQVKIW
>gi|76152114|gb|ABA39745.1| [Ichthyophis bannanicus] gi|76152114|gb|ABA39745.1| ;E = 3.2e-10 pos:1 to 39 ; HOXA10 [Ichthyophis bannanicus] gi|76152118|gb|ABA39747 1| HOXA10 [Rana temporaria] gi|76152120|gb|ABA39748 1| HOXA10 [Rhinatrema bivittatum] gi|76152122|gb|ABA39749 1| HOXA10 [Siren intermedia] gi|76152124|gb|ABA39750 1| HOXA10 [Triturus helveticus] 469
KHQTLELEKEFLFNMYLTRERRLEISRSVHLSDRQVKIW
>gi|76152104|gb|ABA39740.1| [Ichthyophis bannanicus] gi|76152104|gb|ABA39740.1| ;E = 7.2e-12 pos:1 to 39 ; HOXD9 [Ichthyophis bannanicus] gi|76152106|gb|ABA39741 1| HOXD9 [Leiopelma archeyi] gi|76152108|gb|ABA39742 1| HOXD9 [Rana temporaria] gi|76152110|gb|ABA39743 1| HOXD9 [Rhinatrema bivittatum] gi|76152112|gb|ABA39744 1| HOXD9 [Triturus helveticus] 470
KYQTLELEKEFLFNMYLTRDRRYEVARILNLTERQVKIW
>gi|76152098|gb|ABA39737.1| [Ichthyophis bannanicus] gi|76152098|gb|ABA39737.1| ;E = 3.5e-12 pos:1 to 39 ; HOXC9 [Ichthyophis bannanicus] gi|76152100|gb|ABA39738 1| HOXC9 [Rana temporaria] gi|76152102|gb|ABA39739 1| HOXC9 [Triturus helveticus] 471
KYQTLELEKEFLFNMYLTRDRRYEVARVLNLTERQVKIW
>gi|76152094|gb|ABA39735.1| [Siren intermedia] gi|76152094|gb|ABA39735.1| ;E = 8.7e-09 pos:1 to 39 ; HOXB9 [Siren intermedia] 472
KYQTLELGKEFLFNMYLTRDRGHEVARLLNLSERQVKIW
>gi|76152090|gb|ABA39733.1| [Leiopelma archeyi] gi|76152090|gb|ABA39733.1| ;E = 3.9e-11 pos:1 to 39 ; HOXB9 [Leiopelma archeyi] gi|76152092|gb|ABA39734 1| HOXB9 [Rana temporaria] gi|76152096|gb|ABA39736 1| HOXB9 [Triturus helveticus] 473
KYQTLELEKEFLFNMYLTRDRRHEVARLLNLSERQVKIW
>gi|76152084|gb|ABA39730.1| [Ichthyophis bannanicus] gi|76152084|gb|ABA39730.1| ;E = 1.1e-11 pos:1 to 39 ; HOXA9 [Ichthyophis bannanicus] gi|76152086|gb|ABA39731 1| HOXA9 [Rhinatrema bivittatum] gi|76152088|gb|ABA39732 1| HOXA9 [Triturus helveticus] 474
KHQTLELEKEFLFNMYLTRDRRYEVARLLNLTERQVKIW
>gi|7599|emb|CAA45272.1| [Drosophila melanogaster] gi|7599|emb|CAA45272.1| ;E = 3.3e-43 pos:198 to 257 ; proboscipedia [Drosophila melanogaster] gi|8376|emb|CAA45271 1| proboscipedia [Drosophila melanogaster] gi|248601|gb|AAA08526 1| proboscipedia [Drosophila melanogaster] 475
PRRLRTAYTNTQLLELEKEFHFNKYLCRPRRIEIAASLDLTERQVKVWFQNRRMKHKRQT
>gi|75914728|gb|ABA29776.1| [Platynereis dumerilii] gi|75914728|gb|ABA29776.1| ;E = 1.8e-26 pos:111 to 170 ; even skipped [Platynereis dumerilii] 476
VRRYRTAFTREQLGRLEKEFVRENYVSRPRRCELAASLNLPESTIKVWFQNRRMKDKRQR
>gi|75832023|ref|NP_034261.1| [Mus musculus] gi|75832023|ref|NP_034261.1| ;E = 7.7e-22 pos:159 to 218 ; empty spiracles homolog 1 [Mus musculus] gi|122065176|sp|Q04742 2|EMX1_MOUSE RecName Full Homeobox protein EMX1 AltName Full Empty spiracles homolog 1 AltName Full Empty spiracles like protein 1 gi|148666706|gb|EDK99122 1| empty spiracles homolog 1 (Drosophila) [Mus musculus] gi|182887939|gb|AAI60212 1| Empty spiracles homolog 1 (Drosophila) [synthetic construct] 477
PKRIRTAFSPSQLLRLERAFEKNHYVVGAERKQLAGSLSLSETQVKVWFQNRRTKYKRQK
>gi|7579899|gb|AAB21131.2| [Manduca sexta] gi|7579899|gb|AAB21131.2| ;E = 8.7e-43 pos:7 to 66 ; abdominal A like protein [Manduca sexta] 478
RRRGRQTYTRFQTLELEKEFHFNHYLTRRRRIEIAHALCLTERQIKIWFQNRRMKLKKEL
>gi|7578842|gb|AAF64148.1|AF231103_1 [Tribolium castaneum] gi|7578842|gb|AAF64148.1|AF231103_1 ;E = 1e-38 pos:42 to 101 ; labial protein [Tribolium castaneum] gi|7578844|gb|AAF64149 1|AF231104_1 labial protein [Tribolium castaneum] 479
LNTGRTNFTNKQLTELEKEFHFNKYLTRARRIEIASALQLNETQVKIWFQNRRMKQKKRM
>gi|7573265|emb|CAB87555.1| [Hydra vulgaris] gi|7573265|emb|CAB87555.1| ;E = 1e-32 pos:181 to 240 ; cnox 2 homeoprotein [Hydra vulgaris] 480
SKRIRTAYTSIQLLELEKEFQNNRYLSRLRRIQIAAILDLTEKQVKIWFQNRRVKWKKDK
>gi|75674198|dbj|BAE44510.1| [Mamestra brassicae] gi|75674198|dbj|BAE44510.1| ;E = 7.3e-43 pos:20 to 79 ; Deformed [Mamestra brassicae] 481
PKRQRTAYTRHQILELEKEFHYNRYLTRRRRIEIAHTLVLSERQIKIWFQNRRMKWKKDN
>gi|7544122|dbj|BAA94301.1| [Oryzias latipes] gi|7544122|dbj|BAA94301.1| ;E = 5.8e-11 pos:73 to 123 ; msh msx class homeobox [Oryzias latipes] 482
NRKPRTPFTTSQLLSLERKFRQKQYLSIAERAEFSSSLNLTETQVKIWFQK
>gi|7528|emb|CAA34260.1| [Drosophila melanogaster] gi|7528|emb|CAA34260.1| ;E = 4.3e-39 pos:385 to 444 ; unnamed protein product [Drosophila melanogaster] 483
VRKKRKPYSKFQTLELEKEFLFNAYVSKQKRWELARNLQLTERQVKIWFQNRRMKNKKNS
>gi|7527480|gb|AAF63163.1|AF237819_1 [Milnesium tardigradum] gi|7527480|gb|AAF63163.1|AF237819_1 ;E = 3.8e-20 pos:11 to 57 ; fushi tarazu [Milnesium tardigradum] 484
SKRTRQTYTRYQTLELEKEFLYNRYLTRRRRIEIASSLGLSERQIKI
>gi|7527478|gb|AAF63162.1|AF237818_1 [Archegozetes longisetosus] gi|7527478|gb|AAF63162.1|AF237818_1 ;E = 5.3e-42 pos:196 to 255 ; fushi tarazu like protein [Archegozetes longisetosus] 485
PKRTRQTYTRYQTLELEKEFHFNRYLTRRRRIEIAHSLGLTERQIKIWFQNRRMKAKKEN
>gi|7514123|pir||I65249 [Rattus sp.] gi|7514123|pir||I65249 ;E = 1e-16 pos:1 to 42 ; homeoprotein 13A rat (fragment) gi|913075|gb|AAB33921 1| homeoprotein 13A [Rattus sp ] 486
EFLFNKYISRPRRVELAVMLNLTERHIKIWFQNRRMKWKKEE
>gi|7497211|pir||T29739 [Caenorhabditis elegans] gi|7497211|pir||T29739 ;E = 6.1e-19 pos:65 to 124 ; hypothetical protein C39E6 3 Caenorhabditis elegans 487
KKKTRTVFSRSQVSQLEMMFECKRYLSSQERSNLAQKLHLTETQVKIWFQNRRNKFKRQA
>gi|7495588|gb|AAA53502.2| [Homo sapiens] gi|7495588|gb|AAA53502.2| ;E = 3.1e-20 pos:303 to 362 ; engrailed protein [Homo sapiens] 488
DKRPRTAFTAEQLQRLKAEFQANRYITEQRRQTLAQELSLNESQIKIWFQNKRAKIKKAT
>gi|7495211|pir||T34078 [Caenorhabditis elegans] gi|7495211|pir||T34078 ;E = 1.8e-20 pos:41 to 100 ; hypothetical protein C02F12 5 Caenorhabditis elegans 489
RPTKRTTFTSEQVTLLELEFAKNEYICKDRRGELAQTIELTECQVKTWFQNRRTKKRSSE
>gi|74762537|sp|Q8N7R0.1|NANG2_HUMAN [Homo sapiens] gi|74762537|sp|Q8N7R0.1|NANG2_HUMAN ;E = 3.7e-11 pos:38 to 97 ; RecName Full Putative homeobox protein NANOG2 gi|21757644|dbj|BAC05167 1| unnamed protein product [Homo sapiens] gi|45272183|gb|AAS57555 1| NANOG2 [Homo sapiens] 490
KQKTRTVFSSTQLCVLNDRFQRQKYLSLQQMQELSNILNLSYKQVKTWFQNQRMKSKRWQ
>gi|74762336|sp|Q6NSW7.1|NANP8_HUMAN [Homo sapiens] gi|74762336|sp|Q6NSW7.1|NANP8_HUMAN ;E = 3.7e-11 pos:95 to 154 ; RecName Full Homeobox protein NANOGP8 gi|119612731|gb|EAW92325 1| hCG1787521 isoform CRA_a [Homo sapiens] gi|119612732|gb|EAW92326 1| hCG1787521 isoform CRA_a [Homo sapiens] gi|167773883|gb|ABZ92376 1| Nanog homeobox [synthetic construct] 491
KQKTRTVFSSTQLCVLNDRFQRQKYLSLQQMQELSNILNLSYKQVKTWFQNQRMKSKRWQ
>gi|74752874|sp|Q9NP08.1|HMX1_HUMAN [Homo sapiens] gi|74752874|sp|Q9NP08.1|HMX1_HUMAN ;E = 9.2e-23 pos:200 to 259 ; RecName Full Homeobox protein HMX1 AltName Full Homeobox protein H6 gi|7839212|gb|AAF70205 1| H6 homeodomain protein [Homo sapiens] 492
KKKTRTVFSRSQVFQLESTFDLKRYLSTAERAGLAASLQLTETQVKIWFQNRRNKWKRHV
>gi|74749508|sp|Q6XYB7.1|LBX2_HUMAN [Homo sapiens] gi|74749508|sp|Q6XYB7.1|LBX2_HUMAN ;E = 4.5e-19 pos:85 to 144 ; RecName Full Transcription factor LBX2 AltName Full Ladybird homeobox protein homolog 2 gi|37782460|gb|AAP34476 1| LP3727 [Homo sapiens] gi|119620042|gb|EAW99636 1| hCG1641699 isoform CRA_a [Homo sapiens] gi|152012871|gb|AAI50518 1| LBX2 protein [Homo sapiens] gi|208968559|dbj|BAG74118 1| ladybird homeobox 2 [synthetic construct] 493
RRKSRTAFTAQQVLELERRFVFQKYLAPSERDGLATRLGLANAQVVTWFQNRRAKLKRDV
>gi|74710677|sp|Q6ZNG2.1|DBX2_HUMAN [Homo sapiens] gi|74710677|sp|Q6ZNG2.1|DBX2_HUMAN ;E = 6.6e-14 pos:183 to 245 ; RecName Full Homeobox protein DBX2 AltName Full Developing brain homeobox protein 2 gi|47076953|dbj|BAD18413 1| unnamed protein product [Homo sapiens] 494
ARRGILRRAVFSEDQRKALEKMFQKQKYISKTDRKKLAINLGLKESQVKIWFQNRRMKWRNSK
>gi|7446287|pir||S26291 [Aedes aegypti] gi|7446287|pir||S26291 ;E = 8.7e-43 pos:6 to 65 ; homeotic protein Abdominal A yellow fever mosquito (fragment) 495
RRRGRQTYTRFQTLELEKEFHFNHYLTRRRRIEIAHALCLTERQIKIWFQNRRMKLKKEL
>gi|7446259|pir||S25846 [Mus musculus] gi|7446259|pir||S25846 ;E = 6.2e-43 pos:9 to 68 ; homeotic protein Hox A4 testicular mouse (fragment) 496
PERSRTAYTRQQVLELEKEFHFNRYLTRRRRIEIAHTLCLSERQVKIWFQNRRMKWKKDH
>gi|7446250|pir||T09576 [Homo sapiens] gi|7446250|pir||T09576 ;E = 1.8e-21 pos:124 to 183 ; Lbx1 transcription factor human gi|1617116|emb|CAA62342 1| Lbx1 transcription factor [Homo sapiens] 497
RRKSRTAFTNHQIYELEKRFLYQKYLSPADRDQIAQQLGLTNAQVITWFQNRRAKLKREL
>gi|74267591|dbj|BAE44294.1| [Oryzias latipes] gi|74267591|dbj|BAE44294.1| ;E = 4.7e-35 pos:239 to 298 ; hoxD9b [Oryzias latipes] gi|83016985|dbj|BAE53502 1| hoxD9b [Oryzias latipes] 498
TRKKRCPYTKHQTLELEKEFLYNMYLTRDRRLEVAGLLNLTERQVKIWFQNRRMKMKKLM
>gi|74267589|dbj|BAE44293.1| [Oryzias latipes] gi|74267589|dbj|BAE44293.1| ;E = 1.7e-39 pos:153 to 212 ; hoxD4b [Oryzias latipes] gi|83016986|dbj|BAE53503 1| hoxD4b [Oryzias latipes] 499
PKRLRTAYTRQQVLELEKEFHFSRYLTRRRRVEVAHALCLSERQVKVWFQNRRMRWKKDN
>gi|74267587|dbj|BAE44292.1| [Oryzias latipes] gi|74267587|dbj|BAE44292.1| ;E = 1.2e-25 pos:185 to 244 ; hoxD12a [Oryzias latipes] gi|83016975|dbj|BAE53496 1| hoxD12a [Oryzias latipes] 500
SRKKRKPYSKPQLAELENEFLMNEFINRQKRKELSDKLDLSDQQVKIWFQNRRMKKKRLM
>gi|74267585|dbj|BAE44291.1| [Oryzias latipes] gi|74267585|dbj|BAE44291.1| ;E = 7.2e-27 pos:203 to 262 ; hoxD11a [Oryzias latipes] gi|83016976|dbj|BAE53497 1| hoxD11a [Oryzias latipes] 501
SRKKRCPYSKYQIRELEREFFFNVYINREKRLQLSRMLNLTDRQVKIWFQNRRMKEKKLN
>gi|74267583|dbj|BAE44290.1| [Oryzias latipes] gi|74267583|dbj|BAE44290.1| ;E = 1.7e-34 pos:262 to 321 ; hoxD10a [Oryzias latipes] gi|83016977|dbj|BAE53498 1| hoxD10a [Oryzias latipes] 502
GRKKRCPYTKHQTLELEKEFLFNMYLTRERRLEISRSVNLTDRQVKIWFQNRRMKLKKMN
>gi|74267581|dbj|BAE44289.1| [Oryzias latipes] gi|74267581|dbj|BAE44289.1| ;E = 1.2e-35 pos:196 to 255 ; hoxD9a [Oryzias latipes] gi|83016978|dbj|BAE53499 1| hoxD9a [Oryzias latipes] 503
TRKKRCPYTKYQTLELEKEFLYNMYLTRDRRFEVARILSLTERQVKIWFQNRRMKMKKMN
>gi|74267579|dbj|BAE44288.1| [Oryzias latipes] gi|74267579|dbj|BAE44288.1| ;E = 2.4e-43 pos:146 to 205 ; hoxD4a [Oryzias latipes] gi|83016979|dbj|BAE53500 1| hoxD4a [Oryzias latipes] 504
PKRSRTAYTRQQVLELEKEFHFNRYLTRRRRIEIAHTLCLSERQIKIWFQNRRMKWKKDH
>gi|74267575|dbj|BAE44286.1| [Oryzias latipes] gi|74267575|dbj|BAE44286.1| ;E = 4.7e-21 pos:236 to 295 ; hoxC13a [Oryzias latipes] gi|83016971|dbj|BAE53494 1| hoxC13a [Oryzias latipes] 505
GRKKRVPYTKIQLKELEKEYAASKFITKDKRRRISAATNLSERQVTIWFQNRRVKEKKFV
>gi|74267573|dbj|BAE44285.1| [Oryzias latipes] gi|74267573|dbj|BAE44285.1| ;E = 1.1e-25 pos:204 to 263 ; hoxC12a [Oryzias latipes] gi|83016970|dbj|BAE53493 1| hoxC12a [Oryzias latipes] 506
TRKKRKPYSKLQLAELEGEFMLNEFITRQRRRELSDRLNLSDQQVKIWFQNRRMKKKRLM
>gi|74267571|dbj|BAE44284.1| [Oryzias latipes] gi|74267571|dbj|BAE44284.1| ;E = 1.1e-26 pos:190 to 249 ; hoxC11a [Oryzias latipes] gi|83016969|dbj|BAE53492 1| hoxC11a [Oryzias latipes] 507
TRKKRCPYSKFQIRELEREFFFNVYINKEKRLQLSRMLNLTDRQVKIWFQNRRMKEKKLS
>gi|74267569|dbj|BAE44283.1| [Oryzias latipes] gi|74267569|dbj|BAE44283.1| ;E = 4e-34 pos:250 to 309 ; hoxC10a [Oryzias latipes] gi|83016968|dbj|BAE53491 1| hoxC10a [Oryzias latipes] 508
GRKKRCPYTKHQTLELEKEFLFNMYLSRERRLEISRSINLTDRQVKIWFQNRRMKLKKLN
>gi|74267567|dbj|BAE44282.1| [Oryzias latipes] gi|74267567|dbj|BAE44282.1| ;E = 5.6e-36 pos:194 to 253 ; hoxC9a [Oryzias latipes] gi|83016967|dbj|BAE53490 1| hoxC9a [Oryzias latipes] 509
TRKKRCPYTKYQTLELEKEFLFNMYLTRDRRYEVARVLNLTERQVKIWFQNRRMKMKKMN
>gi|74267565|dbj|BAE44281.1| [Oryzias latipes] gi|74267565|dbj|BAE44281.1| ;E = 7.5e-39 pos:149 to 208 ; hoxC8a [Oryzias latipes] gi|83016966|dbj|BAE53489 1| hoxC8a [Oryzias latipes] 510
RRNGRQTYSRYQTLELEKEFLFNPYLTRKRRIEVSHALSLTERQVKIWFQNRRMKWKKEN
>gi|74267563|dbj|BAE44280.1| [Oryzias latipes] gi|74267563|dbj|BAE44280.1| ;E = 2.6e-42 pos:139 to 198 ; hoxC6a [Oryzias latipes] gi|83016965|dbj|BAE53488 1| hoxC6a [Oryzias latipes] 511
RRRGRQIYSRYQTLELEKEFHFNRYLTRRRRIEIANALCLTERQIKIWFQNRRMKWKKES
>gi|74267561|dbj|BAE44279.1| [Oryzias latipes] gi|74267561|dbj|BAE44279.1| ;E = 3e-43 pos:163 to 222 ; hoxC5a [Oryzias latipes] gi|83016964|dbj|BAE53487 1| hoxC5a [Oryzias latipes] 512
GKRSRTSYTRYQTLELEKEFHFNRYLSRRRRIEIAHTLCLNERQIKIWFQNRRMKWKKDS
>gi|74267559|dbj|BAE44278.1| [Oryzias latipes] gi|74267559|dbj|BAE44278.1| ;E = 3.5e-42 pos:159 to 218 ; hoxC4a [Oryzias latipes] gi|83016963|dbj|BAE53486 1| hoxC4a [Oryzias latipes] 513
PKRSRTAYTRQQVLELEKEFHYNRYLTRRRRIEIAHTLVLSERQIKIWFQNRRMKWKKDH
>gi|74267557|dbj|BAE44277.1| [Oryzias latipes] gi|74267557|dbj|BAE44277.1| ;E = 1.1e-34 pos:96 to 155 ; hoxC3a [Oryzias latipes] gi|83016962|dbj|BAE53485 1| hoxC3a [Oryzias latipes] 514
VKRERTAFTNSQLLELEKEFHFSPYLCRRRRLEMAAGLQLTDQQVKIWFQNRRMRHKNKN
>gi|74267555|dbj|BAE44276.1| [Oryzias latipes] gi|74267555|dbj|BAE44276.1| ;E = 1.1e-42 pos:153 to 212 ; hoxB6b [Oryzias latipes] gi|83016956|dbj|BAE53481 1| hoxB6b [Oryzias latipes] 515
GRRGRQTYTRYQTLELEKEFHFNRYLTRRRRIEISHALCLTERQIKIWFQNRRMKWKKEN
>gi|74267553|dbj|BAE44275.1| [Oryzias latipes] gi|74267553|dbj|BAE44275.1| ;E = 2.1e-43 pos:206 to 265 ; hoxB5b [Oryzias latipes] gi|83016957|dbj|BAE53482 1| hoxB5b [Oryzias latipes] 516
GKRARTAYTRYQTLELEKEFHFNRYLTRRRRIEIAHALCLSERQIKIWFQNRRMKWKKDN
>gi|74267551|dbj|BAE44274.1| [Oryzias latipes] gi|74267551|dbj|BAE44274.1| ;E = 1e-36 pos:97 to 156 ; hoxB3b [Oryzias latipes] gi|83016958|dbj|BAE53483 1| hoxB3b [Oryzias latipes] 517
SKRTRTAYTSAQLVELEKEFHFSRYLCRPRRVEMASLLNLNERQIKIWFQNRRMKQKKDQ
>gi|74267549|dbj|BAE44273.1| [Oryzias latipes] gi|74267549|dbj|BAE44273.1| ;E = 2.2e-36 pos:187 to 246 ; hoxB1b [Oryzias latipes] gi|83016959|dbj|BAE53484 1| hoxB1b [Oryzias latipes] 518
INVIRTNFTTKQLTELEKEFHFNKYLTRARRIEVAASLDLNETQVKIWFQNRRMKQKKRE
>gi|74267547|dbj|BAE44272.1| [Oryzias latipes] gi|74267547|dbj|BAE44272.1| ;E = 1.7e-21 pos:256 to 315 ; hoxB13a [Oryzias latipes] gi|83016952|dbj|BAE53479 1| hoxB13a [Oryzias latipes] 519
GRKKRIPYTKIQLKELEKEYAANKFITKDKRRKISAVTNLSERQITIWFQNRRVKEKKFV
>gi|74267545|dbj|BAE44271.1| [Oryzias latipes] gi|74267545|dbj|BAE44271.1| ;E = 2.8e-37 pos:217 to 276 ; hoxB9a [Oryzias latipes] gi|83016951|dbj|BAE53478 1| hoxB9a [Oryzias latipes] 520
SRKKRCPYTKYQTLELEKEFLFNMYLTRDRRHEVARALNLTERQVKIWFQNRRMKMKKQS
>gi|74267543|dbj|BAE44270.1| [Oryzias latipes] gi|74267543|dbj|BAE44270.1| ;E = 2.1e-39 pos:149 to 208 ; hoxB8a [Oryzias latipes] gi|83016950|dbj|BAE53477 1| hoxB8a [Oryzias latipes] 521
RRRGRQTYSRYQTLELEKEFLFNPYLTRKRRIEVSHALALTERQVKIWFQNRRMKWKKEN
>gi|74267541|dbj|BAE44269.1| [Oryzias latipes] gi|74267541|dbj|BAE44269.1| ;E = 9.2e-44 pos:189 to 248 ; hoxB6a [Oryzias latipes] gi|83016949|dbj|BAE53476 1| hoxB6a [Oryzias latipes] 522
GRRGRQTYTRYQTLELEKEFHFNRYLTRRRRIEIAHALCLTERQIKIWFQNRRMKWKKEN
>gi|74267539|dbj|BAE44268.1| [Oryzias latipes] gi|74267539|dbj|BAE44268.1| ;E = 1e-43 pos:235 to 294 ; hoxB5a [Oryzias latipes] gi|83016948|dbj|BAE53475 1| hoxB5a [Oryzias latipes] 523
GKRARTAYTRYQTLELEKEFHFNRYLTRRRRIEIAHALCLTERQIKIWFQNRRMKWKKDN
>gi|74267537|dbj|BAE44267.1| [Oryzias latipes] gi|74267537|dbj|BAE44267.1| ;E = 2.6e-42 pos:163 to 222 ; hoxB4a [Oryzias latipes] gi|83016947|dbj|BAE53474 1| hoxB4a [Oryzias latipes] 524
PKRSRTAYTRQQVLELEKEFHYNRYLTRRRRVEIAHTLCLSERQIKIWFQNRRMKWKKDH
>gi|74267535|dbj|BAE44266.1| [Oryzias latipes] gi|74267535|dbj|BAE44266.1| ;E = 6.6e-38 pos:207 to 266 ; hoxB3a [Oryzias latipes] gi|83016946|dbj|BAE53473 1| hoxB3a [Oryzias latipes] 525
SKRARTAYTSAQLVELEKEFHFNRYLCRPRRVEMANLLNLSERQIKIWFQNRRMKYKKDQ
>gi|74267533|dbj|BAE44265.1| [Oryzias latipes] gi|74267533|dbj|BAE44265.1| ;E = 7.5e-41 pos:160 to 219 ; hoxB2a [Oryzias latipes] gi|83016945|dbj|BAE53472 1| hoxB2a [Oryzias latipes] 526
SRRLRTAYTNTQLLELEKEFHFNKYLCRPRRVEIAALLDLTERQVKVWFQNRRMKHKRQT
>gi|74267531|dbj|BAE44264.1| [Oryzias latipes] gi|74267531|dbj|BAE44264.1| ;E = 3.2e-34 pos:287 to 346 ; hoxB1a [Oryzias latipes] 527
NSAMRTNFTTRQLTELEKEFHFSKYLTRARRVEIAATLELNETQVKIWFQNRRMKQKKRE
>gi|74267529|dbj|BAE44263.1| [Oryzias latipes] gi|74267529|dbj|BAE44263.1| ;E = 4.3e-21 pos:223 to 282 ; hoxA13b [Oryzias latipes] gi|83016936|dbj|BAE53466 1| hoxA13b [Oryzias latipes] 528
GRKKRVPYTKVQLKELEREYASNKFITKDKRRRISAQTNLTERQVTIWFQNRRVKEKKIV
>gi|74267527|dbj|BAE44262.1| [Oryzias latipes] gi|74267527|dbj|BAE44262.1| ;E = 3.2e-25 pos:195 to 254 ; hoxA11b [Oryzias latipes] gi|83016937|dbj|BAE53467 1| hoxA11b [Oryzias latipes] 529
TRKKRCPYSKYQIRELEREFFFSVYINKEKRMQLSRMLNLTDRQVKIWFQNRRMKEKKLN
>gi|74267525|dbj|BAE44261.1| [Oryzias latipes] gi|74267525|dbj|BAE44261.1| ;E = 7.6e-35 pos:246 to 305 ; hoxA10b [Oryzias latipes] gi|83016938|dbj|BAE53468 1| hoxA10b [Oryzias latipes] 530
GRKKRCPYTKHQTLELEKEFLFNMYLTRERRLEISRSVHLTDRQVKIWFQNRRMKLKKMS
>gi|74267523|dbj|BAE44260.1| [Oryzias latipes] gi|74267523|dbj|BAE44260.1| ;E = 2.7e-35 pos:181 to 240 ; hoxA9b [Oryzias latipes] gi|83016939|dbj|BAE53469 1| hoxA9b [Oryzias latipes] 531
TRKKRCPYTKHQILELEKEFLFNMYLPRDRRYEVARLLNLTERQVKIWFQNRRMKMKKEN
>gi|74267521|dbj|BAE44259.1| [Oryzias latipes] gi|74267521|dbj|BAE44259.1| ;E = 1.5e-39 pos:139 to 198 ; hoxA2b [Oryzias latipes] gi|83016940|dbj|BAE53470 1| hoxA2b [Oryzias latipes] 532
SKRLRTAYTNNQLLELEKEFHFNKYLCRPRRVEIAALLDLSEKQVKVWFQNRRMKHKRQS
>gi|74267519|dbj|BAE44258.1| [Oryzias latipes] gi|74267519|dbj|BAE44258.1| ;E = 9.3e-21 pos:233 to 292 ; hoxA13a [Oryzias latipes] gi|83016924|dbj|BAE53456 1| hoxA13a [Oryzias latipes] 533
GRKKRVPYTKVQLKELEREYAANKFITKDKRRRISAQTNLSERQVTIWFQNRRVKEKKIV
>gi|74267517|dbj|BAE44257.1| [Oryzias latipes] gi|74267517|dbj|BAE44257.1| ;E = 3.4e-25 pos:228 to 287 ; hoxA11a [Oryzias latipes] gi|83016925|dbj|BAE53457 1| hoxA11a [Oryzias latipes] 534
TRKKRCPYSKYQIRELEREFFFSVYINKEKRLQLSRMLNLTDRQVKIWFQNRRMKEKKLN
>gi|74267515|dbj|BAE44256.1| [Oryzias latipes] gi|74267515|dbj|BAE44256.1| ;E = 1.6e-34 pos:288 to 347 ; hoxA10a [Oryzias latipes] gi|83016926|dbj|BAE53458 1| hoxA10a [Oryzias latipes] 535
GRKKRCPYTKHQTLELEKEFLFNMYLTRERRLEISKSVHLTDRQVKIWFQNRRMKLKKMT
>gi|74267513|dbj|BAE44255.1| [Oryzias latipes] gi|74267513|dbj|BAE44255.1| ;E = 4e-35 pos:196 to 255 ; hoxA9a [Oryzias latipes] gi|83016927|dbj|BAE53459 1| hoxA9a [Oryzias latipes] 536
TRKKRCPYTKHQILELEKEFLFNTYLTRDRRYEVARLLNLTERQVKIWFQNRRMKMKKFN
>gi|74267511|dbj|BAE44254.1| [Oryzias latipes] gi|74267511|dbj|BAE44254.1| ;E = 1.1e-41 pos:123 to 182 ; hoxA7a [Oryzias latipes] gi|83016928|dbj|BAE53460 1| hoxA7a [Oryzias latipes] 537
RKRGRQTYSRYQTLELEKEFHFNRYLSRRRRVEIAHALTLTERQIKIWFQNRRMKWKKDH
>gi|74267509|dbj|BAE44253.1| [Oryzias latipes] gi|74267509|dbj|BAE44253.1| ;E = 2.1e-43 pos:203 to 262 ; hoxA5a [Oryzias latipes] gi|83016929|dbj|BAE53461 1| hoxA5a [Oryzias latipes] 538
GKRARTAYTRYQTLELEKEFHFNRYLTRRRRIEIAHALCLSERQIKIWFQNRRMKWKKDN
>gi|74267507|dbj|BAE44252.1| [Oryzias latipes] gi|74267507|dbj|BAE44252.1| ;E = 2.8e-41 pos:149 to 208 ; hoxA4a [Oryzias latipes] gi|83016930|dbj|BAE53462 1| hoxA4a [Oryzias latipes] 539
PKRSRTAYTRQQALELEKEFHFNRYLTRRRRVEIAHTMCLSERQVKIWFQNRRMKWKKEH
>gi|74267505|dbj|BAE44251.1| [Oryzias latipes] gi|74267505|dbj|BAE44251.1| ;E = 3.2e-38 pos:168 to 227 ; hoxA3a [Oryzias latipes] gi|83016931|dbj|BAE53463 1| hoxA3a [Oryzias latipes] 540
SKRARTAYTSAQLVELEKEFHFNRYLCRPRRVEMANLLNLTERQIKIWFQNRRMKYKKDQ
>gi|74267503|dbj|BAE44250.1| [Oryzias latipes] gi|74267503|dbj|BAE44250.1| ;E = 7.5e-41 pos:137 to 196 ; hoxA2a [Oryzias latipes] gi|83016932|dbj|BAE53464 1| hoxA2a [Oryzias latipes] 541
SRRLRTAYTNTQLLELEKEFHFNKYLCRPRRVEIAALLDLTERQVKVWFQNRRMKHKRQT
>gi|74267501|dbj|BAE44249.1| [Oryzias latipes] gi|74267501|dbj|BAE44249.1| ;E = 1.9e-37 pos:213 to 272 ; hoxA1a [Oryzias latipes] gi|83016933|dbj|BAE53465 1| hoxA1a [Oryzias latipes] 542
PNTVRTNFTTKQLTELEKEFHFNKYLTRARRVEIAAALQLNETQVKIWFQNRRMKQKKRE
>gi|74227400|dbj|BAE21777.1| [Mus musculus] gi|74227400|dbj|BAE21777.1| ;E = 3.4e-29 pos:76 to 135 ; unnamed protein product [Mus musculus] 543
ARKERTAFTKEQLRELEAEFAHHNYLTRLRRYEIAVNLDLSERQVKVWFQNRRMKWKRVK
>gi|74210507|dbj|BAE23632.1| [Mus musculus] gi|74210507|dbj|BAE23632.1| ;E = 9.5e-28 pos:87 to 146 ; unnamed protein product [Mus musculus] 544
NRRRRTAFTSEQLLELEKEFHCKKYLSLTERSQIAHALKLSEVQVKIWFQNRRAKWKRVK
>gi|74203747|dbj|BAE23104.1| [Mus musculus] gi|74203747|dbj|BAE23104.1| ;E = 3.1e-41 pos:137 to 196 ; unnamed protein product [Mus musculus] 545
RKRGRQTSTRYQTLELEKEFHYNRYLTRRRRIEIAHTLCLTERQIKIWFQNRRMKWKKEN
>gi|74203119|dbj|BAE26247.1| [Mus musculus] gi|74203119|dbj|BAE26247.1| ;E = 8.7e-15 pos:116 to 175 ; unnamed protein product [Mus musculus] 546
LRKPRTIYSSLQLQHLNQRFQHTQYLALPERAQLAAQLGLTQTQVKIWFQNKRSKYKKLL
>gi|74200872|dbj|BAE24796.1| [Mus musculus] gi|74200872|dbj|BAE24796.1| ;E = 1.7e-26 pos:14 to 73 ; unnamed protein product [Mus musculus] 547
KEKYRVVYTDHQRLELEKEFHCNRYITIRRKSELAVNLGLSERQVKIWFQNRRAKERKMI
>gi|74200840|dbj|BAE24788.1| [Mus musculus] gi|74200840|dbj|BAE24788.1| ;E = 9.5e-28 pos:159 to 218 ; unnamed protein product [Mus musculus] 548
NRRRRTAFTSEQLLELEKEFHCKKYLSLTERSQIAHALKLSEVQVKIWFQNRRAKWKRVK
>gi|74194937|dbj|BAE26045.1| [Mus musculus] gi|74194937|dbj|BAE26045.1| ;E = 5.5e-36 pos:84 to 143 ; unnamed protein product [Mus musculus] 549
TRKKRCPYTKYQTLELEKEFLFNMYLTRDRRYEVARILNLTERQVKIWFQNRRMKMKKMS
>gi|74190594|dbj|BAE25939.1| [Mus musculus] gi|74190594|dbj|BAE25939.1| ;E = 9e-22 pos:13 to 72 ; unnamed protein product [Mus musculus] 550
RRKSRTAFTNHQIYELEKRFLYQKYLSPADRDQIAQQLGLTNAQVITWFQNRRAKLKRDL
>gi|74188415|dbj|BAE25847.1| [Mus musculus] gi|74188415|dbj|BAE25847.1| ;E = 2.1e-43 pos:187 to 246 ; unnamed protein product [Mus musculus] 551
GKRARTAYTRYQTLELEKEFHFNRYLTRRRRIEIAHALCLSERQIKIWFQNRRMKWKKDN
>gi|74187946|dbj|BAE37107.1| [Mus musculus] gi|74187946|dbj|BAE37107.1| ;E = 7.9e-07 pos:1 to 49 ; unnamed protein product [Mus musculus] 552
ETYELERRFRQQRYLSAPEREHLASLIRLTPTQVKIWFQNHRYKMKRAR
>gi|74186670|dbj|BAE34794.1| [Mus musculus] gi|74186670|dbj|BAE34794.1| ;E = 2.1e-27 pos:1 to 55 ; unnamed protein product [Mus musculus] 553
TAFTSTQLLELEREFSSNMYLSRLRRIEIATYLNLSEKQVKIWFQNRRVKHKKEG
>gi|74144156|dbj|BAE22163.1| [Mus musculus] gi|74144156|dbj|BAE22163.1| ;E = 7.5e-41 pos:84 to 143 ; unnamed protein product [Mus musculus] 554
SRRLRTAYTNTQLLELEKEFHFNKYLCRPRRVEIAALLDLTERQVKVWFQNRRMKHKRQT
>gi|74144120|dbj|BAE22155.1| [Mus musculus] gi|74144120|dbj|BAE22155.1| ;E = 5.2e-15 pos:2 to 61 ; unnamed protein product [Mus musculus] 555
GMLRRAVFSDVQRKALEKTFQKQKYISKPDRKKLASKLGLKDSQVKIWFQNRRMKWRNSK
>gi|7414351|emb|CAB86198.1| [Homo sapiens] gi|7414351|emb|CAB86198.1| ;E = 1.4e-34 pos:422 to 481 ; homeobox protein [Homo sapiens] 556
GRKKRCPYTKHQTLELEKEFLFNMYLTRERRLEISRSVHLTDRQVKIWFQNRRMKLKKMN
>gi|74101560|gb|AAZ99712.1| [Bos taurus] gi|74101560|gb|AAZ99712.1| ;E = 0.85 pos:1 to 35 ; Nanog variant A [Bos taurus] 557
LSLQQMQELYNILNLSYKQVKTWFQNQRIKYKRWQ
>gi|74101558|gb|AAZ99711.1| [Bos taurus] gi|74101558|gb|AAZ99711.1| ;E = 0.13 pos:1 to 35 ; Nanog variant B [Bos taurus] 558
LSLQQMQELSNILNLSYKQVKTWFQNQRMKCKKWQ
>gi|74096477|ref|NP_001027696.1| [Ciona intestinalis] gi|74096477|ref|NP_001027696.1| ;E = 6.2e-36 pos:254 to 313 ; hox10 protein [Ciona intestinalis] gi|27525477|emb|CAD59671 1| putative homeobox protein Hox10 [Ciona intestinalis] 559
GRKKRVPYTKYQLLELEKEFHYNQYLSRERRLEVAKSVKLTDRQVKIWFQNRRMKWKKER
>gi|74096285|ref|NP_001027820.1| [Ciona intestinalis] gi|74096285|ref|NP_001027820.1| ;E = 9.2e-16 pos:239 to 298 ; distal less [Ciona intestinalis] gi|10129665|emb|CAC08326 1| Distal less [Ciona intestinalis] 560
TRKPRTIYTSYQLQQLVRRFQRTQYLALPERAELAASLGVTQTQIKIWFQNRRSNYKKLL
>gi|74096283|ref|NP_001027821.1| [Ciona intestinalis] gi|74096283|ref|NP_001027821.1| ;E = 5.3e-18 pos:56 to 115 ; distal less [Ciona intestinalis] gi|10129669|emb|CAC08327 1| Distal less [Ciona intestinalis] 561
MRKPRTIYSSLQLQALNRRFQQTQYLALPERAELAATLGLTQTQVKIWFQNRRSKCKKLM
>gi|74096123|ref|NP_001027663.1| [Ciona intestinalis] gi|74096123|ref|NP_001027663.1| ;E = 9.7e-29 pos:280 to 339 ; Gsx [Ciona intestinalis] gi|12584104|gb|AAG59803 1|AF305500_1 Gsx [Ciona intestinalis] 562
RKRMRTAFTGSQLLELEREFHSDMYLTRLRRIRIAQMLNLSEKQIKIWFQNRRVKKKKGE
>gi|74096119|ref|NP_001027651.1| [Ciona intestinalis] gi|74096119|ref|NP_001027651.1| ;E = 1.4e-15 pos:261 to 320 ; En protein [Ciona intestinalis] gi|26017194|dbj|BAC41497 1| En [Ciona intestinalis] 563
DKRARTAFSPEQLDYLQVEFEKSQYLTEDRRVRVSEKLGLSVSQIKVWFQNKRAKVKKTS
>gi|74096097|ref|NP_001027665.1| [Ciona intestinalis] gi|74096097|ref|NP_001027665.1| ;E = 2.9e-42 pos:142 to 201 ; Hox 5 [Ciona intestinalis] gi|2564231|emb|CAA05151 1| Hox 5 [Ciona intestinalis] 564
SKRTRTAYTRYQTLELEKEFHYNRYLTRRRRIEVAHTLCLTERQIKIWFQNRRMKWKKEN
>gi|74096093|ref|NP_001027667.1| [Ciona intestinalis] gi|74096093|ref|NP_001027667.1| ;E = 1.4e-15 pos:201 to 260 ; homeobox transcription factor TTF1 [Ciona intestinalis] gi|4218156|emb|CAA08756 1| TTF 1 [Ciona intestinalis] 565
RRKRRVLFSQAQVFELERRFKQQKYLSAPEREHLAQMIHLTPTQVKIWFQNHRYKNKRSL
>gi|74096091|ref|NP_001027668.1| [Ciona intestinalis] gi|74096091|ref|NP_001027668.1| ;E = 7.3e-21 pos:181 to 240 ; msxb homeoprotein [Ciona intestinalis] gi|4803667|emb|CAB42631 1| msxb homeoprotein [Ciona intestinalis] gi|26985931|emb|CAD56691 1| muscle segment homeobox [Ciona intestinalis] 566
NRKPRTPFSTEQLLSLERRFQDKQYLSIAERAEFSASLALSETQVKIWFQNRRAKAKRLH
>gi|74096089|ref|NP_001027669.1| [Ciona intestinalis] gi|74096089|ref|NP_001027669.1| ;E = 2.4e-38 pos:367 to 426 ; homeoprotein 3 [Ciona intestinalis] gi|4583562|emb|CAB40561 1| homeoprotein [Ciona intestinalis] 567
SKRERTAYTNSQLVELEKEFHFSHYLCRPRRIELAQGLGLTERQIKIWFQNRRMKFKKEQ
>gi|74096065|ref|NP_001027672.1| [Ciona intestinalis] gi|74096065|ref|NP_001027672.1| ;E = 2.6e-17 pos:21 to 80 ; distal less [Ciona intestinalis] gi|10129667|emb|CAC08210 1| Distal less [Ciona intestinalis] 568
KRNPRTVYSNYQLQELHMYFKKVQYLALPERARLAAALGLTQTQVKVWFQNRRSKIKKLL
>gi|74096063|ref|NP_001027673.1| [Ciona intestinalis] gi|74096063|ref|NP_001027673.1| ;E = 1.7e-36 pos:263 to 322 ; transcription factor [Ciona intestinalis] gi|12274849|emb|CAC22321 1| transcription factor [Ciona intestinalis] 569
NKRTRTAYTRWQLLELEKEFHFSRYISRPRRIELAAMLNLTERHIKIWFQNRRMKWKKDQ
>gi|74054254|gb|AAZ95509.1| [Capitella sp. I Grassle & Grassle, 1976] gi|74054254|gb|AAZ95509.1| ;E = 1e-37 pos:163 to 222 ; Xlox protein [Capitella sp I ECS 2004] 570
NKRTRTAYTRAQLLELEKEFHFNRYITRPRRVELAAHLNLTEQHIKIWFQNRRMKWKKDV
>gi|74054252|gb|AAZ95508.1| [Capitella sp. I Grassle & Grassle, 1976] gi|74054252|gb|AAZ95508.1| ;E = 1.1e-21 pos:242 to 301 ; caudal protein [Capitella sp I ECS 2004] 571
KDKYRIVYSEYQKVELEKEYLYSKYITIQRKAELSRSIGLSERQVKIWFQNRRAKERKQK
>gi|74039494|gb|AAZ94820.1| [Nematostella vectensis] gi|74039494|gb|AAZ94820.1| ;E = 3.2e-25 pos:70 to 129 ; eve homeodomain transcription factor [Nematostella vectensis] 572
TRRYRTAFTREQLKRLEKEFMRENYVSRTRRCELANALNLSETTIKIWFQNRRMKSKRRR
>gi|74039492|gb|AAZ94819.1| [Nematostella vectensis] gi|74039492|gb|AAZ94819.1| ;E = 1.3e-30 pos:142 to 201 ; moxD homeodomain transcription factor [Nematostella vectensis] 573
KRKERTAFSKHQLQELENEFIRNNYLTRLRRYEIAVSLDLTERQVKVWFQNRRMKWKRVK
>gi|74039490|gb|AAZ94818.1| [Nematostella vectensis] gi|74039490|gb|AAZ94818.1| ;E = 7.5e-31 pos:126 to 185 ; moxC homeodomain transcription factor [Nematostella vectensis] 574
KRKERTVFSKYQLTELEREFCRNNYLTRLRRYEIAVSLDLGERQVKVWFQNRRMKWKRGR
>gi|74004894|ref|XP_852467.1| [Canis lupus familiaris] gi|74004894|ref|XP_852467.1| ;E = 4e-35 pos:252 to 311 ; PREDICTED similar to homeo box D1 [Canis familiaris] 575
SSAIRRNFSTKQLTELEKEFHFNKYVTRARRIEIANSLQLNDTQVKIWFQNRRMKQKKRE
>gi|74004892|ref|XP_545539.2| [Canis lupus familiaris] gi|74004892|ref|XP_545539.2| ;E = 4.8e-38 pos:193 to 252 ; PREDICTED similar to homeo box D3 [Canis familiaris] 576
SKRVRTAYTSAQLVELEKEFHFNRYLCRPRRVEMANLLNLTERQIKIWFQNRRMKYKKDQ
>gi|74004890|ref|XP_852451.1| [Canis lupus familiaris] gi|74004890|ref|XP_852451.1| ;E = 2.4e-43 pos:140 to 199 ; PREDICTED similar to Homeobox protein Hox D4 (Hox 4 2) (Hox 5 1) [Canis familiaris] 577
PKRSRTAYTRQQVLELEKEFHFNRYLTRRRRIEIAHTLCLSERQIKIWFQNRRMKWKKDH
>gi|74004888|ref|XP_852443.1| [Canis lupus familiaris] gi|74004888|ref|XP_852443.1| ;E = 5.5e-36 pos:124 to 183 ; PREDICTED similar to Homeobox protein Hox D9 (Hox 4 4) (Hox 5 2) [Canis familiaris] 578
TRKKRCPYTKYQTLELEKEFLFNMYLTRDRRYEVARILNLTERQVKIWFQNRRMKMKKMS
>gi|74004884|ref|XP_852429.1| [Canis lupus familiaris] gi|74004884|ref|XP_852429.1| ;E = 7.7e-27 pos:268 to 327 ; PREDICTED similar to Homeobox protein Hox D11 (Hox 4F) [Canis familiaris] 579
SRKKRCPYTKYQIRELEREFFFNVYINKEKRLQLSRMLNLTDRQVKIWFQNRRMKEKKLN
>gi|74004882|ref|XP_545534.2| [Canis lupus familiaris] gi|74004882|ref|XP_545534.2| ;E = 2.3e-20 pos:27 to 86 ; PREDICTED similar to Homeobox protein Hox D13 (Hox 4 8) [Canis familiaris] 580
GRKKRVPYTKLQLKELENEYAINKFINKDKRRRISAATNLSERQVTIWFQNRRVKDKKIV
>gi|74004880|ref|XP_852353.1| [Canis lupus familiaris] gi|74004880|ref|XP_852353.1| ;E = 6.6e-27 pos:191 to 250 ; PREDICTED similar to Homeobox even skipped homolog protein 2 (EVX 2) [Canis familiaris] 581
VRRYRTAFTREQIARLEKEFYRENYVSRPRRCELAAALNLPETTIKVWFQNRRMKDKRQR
>gi|74004604|ref|XP_850195.1| [Canis lupus familiaris] gi|74004604|ref|XP_850195.1| ;E = 1.4e-18 pos:156 to 215 ; PREDICTED similar to Homeobox protein DLX 2 isoform 1 [Canis familiaris] 582
VRKPRTIYSSFQLAALQRRFQKTQYLALPERAELAASLGLTQTQVKIWFQNRRSKFKKMW
>gi|74004602|ref|XP_860880.1| [Canis lupus familiaris] gi|74004602|ref|XP_860880.1| ;E = 1.4e-18 pos:134 to 193 ; PREDICTED similar to Homeobox protein DLX 2 isoform 2 [Canis familiaris] 583
VRKPRTIYSSFQLAALQRRFQKTQYLALPERAELAASLGLTQTQVKIWFQNRRSKFKKMW
>gi|74004598|ref|XP_860820.1| [Canis lupus familiaris] gi|74004598|ref|XP_860820.1| ;E = 1.9e-16 pos:166 to 225 ; PREDICTED similar to Homeobox protein DLX 1 isoform 4 [Canis familiaris] 584
IRKPRTIYSSLQLQALNRRFQQTQYLALPERAELAASLGLTQTQVKIWFQNKRSKFKKLM
>gi|74004596|ref|XP_860791.1| [Canis lupus familiaris] gi|74004596|ref|XP_860791.1| ;E = 1.9e-16 pos:127 to 186 ; PREDICTED similar to Homeobox protein DLX 1 isoform 3 [Canis familiaris] 585
IRKPRTIYSSLQLQALNRRFQQTQYLALPERAELAASLGLTQTQVKIWFQNKRSKFKKLM
>gi|74004592|ref|XP_850124.1| [Canis lupus familiaris] gi|74004592|ref|XP_850124.1| ;E = 1.9e-16 pos:128 to 187 ; PREDICTED similar to Homeobox protein DLX 1 isoform 1 [Canis familiaris] gi|74004600|ref|XP_860852 1| PREDICTED similar to Homeobox protein DLX 1 isoform 5 [Canis familiaris] gi|149730728|ref|XP_001498994 1| PREDICTED similar to DLX 1 [Equus caballus] 586
IRKPRTIYSSLQLQALNRRFQQTQYLALPERAELAASLGLTQTQVKIWFQNKRSKFKKLM
>gi|74001795|ref|XP_544960.2| [Canis lupus familiaris] gi|74001795|ref|XP_544960.2| ;E = 1.7e-18 pos:237 to 296 ; PREDICTED similar to NK6 transcription factor related locus 1 isoform 1 [Canis familiaris] 587
RKHTRPTFSGQQIFALEKTFEQTKYLAGPERARLAYSLGMTESQVKVWFQNRRTKWRKKH
>gi|74001793|ref|XP_859503.1| [Canis lupus familiaris] gi|74001793|ref|XP_859503.1| ;E = 1.9e-12 pos:69 to 125 ; PREDICTED similar to NK6 transcription factor related locus 1 isoform 3 [Canis familiaris] 588
PGSLKPPPQIFALEKTFEQTKYLAGPERARLAYSLGMTESQVKVWFQNRRTKWRKKH
>gi|73999052|ref|XP_548821.2| [Canis lupus familiaris] gi|73999052|ref|XP_548821.2| ;E = 1.5e-16 pos:557 to 616 ; PREDICTED similar to kinase non catalytic C lobe domain (KIND) containing 1 [Canis familiaris] 589
VPRVRTAFTAEQLSTLESAFRRRRYLGPLERRRLARDMRLSEVQIKTWFQNRRMKHKRQL
>gi|73998978|ref|XP_544059.2| [Canis lupus familiaris] gi|73998978|ref|XP_544059.2| ;E = 5.1e-23 pos:202 to 261 ; PREDICTED similar to NK1 transcription factor related protein 2 (Homeobox protein SAX 1) (NKX 1 1) [Canis familiaris] 590
PRRARTAFTYEQLVALENKFRATRYLSVCERLNLALSLSLTETQVKIWFQNRRTKWKKQN
>gi|73998968|ref|XP_544055.2| [Canis lupus familiaris] gi|73998968|ref|XP_544055.2| ;E = 2.1e-20 pos:149 to 208 ; PREDICTED similar to Homeobox protein HMX2 (Homeobox protein Nkx 5 2) [Canis familiaris] 591
KKKTRTVFSRSQVYQLESTFDMKRYLSSSERACLASSLQLTETQVKTWFQNRRNKWKRQL
>gi|73998966|ref|XP_853978.1| [Canis lupus familiaris] gi|73998966|ref|XP_853978.1| ;E = 3.3e-22 pos:764 to 823 ; PREDICTED similar to Homeobox protein HMX3 (Homeobox protein Nkx 5 1) [Canis familiaris] 592
KKKTRTVFSRSQVFQLESTFDMKRYLSSSERAGLAASLHLTETQVKIWFQNRRNKWKRQL
>gi|73998645|ref|XP_544036.2| [Canis lupus familiaris] gi|73998645|ref|XP_544036.2| ;E = 9.4e-22 pos:100 to 159 ; PREDICTED similar to ventral anterior homeobox containing gene 1 isoform 1 [Canis familiaris] 593
PKRTRTSFTAEQLYRLEMEFQRCQYVVGRERTELARQLNLSETQVKVWFQNRRTKQKKDQ
>gi|73998643|ref|XP_865035.1| [Canis lupus familiaris] gi|73998643|ref|XP_865035.1| ;E = 9.4e-22 pos:100 to 159 ; PREDICTED similar to ventral anterior homeobox containing gene 1 isoform 3 [Canis familiaris] 594
PKRTRTSFTAEQLYRLEMEFQRCQYVVGRERTELARQLNLSETQVKVWFQNRRTKQKKDQ
>gi|73998274|ref|XP_850598.1| [Canis lupus familiaris] gi|73998274|ref|XP_850598.1| ;E = 6.6e-21 pos:208 to 267 ; PREDICTED similar to T cell leukemia homeobox protein 1 (Homeobox protein Hox 11) (TCL 3 proto oncogene) isoform 2 [Canis familiaris] 595
KKKPRTSFTRLQICELEKRFHRQKYLASAERAALAKALKMTDAQVKTWFQNRRTKWRRQT
>gi|73998272|ref|XP_861821.1| [Canis lupus familiaris] gi|73998272|ref|XP_861821.1| ;E = 6.6e-21 pos:220 to 279 ; PREDICTED similar to T cell leukemia homeobox protein 1 (Homeobox protein Hox 11) (TCL 3 proto oncogene) isoform 3 [Canis familiaris] 596
KKKPRTSFTRLQICELEKRFHRQKYLASAERAALAKALKMTDAQVKTWFQNRRTKWRRQT
>gi|73998252|ref|XP_850204.1| [Canis lupus familiaris] gi|73998252|ref|XP_850204.1| ;E = 1.2e-18 pos:138 to 197 ; PREDICTED similar to hematopoietically expressed homeobox [Canis familiaris] 597
RKGGQVRFSNDQTIELEKKFETQKYLSPPERKRLAKMLQLSERQVKTWFQNRRAKWRRLK
>gi|73997704|ref|XP_543828.2| [Canis lupus familiaris] gi|73997704|ref|XP_543828.2| ;E = 1.8e-10 pos:87 to 146 ; PREDICTED similar to Nanog homeobox [Canis familiaris] 598
KQKMRTVFSQTQLYVLNDRFQRQKYLSLQQMQELSNILNLSYKQVKTWFQNQRMKSKRWQ
>gi|73997095|ref|XP_543724.2| [Canis lupus familiaris] gi|73997095|ref|XP_543724.2| ;E = 4.2e-14 pos:114 to 176 ; PREDICTED similar to developing brain homeobox 2 [Canis familiaris] 599
ARRGILRRAVFSEDQRKALEKMFQKQKYISKTDRKKLAISLGLKESQVKIWFQNRRMKWRNSK
>gi|73996372|ref|XP_543628.2| [Canis lupus familiaris] gi|73996372|ref|XP_543628.2| ;E = 2.9e-26 pos:209 to 268 ; PREDICTED similar to homeo box C12 [Canis familiaris] 600
SRKKRKPYSKLQLAELEGEFLVNEFITRQRRRELSDRLNLSDQQVKIWFQNRRMKKKRLL
>gi|73996360|ref|XP_849475.1| [Canis lupus familiaris] gi|73996360|ref|XP_849475.1| ;E = 1.1e-42 pos:155 to 214 ; PREDICTED similar to homeo box C5 [Canis familiaris] 601
GKRSRTSYTRYQTLELEKEFHFNRYLTRRRRIEIANNLCLNERQIKIWFQNRRMKWKKDS
>gi|73996183|ref|XP_543629.2| [Canis lupus familiaris] gi|73996183|ref|XP_543629.2| ;E = 2.8e-21 pos:237 to 296 ; PREDICTED similar to Homeobox protein Hox C13 (Hox 3G) isoform 1 [Canis familiaris] 602
GRKKRVPYTKVQLKELEKEYAASKFITKEKRRRISATTNLSERQVTIWFQNRRVKEKKVV
>gi|73996181|ref|XP_856807.1| [Canis lupus familiaris] gi|73996181|ref|XP_856807.1| ;E = 2.8e-21 pos:255 to 314 ; PREDICTED similar to Homeobox protein Hox C13 (Hox 3G) isoform 9 [Canis familiaris] 603
GRKKRVPYTKVQLKELEKEYAASKFITKEKRRRISATTNLSERQVTIWFQNRRVKEKKVV
>gi|73996179|ref|XP_856769.1| [Canis lupus familiaris] gi|73996179|ref|XP_856769.1| ;E = 2.8e-21 pos:255 to 314 ; PREDICTED similar to Homeobox protein Hox C13 (Hox 3G) isoform 8 [Canis familiaris] 604
GRKKRVPYTKVQLKELEKEYAASKFITKEKRRRISATTNLSERQVTIWFQNRRVKEKKVV
>gi|73996177|ref|XP_856725.1| [Canis lupus familiaris] gi|73996177|ref|XP_856725.1| ;E = 2.8e-21 pos:255 to 314 ; PREDICTED similar to Homeobox protein Hox C13 (Hox 3G) isoform 7 [Canis familiaris] 605
GRKKRVPYTKVQLKELEKEYAASKFITKEKRRRISATTNLSERQVTIWFQNRRVKEKKVV
>gi|73996175|ref|XP_856687.1| [Canis lupus familiaris] gi|73996175|ref|XP_856687.1| ;E = 2.8e-21 pos:257 to 316 ; PREDICTED similar to Homeobox protein Hox C13 (Hox 3G) isoform 6 [Canis familiaris] 606
GRKKRVPYTKVQLKELEKEYAASKFITKEKRRRISATTNLSERQVTIWFQNRRVKEKKVV
>gi|73996173|ref|XP_856647.1| [Canis lupus familiaris] gi|73996173|ref|XP_856647.1| ;E = 2.8e-21 pos:256 to 315 ; PREDICTED similar to Homeobox protein Hox C13 (Hox 3G) isoform 5 [Canis familiaris] 607
GRKKRVPYTKVQLKELEKEYAASKFITKEKRRRISATTNLSERQVTIWFQNRRVKEKKVV
>gi|73996171|ref|XP_856605.1| [Canis lupus familiaris] gi|73996171|ref|XP_856605.1| ;E = 2.8e-21 pos:253 to 312 ; PREDICTED similar to Homeobox protein Hox C13 (Hox 3G) isoform 4 [Canis familiaris] 608
GRKKRVPYTKVQLKELEKEYAASKFITKEKRRRISATTNLSERQVTIWFQNRRVKEKKVV
>gi|73996169|ref|XP_856568.1| [Canis lupus familiaris] gi|73996169|ref|XP_856568.1| ;E = 2.8e-21 pos:251 to 310 ; PREDICTED similar to Homeobox protein Hox C13 (Hox 3G) isoform 3 [Canis familiaris] 609
GRKKRVPYTKVQLKELEKEYAASKFITKEKRRRISATTNLSERQVTIWFQNRRVKEKKVV
>gi|73996167|ref|XP_856526.1| [Canis lupus familiaris] gi|73996167|ref|XP_856526.1| ;E = 2.8e-21 pos:254 to 313 ; PREDICTED similar to Homeobox protein Hox C13 (Hox 3G) isoform 2 [Canis familiaris] 610
GRKKRVPYTKVQLKELEKEYAASKFITKEKRRRISATTNLSERQVTIWFQNRRVKEKKVV
>gi|73996158|ref|XP_848549.1| [Canis lupus familiaris] gi|73996158|ref|XP_848549.1| ;E = 1.6e-39 pos:149 to 208 ; PREDICTED similar to Homeobox protein Hox C8 (Hox 3 1) (M31) isoform 2 [Canis familiaris] 611
RRSGRQTYSRYQTLELEKEFLFNPYLTRKRRIEVSHALGLTERQVKIWFQNRRMKWKKEN
>gi|73996156|ref|XP_856358.1| [Canis lupus familiaris] gi|73996156|ref|XP_856358.1| ;E = 1.6e-39 pos:150 to 209 ; PREDICTED similar to Homeobox protein Hox C8 (Hox 3 1) (M31) isoform 3 [Canis familiaris] 612
RRSGRQTYSRYQTLELEKEFLFNPYLTRKRRIEVSHALGLTERQVKIWFQNRRMKWKKEN
>gi|73996154|ref|XP_856316.1| [Canis lupus familiaris] gi|73996154|ref|XP_856316.1| ;E = 2.6e-42 pos:144 to 203 ; PREDICTED similar to homeo box C6 isoform 7 [Canis familiaris] 613
RRRGRQIYSRYQTLELEKEFHFNRYLTRRRRIEIANALCLTERQIKIWFQNRRMKWKKES
>gi|73996152|ref|XP_848508.1| [Canis lupus familiaris] gi|73996152|ref|XP_848508.1| ;E = 2.6e-42 pos:141 to 200 ; PREDICTED similar to homeo box C6 isoform 5 [Canis familiaris] 614
RRRGRQIYSRYQTLELEKEFHFNRYLTRRRRIEIANALCLTERQIKIWFQNRRMKWKKES
>gi|73994022|ref|XP_543240.2| [Canis lupus familiaris] gi|73994022|ref|XP_543240.2| ;E = 1.1e-22 pos:96 to 155 ; PREDICTED similar to Homeobox protein Nkx 3 1 [Canis familiaris] 615
QKRSRAAFSHTQVIELERKFSHQKYLSAPERAHLAKNLKLTETQVKIWFQNRRYKTKRKQ
>gi|73994020|ref|XP_543239.2| [Canis lupus familiaris] gi|73994020|ref|XP_543239.2| ;E = 8.3e-19 pos:175 to 234 ; PREDICTED similar to NK2 transcription factor related locus 6 [Canis familiaris] 616
RRRPRVLFSQAQVLALERRFKQQRYLSAPEREHLAGALQLTPTQVKIWFQNRRYKCKRQR
>gi|73993492|ref|XP_850571.1| [Canis lupus familiaris] gi|73993492|ref|XP_850571.1| ;E = 2.9e-31 pos:147 to 206 ; PREDICTED similar to Homeobox protein GSH 1 [Canis familiaris] 617
SKRMRTAFTSTQLLELEREFASNMYLSRLRRIEIATYLNLSEKQVKIWFQNRRVKHKKEG
>gi|73993490|ref|XP_543155.2| [Canis lupus familiaris] gi|73993490|ref|XP_543155.2| ;E = 9.5e-36 pos:395 to 454 ; PREDICTED similar to Insulin promoter factor 1 (IPF 1) (Pancreas duodenum homeobox 1) (PDX 1) (Islet duodenum homeobox 1) (IDX 1) (Somatostatin transactivating factor 1) (STF 1) (Insulin upstream factor 1) (IUF 1) (Glucose sensitive factor) (GSF) [Canis familiaris] 618
NKRTRTAYTRAQLLELEKEFLFNKYISRPRRVELAVMLNLTERHIKIWFQNRRMKWKKEE
>gi|73993488|ref|XP_543154.2| [Canis lupus familiaris] gi|73993488|ref|XP_543154.2| ;E = 7.8e-27 pos:186 to 245 ; PREDICTED similar to Homeobox protein CDX 2 (Caudal type homeobox protein 2) (CDX 3) [Canis familiaris] 619
KDKYRVVYTDHQRLELEKEFHYSRYITIRRKAELAATLGLSERQVKIWFQNRRAKERKIN
>gi|73991179|ref|XP_849082.1| [Canis lupus familiaris] gi|73991179|ref|XP_849082.1| ;E = 1.7e-15 pos:65 to 124 ; PREDICTED similar to Homeobox protein Nkx 2 4 (Homeobox protein NKX2 4) (Homeobox protein NK 2 homolog D) [Canis familiaris] 620
RRKRRVLFSQAQVYELERRFKQQKYLSAPEREHLASMIHLTPTQVKIWFQNHRYKMKRQA
>gi|73991137|ref|XP_542867.2| [Canis lupus familiaris] gi|73991137|ref|XP_542867.2| ;E = 1.4e-14 pos:128 to 187 ; PREDICTED similar to NK2 transcription factor related locus 2 [Canis familiaris] 621
KRKRRVLFSKAQTYELERRFRQQRYLSAPEREHLASLIRLTPTQVKIWFQNHRYKMKRAR
>gi|73988921|ref|XP_542531.2| [Canis lupus familiaris] gi|73988921|ref|XP_542531.2| ;E = 0.081 pos:181 to 234 ; PREDICTED similar to developing brain homeobox 1 (predicted) [Canis familiaris] 622
GMLRRAVFSDVQRKALEKMFQKQKYISKPDRKKLAAKLGLKDSQVRAIPPEKGK
>gi|73981004|ref|XP_540233.2| [Canis lupus familiaris] gi|73981004|ref|XP_540233.2| ;E = 7.7e-22 pos:153 to 212 ; PREDICTED similar to empty spiracles homolog 1 [Canis familiaris] 623
PKRIRTAFSPSQLLRLERAFEKNHYVVGAERKQLAGSLSLSETQVKVWFQNRRTKYKRQK
>gi|73980998|ref|XP_855173.1| [Canis lupus familiaris] gi|73980998|ref|XP_855173.1| ;E = 2.5e-13 pos:192 to 251 ; PREDICTED similar to notochord [Canis familiaris] 624
QKRVRTIFNLKQLEELENVFTKQHNLVGKKRAQLAARLNLTENQVRIWFQNRRVKYQKQQ
>gi|73980957|ref|XP_540219.2| [Canis lupus familiaris] gi|73980957|ref|XP_540219.2| ;E = 7.5e-20 pos:85 to 144 ; PREDICTED similar to ladybird homeobox homolog 2 [Canis familiaris] 625
RRKSRTAFTAQQVLELERRFLFQKYLAPSERDGLAARLGLANAQVVTWFQNRRAKLKRDV
>gi|73980953|ref|XP_855075.1| [Canis lupus familiaris] gi|73980953|ref|XP_855075.1| ;E = 2.2e-18 pos:157 to 216 ; PREDICTED similar to T cell leukemia homeobox protein 2 (Homeobox protein Hox 11L1) (Homeobox TLX 2) (PMUR10F) [Canis familiaris] 626
RKKPRTSFSRSQVLELERRFLRQKYLASAERAALAKALRMTDAQVKTWFQNRRTKWRGPK
>gi|73979193|ref|XP_849158.1| [Canis lupus familiaris] gi|73979193|ref|XP_849158.1| ;E = 2.5e-19 pos:139 to 198 ; PREDICTED similar to NK6 transcription factor related locus 2 [Canis familiaris] 627
KKHTRPTFTGHQIFALEKTFEQTKYLAGPERARLAYSLGMTESQVKVWFQNRRTKWRKKS
>gi|73979059|ref|XP_539936.2| [Canis lupus familiaris] gi|73979059|ref|XP_539936.2| ;E = 1.4e-31 pos:156 to 215 ; PREDICTED similar to homeo box HB9 [Canis familiaris] 628
CRRPRTAFTSQQLLELEHQFKLNKYLSRPKRFEVATSLMLTETQVKIWFQNRRMKWKRSK
>gi|73979039|ref|XP_854121.1| [Canis lupus familiaris] gi|73979039|ref|XP_854121.1| ;E = 2.5e-21 pos:158 to 217 ; PREDICTED similar to Homeobox protein engrailed 2 (Mo En 2) [Canis familiaris] 629
DKRPRTAFTAEQLQRLKAEFQTNRYLTEQRRQSLAQELSLNESQIKIWFQNKRAKIKKAT
>gi|73978997|ref|XP_853664.1| [Canis lupus familiaris] gi|73978997|ref|XP_853664.1| ;E = 1.8e-27 pos:96 to 155 ; PREDICTED similar to gastrulation brain homeobox 1 [Canis familiaris] 630
SRRRRTAFTSEQLLELEKEFHCKKYLSLTERSQIAHALKLSEVQVKIWFQNRRAKWKRIK
>gi|73976535|ref|XP_539493.2| [Canis lupus familiaris] gi|73976535|ref|XP_539493.2| ;E = 2e-26 pos:180 to 239 ; PREDICTED similar to Homeobox even skipped homolog protein 1 (EVX 1) [Canis familiaris] 631
MRRYRTAFTREQIARLEKEFYRENYVSRPRRCELAAALNLPETTIKVWFQNRRMKDKRQR
>gi|73976533|ref|XP_539492.2| [Canis lupus familiaris] gi|73976533|ref|XP_539492.2| ;E = 9.7e-22 pos:112 to 171 ; PREDICTED similar to homeobox protein A13 [Canis familiaris] 632
GRKKRVPYTKVQLKELEREYATNKFITKDKRRRISATTNLSERQVTIWFQNRRVKEKKVI
>gi|73976531|ref|XP_854157.1| [Canis lupus familiaris] gi|73976531|ref|XP_854157.1| ;E = 1.4e-34 pos:631 to 690 ; PREDICTED similar to Homeobox protein Hox A10 (Hox 1H) (Hox 1 8) (PL) [Canis familiaris] 633
GRKKRCPYTKHQTLELEKEFLFNMYLTRERRLEISRSVHLTDRQVKIWFQNRRMKLKKMN
>gi|73976527|ref|XP_854141.1| [Canis lupus familiaris] gi|73976527|ref|XP_854141.1| ;E = 3.2e-43 pos:155 to 214 ; PREDICTED similar to homeobox protein A6 [Canis familiaris] 634
GRRGRQTYTRYQTLELEKEFHFNRYLTRRRRIEIANALCLTERQIKIWFQNRRMKWKKEN
>gi|73976523|ref|XP_539486.2| [Canis lupus familiaris] gi|73976523|ref|XP_539486.2| ;E = 1.6e-43 pos:212 to 271 ; PREDICTED similar to homeobox protein A4 [Canis familiaris] 635
PKRSRTAYTRQQVLELEKEFHFNRYLTRRRRIEIAHTLCLSERQVKIWFQNRRMKWKKDH
>gi|73976451|ref|XP_539446.2| [Canis lupus familiaris] gi|73976451|ref|XP_539446.2| ;E = 3e-30 pos:186 to 245 ; PREDICTED similar to Homeobox protein MOX 2 (Mesenchyme homeobox 2) (Growth arrest specific homeobox) [Canis familiaris] gi|109067276|ref|XP_001105568 1| PREDICTED mesenchyme homeobox 2 [Macaca mulatta] 636
PRKERTAFTKEQIRELEAEFAHHNYLTRLRRYEIAVNLDLTERQVKVWFQNRRMKWKRVK
>gi|73976401|ref|XP_539429.2| [Canis lupus familiaris] gi|73976401|ref|XP_539429.2| ;E = 2.9e-16 pos:37 to 96 ; PREDICTED similar to Homeobox protein DLX 6 [Canis familiaris] 637
IRKPRTIYSSLQLQALNHRFQQTQYLALPERAELAASLGLTQTQVKIWFQNKRSKFKKLL
>gi|73976177|ref|XP_539489.2| [Canis lupus familiaris] gi|73976177|ref|XP_539489.2| ;E = 2.2e-35 pos:206 to 265 ; PREDICTED similar to homeobox protein A9 isoform a isoform 1 [Canis familiaris] 638
TRKKRCPYTKHQTLELEKEFLFNMYLTRDRRYEVARLLNLTERQVKIWFQNRRMKMKKIN
>gi|73976173|ref|XP_864678.1| [Canis lupus familiaris] gi|73976173|ref|XP_864678.1| ;E = 1.6e-43 pos:130 to 189 ; PREDICTED similar to homeobox protein A7 isoform 5 [Canis familiaris] 639
RKRGRQTYTRYQTLELEKEFHFNRYLTRRRRIEIAHALCLTERQIKIWFQNRRMKWKKEH
>gi|73976171|ref|XP_864659.1| [Canis lupus familiaris] gi|73976171|ref|XP_864659.1| ;E = 1.6e-43 pos:130 to 189 ; PREDICTED similar to homeobox protein A7 isoform 4 [Canis familiaris] 640
RKRGRQTYTRYQTLELEKEFHFNRYLTRRRRIEIAHALCLTERQIKIWFQNRRMKWKKEH
>gi|73976169|ref|XP_864646.1| [Canis lupus familiaris] gi|73976169|ref|XP_864646.1| ;E = 3.9e-43 pos:130 to 189 ; PREDICTED similar to homeobox protein A7 isoform 3 [Canis familiaris] 641
RKRGRQTYTRYQTLELEKEFHFNRYLTRRRRIEIAHALCLTERQIKIWFQNRRMKWKKDR
>gi|73976165|ref|XP_539488.2| [Canis lupus familiaris] gi|73976165|ref|XP_539488.2| ;E = 1.6e-43 pos:130 to 189 ; PREDICTED similar to homeobox protein A7 isoform 1 [Canis familiaris] 642
RKRGRQTYTRYQTLELEKEFHFNRYLTRRRRIEIAHALCLTERQIKIWFQNRRMKWKKEH
>gi|73976163|ref|XP_851905.1| [Canis lupus familiaris] gi|73976163|ref|XP_851905.1| ;E = 7.5e-41 pos:141 to 200 ; PREDICTED similar to homeobox A2 protein isoform 1 [Canis familiaris] 643
SRRLRTAYTNTQLLELEKEFHFNKYLCRPRRVEIAALLDLTERQVKVWFQNRRMKHKRQT
>gi|73976161|ref|XP_864580.1| [Canis lupus familiaris] gi|73976161|ref|XP_864580.1| ;E = 7.5e-41 pos:141 to 200 ; PREDICTED similar to homeobox A2 protein isoform 2 [Canis familiaris] 644
SRRLRTAYTNTQLLELEKEFHFNKYLCRPRRVEIAALLDLTERQVKVWFQNRRMKHKRQT
>gi|73976157|ref|XP_539485.2| [Canis lupus familiaris] gi|73976157|ref|XP_539485.2| ;E = 3.2e-38 pos:164 to 223 ; PREDICTED similar to homeobox A3 protein isoform a isoform 1 [Canis familiaris] 645
SKRARTAYTSAQLVELEKEFHFNRYLCRPRRVEMANLLNLTERQIKIWFQNRRMKYKKDQ
>gi|73976155|ref|XP_864544.1| [Canis lupus familiaris] gi|73976155|ref|XP_864544.1| ;E = 3.2e-38 pos:192 to 251 ; PREDICTED similar to homeobox A3 protein isoform a isoform 2 [Canis familiaris] 646
SKRARTAYTSAQLVELEKEFHFNRYLCRPRRVEMANLLNLTERQIKIWFQNRRMKYKKDQ
>gi|73976152|ref|XP_864527.1| [Canis lupus familiaris] gi|73976152|ref|XP_864527.1| ;E = 1.4e-37 pos:22 to 81 ; PREDICTED similar to Homeobox protein Hox A1 (Hox 1 6) (Homeotic protein ERA 1 993) (Early retinoic acid 1) (Homeoboxless protein ERA 1 399) isoform 4 [Canis familiaris] 647
PNAVRTNFTTKQLTELEKEFHFNKYLTRARRVEIAASLQLNETQVKIWFQNRRMKQKKRE
>gi|73976148|ref|XP_539484.2| [Canis lupus familiaris] gi|73976148|ref|XP_539484.2| ;E = 1.4e-37 pos:227 to 286 ; PREDICTED similar to homeobox A1 protein isoform a isoform 1 [Canis familiaris] 648
PNAVRTNFTTKQLTELEKEFHFNKYLTRARRVEIAASLQLNETQVKIWFQNRRMKQKKRE
>gi|73975832|ref|XP_539430.2| [Canis lupus familiaris] gi|73975832|ref|XP_539430.2| ;E = 7.9e-18 pos:145 to 204 ; PREDICTED similar to Homeobox protein DLX 5 isoform 1 [Canis familiaris] 649
VRKPRTIYSSFQLAALQRRFQKTQYLALPERAELAASLGLTQTQVKIWFQNKRSKIKKIM
>gi|73975830|ref|XP_850412.1| [Canis lupus familiaris] gi|73975830|ref|XP_850412.1| ;E = 7.9e-18 pos:137 to 196 ; PREDICTED similar to Homeobox protein DLX 5 isoform 2 [Canis familiaris] 650
VRKPRTIYSSFQLAALQRRFQKTQYLALPERAELAASLGLTQTQVKIWFQNKRSKIKKIM
>gi|73975015|ref|XP_539271.2| [Canis lupus familiaris] gi|73975015|ref|XP_539271.2| ;E = 2.8e-31 pos:219 to 278 ; PREDICTED similar to homeobox protein GSH 2 isoform 1 [Canis familiaris] 651
GKRMRTAFTSTQLLELEREFSSNMYLSRLRRIEIATYLNLSEKQVKIWFQNRRVKHKKEG
>gi|73975013|ref|XP_859618.1| [Canis lupus familiaris] gi|73975013|ref|XP_859618.1| ;E = 2.8e-31 pos:202 to 261 ; PREDICTED similar to homeobox protein GSH 2 isoform 3 [Canis familiaris] 652
GKRMRTAFTSTQLLELEREFSSNMYLSRLRRIEIATYLNLSEKQVKIWFQNRRVKHKKEG
>gi|73970275|ref|XP_855505.1| [Canis lupus familiaris] gi|73970275|ref|XP_855505.1| ;E = 9.4e-22 pos:114 to 173 ; PREDICTED similar to Ventral anterior homeobox 2 [Canis familiaris] 653
PKRTRTSFTAEQLYRLEMEFQRCQYVVGRERTELARQLNLSETQVKVWFQNRRTKQKKDQ
>gi|73967850|ref|XP_548404.2| [Canis lupus familiaris] gi|73967850|ref|XP_548404.2| ;E = 3e-22 pos:356 to 415 ; PREDICTED similar to BarH like 1 [Canis familiaris] 654
PRKARTAFTDHQLAQLERSFERQKYLSVQDRMELAASLNLTDTQVKTWYQNRRTKWKRQT
>gi|73966341|ref|XP_851521.1| [Canis lupus familiaris] gi|73966341|ref|XP_851521.1| ;E = 8.7e-15 pos:39 to 98 ; PREDICTED similar to distal less homeobox 4 isoform b [Canis familiaris] 655
LRKPRTIYSSLQLQHLNQRFQHTQYLALPERAQLAAQLGLTQTQVKIWFQNKRSKYKKLL
>gi|73966335|ref|XP_865261.1| [Canis lupus familiaris] gi|73966335|ref|XP_865261.1| ;E = 4e-18 pos:126 to 185 ; PREDICTED similar to Homeobox protein DLX 3 isoform 2 [Canis familiaris] 656
VRKPRTIYSSYQLAALQRRFQKAQYLALPERAELAAQLGLTQTQVKIWFQNRRSKFKKLY
>gi|73966333|ref|XP_548193.2| [Canis lupus familiaris] gi|73966333|ref|XP_548193.2| ;E = 4e-18 pos:129 to 188 ; PREDICTED similar to Homeobox protein DLX 3 isoform 1 [Canis familiaris] 657
VRKPRTIYSSYQLAALQRRFQKAQYLALPERAELAAQLGLTQTQVKIWFQNRRSKFKKLY
>gi|73966255|ref|XP_548180.2| [Canis lupus familiaris] gi|73966255|ref|XP_548180.2| ;E = 3.7e-21 pos:217 to 276 ; PREDICTED similar to Homeobox protein Hox B13 [Canis familiaris] 658
GRKKRIPYSKGQLRELEREYSANKFITKDKRRKISAATSLSERQITIWFQNRRVKEKKVL
>gi|73966250|ref|XP_851221.1| [Canis lupus familiaris] gi|73966250|ref|XP_851221.1| ;E = 4.4e-43 pos:137 to 196 ; PREDICTED similar to Homeobox protein Hox B7 (Hox 2C) (HHO C1) [Canis familiaris] 659
RKRGRQTYTRYQTLELEKEFHYNRYLTRRRRIEIAHALCLTERQIKIWFQNRRMKWKKEN
>gi|73966248|ref|XP_864745.1| [Canis lupus familiaris] gi|73966248|ref|XP_864745.1| ;E = 4e-35 pos:190 to 249 ; PREDICTED similar to homeo box B9 isoform 3 [Canis familiaris] 660
SRKKRCPYTKYQTLELEKEFLFNMYLTRDRRHEVARLLNLSERQVKIWFQNRRMKMKKMN
>gi|73966246|ref|XP_851963.1| [Canis lupus familiaris] gi|73966246|ref|XP_851963.1| ;E = 4e-35 pos:185 to 244 ; PREDICTED similar to homeo box B9 isoform 2 [Canis familiaris] 661
SRKKRCPYTKYQTLELEKEFLFNMYLTRDRRHEVARLLNLSERQVKIWFQNRRMKMKKMN
>gi|73966242|ref|XP_864692.1| [Canis lupus familiaris] gi|73966242|ref|XP_864692.1| ;E = 1.2e-43 pos:146 to 205 ; PREDICTED similar to Homeobox protein Hox B6 (Hox 2 2) (MH 22A) isoform 3 [Canis familiaris] gi|73966244|ref|XP_864710 1| PREDICTED similar to Homeobox protein Hox B6 (Hox 2 2) (MH 22A) isoform 4 [Canis familiaris] 662
GRRGRQTYTRYQTLELEKEFHYNRYLTRRRRIEIAHALCLTERQIKIWFQNRRMKWKKES
>gi|73966240|ref|XP_864672.1| [Canis lupus familiaris] gi|73966240|ref|XP_864672.1| ;E = 1.1e-39 pos:146 to 205 ; PREDICTED similar to Homeobox protein Hox B6 (Hox 2 2) (MH 22A) isoform 2 [Canis familiaris] 663
GRRGRQTYTRYQTLELEKEFHYNRYLTRRRRIEIAHALCLTERQIKIWFQNRRMKLGIYD
>gi|73966238|ref|XP_548176.2| [Canis lupus familiaris] gi|73966238|ref|XP_548176.2| ;E = 2.1e-43 pos:194 to 253 ; PREDICTED similar to Homeobox protein Hox B5 (Hox 2A) (HHO C10) (HU 1) isoform 1 [Canis familiaris] gi|109114181|ref|XP_001088160 1| PREDICTED homeobox B5 [Macaca mulatta] gi|84579185|dbj|BAE73026 1| hypothetical protein [Macaca fascicularis] 664
GKRARTAYTRYQTLELEKEFHFNRYLTRRRRIEIAHALCLSERQIKIWFQNRRMKWKKDN
>gi|73966236|ref|XP_851159.1| [Canis lupus familiaris] gi|73966236|ref|XP_851159.1| ;E = 2.2e-42 pos:288 to 347 ; PREDICTED similar to homeo box B4 [Canis familiaris] 665
PKRSRTAYTRQQVLELEKEFHYNRYLTRRRRVEIAHALCLSERQIKIWFQNRRMKWKKDH
>gi|73966230|ref|XP_851108.1| [Canis lupus familiaris] gi|73966230|ref|XP_851108.1| ;E = 9.7e-41 pos:139 to 198 ; PREDICTED similar to Homeobox protein Hox B2 (Hox 2H) (Hox 2 8) (K8) [Canis familiaris] 666
ARRLRTAYTNTQLLELEKEFHFNKYLCRPRRVEIAALLDLTERQVKVWFQNRRMKHKRQT
>gi|73966228|ref|XP_548172.2| [Canis lupus familiaris] gi|73966228|ref|XP_548172.2| ;E = 2.5e-36 pos:304 to 363 ; PREDICTED similar to Homeobox protein Hox B1 (Hox 2I) [Canis familiaris] 667
PGGLRTNFTTRQLTELEKEFHFNKYLSRARRVEIAATLELNETQVKIWFQNRRMKQKKRE
>gi|73965600|ref|XP_848980.1| [Canis lupus familiaris] gi|73965600|ref|XP_848980.1| ;E = 3.4e-29 pos:171 to 230 ; PREDICTED similar to Homeobox protein MOX 1 (Mesenchyme homeobox 1) [Canis familiaris] 668
ARKERTAFTKEQLRELEAEFAHHNYLTRLRRYEIAVNLDLSERQVKVWFQNRRMKWKRVK
>gi|73963101|ref|XP_852202.1| [Canis lupus familiaris] gi|73963101|ref|XP_852202.1| ;E = 2.2e-16 pos:84 to 143 ; PREDICTED similar to NK2 transcription factor related locus 8 [Canis familiaris] 669
RKKRRVLFSKAQTLELERRFRQQRYLSAPEREQLARLLRLTPTQVKIWFQNHRYKLKRAR
>gi|73959594|ref|XP_867141.1| [Canis lupus familiaris] gi|73959594|ref|XP_867141.1| ;E = 8.3e-21 pos:242 to 301 ; PREDICTED similar to BarH class homeodomain transcription factor isoform 2 [Canis familiaris] 670
PRKARTAFSDHQLNQLERSFERQKYLSVQDRMDLAAALNLTDTQVKTWYQNRRTKWKRQT
>gi|73959592|ref|XP_853271.1| [Canis lupus familiaris] gi|73959592|ref|XP_853271.1| ;E = 8.3e-21 pos:203 to 262 ; PREDICTED similar to BarH like 2 isoform 1 [Canis familiaris] 671
PRKARTAFSDHQLNQLERSFERQKYLSVQDRMDLAAALNLTDTQVKTWYQNRRTKWKRQT
>gi|73954990|ref|XP_546472.2| [Canis lupus familiaris] gi|73954990|ref|XP_546472.2| ;E = 7.9e-26 pos:110 to 169 ; PREDICTED similar to brain specific homeobox [Canis familiaris] 672
RRKARTVFSDSQLSGLEKRFEIQRYLSTPERVELATALSLSETQVKTWFQNRRMKHKKQL
>gi|73954829|ref|XP_851519.1| [Canis lupus familiaris] gi|73954829|ref|XP_851519.1| ;E = 1.9e-22 pos:133 to 192 ; PREDICTED similar to BarH like homeobox 2 [Canis familiaris] 673
PRRSRTIFTELQLMGLEKKFQKQKYLSTPDRLDLAQSLGLTQLQVKTWYQNRRMKWKKMV
>gi|73954198|ref|XP_855089.1| [Canis lupus familiaris] gi|73954198|ref|XP_855089.1| ;E = 3.7e-27 pos:154 to 213 ; PREDICTED similar to Homeobox protein CDX 1 (Caudal type homeobox protein 1) [Canis familiaris] 674
KDKYRVVYTDHQRLELEKEFHYSRYITIRRKSELAANLGLTERQVKIWFQNRRAKERKVN
>gi|73954050|ref|XP_546241.2| [Canis lupus familiaris] gi|73954050|ref|XP_546241.2| ;E = 4.8e-21 pos:512 to 571 ; PREDICTED similar to T cell leukemia homeobox protein 3 (Homeobox protein Hox 11L2) [Canis familiaris] 675
RKKPRTSFSRVQICELEKRFHRQKYLASAERAALAKSLKMTDAQVKTWFQNRRTKWRRQT
>gi|73951854|ref|XP_545946.2| [Canis lupus familiaris] gi|73951854|ref|XP_545946.2| ;E = 3.8e-21 pos:105 to 164 ; PREDICTED similar to Homeobox protein MSX 1 (Hox 7) [Canis familiaris] 676
NRKPRTPFTTAQLLALERKFRQKQYLSIAERAEFSSSLSLTETQVKIWFQNRRAKAKRLQ
>gi|73951833|ref|XP_545940.2| [Canis lupus familiaris] gi|73951833|ref|XP_545940.2| ;E = 3.1e-23 pos:206 to 265 ; PREDICTED similar to bagpipe homeobox 1 [Canis familiaris] 677
KKRSRAAFSHAQVFELERRFNHQRYLSGPERADLAASLKLTETQVKIWFQNRRYKTKRRQ
>gi|73951757|ref|XP_853043.1| [Canis lupus familiaris] gi|73951757|ref|XP_853043.1| ;E = 9.5e-23 pos:152 to 211 ; PREDICTED similar to H6 homeo box 1 [Canis familiaris] 678
KKKTRTVFSRSQVFQLESTFDLKRYLSSAERAGLAASLQLTETQVKIWFQNRRNKWKRQL
>gi|73947159|ref|XP_853092.1| [Canis lupus familiaris] gi|73947159|ref|XP_853092.1| ;E = 7.9e-22 pos:143 to 202 ; PREDICTED similar to Homeobox protein BarH like 1 [Canis familiaris] 679
GRRSRTVFTELQLMGLEKRFEKQKYLSTPDRIDLAESLGLSQLQVKTWYQNRRMKWKKIV
>gi|73913462|gb|AAZ91666.1| [Morone saxatilis] gi|73913462|gb|AAZ91666.1| ;E = 5.5e-37 pos:127 to 184 ; HoxA2b [Morone saxatilis] 680
SRRLRTAYTNTQLLELEKEFHFNKYLCRPRRVEIAALLDLTEKQVKVWFQNRRMKHKR
>gi|73913460|gb|AAZ91665.1| [Morone saxatilis] gi|73913460|gb|AAZ91665.1| ;E = 7.5e-41 pos:120 to 179 ; HoxA2a [Morone saxatilis] 681
SRRLRTAYTNTQLLELEKEFHFNKYLCRPRRVEIAALLDLTERQVKVWFQNRRMKHKRQT
>gi|7331262|gb|AAF60348.1|AF242305_1 [Herdmania curvata] gi|7331262|gb|AAF60348.1|AF242305_1 ;E = 2.2e-24 pos:176 to 235 ; Cdx [Herdmania curvata] 682
KDKYRVVYSDHQRLELEKEFRYSRYITIRRKSELASQLHLSERQVKIWFQNRRAKERKNN
>gi|7331260|gb|AAF60347.1|AF242304_1 [Herdmania curvata] gi|7331260|gb|AAF60347.1|AF242304_1 ;E = 2.7e-43 pos:198 to 257 ; Hox5 [Herdmania curvata] 683
SKRTRTAYTRYQTLELEKEFHFNRYLTRRRRIEIAHALCLSERQIKIWFQNRRMKWKKDN
>gi|7331258|gb|AAF60346.1|AF242303_1 [Herdmania curvata] gi|7331258|gb|AAF60346.1|AF242303_1 ;E = 1.7e-27 pos:175 to 234 ; Evx [Herdmania curvata] 684
VRRYRTAFTREQVACLEKEFHRENYVSRPRRCELAQELGLPETTIKVWFQNRRMKDKRQR
>gi|732791|emb|CAA57949.1| [Homo sapiens] gi|732791|emb|CAA57949.1| ;E = 3e-30 pos:186 to 245 ; Mox 2 [Homo sapiens] gi|16877533|gb|AAH17021 1| Mesenchyme homeobox 2 [Homo sapiens] gi|51095045|gb|EAL24289 1| mesenchyme homeo box 2 (growth arrest specific homeo box) [Homo sapiens] 685
PRKERTAFTKEQIRELEAEFAHHNYLTRLRRYEIAVNLDLTERQVKVWFQNRRMKWKRVK
>gi|7322065|gb|AAB35375.2| [Hirudo medicinalis] gi|7322065|gb|AAB35375.2| ;E = 4.1e-33 pos:10 to 69 ; homeobox protein [Hirudo medicinalis] 686
NKRTRTAYSRAQLLELEKEFHYDKYISRPRRLELAASLNLTECHIKIWFQNRRMKWEKFE
>gi|7305153|ref|NP_038583.1| [Mus musculus] gi|7305153|ref|NP_038583.1| ;E = 5.5e-36 pos:272 to 331 ; homeo box D9 [Mus musculus] gi|123287|sp|P28357 1|HXD9_MOUSE RecName Full Homeobox protein Hox D9 AltName Full Hox 4 4 AltName Full Hox 5 2 gi|51416|emb|CAA44542 1| Hox 4 4 [Mus musculus] gi|17512370|gb|AAH19150 1| Homeo box D9 [Mus musculus] gi|74144059|dbj|BAE22140 1| unnamed protein product [Mus musculus] gi|123233097|emb|CAM20529 1| homeo box D9 [Mus musculus] gi|148695227|gb|EDL27174 1| homeobox D9 [Mus musculus] 687
TRKKRCPYTKYQTLELEKEFLFNMYLTRDRRYEVARILNLTERQVKIWFQNRRMKMKKMS
>gi|7271846|gb|AAF44651.1| [Homo sapiens] gi|7271846|gb|AAF44651.1| ;E = 2.4e-18 pos:148 to 207 ; homeobox protein NKX2 3 [Homo sapiens] 688
RRKPRVLFSQAQVFELERRFKQQRYLSAPEREHLASSLKLTSTQVKIWFQNRRYKCKRQR
>gi|72679443|gb|AAI00426.1| [Mus musculus] gi|72679443|gb|AAI00426.1| ;E = 1.3e-18 pos:62 to 121 ; Nkx2 6 protein [Mus musculus] 689
QRKSRVLFSQAQVLALERRFKQQRYLTAPEREHLASALQLTSTQVKIWFQNRRYKSKSQR
>gi|7248806|gb|AAF43677.1|AF223675_1 [Mus musculus] gi|7248806|gb|AAF43677.1|AF223675_1 ;E = 8.5e-16 pos:29 to 93 ; homeodomain protein Nkx 1 2T5 17 [Mus musculus] 690
QKFTRAALPPVRLAAEQLVALENKFRATRYLSVCERLNLALSLSLTETQVKIWFQNRRTKWKKQN
>gi|7248804|gb|AAF43676.1|AF223674_1 [Mus musculus] gi|7248804|gb|AAF43676.1|AF223674_1 ;E = 8.3e-11 pos:8 to 61 ; homeodomain protein Nkx 1 2T5 18 [Mus musculus] 691
PDKSETLLTLEQLVALENKFRATRYLSVCERLNLALSLSLTETQVKIWFQNRRT
>gi|7248802|gb|AAF43675.1|AF223363_1 [Mus musculus] gi|7248802|gb|AAF43675.1|AF223363_1 ;E = 1.6e-20 pos:121 to 179 ; homeodomain protein Nkx 1 2T5 1 [Mus musculus] 692
PRRARTAFTYEQLVALENKFRATRYLSVCERLNLALSLSLTETQVKIWFQNRRTKWKKQ
>gi|7248798|gb|AAF43673.1|AF223361_1 [Mus musculus] gi|7248798|gb|AAF43673.1|AF223361_1 ;E = 5.1e-23 pos:156 to 215 ; homeodomain protein Nkx 1 2E4 29 [Mus musculus] 693
PRRARTAFTYEQLVALENKFRATRYLSVCERLNLALSLSLTETQVKIWFQNRRTKWKKQN
>gi|7229537|gb|AAF42868.1|AF227628_1 [Tribolium castaneum] gi|7229537|gb|AAF42868.1|AF227628_1 ;E = 2.2e-43 pos:220 to 279 ; sex combs reduced Scr [Tribolium castaneum] gi|54607266|gb|AAL26542 2| cephalothorax [Tribolium castaneum] gi|54607268|gb|AAL27023 2| cephalothorax [Tribolium castaneum] 694
TKRQRTSYTRYQTLELEKEFHFNRYLTRRRRIEIAHALCLTERQIKIWFQNRRMKWKKEH
>gi|72109140|ref|XP_785514.1| [Strongylocentrotus purpuratus] gi|72109140|ref|XP_785514.1| ;E = 1e-21 pos:182 to 241 ; PREDICTED similar to barH [Strongylocentrotus purpuratus] gi|115925339|ref|XP_001186022 1| PREDICTED similar to barH [Strongylocentrotus purpuratus] 695
PRKARTAFTDHQLNTLERSFERQKYLSVQDRMELAASLTLTDTQVKTWYQNRRTKWKRQT
>gi|72099788|ref|XP_791858.1| [Strongylocentrotus purpuratus] gi|72099788|ref|XP_791858.1| ;E = 2.1e-21 pos:144 to 203 ; PREDICTED hypothetical protein [Strongylocentrotus purpuratus] 696
KRKSRTAFSNHQIFELERRFLYQKYLTPADRDELSSTLGLTNAQVITWFQNRRAKLKRDI
>gi|72087106|ref|XP_783008.1| [Strongylocentrotus purpuratus] gi|72087106|ref|XP_783008.1| ;E = 2.6e-21 pos:213 to 272 ; PREDICTED similar to emx [Strongylocentrotus purpuratus] gi|115960602|ref|XP_001185709 1| PREDICTED similar to emx [Strongylocentrotus purpuratus] 697
PKRIRTAFSPSQLLRLENAFEKNHYVVGAERKQLAASLNLTETQVKVWFQNRRTKYKRIK
>gi|72071006|ref|XP_793141.1| [Strongylocentrotus purpuratus] gi|72071006|ref|XP_793141.1| ;E = 9.1e-40 pos:203 to 262 ; PREDICTED similar to HEHBOX6 [Strongylocentrotus purpuratus] gi|115949662|ref|XP_001182303 1| PREDICTED similar to HEHBOX6 [Strongylocentrotus purpuratus] 698
RKRGRQTYTRAQTLELEKEFHYNRYLTRKRRIEIAQAVCLSERQIKIWFQNRRMKWKKER
>gi|72021185|ref|XP_794753.1| [Strongylocentrotus purpuratus] gi|72021185|ref|XP_794753.1| ;E = 3.5e-18 pos:135 to 194 ; PREDICTED similar to engrailed protein [Strongylocentrotus purpuratus] gi|115950416|ref|XP_001189948 1| PREDICTED similar to engrailed protein [Strongylocentrotus purpuratus] 699
EKRPRTAFSASQLQRLKQEFQQSNYLTEQRRRALAKELTLSESQIKIWFQNKRAKIKKAT
>gi|72015919|ref|XP_786006.1| [Strongylocentrotus purpuratus] gi|72015919|ref|XP_786006.1| ;E = 1.5e-22 pos:206 to 265 ; PREDICTED similar to GA21136 PA [Strongylocentrotus purpuratus] gi|115944431|ref|XP_001196173 1| PREDICTED similar to GA21136 PA [Strongylocentrotus purpuratus] 700
KKKARTTFSGRQIFELEKQFEVKKYLSASERAELASLLNVTDTQVKIWFQNRRTKWKKTE
>gi|72015860|ref|XP_783123.1| [Strongylocentrotus purpuratus] gi|72015860|ref|XP_783123.1| ;E = 3e-18 pos:183 to 242 ; PREDICTED similar to NK2 transcription factor related locus 5 [Strongylocentrotus purpuratus] gi|115953628|ref|XP_001194509 1| PREDICTED similar to NK2 transcription factor related locus 5 [Strongylocentrotus purpuratus] 701
RRKPRVLFSQAQVYELERRFKQQRYLSAPEREQMANVLKLTPTQVKIWFQNRRYKNKKQR
>gi|72011193|ref|XP_782231.1| [Strongylocentrotus purpuratus] gi|72011193|ref|XP_782231.1| ;E = 5.7e-18 pos:191 to 250 ; PREDICTED hypothetical protein [Strongylocentrotus purpuratus] gi|115944433|ref|XP_001196230 1| PREDICTED hypothetical protein [Strongylocentrotus purpuratus] 702
KKHTRPTFSGQQIFALEKTFEQTKYLAGPERARLAYALGMSESQVKVWFQNRRTKWRKKH
>gi|72008704|ref|XP_780219.1| [Strongylocentrotus purpuratus] gi|72008704|ref|XP_780219.1| ;E = 2.4e-38 pos:33 to 92 ; PREDICTED similar to homeobox [Strongylocentrotus purpuratus] 703
RKRCRQTYTRYQTLELEKEFHFNRYLTRRRRIELSHLLGLTERQIKIWFQNRRMKYKKES
>gi|72008150|ref|XP_787833.1| [Strongylocentrotus purpuratus] gi|72008150|ref|XP_787833.1| ;E = 1.2e-15 pos:299 to 358 ; PREDICTED similar to brain specific homeobox protein [Strongylocentrotus purpuratus] gi|115656642|ref|XP_001177095 1| PREDICTED similar to brain specific homeobox protein [Strongylocentrotus purpuratus] 704
LGKKRTSFTRNQVYGMERRFDQQRYLTSVERKEFSNSIGLDDHHVKIWFQNRRSKLKKQA
>gi|72007335|ref|XP_782803.1| [Strongylocentrotus purpuratus] gi|72007335|ref|XP_782803.1| ;E = 8.9e-31 pos:195 to 254 ; PREDICTED similar to motor neuron homeobox transcription factor [Strongylocentrotus purpuratus] gi|115924675|ref|XP_001183986 1| PREDICTED similar to motor neuron homeobox transcription factor [Strongylocentrotus purpuratus] 705
TRRPRTAFTSQQLLELEQQFRKNKYLSRPKRFEVATSLMLTETQVKIWFQNRRMKWKRSK
>gi|72005127|ref|XP_783352.1| [Strongylocentrotus purpuratus] gi|72005127|ref|XP_783352.1| ;E = 3.9e-37 pos:27 to 86 ; PREDICTED similar to homeodomain protein TgHBox4 [Strongylocentrotus purpuratus] gi|115949664|ref|XP_001182393 1| PREDICTED similar to homeodomain protein TgHBox4 [Strongylocentrotus purpuratus] 706
GRKKRCPYTKFQTLELEKEFLFNMYLTRDRRLEIARLLSLTERQVKIWFQNRRMKMKKQN
>gi|72005123|ref|XP_783216.1| [Strongylocentrotus purpuratus] gi|72005123|ref|XP_783216.1| ;E = 2.9e-33 pos:198 to 257 ; PREDICTED similar to HEHBOX10 [Strongylocentrotus purpuratus] gi|115949666|ref|XP_001182443 1| PREDICTED similar to HEHBOX10 [Strongylocentrotus purpuratus] 707
TRKKRKPYTKFQTFELEKEFLYNMYLTRDRRSHISRALSLTERQVKIWFQNRRMKLKKMR
>gi|71995941|ref|NP_001022941.1| [Caenorhabditis elegans] gi|71995941|ref|NP_001022941.1| ;E = 1.8e-23 pos:137 to 196 ; kNOB like posterior (NO Backside) family member (nob 1) [Caenorhabditis elegans] gi|5731333|gb|AAD48874 1|AF172090_1 homeodomain protein NOB 1A [Caenorhabditis elegans] gi|15718333|emb|CAC70124 1| C elegans protein Y75B8A 2b confirmed by transcript evidence [Caenorhabditis elegans] 708
GKKKRQPYKKDQISRLEYEYSVNQYLTNKRRSELSAQLMLDEKQVKVWFQNRRMKDKKLR
>gi|71995932|ref|NP_499575.3| [Caenorhabditis elegans] gi|71995932|ref|NP_499575.3| ;E = 4.2e-14 pos:162 to 221 ; kNOB like posterior (NO Backside) family member (nob 1) [Caenorhabditis elegans] gi|5731335|gb|AAD48875 1|AF172091_1 NOB 1B protein [Caenorhabditis elegans] gi|15718332|emb|CAA22093 2| C elegans protein Y75B8A 2a confirmed by transcript evidence [Caenorhabditis elegans] 709
GKKKRQPYKKDQISRLEYEYSVNQYLTNKRRSELSAQLMLDEKQVKVWFQVCYRQYSAES
>gi|71995902|ref|NP_506419.3| [Caenorhabditis elegans] gi|71995902|ref|NP_506419.3| ;E = 3.7e-16 pos:150 to 209 ; Homeobox family member (ceh 24) [Caenorhabditis elegans] gi|75024273|sp|Q9NLC2 1|HM24_CAEEL RecName Full Homeobox protein ceh 24 gi|6434296|emb|CAB60999 1| C elegans protein F55B12 1 confirmed by transcript evidence [Caenorhabditis elegans] 710
RRKRRVLFSQAQVYELERRFKQAKYLTAPEREQLANSIRLTPTQVKIWFQNHRYKCKRQE
>gi|71995852|ref|NP_001021797.1| [Caenorhabditis elegans] gi|71995852|ref|NP_001021797.1| ;E = 1.1e-23 pos:70 to 129 ; Homeobox family member (ceh 9) [Caenorhabditis elegans] gi|51338785|sp|P56407 2|HM09_CAEEL RecName Full Homeobox protein ceh 9 gi|39752841|gb|AAR30201 1| C elegans homeobox protein 9 [Caenorhabditis elegans] 711
RKKARTTFSGKQVFELEKQFEAKKYLSSSDRSELAKRLDVTETQVKIWFQNRRTKWKKIE
>gi|71994757|ref|NP_505952.3| [Caenorhabditis elegans] gi|71994757|ref|NP_505952.3| ;E = 8.6e-16 pos:98 to 157 ; Homeobox family member (ceh 27) [Caenorhabditis elegans] gi|50507765|emb|CAB03112 3| C elegans protein F46F3 1 partially confirmed by transcript evidence [Caenorhabditis elegans] 712
RRKRRVLFSPQQVHVLERKFQINRYLSAADRENLAKSINLSATQVKIWFQNQRYKCKRQE
>gi|71993021|ref|NP_001022264.1| [Caenorhabditis elegans] gi|71993021|ref|NP_001022264.1| ;E = 9e-17 pos:169 to 228 ; Connection Of Gonad defective family member (cog 1) [Caenorhabditis elegans] gi|9367144|emb|CAB05260 2| C elegans protein R03C1 3a confirmed by transcript evidence [Caenorhabditis elegans] gi|25807945|gb|AAN72826 1| COG 1A [Caenorhabditis elegans] 713
KKQSRPTFTGHQIYQLERKFEQTKYLAGADRAQLAQELNMSESQVKVWFQNRRTKWRKKE
>gi|71986884|ref|NP_001023142.1| [Caenorhabditis elegans] gi|71986884|ref|NP_001023142.1| ;E = 4.9e-22 pos:94 to 153 ; Homeobox family member (ceh 19) [Caenorhabditis elegans] gi|21431767|sp|P26797 2|HM19_CAEEL RecName Full Homeobox protein ceh 19 gi|33620974|gb|AAQ23123 1| C elegans homeobox protein 19 isoform b [Caenorhabditis elegans] 714
ERKPRQAYSARQLDRLETEFQTDKYLSVNKRIQLSQTLNLTETQIKTWFQNRRTKWKKQL
>gi|71986877|ref|NP_001023141.1| [Caenorhabditis elegans] gi|71986877|ref|NP_001023141.1| ;E = 4.9e-22 pos:17 to 76 ; Homeobox family member (ceh 19) [Caenorhabditis elegans] gi|22532938|gb|AAA81676 4| C elegans homeobox protein 19 isoform a [Caenorhabditis elegans] 715
ERKPRQAYSARQLDRLETEFQTDKYLSVNKRIQLSQTLNLTETQIKTWFQNRRTKWKKQL
>gi|71983120|ref|NP_001021210.1| [Caenorhabditis elegans] gi|71983120|ref|NP_001021210.1| ;E = 7.6e-22 pos:204 to 263 ; Posterior ALae in males family member (pal 1) [Caenorhabditis elegans] gi|51591700|emb|CAH19082 1| C elegans protein C38D4 6b confirmed by transcript evidence [Caenorhabditis elegans] 716
ADKYRMVYSDYQRLELEKEFHTSPFITSDRKSQLSTMLSLTERQIKIWFQNRRAKDRRDK
>gi|71983115|ref|NP_001021209.1| [Caenorhabditis elegans] gi|71983115|ref|NP_001021209.1| ;E = 7.6e-22 pos:206 to 265 ; Posterior ALae in males family member (pal 1) [Caenorhabditis elegans] gi|14530354|emb|CAA86322 2| C elegans protein C38D4 6a confirmed by transcript evidence [Caenorhabditis elegans] 717
ADKYRMVYSDYQRLELEKEFHTSPFITSDRKSQLSTMLSLTERQIKIWFQNRRAKDRRDK
>gi|71981670|ref|NP_498898.2| [Caenorhabditis elegans] gi|71981670|ref|NP_498898.2| ;E = 2.7e-21 pos:87 to 146 ; Homeobox family member (ceh 16) [Caenorhabditis elegans] gi|68845650|sp|P34326 3|HM16_CAEEL RecName Full Homeobox protein engrailed like ceh 16 gi|49617178|gb|AAT67384 1| homeobox gene 16 [Caenorhabditis elegans] gi|52839849|gb|AAB37562 2| C elegans homeobox protein 16 [Caenorhabditis elegans] 718
EKRPRTAFTGDQLDRLKTEFRESRYLTEKRRQELAHELGLNESQIKIWFQNKRAKLKKST
>gi|71981493|ref|NP_001021164.1| [Caenorhabditis elegans] gi|71981493|ref|NP_001021164.1| ;E = 6.7e-38 pos:165 to 224 ; abnormal cell LINeage family member (lin 39) [Caenorhabditis elegans] gi|462537|sp|P34684 1|LIN39_CAEEL RecName Full Homeobox protein lin 39 AltName Full Abnormal cell lineage protein 39 gi|15150638|gb|AAK85445 1|AC006605_7 Abnormal cell lineage protein 39 [Caenorhabditis elegans] gi|304328|gb|AAB04137 1| homeobox protein gi|304332|gb|AAC37168 1| homeobox protein 719
EKRQRTAYTRNQVLELEKEFHTHKYLTRKRRIEVAHSLMLTERQVKIWFQNRRMKHKKEN
>gi|71897468|gb|AAZ52558.1| [Xenopus laevis] gi|71897468|gb|AAZ52558.1| ;E = 1.3e-40 pos:46 to 105 ; transcription factor Hoxb2 [Xenopus laevis] 720
CRRLRTAYTNTQLLELEKEFHFNKYLCRPRRVEIAALLDLTERQVKVWFQNRRMKHKRQT
>gi|71896757|ref|NP_001026158.1| [Gallus gallus] gi|71896757|ref|NP_001026158.1| ;E = 3.2e-43 pos:153 to 212 ; homeobox A6 [Gallus gallus] gi|60392397|sp|Q5YLH5 1|HXA6_CHICK RecName Full Homeobox protein Hox A6 gi|34732777|gb|AAQ81318 1| HOXA6 [Gallus gallus] 721
GRRGRQTYTRYQTLELEKEFHFNRYLTRRRRIEIANALCLTERQIKIWFQNRRMKWKKEN
>gi|71896405|ref|NP_001025517.1| [Gallus gallus] gi|71896405|ref|NP_001025517.1| ;E = 1.6e-43 pos:209 to 268 ; homeobox A4 [Gallus gallus] gi|123228|sp|P17277 1|HXA4_CHICK RecName Full Homeobox protein Hox A4 AltName Full Chox 1 4 gi|63219|emb|CAA36896 1| unnamed protein product [Gallus gallus] 722
PKRSRTAYTRQQVLELEKEFHFNRYLTRRRRIEIAHTLCLSERQVKIWFQNRRMKWKKDH
>gi|71896233|ref|NP_001025566.1| [Xenopus (Silurana) tropicalis] gi|71896233|ref|NP_001025566.1| ;E = 1.6e-17 pos:131 to 190 ; distal less homeobox 3 [Xenopus (Silurana) tropicalis] gi|60688066|gb|AAH90605 1| Distal less homeobox 3 [Xenopus tropicalis] 723
IRKPRTIYSSYQLAALQRRFQKAQYLALPERAELAAQLGLTQTQVKIWFQNRRSKFKKLY
>gi|71834676|ref|NP_001025440.1| [Danio rerio] gi|71834676|ref|NP_001025440.1| ;E = 3.8e-21 pos:122 to 181 ; muscle segment homeobox A [Danio rerio] gi|66267632|gb|AAH95602 1| Muscle segment homeobox A [Danio rerio] gi|182889682|gb|AAI65506 1| Msxa protein [Danio rerio] 724
NRKPRTPFTTAQLLALERKFRQKQYLSIAERAEFSSSLSLTETQVKIWFQNRRAKAKRLQ
>gi|71682308|gb|AAI00733.1| [Mus musculus] gi|71682308|gb|AAI00733.1| ;E = 9.7e-22 pos:152 to 211 ; Hoxa13 protein [Mus musculus] 725
GRKKRVPYTKVQLKELEREYATNKFITKDKRRRISATTNLSERQVTIWFQNRRVKEKKVI
>gi|71681502|gb|AAI00734.1| [Mus musculus] gi|71681502|gb|AAI00734.1| ;E = 9.7e-22 pos:152 to 211 ; Hoxa13 protein [Mus musculus] 726
GRKKRVPYTKVQLKELEREYATNKFITKDKRRRISATTNLSERQVTIWFQNRRVKEKKVI
>gi|71680768|gb|AAI00732.1| [Mus musculus] gi|71680768|gb|AAI00732.1| ;E = 9.7e-22 pos:153 to 212 ; Hoxa13 protein [Mus musculus] 727
GRKKRVPYTKVQLKELEREYATNKFITKDKRRRISATTNLSERQVTIWFQNRRVKEKKVI
>gi|71609043|emb|CAJ19246.1| [Sepia officinalis] gi|71609043|emb|CAJ19246.1| ;E = 0.0068 pos:1 to 31 ; posterior 2 homeodomain protein [Sepia officinalis] 728
LNSSYITRQKRWEISCKLQLTERQVKVWFQN
>gi|7159363|gb|AAF36974.2|AF230521_1 [Anopheles gambiae] gi|7159363|gb|AAF36974.2|AF230521_1 ;E = 7.1e-38 pos:6 to 65 ; homeobox transcription factor [Anopheles gambiae] 729
SKRTRQSYSRHQTIELEKEFHFNRYLNRRRRIEIASMLKLTERQIKIWFQNRRMKAKKDN
>gi|7130|emb|CAA45912.1| [Hydra viridis] gi|7130|emb|CAA45912.1| ;E = 2.6e-19 pos:17 to 76 ; msh [Hydra viridis] 730
NRKPRTPFSVNQLLTLEQKFKRKQYLSISERAELSELLRLTETQIKIWFQNRRAKQKRSK
>gi|71274178|ref|NP_001025036.1| [Homo sapiens] gi|71274178|ref|NP_001025036.1| ;E = 0.00094 pos:178 to 279 ; developing brain homeobox 1 [Homo sapiens] gi|162317996|gb|AAI56155 1| Developing brain homeobox 1 [synthetic construct] gi|225000206|gb|AAI72465 1| Developing brain homeobox 1 [synthetic construct] 731
PRRGMLRRAVFSDVQRKALEKMFQKQKYISKPDRKKLAAKLGLKDSQDTARRTEPAPDSTPRPRASPGAPDLTSASPFFSPAGTFQVKIWFQNRRMKWRNSK
>gi|7124|emb|CAA45910.1| [Hydra viridis] gi|7124|emb|CAA45910.1| ;E = 1.3e-20 pos:46 to 105 ; cnox3 [Hydra viridis] 732
CRKPRTVFSDLQLMVLEREFNNRKYLSTPQRTNLADRLGLNQTQVKTWYQNRRMKWKKET
>gi|7122|emb|CAA45909.1| [Hydra viridis] gi|7122|emb|CAA45909.1| ;E = 1e-32 pos:177 to 236 ; cnox2 [Hydra viridis] 733
SKRIRTAYTSIQLLELEKEFQNNRYLSRLRRIQIAAILDLTEKQVKIWFQNRRVKWKKDK
>gi|7120|emb|CAA45908.1| [Hydra viridis] gi|7120|emb|CAA45908.1| ;E = 4e-25 pos:2 to 55 ; cnox1 [Hydra viridis] 734
SFGHRKIIELEREFKYNRYLTRDRRLEFARNLDLSESQIKVWFQNRRMKQKKEQ
>gi|7110735|ref|NP_036608.1| [Homo sapiens] gi|7110735|ref|NP_036608.1| ;E = 9.4e-22 pos:102 to 161 ; ventral anterior homeobox 2 [Homo sapiens] gi|20532295|sp|Q9UIW0 1|VAX2_HUMAN RecName Full Ventral anterior homeobox 2 gi|5912491|emb|CAB56166 1| VAX2 protein [Homo sapiens] gi|13623467|gb|AAH06336 1| Ventral anterior homeobox 2 [Homo sapiens] gi|30582909|gb|AAP35683 1| ventral anterior homeobox 2 [Homo sapiens] gi|60656287|gb|AAX32707 1| ventral anterior homeobox 2 [synthetic construct] gi|119620198|gb|EAW99792 1| ventral anterior homeobox 2 [Homo sapiens] 735
PKRTRTSFTAEQLYRLEMEFQRCQYVVGRERTELARQLNLSETQVKVWFQNRRTKQKKDQ
>gi|7110673|ref|NP_035051.1| [Mus musculus] gi|7110673|ref|NP_035051.1| ;E = 1.1e-22 pos:125 to 184 ; NK 3 transcription factor locus 1 [Mus musculus] gi|3023954|sp|P97436 1|NKX31_MOUSE RecName Full Homeobox protein Nkx 3 1 AltName Full Homeobox protein NK 3 homolog A gi|1732071|gb|AAC52956 1| Nkx 3 1 [Mus musculus] gi|2105350|gb|AAB58025 1| homeobox protein Nkx3 1 [Mus musculus] gi|74209477|dbj|BAE23291 1| unnamed protein product [Mus musculus] gi|124376054|gb|AAI32402 1| NK 3 transcription factor locus 1 (Drosophila) [Mus musculus] gi|124376422|gb|AAI32428 1| NK 3 transcription factor locus 1 (Drosophila) [Mus musculus] gi|148704004|gb|EDL35951 1| NK 3 transcription factor locus 1 (Drosophila) [Mus musculus] 736
QKRSRAAFSHTQVIELERKFSHQKYLSAPERAHLAKNLKLTETQVKIWFQNRRYKTKRKQ
>gi|71068404|gb|AAZ23124.1| [Capitella sp. I Grassle & Grassle, 1976] gi|71068404|gb|AAZ23124.1| ;E = 1.4e-30 pos:43 to 102 ; Gsx [Capitella sp I ECS 2004] 737
VKRMRTAFSSTQLLELEREFASNMYLSRLRRIEIATYLSLSEKQVKIWFQNRRVKFKKEG
>gi|710352|gb|AAC46957.1| [Heliocidaris erythrogramma] gi|710352|gb|AAC46957.1| ;E = 5.5e-16 pos:14 to 66 ; homeobox protein ceh 19 homolog similar to Caenorhabditis elegans ceh 19 homeobox protein Swiss Prot Accession Number P26797 gi|1585183|prf||2124326A HeHB19 gene 738
DRKPRQAYSSKQLERLEEEFKADKYLSVSKRLELSMSLNLTETQIKTWFQNRR
>gi|70887717|ref|NP_001020703.1| [Danio rerio] gi|70887717|ref|NP_001020703.1| ;E = 9e-22 pos:125 to 184 ; ladybird homeobox 1b [Danio rerio] gi|37606034|emb|CAE50908 1| novel protein similar to zebrafish lady bird like homeobox 1 Drosophila homolog (lbx1h) [Danio rerio] gi|122891178|emb|CAM12932 1| novel protein similar to zebrafish lady bird like homeobox 1 Drosophila homolog [Danio rerio] 739
RRKSRTAFTNHQIYELEKRFLYQKYLSPADRDQIAQQLGLTNAQVITWFQNRRAKLKRDL
>gi|70887645|ref|NP_001020683.1| [Danio rerio] gi|70887645|ref|NP_001020683.1| ;E = 2.8e-31 pos:140 to 199 ; GS homeobox 2 [Danio rerio] gi|55251323|emb|CAH69119 1| novel homeobox protein [Danio rerio] gi|92097947|gb|AAI15064 1| GS homeobox 2 [Danio rerio] gi|182890426|gb|AAI64330 1| Gsx2 protein [Danio rerio] 740
GKRMRTAFTSTQLLELEREFSSNMYLSRLRRIEIATYLNLSEKQVKIWFQNRRVKHKKEG
>gi|70778859|ref|NP_001020526.1| [Gallus gallus] gi|70778859|ref|NP_001020526.1| ;E = 2.1e-43 pos:189 to 248 ; homeo box B5 [Gallus gallus] gi|57235483|gb|AAW48484 1| homeodomain transcription factor [Gallus gallus] 741
GKRARTAYTRYQTLELEKEFHFNRYLTRRRRIEIAHALCLSERQIKIWFQNRRMKWKKDN
>gi|70778752|ref|NP_001020515.1| [Bos taurus] gi|70778752|ref|NP_001020515.1| ;E = 4.9e-11 pos:90 to 149 ; Nanog homeobox [Bos taurus] gi|118573072|sp|Q4JM65 1|NANOG_BOVIN RecName Full Homeobox protein NANOG AltName Full Homeobox transcription factor Nanog gi|67974725|gb|AAY84556 1| homeobox transcription factor Nanog [Bos taurus] 742
KQKIRTVFSQTQLCVLNDRFQRQKYLSLQQMQELSNILNLSYKQVKTWFQNQRMKCKKWQ
>gi|70608207|ref|NP_666110.1| [Mus musculus] gi|70608207|ref|NP_666110.1| ;E = 2.1e-20 pos:149 to 208 ; H6 homeo box 2 [Mus musculus] gi|27735196|sp|P43687 3|HMX2_MOUSE RecName Full Homeobox protein HMX2 AltName Full Homeobox protein Nkx 5 2 gi|19483944|gb|AAH23402 1| Hmx2 protein [Mus musculus] gi|74209721|dbj|BAE23589 1| unnamed protein product [Mus musculus] gi|148685771|gb|EDL17718 1| H6 homeobox 2 [Mus musculus] 743
KKKTRTVFSRSQVYQLESTFDMKRYLSSSERACLASSLQLTETQVKTWFQNRRNKWKRQL
>gi|70608170|ref|NP_005510.1| [Homo sapiens] gi|70608170|ref|NP_005510.1| ;E = 2.1e-20 pos:149 to 208 ; H6 family homeobox 2 [Homo sapiens] gi|152032526|sp|A2RU54 1|HMX2_HUMAN RecName Full Homeobox protein HMX2 AltName Full Homeobox protein H6 family member 2 gi|119569673|gb|EAW49288 1| homeobox (H6 family) 2 [Homo sapiens] gi|124376338|gb|AAI32759 1| H6 family homeobox 2 [Homo sapiens] gi|187952521|gb|AAI37140 1| H6 family homeobox 2 [Homo sapiens] 744
KKKTRTVFSRSQVYQLESTFDMKRYLSSSERACLASSLQLTETQVKTWFQNRRNKWKRQL
>gi|70571777|dbj|BAE06819.1| [Ciona intestinalis] gi|70571777|dbj|BAE06819.1| ;E = 2.3e-17 pos:40 to 99 ; homeobox transcription factor protein [Ciona intestinalis] 745
KKRMRTIFTSDQLEKLEDEFTRQHYMVGSERYFLAKRLNLSETQVKVWFQNRRIKWRKRR
>gi|70571406|dbj|BAE06740.1| [Ciona intestinalis] gi|70571406|dbj|BAE06740.1| ;E = 1.4e-15 pos:201 to 260 ; transcription factor protein [Ciona intestinalis] 746
RRKRRVLFSQAQVFELERRFKQQKYLSAPEREHLAQMIHLTPTQVKIWFQNHRYKNKRSL
>gi|70570375|dbj|BAE06588.1| [Ciona intestinalis] gi|70570375|dbj|BAE06588.1| ;E = 1.5e-21 pos:160 to 219 ; transcription factor protein [Ciona intestinalis] 747
RKRTRAAFTQAQVSALEQRFIQQKYLTGNERTEFAHALQLTETQIKIWFQNRRYKTKRRL
>gi|70570371|dbj|BAE06587.1| [Ciona intestinalis] gi|70570371|dbj|BAE06587.1| ;E = 7e-20 pos:99 to 158 ; transcription factor protein [Ciona intestinalis] 748
ARIGRRLFTGFQILELDKAFSIKPYLTRSQRALLAQKVNLTECQIKTWFQNRRTKEKRRG
>gi|70570365|dbj|BAE06586.1| [Ciona intestinalis] gi|70570365|dbj|BAE06586.1| ;E = 9.6e-19 pos:72 to 131 ; transcription factor protein [Ciona intestinalis] 749
KKHTRPTFSGQQIFALEKTFEQSKYLAGPERARLAYSLAMTESQVKVWFQNRRTKWRKRH
>gi|70569917|dbj|BAE06502.1| [Ciona intestinalis] gi|70569917|dbj|BAE06502.1| ;E = 2.9e-42 pos:142 to 201 ; transcription factor protein [Ciona intestinalis] 750
SKRTRTAYTRYQTLELEKEFHYNRYLTRRRRIEVAHTLCLTERQIKIWFQNRRMKWKKEN
>gi|70569907|dbj|BAE06500.1| [Ciona intestinalis] gi|70569907|dbj|BAE06500.1| ;E = 2.4e-38 pos:367 to 426 ; transcription factor protein [Ciona intestinalis] 751
SKRERTAYTNSQLVELEKEFHFSHYLCRPRRIELAQGLGLTERQIKIWFQNRRMKFKKEQ
>gi|70569902|dbj|BAE06499.1| [Ciona intestinalis] gi|70569902|dbj|BAE06499.1| ;E = 2.9e-40 pos:3 to 62 ; transcription factor protein [Ciona intestinalis] 752
SRRLRTAYTNTQLLELEKEFHYNKYLCRPRRIEIATLLDLTERQVKVWFQNRRMKHKRQQ
>gi|70569887|dbj|BAE06496.1| [Ciona intestinalis] gi|70569887|dbj|BAE06496.1| ;E = 6.2e-36 pos:254 to 313 ; transcription factor protein [Ciona intestinalis] 753
GRKKRVPYTKYQLLELEKEFHYNQYLSRERRLEVAKSVKLTDRQVKIWFQNRRMKWKKER
>gi|70569805|dbj|BAE06480.1| [Ciona intestinalis] gi|70569805|dbj|BAE06480.1| ;E = 9.7e-29 pos:218 to 277 ; transcription factor protein [Ciona intestinalis] 754
RKRMRTAFTGSQLLELEREFHSDMYLTRLRRIRIAQMLNLSEKQIKIWFQNRRVKKKKGE
>gi|70569371|dbj|BAE06399.1| [Ciona intestinalis] gi|70569371|dbj|BAE06399.1| ;E = 1.5e-23 pos:105 to 164 ; transcription factor protein [Ciona intestinalis] 755
PKRIRTAFTPGQLLRLEHEFDKNHYVVGAERKQLANNLKLTETQVKVWFQNRRTKFKRQR
>gi|70569253|dbj|BAE06378.1| [Ciona intestinalis] gi|70569253|dbj|BAE06378.1| ;E = 5.3e-18 pos:109 to 168 ; transcription factor protein [Ciona intestinalis] 756
MRKPRTIYSSLQLQALNRRFQQTQYLALPERAELAATLGLTQTQVKIWFQNRRSKCKKLM
>gi|70569248|dbj|BAE06377.1| [Ciona intestinalis] gi|70569248|dbj|BAE06377.1| ;E = 2.6e-17 pos:325 to 384 ; transcription factor protein [Ciona intestinalis] 757
KRNPRTVYSNYQLQELHMYFKKVQYLALPERARLAAALGLTQTQVKVWFQNRRSKIKKLL
>gi|70569243|dbj|BAE06376.1| [Ciona intestinalis] gi|70569243|dbj|BAE06376.1| ;E = 7.6e-13 pos:239 to 295 ; transcription factor protein [Ciona intestinalis] 758
TRKPRTIYTSYQLQQLVRRFQRTQYLALPERAELAASLGVTQTQIKIWFQNRRSKYN
>gi|70569202|dbj|BAE06368.1| [Ciona intestinalis] gi|70569202|dbj|BAE06368.1| ;E = 2.1e-14 pos:111 to 170 ; transcription factor protein [Ciona intestinalis] 759
GMLRRAVFSDNQRKALEKKFQLQKYIGKPDRKKLALKLGLKDSQVKIWFQNRRMKWRNSQ
>gi|70569017|dbj|BAE06335.1| [Ciona intestinalis] gi|70569017|dbj|BAE06335.1| ;E = 9.5e-24 pos:245 to 304 ; transcription factor protein [Ciona intestinalis] 760
RRKARTVFTDQQLSGLERRFESQKYLSTPERVDLANALELTETQVKTWFQNRRMKFKKQV
>gi|70568973|dbj|BAE06327.1| [Ciona intestinalis] gi|70568973|dbj|BAE06327.1| ;E = 3.7e-13 pos:160 to 213 ; transcription factor protein [Ciona intestinalis] 761
CRRSRTVFTESQLISLEKRFERQKYLSTPDRMELADALGLTQLQVKTWYQNRRK
>gi|70568962|dbj|BAE06325.1| [Ciona intestinalis] gi|70568962|dbj|BAE06325.1| ;E = 0.00015 pos:1 to 35 ; transcription factor protein [Ciona intestinalis] 762
LSTPDRMELAETLGLTQLQVKTWYQNRRMKWKKQS
>gi|70568957|dbj|BAE06324.1| [Ciona intestinalis] gi|70568957|dbj|BAE06324.1| ;E = 1.1e-16 pos:1 to 53 ; transcription factor protein [Ciona intestinalis] 763
FTDDQLQELESSFECKKYLSVQDRIELAQRLDLSDTQVKTWYQNRRTKWKRQT
>gi|704358|gb|AAA86685.1| [Notophthalmus viridescens] gi|704358|gb|AAA86685.1| ;E = 0.00012 pos:1 to 36 ; homeoprotein 764
LEKEFHCKKYLSLTERSQIAHALKLSEVQVKIWFQN
>gi|704356|gb|AAA86684.1| [Notophthalmus viridescens] gi|704356|gb|AAA86684.1| ;E = 9.4e-10 pos:1 to 34 ; homeoprotein 765
KEFHFNKYLTRARRCEIAATLELNETQVKIWFQN
>gi|704354|gb|AAA86683.1| [Notophthalmus viridescens] gi|704354|gb|AAA86683.1| ;E = 1e-14 pos:1 to 36 ; homeoprotein 766
LEKEFHFNRYLTRRRRIEIAHTLCLSERQVKMWFQN
>gi|7019802|emb|CAB75745.1| [Pachymerium ferrugineum] gi|7019802|emb|CAB75745.1| ;E = 0.00011 pos:1 to 29 ; putative proboscipedia [Pachymerium ferrugineum] 767
FHFNKYLCRPRRIEIAASLDLTERQVKVW
>gi|7019800|emb|CAB75744.1| [Pachymerium ferrugineum] gi|7019800|emb|CAB75744.1| ;E = 9.7e-15 pos:1 to 40 ; putative Hox3 zerknuellt [Pachymerium ferrugineum] 768
TQQQLVELEKEFHFNRYLCRPRRVELANMLQLSERQIKIW
>gi|7019796|emb|CAB75742.1| [Pachymerium ferrugineum] gi|7019796|emb|CAB75742.1| ;E = 2e-18 pos:1 to 40 ; putative Sex combs reduced [Pachymerium ferrugineum] 769
TRYQTLELEKEFHFNRYLTRRRRIEIAHALCLSERQIKIW
>gi|7019790|emb|CAB75739.1| [Pachymerium ferrugineum] gi|7019790|emb|CAB75739.1| ;E = 1.3e-18 pos:1 to 40 ; putative abdominal A [Pachymerium ferrugineum] 770
TRFQTLELEKEFHFNHYLTRRRRIEIAHALCLTERQIKIW
>gi|7019788|emb|CAB75738.1| [Pachymerium ferrugineum] gi|7019788|emb|CAB75738.1| ;E = 0.0018 pos:1 to 29 ; putative Abdominal B [Pachymerium ferrugineum] 771
FLFNAYVSKQKRWELARNLNLTERQVKIW
>gi|6981040|ref|NP_037207.1| [Rattus norvegicus] gi|6981040|ref|NP_037207.1| ;E = 7e-34 pos:228 to 286 ; homeobox A1 [Rattus norvegicus] gi|6016290|sp|O08656 1|HXA1_RAT RecName Full Homeobox protein Hox A1 gi|1929020|gb|AAB51399 1| homeobox plus HoxA1 protein [Rattus norvegicus] 772
PNAVRTNFTTKQLTELEKEFHFNKYLTRARSEIAASLQLNETQVKIWFQNRRMKQKKRE
>gi|6978765|ref|NP_037075.1| [Rattus norvegicus] gi|6978765|ref|NP_037075.1| ;E = 7.9e-18 pos:137 to 196 ; distal less homeobox 5 [Rattus norvegicus] gi|530164|gb|AAA42026 1| homeoprotein gi|149064961|gb|EDM15037 1| distal less homeobox 5 isoform CRA_a [Rattus norvegicus] 773
VRKPRTIYSSFQLAALQRRFQKTQYLALPERAELAASLGLTQTQVKIWFQNKRSKIKKIM
>gi|6918885|emb|CAA59270.1| [Homo sapiens] gi|6918885|emb|CAA59270.1| ;E = 1.6e-43 pos:129 to 188 ; HOX 1 1 (A7) [Homo sapiens] 774
RKRGRQTYTRYQTLELEKEFHFNRYLTRRRRIEIAHALCLTERQIKIWFQNRRMKWKKEH
>gi|6910922|gb|AAF31303.1|AF134060_1 [Equus caballus] gi|6910922|gb|AAF31303.1|AF134060_1 ;E = 4.1e-08 pos:1 to 46 ; engrailed 2 [Equus caballus] 775
TAFTAEQLQRLKAEFQTNRYLTEQRRQSLAQELSLNESQIKIWFQN
>gi|68989111|dbj|BAE06223.1| [Tubifex tubifex] gi|68989111|dbj|BAE06223.1| ;E = 8.5e-18 pos:1 to 40 ; homeodomain [Tubifex tubifex] 776
HYNRYLTRRRRIEVAHQLSLSERQIKIWFQNRRMKWKKDY
>gi|68989083|dbj|BAE06209.1| [Tubifex tubifex] gi|68989083|dbj|BAE06209.1| ;E = 2.1e-20 pos:1 to 40 ; homeodomain [Tubifex tubifex] 777
HFNRYLTRRRRIEIAHTLCLSERQIKIWFQNRRMKWKKEN
>gi|68989075|dbj|BAE06205.1| [Tubifex tubifex] gi|68989075|dbj|BAE06205.1| ;E = 3.6e-18 pos:1 to 40 ; homeodomain [Tubifex tubifex] 778
HYNRYLTRRRRIEVAHQLSLTERQIKIWFQNRRMKWKKDY
>gi|68989065|dbj|BAE06200.1| [Tubifex tubifex] gi|68989065|dbj|BAE06200.1| ;E = 8e-20 pos:1 to 40 ; homeodomain [Tubifex tubifex] 779
HFNRYLTRRRRIEIAHALALTERQIKIWFQNRRMKWKKEN
>gi|688161|gb|AAB32400.1| [Mus sp.] gi|688161|gb|AAB32400.1| ;E = 0.00015 pos:1 to 37 ; Hoxd 12 homeobox protein [mice mammary gland Peptide Partial 37 aa] 780
ELEKEFLVNEFINRQKRKELSNSLNLSDQQVKIWFQN
>gi|688159|gb|AAB32398.1| [Mus sp.] gi|688159|gb|AAB32398.1| ;E = 1.9e-30 pos:20 to 70 ; Hoxb 6 homeobox protein [mice mammary gland Peptide Partial 70 aa] 781
GRRGRQTYTRYQTLELEKEFHYNRYLTRRRRMEIAHALCLTERQIKIWFQN
>gi|688158|gb|AAB32397.1| [Mus sp.] gi|688158|gb|AAB32397.1| ;E = 1.2e-31 pos:12 to 62 ; Hoxa 7 homeobox protein [mice mammary gland Peptide Partial 62 aa] 782
SKRGRQAYTRYQTLELEKEFHFNRYLTRRRRIEIAHALCLTERQIKIWFQN
>gi|68614135|gb|AAP88428.2| [Nematostella vectensis] gi|68614135|gb|AAP88428.2| ;E = 1.3e-30 pos:10 to 69 ; Mox2 homeobox protein [Nematostella vectensis] 783
KRKERTAFTKHQIQELENEFQRNNYLTRLRRYEIAVSLDLTERQVKVWFQNRRMKWKRVK
>gi|685139|gb|AAB30811.1| [Tribolium castaneum] gi|685139|gb|AAB30811.1| ;E = 2.9e-20 pos:228 to 287 ; homeodomain protein [Tribolium castaneum] 784
EKRPRTAFSGAQLARLKHEFAENRYLTERRRQQLSAELGLNEAQIKIWFQNKRAKIKKAS
>gi|6851379|gb|AAF29535.1|AF219999_1 [Rattus norvegicus] gi|6851379|gb|AAF29535.1|AF219999_1 ;E = 0.00065 pos:1 to 38 ; gastrulation brain homeobox protein 1 [Rattus norvegicus] gi|14587197|gb|AAK70499 1|AF390072_1 homeodomain protein GBX2 [Rattus norvegicus] 785
SEQLLELEKEFHCKKYLSLTERSQIAHALKLSEVQVKI
>gi|68510382|gb|AAY98485.1| [Mus musculus] gi|68510382|gb|AAY98485.1| ;E = 2.5e-19 pos:140 to 199 ; NKX6 3 [Mus musculus] 786
KKHTRPTFTGHQIFALEKTFEQTKYLAGPERARLAYSLGMTESQVKVWFQNRRTKWRKKS
>gi|68437229|ref|XP_699549.1| [Danio rerio] gi|68437229|ref|XP_699549.1| ;E = 1.3e-26 pos:234 to 293 ; PREDICTED homeo box C11b [Danio rerio] 787
MRKKRCPYTKFQIRELEREFFFNVYINKEKRLQLSRILNLTDRQVKIWFQNRRMKEKKLS
>gi|68396876|ref|XP_682832.1| [Danio rerio] gi|68396876|ref|XP_682832.1| ;E = 3e-22 pos:174 to 233 ; PREDICTED BarH like 1 [Danio rerio] gi|123233004|emb|CAM16576 1| BarH like 1 1 [Danio rerio] gi|190338786|gb|AAI62091 1| BarH like 1 1 [Danio rerio] gi|190339220|gb|AAI62083 1| BarH like 1 1 [Danio rerio] 788
PRKARTAFTDHQLAQLERSFERQKYLSVQDRMELAASLNLTDTQVKTWYQNRRTKWKRQT
>gi|68367314|ref|XP_684904.1| [Danio rerio] gi|68367314|ref|XP_684904.1| ;E = 6.6e-19 pos:151 to 210 ; PREDICTED NK6 homeobox 3 isoform 1 [Danio rerio] 789
KKHTRPTFSGHQIFALEKTFEQTKYLAGPERARLAYSLGMTESQVKVWFQNRRTKWRKKS
>gi|683587|emb|CAA41844.1| [Myxine glutinosa] gi|683587|emb|CAA41844.1| ;E = 1.2e-10 pos:2 to 51 ; En B homeobox protein [Myxine glutinosa] 790
EQLQRLKSEFGASRYLTEARRQALAQELRLNEAQIKIWFQNKRAKLKKAN
>gi|683562|emb|CAA57912.1| [Gallus gallus] gi|683562|emb|CAA57912.1| ;E = 1.8e-19 pos:16 to 75 ; Cnot [Gallus gallus] 791
MKRVRTVFKPEQLERLEQEFLKQQYMVGTERVDLAATLRLTETQVKVWFQNRRIKWRKQS
>gi|68354030|ref|XP_684924.1| [Danio rerio] gi|68354030|ref|XP_684924.1| ;E = 3e-30 pos:187 to 246 ; PREDICTED similar to MOX 2 protein [Danio rerio] 792
PRKERTAFTKEQIRELEAEFAHHNYLTRLRRYEIAVNLDLTERQVKVWFQNRRMKWKRVK
>gi|68226720|ref|NP_919391.2| [Danio rerio] gi|68226720|ref|NP_919391.2| ;E = 9.4e-22 pos:92 to 151 ; ventral anterior homeobox 1 [Danio rerio] gi|68085509|gb|AAH65951 2| Ventral anterior homeobox 1 [Danio rerio] 793
PKRTRTSFTAEQLYRLEMEFQRCQYVVGRERTELARQLNLSETQVKVWFQNRRTKQKKDQ
>gi|68144518|gb|AAY86180.1| [Heliocidaris tuberculata] gi|68144518|gb|AAY86180.1| ;E = 1.9e-29 pos:194 to 253 ; homeobox protein Hox11 13 [Heliocidaris tuberculata] 794
RRTKRRPYSKLQIYELEKEFQANMYLTRDRRSKLSQALDLTERQVKIWFQNRRMKMKKLN
>gi|68144516|gb|AAY86179.1| [Heliocidaris erythrogramma] gi|68144516|gb|AAY86179.1| ;E = 1.9e-29 pos:194 to 253 ; homeobox protein Hox11 13 [Heliocidaris erythrogramma] 795
RRTKRRPYSKLQIYELEKEFQANMYLTRDRRSKLSQALDLTERQVKIWFQNRRMKMKKLN
>gi|68144514|gb|AAY86178.1| [Heliocidaris tuberculata] gi|68144514|gb|AAY86178.1| ;E = 4.8e-21 pos:181 to 240 ; homeodomain protein Msx [Heliocidaris tuberculata] 796
NRKPRTPFTTSQLLALERKFRQKQYLSIAERAEFSASLNLTETQVKIWFQNRRAKAKRLQ
>gi|68144512|gb|AAY86177.1| [Heliocidaris erythrogramma] gi|68144512|gb|AAY86177.1| ;E = 4.8e-21 pos:181 to 240 ; homeodomain protein Msx [Heliocidaris erythrogramma] 797
NRKPRTPFTTSQLLALERKFRQKQYLSIAERAEFSASLNLTETQVKIWFQNRRAKAKRLQ
>gi|68131555|ref|NP_001020120.1| [Danio rerio] gi|68131555|ref|NP_001020120.1| ;E = 7.9e-22 pos:135 to 194 ; BarH like homeobox 1 [Danio rerio] gi|63101896|gb|AAH95353 1| BarH like homeobox 1 [Danio rerio] gi|182889448|gb|AAI65106 1| Barx1 protein [Danio rerio] 798
GRRSRTVFTELQLMGLEKRFEKQKYLSTPDRIDLAESLGLSQLQVKTWYQNRRMKWKKIV
>gi|68084732|gb|AAH36189.2| [Homo sapiens] gi|68084732|gb|AAH36189.2| ;E = 6.7e-16 pos:128 to 187 ; Distal less homeobox 1 [Homo sapiens] 799
IRKPRTIYCSLQLQALNRRFQQTQYLALPERAELAASLGLTQTQVKIWFQNKRSKFKKLM
>gi|6808023|emb|CAB70742.1| [Homo sapiens] gi|6808023|emb|CAB70742.1| ;E = 2.2e-42 pos:157 to 216 ; hypothetical protein [Homo sapiens] 800
PKRSRTAYTRQQVLELEKEFHYNRYLTRRRRVEIAHALCLSERQIKIWFQNRRMKWKKDH
>gi|6807|emb|CAA77838.1| [Caenorhabditis elegans] gi|6807|emb|CAA77838.1| ;E = 4.9e-22 pos:25 to 84 ; pceh16 1 protein [Caenorhabditis elegans] 801
ERKPRQAYSARQLDRLETEFQTDKYLSVNKRIQLSQTLNLTETQIKTWFQNRRTKWKKQL
>gi|67848413|gb|AAY82242.1| [Taenia asiatica] gi|67848413|gb|AAY82242.1| ;E = 6.6e-11 pos:1 to 39 ; bicoid like protein Hox1 [Taenia asiatica] 802
ALELEKEFHYNNYLARGRRTELSKQLLLTERQIKIWFQN
>gi|67677990|gb|AAH97733.1| [Xenopus laevis] gi|67677990|gb|AAH97733.1| ;E = 1.5e-15 pos:105 to 164 ; LOC780743 protein [Xenopus laevis] 803
IRKPRTIYSSLQLQALNHRFQQTQYLALPERAELAASLGVTQTQVKIWFQNKRSKYKKLI
>gi|67625731|ref|NP_001020013.1| [Mus musculus] gi|67625731|ref|NP_001020013.1| ;E = 1.1e-26 pos:232 to 291 ; homeobox C11 [Mus musculus] gi|34868677|ref|XP_345882 1| PREDICTED similar to homeobox C11 [Rattus norvegicus] gi|148672003|gb|EDL03950 1| homeobox C11 isoform CRA_b [Mus musculus] gi|223461102|gb|AAI39234 1| Homeo box C11 [Mus musculus] gi|223462766|gb|AAI39270 1| Homeo box C11 [Mus musculus] 804
TRKKRCPYSKFQIRELEREFFFNVYINKEKRLQLSRMLNLTDRQVKIWFQNRRMKEKKLS
>gi|6755957|ref|NP_036042.1| [Mus musculus] gi|6755957|ref|NP_036042.1| ;E = 9.4e-22 pos:102 to 161 ; ventral anterior homeobox containing gene 2 [Mus musculus] gi|62901394|sp|Q9WTP9 1|VAX2_MOUSE RecName Full Ventral anterior homeobox 2 AltName Full Ventral retina homeodomain protein gi|6649918|gb|AAF21632 1|AF028715_1 ventral retina homeodomain protein [Mus musculus] gi|4589696|dbj|BAA76867 1| homeobox protein [Mus musculus] gi|5912493|emb|CAB56169 1| Vax2 protein [Mus musculus] gi|109732632|gb|AAI16390 1| Ventral anterior homeobox containing gene 2 [Mus musculus] gi|109732875|gb|AAI16391 1| Ventral anterior homeobox containing gene 2 [Mus musculus] gi|146141241|gb|AAH90635 1| Ventral anterior homeobox containing gene 2 [Mus musculus] gi|148666682|gb|EDK99098 1| ventral anterior homeobox containing gene 2 [Mus musculus] 805
PKRTRTSFTAEQLYRLEMEFQRCQYVVGRERTELARQLNLSETQVKVWFQNRRTKQKKDQ
>gi|6754860|ref|NP_035049.1| [Mus musculus] gi|6754860|ref|NP_035049.1| ;E = 1.4e-14 pos:128 to 187 ; NK2 transcription factor related locus 2 isoform 1 [Mus musculus] gi|1708210|sp|P42586 2|NKX22_MOUSE RecName Full Homeobox protein Nkx 2 2 AltName Full Homeobox protein NK 2 homolog B gi|1019864|gb|AAA79303 1| homeodomain protein gi|74187768|dbj|BAE24543 1| unnamed protein product [Mus musculus] gi|123236537|emb|CAM18322 1| NK2 transcription factor related locus 2 (Drosophila) [Mus musculus] gi|187952829|gb|AAI38161 1| Nkx2 2 protein [Mus musculus] gi|187953829|gb|AAI38160 1| Nkx2 2 protein [Mus musculus] gi|1587713|prf||2207236A nkx 2 2 gene 806
KRKRRVLFSKAQTYELERRFRQQRYLSAPEREHLASLIRLTPTQVKIWFQNHRYKMKRAR
>gi|6754756|ref|NP_034966.1| [Mus musculus] gi|6754756|ref|NP_034966.1| ;E = 6.2e-23 pos:87 to 146 ; homeobox msh like 3 [Mus musculus] gi|2495284|sp|P70354 1|MSX3_MOUSE RecName Full Homeobox protein MSX 3 gi|1470111|gb|AAB49935 1| similar to the Drosophila melanogaster muscle segment homeobox (msh) protein encoded by GenBank Accession Number U33319 gi|3094003|gb|AAC15459 1| homeobox protein MSX3 [Mus musculus] gi|148685945|gb|EDL17892 1| homeobox msh like 3 isoform CRA_a [Mus musculus] gi|187950709|gb|AAI37579 1| Msx3 protein [Mus musculus] gi|187953603|gb|AAI37578 1| Msx3 protein [Mus musculus] 807
NRKPRTPFTTAQLLALERKFHQKQYLSIAERAEFSSSLSLTETQVKIWFQNRRAKAKRLQ
>gi|6754680|ref|NP_034921.1| [Mus musculus] gi|6754680|ref|NP_034921.1| ;E = 3.4e-29 pos:170 to 229 ; mesenchyme homeobox 1 [Mus musculus] gi|417309|sp|P32442 1|MEOX1_MOUSE RecName Full Homeobox protein MOX 1 AltName Full Mesenchyme homeobox 1 gi|57940|emb|CAA78812 1| Mox 1 [Mus musculus] gi|15029732|gb|AAH11082 1| Mesenchyme homeobox 1 [Mus musculus] gi|26342609|dbj|BAC34961 1| unnamed protein product [Mus musculus] gi|123239588|emb|CAM24247 1| mesenchyme homeobox 1 [Mus musculus] gi|148702122|gb|EDL34069 1| mesenchyme homeobox 1 [Mus musculus] 808
ARKERTAFTKEQLRELEAEFAHHNYLTRLRRYEIAVNLDLSERQVKVWFQNRRMKWKRVK
>gi|6754512|ref|NP_034822.1| [Mus musculus] gi|6754512|ref|NP_034822.1| ;E = 2.1e-19 pos:84 to 143 ; ladybird homeobox homolog 2 [Mus musculus] gi|81907629|sp|Q9WUN8 1|LBX2_MOUSE RecName Full Transcription factor LBX2 AltName Full Ladybird homeobox protein homolog 2 gi|4884984|gb|AAD31905 1|AF146150_1 ladybird like homeodomain protein LBX2 [Mus musculus] gi|12833220|dbj|BAB22441 1| unnamed protein product [Mus musculus] 809
RRKSRTAFTAQQVLELERRFVFQKYLAPSERDGLAARLGLANAQVVTWFQNRRAKLKRDV
>gi|6754234|ref|NP_034585.1| [Mus musculus] gi|6754234|ref|NP_034585.1| ;E = 1.6e-43 pos:129 to 188 ; homeobox A7 [Mus musculus] gi|1346331|sp|P02830 2|HXA7_MOUSE RecName Full Homeobox protein Hox A7 AltName Full Hox 1 1 AltName Full M6 12 Short M6 gi|664758|gb|AAC52160 1| Hoxa7 gi|26329169|dbj|BAC28323 1| unnamed protein product [Mus musculus] gi|124297803|gb|AAI31979 1| Homeo box A7 [Mus musculus] gi|124376130|gb|AAI32644 1| Homeo box A7 [Mus musculus] gi|148666246|gb|EDK98662 1| homeobox A7 isoform CRA_c [Mus musculus] 810
RKRGRQTYTRYQTLELEKEFHFNRYLTRRRRIEIAHALCLTERQIKIWFQNRRMKWKKEH
>gi|6754232|ref|NP_034583.1| [Mus musculus] gi|6754232|ref|NP_034583.1| ;E = 2.1e-43 pos:195 to 254 ; homeo box A5 [Mus musculus] gi|123226|sp|P09021 1|HXA5_MOUSE RecName Full Homeobox protein Hox A5 AltName Full Hox 1 3 AltName Full M2 gi|51372|emb|CAA68364 1| homeo domain protein [Mus musculus] gi|51471|emb|CAA34738 1| unnamed protein product [Mus musculus] gi|193917|gb|AAA37838 1| homeobox 1 3 protein gi|309314|gb|AAA37837 1| homeo domain protein gi|148666242|gb|EDK98658 1| homeobox A5 [Mus musculus] gi|149033363|gb|EDL88164 1| rCG52336 [Rattus norvegicus] 811
GKRARTAYTRYQTLELEKEFHFNRYLTRRRRIEIAHALCLSERQIKIWFQNRRMKWKKDN
>gi|6754230|ref|NP_034581.1| [Mus musculus] gi|6754230|ref|NP_034581.1| ;E = 7.5e-41 pos:139 to 198 ; homeobox A2 [Mus musculus] gi|399983|sp|P31245 1|HXA2_MOUSE RecName Full Homeobox protein Hox A2 AltName Full Hox 1 11 Short Hox1 11 gi|193898|gb|AAA37827 1| homeobox containing protein gi|193911|gb|AAA37835 1| homeobox protein gi|193913|gb|AAA37836 1| homeobox protein gi|109733225|gb|AAI17108 1| Homeo box A2 [Mus musculus] gi|109733995|gb|AAI17106 1| Homeo box A2 [Mus musculus] gi|148666233|gb|EDK98649 1| homeobox A2 [Mus musculus] 812
SRRLRTAYTNTQLLELEKEFHFNKYLCRPRRVEIAALLDLTERQVKVWFQNRRMKHKRQT
>gi|6754226|ref|NP_034580.1| [Mus musculus] gi|6754226|ref|NP_034580.1| ;E = 1.7e-25 pos:241 to 300 ; homeobox A11 [Mus musculus] gi|1708350|sp|P31311 2|HXA11_MOUSE RecName Full Homeobox protein Hox A11 AltName Full Hox 1 9 gi|664836|gb|AAA85710 1| homeobox protein gi|664838|gb|AAA85711 1| homeobox protein gi|74225693|dbj|BAE21679 1| unnamed protein product [Mus musculus] gi|111600151|gb|AAI19303 1| Homeo box A11 [Mus musculus] gi|148666254|gb|EDK98670 1| homeobox A11 [Mus musculus] 813
TRKKRCPYTKYQIRELEREFFFSVYINKEKRLQLSRMLNLTDRQVKIWFQNRRMKEKKIN
>gi|6754218|ref|NP_034575.1| [Mus musculus] gi|6754218|ref|NP_034575.1| ;E = 7.4e-23 pos:191 to 250 ; H6 homeo box 1 [Mus musculus] gi|81861331|sp|O70218 1|HMX1_MOUSE RecName Full Homeobox protein HMX1 AltName Full Homeobox protein H6 gi|2978515|gb|AAC24193 1| homeobox containing nuclear transcriptional factor Hmx1 [Mus musculus] gi|3253161|gb|AAC24324 1| homeobox containing nuclear transcriptional factor Hmx1 [Mus musculus] gi|148705536|gb|EDL37483 1| H6 homeobox 1 [Mus musculus] gi|182888407|gb|AAI60207 1| H6 homeo box 1 [synthetic construct] 814
RKKTRTVFSRSQVFQLESTFDLKRYLSSAERAGLAASLQLTETQVKIWFQNRRNKWKRQL
>gi|6753952|ref|NP_034392.1| [Mus musculus] gi|6753952|ref|NP_034392.1| ;E = 9.5e-28 pos:247 to 306 ; gastrulation brain homeobox 2 [Mus musculus] gi|1351127|sp|P48031 1|GBX2_MOUSE RecName Full Homeobox protein GBX 2 AltName Full Gastrulation and brain specific homeobox protein 2 AltName Full Stimulated by retinoic acid gene 7 protein gi|755767|emb|CAA88737 1| Stra7 [Mus musculus] gi|3676057|gb|AAC61877 1| gastrulation brain homeobox 2 [Mus musculus] gi|109734223|gb|AAI16966 1| Gastrulation brain homeobox 2 [Mus musculus] gi|111307299|gb|AAI20493 1| Gastrulation brain homeobox 2 [Mus musculus] gi|148708152|gb|EDL40099 1| gastrulation brain homeobox 2 [Mus musculus] 815
NRRRRTAFTSEQLLELEKEFHCKKYLSLTERSQIAHALKLSEVQVKIWFQNRRAKWKRVK
>gi|6753752|ref|NP_034264.1| [Mus musculus] gi|6753752|ref|NP_034264.1| ;E = 2.5e-21 pos:235 to 294 ; engrailed 2 [Mus musculus] gi|462295|sp|P09066 2|HME2_MOUSE RecName Full Homeobox protein engrailed 2 Short Mo En 2 gi|293342|gb|AAA53527 1| engrailed protein gi|74180500|dbj|BAE34186 1| unnamed protein product [Mus musculus] gi|146327372|gb|AAI41439 1| Engrailed 2 [synthetic construct] gi|148705280|gb|EDL37227 1| engrailed 2 [Mus musculus] gi|148921844|gb|AAI46582 1| Engrailed 2 [synthetic construct] 816
DKRPRTAFTAEQLQRLKAEFQTNRYLTEQRRQSLAQELSLNESQIKIWFQNKRAKIKKAT
>gi|6753648|ref|NP_034185.1| [Mus musculus] gi|6753648|ref|NP_034185.1| ;E = 4e-18 pos:129 to 188 ; distal less homeobox 3 [Mus musculus] gi|2495277|sp|Q64205 1|DLX3_MOUSE RecName Full Homeobox protein DLX 3 gi|1470297|gb|AAB33879 1| Distal less homeobox gene [Mus sp ] gi|19849181|gb|AAL99502 1| distal less homeo box 3 [Mus musculus] gi|37589058|gb|AAH58852 1| Distal less homeobox 3 [Mus musculus] gi|56205584|emb|CAI23973 1| distal less homeobox 3 [Mus musculus] gi|148684020|gb|EDL15967 1| distal less homeobox 3 [Mus musculus] 817
VRKPRTIYSSYQLAALQRRFQKAQYLALPERAELAAQLGLTQTQVKIWFQNRRSKFKKLY
>gi|6753646|ref|NP_034184.1| [Mus musculus] gi|6753646|ref|NP_034184.1| ;E = 1.4e-18 pos:155 to 214 ; distal less homeobox 2 [Mus musculus] gi|730929|sp|P40764 1|DLX2_MOUSE RecName Full Homeobox protein DLX 2 AltName Full Homeobox protein TES 1 gi|201921|gb|AAA40412 1| Tes 1 homeobox protein gi|1477590|gb|AAB40901 1| DLX 2 gi|62871643|gb|AAH94317 1| Distal less homeobox 2 [Mus musculus] gi|74194789|dbj|BAE25991 1| unnamed protein product [Mus musculus] gi|123233586|emb|CAM23835 1| distal less homeobox 2 [Mus musculus] gi|148695146|gb|EDL27093 1| distal less homeobox 2 [Mus musculus] 818
VRKPRTIYSSFQLAALQRRFQKTQYLALPERAELAASLGLTQTQVKIWFQNRRSKFKKMW
>gi|6753644|ref|NP_034183.1| [Mus musculus] gi|6753644|ref|NP_034183.1| ;E = 1.9e-16 pos:128 to 187 ; distal less homeobox 1 [Mus musculus] gi|209915607|ref|NP_001094001 1| distal less homeobox 1 [Rattus norvegicus] gi|2495275|sp|Q64317 1|DLX1_MOUSE RecName Full Homeobox protein DLX 1 gi|1477586|gb|AAB40899 1| DLX 1 gi|1477588|gb|AAB40900 1| DLX 1 [Mus musculus] gi|50927502|gb|AAH79609 1| Distal less homeobox 1 [Mus musculus] gi|123233585|emb|CAM23834 1| distal less homeobox 1 [Mus musculus] gi|148695144|gb|EDL27091 1| distal less homeobox 1 isoform CRA_a [Mus musculus] gi|149022210|gb|EDL79104 1| distal less homeobox 1 [Rattus norvegicus] 819
IRKPRTIYSSLQLQALNRRFQQTQYLALPERAELAASLGLTQTQVKIWFQNKRSKFKKLM
>gi|67475248|gb|AAY67936.1| [Danio rerio] gi|67475248|gb|AAY67936.1| ;E = 8e-22 pos:166 to 221 ; homeobox c11a [Danio rerio] 820
TRKKRCPYSKFQIRELEREFFFNVYINKEKRLQLSRMLNLTDRQVKIWFQNRRMKE
>gi|67475236|gb|AAY67934.1| [Danio rerio] gi|67475236|gb|AAY67934.1| ;E = 6.1e-06 pos:96 to 131 ; homeobox c9a [Danio rerio] 821
TRKKRCPYTKYQTLELEKEFLFNMYLTRDRRYEVAR
>gi|6729354|dbj|BAA89787.1| [Aurelia aurita] gi|6729354|dbj|BAA89787.1| ;E = 8.8e-11 pos:1 to 39 ; Scox 3 homeodomain protein [Aurelia aurita] 822
ELEKEFHYNHFVKKDRRSELAKMLNLTERQIKIWFQNSR
>gi|6729352|dbj|BAA89786.1| [Aurelia aurita] gi|6729352|dbj|BAA89786.1| ;E = 1.9e-09 pos:1 to 38 ; neoScox 1 homeodomain protein [Aurelia aurita] 823
ELEKEFLYSRYLTKERRKDLSDTLRLTERQIKIWFQNR
>gi|671861|emb|CAA35965.1| [Drosophila melanogaster] gi|671861|emb|CAA35965.1| ;E = 6.7e-22 pos:388 to 447 ; empty spiracles homeotic protein [Drosophila melanogaster] gi|226721|prf||1604244A empty spiracles gene 824
PKRIRTAFSPSQLLKLEHAFESNQYVVGAERKALAQNLNLSETQVKVWFQNRRTKHKRMQ
>gi|671664|emb|CAA41846.1| [Xenopus laevis] gi|671664|emb|CAA41846.1| ;E = 9.1e-12 pos:1 to 51 ; En 1b homeobox protein [Xenopus laevis] 825
AEQLQRLKAEFQANRYITEQRRQTLAQELSLNESQIKIWFQNKRAKIKKAS
>gi|671663|emb|CAA41845.1| [Xenopus laevis] gi|671663|emb|CAA41845.1| ;E = 4.3e-12 pos:1 to 51 ; En 1a homeobox protein [Xenopus laevis] 826
AEQLQRLKAEFQANRYITEQRRQSLAQELSLNESQIKIWFQNKRAKIKKAS
>gi|6715494|gb|AAF26436.1|AF220096_1 [Drosophila melanogaster] gi|6715494|gb|AAF26436.1|AF220096_1 ;E = 1.1e-15 pos:165 to 224 ; homeobox protein Scarecrow [Drosophila melanogaster] 827
RRKRRVLFTQAQVYELERRFKQQRYLSAPEREHLASLIHLTPTQVKIWFQNHRYKCKRQA
>gi|6706217|emb|CAB65909.1| [Homo sapiens] gi|6706217|emb|CAB65909.1| ;E = 1.2e-43 pos:146 to 205 ; homeobox protein [Homo sapiens] 828
GRRGRQTYTRYQTLELEKEFHYNRYLTRRRRIEIAHALCLTERQIKIWFQNRRMKWKKES
>gi|6692800|dbj|BAA89415.1| [Aurelia aurita] gi|6692800|dbj|BAA89415.1| ;E = 3e-10 pos:1 to 39 ; Scox 7 homeodomain protein [Aurelia aurita] 829
ELEKEFNTCQYVSRRRRIEIAYALNLTEKQIKTWFQNRR
>gi|66911689|gb|AAH97030.1| [Danio rerio] gi|66911689|gb|AAH97030.1| ;E = 8.3e-21 pos:209 to 268 ; BarH like 2 [Danio rerio] 830
PRKARTAFSDHQLNQLERSFERQKYLSVQDRMDLAAALNLTDTQVKTWYQNRRTKWKRQT
>gi|66911681|gb|AAH96950.1| [Danio rerio] gi|66911681|gb|AAH96950.1| ;E = 1.9e-35 pos:184 to 243 ; Hoxb9a protein [Danio rerio] 831
SRKKRCPYTKYQTLELEKEFLFNMYLTRDRRHEVARLLNLTERQVKIWFQNRRMKMKKMN
>gi|669106|emb|CAA68362.1| [Mus musculus] gi|669106|emb|CAA68362.1| ;E = 2.5e-21 pos:35 to 94 ; homoebox protein En 2 [Mus musculus] 832
DKRPRTAFTAEQLQRLKAEFQTNRYLTEQRRQSLAQELSLNESQIKIWFQNKRAKIKKAT
>gi|669105|emb|CAA68361.1| [Mus musculus] gi|669105|emb|CAA68361.1| ;E = 3.1e-20 pos:35 to 94 ; homeobox protein En 1 [Mus musculus] 833
DKRPRTAFTAEQLQRLKAEFQANRYITEQRRQTLAQELSLNESQIKIWFQNKRAKIKKAT
>gi|6683068|dbj|BAA89014.1| [Ptychodera flava] gi|6683068|dbj|BAA89014.1| ;E = 1e-17 pos:121 to 180 ; Pf Dlx [Ptychodera flava] 834
MRKPRTIYSSLQLQQLNRRFQRTQYLALPERAELAASLGLTQTQVKIWFQNRRSKYKKVL
>gi|6680914|ref|NP_031700.1| [Mus musculus] gi|6680914|ref|NP_031700.1| ;E = 1.7e-26 pos:171 to 230 ; caudal type homeo box 4 [Mus musculus] gi|729725|sp|Q07424 1|CDX4_MOUSE RecName Full Homeobox protein CDX 4 AltName Full Caudal type homeobox protein 4 gi|388040|gb|AAA16901 1| homeobox protein gi|21425588|emb|CAD33953 1| Cdx4 [Mus musculus] gi|111600846|gb|AAI19159 1| Caudal type homeo box 4 [Mus musculus] gi|122890174|emb|CAM13950 1| caudal type homeo box 4 [Mus musculus] gi|148682161|gb|EDL14108 1| caudal type homeobox 4 [Mus musculus] 835
KEKYRVVYTDHQRLELEKEFHCNRYITIRRKSELAVNLGLSERQVKIWFQNRRAKERKMI
>gi|6680257|ref|NP_032299.1| [Mus musculus] gi|6680257|ref|NP_032299.1| ;E = 7.7e-27 pos:264 to 323 ; homeo box D11 [Mus musculus] gi|871428|emb|CAA42943 1| Hox 4 6 [Mus musculus] gi|123233095|emb|CAM20527 1| homeo box D11 [Mus musculus] gi|148695224|gb|EDL27171 1| homeobox D11 isoform CRA_b [Mus musculus] gi|187951861|gb|AAI38116 1| Homeo box D11 [Mus musculus] 836
SRKKRCPYTKYQIRELEREFFFNVYINKEKRLQLSRMLNLTDRQVKIWFQNRRMKEKKLN
>gi|6680255|ref|NP_032298.1| [Mus musculus] gi|6680255|ref|NP_032298.1| ;E = 5.6e-36 pos:192 to 251 ; homeobox C9 [Mus musculus] gi|109097001|ref|XP_001108256 1| PREDICTED similar to Homeobox protein Hox C9 (Hox 3 2) isoform 1 [Macaca mulatta] gi|109097003|ref|XP_001108312 1| PREDICTED similar to Homeobox protein Hox C9 (Hox 3 2) isoform 2 [Macaca mulatta] gi|109482994|ref|XP_001069461 1| PREDICTED similar to Homeobox protein Hox C9 (Hox 3 2) isoform 2 [Rattus norvegicus] gi|400010|sp|P09633 2|HXC9_MOUSE RecName Full Homeobox protein Hox C9 AltName Full Hox 3 2 gi|57879|emb|CAA39026 1| Hox 3 2 [Mus musculus] gi|12848755|dbj|BAB28077 1| unnamed protein product [Mus musculus] gi|26347459|dbj|BAC37378 1| unnamed protein product [Mus musculus] gi|30047831|gb|AAH50838 1| Homeo box C9 [Mus musculus] gi|148671998|gb|EDL03945 1| homeobox C9 isoform CRA_a [Mus musculus] gi|149031892|gb|EDL86804 1| rCG50687 [Rattus norvegicus] 837
TRKKRCPYTKYQTLELEKEFLFNMYLTRDRRYEVARVLNLTERQVKIWFQNRRMKMKKMN
>gi|6680247|ref|NP_032293.1| [Mus musculus] gi|6680247|ref|NP_032293.1| ;E = 4.2e-21 pos:218 to 277 ; homeobox B13 [Mus musculus] gi|2495325|sp|P70321 1|HXB13_MOUSE RecName Full Homeobox protein Hox B13 gi|1519038|gb|AAC52769 1| Hoxb 13 [Mus musculus] gi|15489045|gb|AAH13639 1| Homeo box B13 [Mus musculus] gi|37589154|gb|AAH58813 1| Homeo box B13 [Mus musculus] gi|37589951|gb|AAH51087 2| Homeo box B13 [Mus musculus] gi|123255589|emb|CAM27136 1| homeo box B13 [Mus musculus] gi|148684071|gb|EDL16018 1| homeobox B13 [Mus musculus] 838
GRKKRIPYSKGQLRELEREYAANKFITKDKRRKISAATSLSERQITIWFQNRRVKEKKVL
>gi|6680245|ref|NP_032290.1| [Mus musculus] gi|6680245|ref|NP_032290.1| ;E = 9.7e-22 pos:320 to 379 ; homeobox A13 [Mus musculus] gi|4033408|sp|Q62424 1|HXA13_MOUSE RecName Full Homeobox protein Hox A13 AltName Full Hox 1 10 gi|1399859|gb|AAB03322 1| transcription factor HOXA13 839
GRKKRVPYTKVQLKELEREYATNKFITKDKRRRISATTNLSERQVTIWFQNRRVKEKKVI
>gi|6680225|ref|NP_032276.1| [Mus musculus] gi|6680225|ref|NP_032276.1| ;E = 3e-18 pos:273 to 332 ; H2 0 like homeobox [Mus musculus] gi|2842643|sp|Q61670 1|HLX_MOUSE RecName Full H2 0 like homeobox protein AltName Full Homeobox protein HLX1 gi|10764148|gb|AAG22584 1|AF172318_1 H2 0 like homeo box gene [Mus musculus] gi|51331|emb|CAA41204 1| HLX [Mus musculus] gi|74152155|dbj|BAE32368 1| unnamed protein product [Mus musculus] gi|148681135|gb|EDL13082 1| H2 0 like homeobox 1 (Drosophila) isoform CRA_b [Mus musculus] 840
RSWSRAVFSNLQRKGLEKRFEIQKYVTKPDRKQLAAMLGLTDAQVKVWFQNRRMKWRHSK
>gi|6680219|ref|NP_032271.1| [Mus musculus] gi|6680219|ref|NP_032271.1| ;E = 9.9e-19 pos:138 to 197 ; hematopoietically expressed homeobox [Mus musculus] gi|1170322|sp|P43120 1|HHEX_MOUSE RecName Full Hematopoietically expressed homeobox protein Hhex Short Homeobox protein HEX Short Homeobox protein PRH Short mHex gi|288501|emb|CAA79729 1| Hex haematopoieticly expressed homeobox gene [Mus musculus] gi|6137136|gb|AAF04349 1| hematopoietically expressed homeobox protein [Mus musculus] gi|26329355|dbj|BAC28416 1| unnamed protein product [Mus musculus] gi|37046756|gb|AAH57986 1| Hhex protein [Mus musculus] gi|148709844|gb|EDL41790 1| hematopoietically expressed homeobox [Mus musculus] 841
RKGGQVRFSNDQTVELEKKFETQKYLSPPERKRLAKMLQLSERQVKTWFQNRRAKWRRLK
>gi|6680113|ref|NP_032204.1| [Mus musculus] gi|6680113|ref|NP_032204.1| ;E = 2.9e-31 pos:146 to 205 ; GS homeobox 1 [Mus musculus] gi|1708054|sp|P31315 2|GSX1_MOUSE RecName Full GS homeobox 1 AltName Full Homeobox protein GSH 1 gi|836958|gb|AAA96814 1| homeobox protein Gsh 1 gi|148673880|gb|EDL05827 1| genomic screened homeobox 1 [Mus musculus] gi|187957552|gb|AAI37770 1| Gsx1 protein [Mus musculus] 842
SKRMRTAFTSTQLLELEREFASNMYLSRLRRIEIATYLNLSEKQVKIWFQNRRVKHKKEG
>gi|6679713|ref|NP_031993.1| [Mus musculus] gi|6679713|ref|NP_031993.1| ;E = 6.6e-27 pos:191 to 250 ; even skipped homeotic gene 2 homolog [Mus musculus] gi|1706722|sp|P49749 1|EVX2_MOUSE RecName Full Homeobox even skipped homolog protein 2 AltName Full EVX 2 gi|193207|gb|AAA37585 1| homeobox protein gi|249138|gb|AAB22138 1| mesodermal cell dorsoventral fates determinator [Mus sp ] gi|123233092|emb|CAM20524 1| even skipped homeotic gene 2 homolog [Mus musculus] gi|148695219|gb|EDL27166 1| even skipped homeotic gene 2 homolog [Mus musculus] 843
VRRYRTAFTREQIARLEKEFYRENYVSRPRRCELAAALNLPETTIKVWFQNRRMKDKRQR
>gi|6679711|ref|NP_031992.1| [Mus musculus] gi|6679711|ref|NP_031992.1| ;E = 2e-26 pos:183 to 242 ; even skipped homeotic gene 1 homolog [Mus musculus] gi|119664|sp|P23683 1|EVX1_MOUSE RecName Full Homeobox even skipped homolog protein 1 AltName Full EVX 1 gi|94185|pir||S12541 evx1 protein murine sarcoma virus gi|50876|emb|CAA38145 1| Evx1 [Mus musculus] gi|148666263|gb|EDK98679 1| even skipped homeotic gene 1 homolog [Mus musculus] 844
MRRYRTAFTREQIARLEKEFYRENYVSRPRRCELAAALNLPETTIKVWFQNRRMKDKRQR
>gi|66793386|ref|NP_571192.2| [Danio rerio] gi|66793386|ref|NP_571192.2| ;E = 6.6e-38 pos:180 to 239 ; homeo box B3a [Danio rerio] gi|66267386|gb|AAH95559 1| Homeo box B3a [Danio rerio] 845
SKRARTAYTSAQLVELEKEFHFNRYLCRPRRVEMANLLNLSERQIKIWFQNRRMKYKKDQ
>gi|66793384|ref|NP_571603.2| [Danio rerio] gi|66793384|ref|NP_571603.2| ;E = 5.6e-36 pos:192 to 251 ; homeo box C9a [Danio rerio] gi|114152823|sp|Q9YGS6 2|HXC9A_DANRE RecName Full Homeobox protein Hox C9a Short Hox C9 gi|66267251|gb|AAH95014 1| Homeo box C9a [Danio rerio] gi|182888666|gb|AAI64046 1| Hoxc9a protein [Danio rerio] 846
TRKKRCPYTKYQTLELEKEFLFNMYLTRDRRYEVARVLNLTERQVKIWFQNRRMKMKKMN
>gi|6679269|ref|NP_032840.1| [Mus musculus] gi|6679269|ref|NP_032840.1| ;E = 9.5e-36 pos:147 to 206 ; pancreatic and duodenal homeobox 1 [Mus musculus] gi|1708541|sp|P52946 1|PDX1_MOUSE RecName Full Pancreas duodenum homeobox protein 1 AltName Full Insulin promoter factor 1 Short IPF 1 AltName Full Islet duodenum homeobox 1 Short IDX 1 AltName Full Somatostatin transactivating factor 1 Short STF 1 gi|414679|emb|CAA52389 1| IPF1 [Mus musculus] gi|12860791|dbj|BAB32045 1| unnamed protein product [Mus musculus] gi|73695366|gb|AAI03583 1| Pancreatic and duodenal homeobox 1 [Mus musculus] gi|73695390|gb|AAI03582 1| Pancreatic and duodenal homeobox 1 [Mus musculus] gi|73695436|gb|AAI03573 1| Pancreatic and duodenal homeobox 1 [Mus musculus] gi|111494175|gb|AAI05643 1| Pancreatic and duodenal homeobox 1 [Mus musculus] gi|148673882|gb|EDL05829 1| insulin promoter factor 1 homeodomain transcription factor [Mus musculus] 847
NKRTRTAYTRAQLLELEKEFLFNKYISRPRRVELAVMLNLTERHIKIWFQNRRMKWKKEE
>gi|6679068|ref|NP_032726.1| [Mus musculus] gi|6679068|ref|NP_032726.1| ;E = 9.9e-18 pos:137 to 196 ; NK2 transcription factor related locus 5 [Mus musculus] gi|1170294|sp|P42582 1|NKX25_MOUSE RecName Full Homeobox protein Nkx 2 5 AltName Full Homeobox protein NK 2 homolog E AltName Full Cardiac specific homeobox AltName Full Homeobox protein CSX gi|2706485|emb|CAA53169 1| homeobox [Mus musculus] gi|4050016|gb|AAC97934 1| homeobox protein NKX 2 5 [Mus musculus] gi|74209095|dbj|BAE24947 1| unnamed protein product [Mus musculus] gi|148690570|gb|EDL22517 1| NK2 transcription factor related locus 5 (Drosophila) [Mus musculus] gi|223460028|gb|AAI39304 1| NK2 transcription factor related locus 5 (Drosophila) [Mus musculus] gi|223460430|gb|AAI39300 1| NK2 transcription factor related locus 5 (Drosophila) [Mus musculus] 848
RRKPRVLFSQAQVYELERRFKQQRYLSAPERDQLASVLKLTSTQVKIWFQNRRYKCKRQR
>gi|6678557|ref|NP_033527.1| [Mus musculus] gi|6678557|ref|NP_033527.1| ;E = 9.4e-22 pos:100 to 159 ; ventral anterior homeobox containing gene 1 [Mus musculus] gi|109896156|sp|Q2NKI2 2|VAX1_MOUSE RecName Full Ventral anterior homeobox 1 gi|3641258|gb|AAC36319 1| ventral anterior homeobox containing protein 1 [Mus musculus] gi|4589691|dbj|BAA76866 1| homeobox protein [Mus musculus] 849
PKRTRTSFTAEQLYRLEMEFQRCQYVVGRERTELARQLNLSETQVKVWFQNRRTKQKKDQ
>gi|6678367|ref|NP_033418.1| [Mus musculus] gi|6678367|ref|NP_033418.1| ;E = 2.7e-19 pos:157 to 216 ; T cell leukemia homeobox 2 [Mus musculus] gi|6016286|sp|Q61663 1|TLX2_MOUSE RecName Full T cell leukemia homeobox protein 2 AltName Full Homeobox protein Hox 11L1 AltName Full Homeobox TLX 2 AltName Full PMUR10F gi|193844|gb|AAA37805 1| homeobox protein gi|148666639|gb|EDK99055 1| T cell leukemia homeobox 2 isoform CRA_b [Mus musculus] gi|187950979|gb|AAI38242 1| T cell leukemia homeobox 2 [Mus musculus] gi|187951899|gb|AAI38241 1| T cell leukemia homeobox 2 [Mus musculus] 850
RKKPRTSFSRSQVLELERRFLRQKYLASAERAALAKALRMTDAQVKTWFQNRRTKWRRQT
>gi|6677853|ref|NP_033149.1| [Mus musculus] gi|6677853|ref|NP_033149.1| ;E = 5.1e-23 pos:156 to 215 ; NK1 transcription factor related locus 2 [Mus musculus] gi|1170291|sp|P42580 1|NKX12_MOUSE RecName Full NK1 transcription factor related protein 2 AltName Full Homeobox protein SAX 1 AltName Full NKX 1 1 gi|7248794|gb|AAF43671 1|AF222444_1 homeodomain protein [Mus musculus] gi|453172|emb|CAA53153 1| Sax 1 [Mus musculus] gi|7248791|gb|AAF43669 1| homeobox protein [Mus musculus] gi|141796983|gb|AAI39758 1| NK1 transcription factor related locus 2 (Drosophila) [Mus musculus] gi|148685786|gb|EDL17733 1| NK1 transcription factor related locus 2 (Drosophila) isoform CRA_b [Mus musculus] 851
PRRARTAFTYEQLVALENKFRATRYLSVCERLNLALSLSLTETQVKIWFQNRRTKWKKQN
>gi|66773958|sp|Q5EU41.1|HXD13_CARPS [Carollia perspicillata] gi|66773958|sp|Q5EU41.1|HXD13_CARPS ;E = 2.3e-20 pos:266 to 325 ; RecName Full Homeobox protein Hox D13 gi|58200449|gb|AAW66480 1| HOXD13 [Carollia perspicillata] 852
GRKKRVPYTKLQLKELENEYAINKFINKDKRRRISAATNLSERQVTIWFQNRRVKDKKIV
>gi|66773957|sp|Q5EU40.1|HXD12_CARPS [Carollia perspicillata] gi|66773957|sp|Q5EU40.1|HXD12_CARPS ;E = 4.2e-25 pos:202 to 261 ; RecName Full Homeobox protein Hox D12 gi|58200450|gb|AAW66481 1| HOXD12 [Carollia perspicillata] 853
ARKKRKPYTKQQIAELENEFLLNEFINRQKRKELSNRLNLSDQQVKIWFQNRRMKKKRVV
>gi|6673|emb|CAA40419.1| [Caenorhabditis elegans] gi|6673|emb|CAA40419.1| ;E = 7.6e-22 pos:9 to 68 ; ceh 3 [Caenorhabditis elegans] 854
ADKYRMVYSDYQRLELEKEFHTSPFITSDRKSQLSTMLSLTERQIKIWFQNRRAKDRRDK
>gi|6671|emb|CAA77837.1| [Caenorhabditis elegans] gi|6671|emb|CAA77837.1| ;E = 1.9e-14 pos:14 to 66 ; ceh16 1 protein [Caenorhabditis elegans] 855
ERKPRQAYSARQLDRLETEFQTDKYLSVNKRIQLSQTLNLTETQIKTWFQNRR
>gi|66571114|gb|AAY51522.1| [Drosophila melanogaster] gi|66571114|gb|AAY51522.1| ;E = 9.4e-21 pos:217 to 276 ; IP08859p [Drosophila melanogaster] 856
RKKPRTSFTRIQVAELEKRFHKQKYLASAERAALARGLKMTDAQVKTWFQNRRTKWRRQT
>gi|66526656|ref|XP_394119.2| [Apis mellifera] gi|66526656|ref|XP_394119.2| ;E = 1.4e-38 pos:371 to 430 ; PREDICTED similar to Homeobox protein abdominal B (P3) (Infraabdominal 7) (IAB 7) (PH189) [Apis mellifera] 857
VRKKRKPYSKFQTLELEKEFLFNAYVSKQKRWELARNLNLTERQVKIWFQNRRMKNKKNS
>gi|66526537|ref|XP_623903.1| [Apis mellifera] gi|66526537|ref|XP_623903.1| ;E = 1.2e-43 pos:240 to 299 ; PREDICTED similar to Sex combs reduced CG1030 PA isoform A [Apis mellifera] 858
VKRQRTSYTRYQTLELEKEFHFNRYLTRRRRIEIAHALCLTERQIKIWFQNRRMKWKKEH
>gi|66476118|gb|AAX63776.2| [Oncorhynchus mykiss] gi|66476118|gb|AAX63776.2| ;E = 1.9e-25 pos:199 to 249 ; HoxD9aii [Oncorhynchus mykiss] 859
TRKKRCPYTKYQTLELEKEFLYNVYLTRDRRYEMARNLNLTERQVKIWFQN
>gi|66476117|gb|AAX63774.2| [Oncorhynchus mykiss] gi|66476117|gb|AAX63774.2| ;E = 5.4e-25 pos:195 to 245 ; HoxD9ai [Oncorhynchus mykiss] 860
TRKKRCPYTKYQTLELEKEFLFNMYLTRDRRYEVARILNLTERQVKIWFQN
>gi|66476116|gb|AAX63773.2| [Oncorhynchus mykiss] gi|66476116|gb|AAX63773.2| ;E = 5.4e-25 pos:195 to 245 ; HoxD9a 1 [Oncorhynchus mykiss] 861
TRKKRCPYTKYQTLELEKEFLFNMYLTRDRRYEVARILNLTERQVKIWFQN
>gi|66476115|gb|AAX63772.2| [Oncorhynchus mykiss] gi|66476115|gb|AAX63772.2| ;E = 6.4e-19 pos:165 to 208 ; HoxD4ai [Oncorhynchus mykiss] 862
PKRSRTAYTRQQVLELEKEFHFNRYLTRRRRIEIAHTLVLSERQ
>gi|66476114|gb|AAX63771.2| [Oncorhynchus mykiss] gi|66476114|gb|AAX63771.2| ;E = 2.4e-34 pos:218 to 277 ; HoxD10ai [Oncorhynchus mykiss] 863
GRKKRCPYTKHQTLELEKEFLFNMYLTRERRLEISKGVNLTDRQVKIWFQNRRMKLKKMS
>gi|66476113|gb|AAX63764.2| [Oncorhynchus mykiss] gi|66476113|gb|AAX63764.2| ;E = 5.6e-36 pos:188 to 247 ; HoxC9bi [Oncorhynchus mykiss] 864
TRKKRCPYTKYQTLELEKEFLFNMYLTRDRRYEVARVLNLTERQVKIWFQNRRMKMKKMN
>gi|66476112|gb|AAX63763.2| [Oncorhynchus mykiss] gi|66476112|gb|AAX63763.2| ;E = 0.00028 pos:128 to 159 ; HoxC6bii [Oncorhynchus mykiss] 865
RRRGRQIYSRYQTLELEKEFHFNRYLTRRRRI
>gi|66476111|gb|AAX63762.2| [Oncorhynchus mykiss] gi|66476111|gb|AAX63762.2| ;E = 6.1e-35 pos:140 to 194 ; HoxC6bi [Oncorhynchus mykiss] 866
RRRGRQIYSRYQTLELEKEFHFNRYLTRRRRIEIANALCLSERQIKIWFQNRRMK
>gi|66476110|gb|AAX63761.2| [Oncorhynchus mykiss] gi|66476110|gb|AAX63761.2| ;E = 2.3e-34 pos:154 to 208 ; HoxC4bii [Oncorhynchus mykiss] 867
TKRSRTAYTRQQVLELEKEFHYNRYLTRRRRIEIAHTLVLSERQIKIWFQNRRMK
>gi|66476109|gb|AAX63759.2| [Oncorhynchus mykiss] gi|66476109|gb|AAX63759.2| ;E = 4.2e-34 pos:155 to 209 ; HoxC4a 2 [Oncorhynchus mykiss] 868
SKRSRTAYTRQQVLELEKEFHYNRYLTRRRRIEIAHTLVLPERQIKIWFQNRRMK
>gi|66476108|gb|AAX63756.2| [Oncorhynchus mykiss] gi|66476108|gb|AAX63756.2| ;E = 5.4e-30 pos:11 to 62 ; HoxB4aii [Oncorhynchus mykiss] 869
PKRSRTAYTRQQVLELEKEFHYNRYLTRRRRVEIAHTLVLSERQIKIWFQNR
>gi|66476107|gb|AAX63755.2| [Oncorhynchus mykiss] gi|66476107|gb|AAX63755.2| ;E = 1.7e-34 pos:11 to 65 ; HoxB4ai [Oncorhynchus mykiss] 870
PKRSRTAYTRQQVLELEKEFHYNRYLTRRRRVEIAHTLVLSERQIKIWFQNRRMK
>gi|66476106|gb|AAX63753.2| [Oncorhynchus mykiss] gi|66476106|gb|AAX63753.2| ;E = 6.4e-42 pos:148 to 207 ; HoxA4aii [Oncorhynchus mykiss] 871
PKRSRTAYTRQQALELEKEFHFNRYLTRRRRVEIAHTMCLTERQVKIWFQNRRMKWKKDH
>gi|66476105|gb|AAX63752.2| [Oncorhynchus mykiss] gi|66476105|gb|AAX63752.2| ;E = 1.3e-41 pos:148 to 207 ; HoxA4ai [Oncorhynchus mykiss] 872
PKRSRTAYTRQQALELEKEFHFNRYLTRRRRVEIAHTMCLSERQVKIWFQNRRMKWKKDH
>gi|66476104|gb|AAX63749.2| [Oncorhynchus mykiss] gi|66476104|gb|AAX63749.2| ;E = 4.1e-40 pos:118 to 177 ; HoxA2bi [Oncorhynchus mykiss] 873
SRRLRTAYTNTQLLELEKEFHFNKYLCRPRRVEIAALLNLTERQVKVWFQNRRMKHKRQT
>gi|66476102|gb|AAX63748.2| [Oncorhynchus mykiss] gi|66476102|gb|AAX63748.2| ;E = 8 pos:214 to 242 ; HoxA11b 2 [Oncorhynchus mykiss] 874
TRKKRCPYTKYQIRELEREFFFSVYINKE
>gi|66476100|gb|AAX63747.2| [Oncorhynchus mykiss] gi|66476100|gb|AAX63747.2| ;E = 8 pos:214 to 242 ; HoxA11bi [Oncorhynchus mykiss] 875
TRKKRCPYTKYQIRELEREFFFSVYINKE
>gi|66394667|gb|AAY46193.1| [Ovis aries] gi|66394667|gb|AAY46193.1| ;E = 1.4e-14 pos:120 to 179 ; NK2 transcription factor related locus 2 [Ovis aries] 876
KRKRRVLFSKAQTYELERRFRQQRYLSAPEREHLASLIRLTPTQVKIWFQNHRYKMKRAR
>gi|66394665|gb|AAY46192.1| [Ovis aries] gi|66394665|gb|AAY46192.1| ;E = 1.7e-18 pos:10 to 69 ; NK6 transcription factor related locus 1 [Ovis aries] 877
RKHTRPTFSGQQIFALEKTFEQTKYLAGPERARLAYSLGMTESQVKVWFQNRRTKWRKKH
>gi|66364492|gb|AAH95947.1| [Mus musculus] gi|66364492|gb|AAH95947.1| ;E = 2.2e-42 pos:161 to 220 ; Homeo box B4 [Mus musculus] 878
PKRSRTAYTRQQVLELEKEFHYNRYLTRRRRVEIAHALCLSERQIKIWFQNRRMKWKKDH
>gi|6635248|dbj|BAA88625.1| [Aurelia aurita] gi|6635248|dbj|BAA88625.1| ;E = 3.4e-08 pos:1 to 38 ; Scox 6 homeodomain protein [Aurelia aurita] 879
ELEKEFQKNKYIPREKRIEMSVVLDLTERQIKTWFQNR
>gi|6635246|dbj|BAA88624.1| [Aurelia aurita] gi|6635246|dbj|BAA88624.1| ;E = 4.4e-10 pos:1 to 38 ; Scox 2 homeodomain protein [Aurelia aurita] 880
ELEKEFQNNRYLSRLRRIQIAAMLDLTEKQVKIWFQNS
>gi|66347927|ref|NP_571230.1| [Danio rerio] gi|66347927|ref|NP_571230.1| ;E = 7.6e-35 pos:256 to 315 ; homeo box A10b [Danio rerio] gi|60392410|sp|Q8AWY2 1|HXAAB_DANRE RecName Full Homeobox protein Hox A10b Short Hox A10 gi|26984645|emb|CAD59110 1| homeo box protein A10b [Danio rerio] gi|190336905|gb|AAI62345 1| Homeo box A10b [Danio rerio] 881
GRKKRCPYTKHQTLELEKEFLFNMYLTRERRLEISRSVHLTDRQVKIWFQNRRMKLKKMS
>gi|6633798|ref|NP_003649.2| [Homo sapiens] gi|6633798|ref|NP_003649.2| ;E = 1.9e-22 pos:133 to 192 ; BarH like homeobox 2 [Homo sapiens] gi|114641217|ref|XP_522247 2| PREDICTED BarH like homeobox 2 [Pan troglodytes] gi|5459379|emb|CAB50736 1| Barx2 protein [Homo sapiens] gi|46854659|gb|AAH69378 1| BARX homeobox 2 [Homo sapiens] gi|109730251|gb|AAI11573 1| BARX homeobox 2 [Homo sapiens] gi|109730357|gb|AAI11433 1| BARX homeobox 2 [Homo sapiens] gi|119588147|gb|EAW67743 1| BarH like homeobox 2 [Homo sapiens] 882
PRRSRTIFTELQLMGLEKKFQKQKYLSTPDRLDLAQSLGLTQLQVKTWYQNRRMKWKKMV
>gi|662847|gb|AAA65185.1| [Mus musculus] gi|662847|gb|AAA65185.1| ;E = 9.5e-28 pos:238 to 297 ; homeobox protein gi|1096657|prf||2112239A Gbx 2 gene 883
NRRRRTAFTSEQLLELEKEFHCKKYLSLTERSQIAHALKLSEVQVKIWFQNRRAKWKRVK
>gi|6580111|dbj|BAA88404.1| [Aurelia aurita] gi|6580111|dbj|BAA88404.1| ;E = 1.5e-08 pos:1 to 38 ; Scox 9 homeobox [Aurelia aurita] 884
ELEKEFLYHQYLTKERRSELSATIKLSERQIKVWFQNR
>gi|6567193|dbj|BAA88311.1| [Oryzias latipes] gi|6567193|dbj|BAA88311.1| ;E = 2.7e-11 pos:101 to 150 ; homeobox protein Msx4 [Oryzias latipes] 885
NRKPRTPFTTSQLLALERKFRQKQYLSMPERAEFSSSLTLTETQVKIWFQ
>gi|65301428|ref|NP_571244.2| [Danio rerio] gi|65301428|ref|NP_571244.2| ;E = 1.4e-20 pos:191 to 250 ; homeo box D13a [Danio rerio] gi|115502403|sp|Q90472 2|HXDDA_DANRE RecName Full Homeobox protein Hox D13a Short Hox D13 gi|61403377|gb|AAH91996 1| Homeo box D13a [Danio rerio] gi|169154439|emb|CAQ15522 1| homeo box D13a [Danio rerio] gi|182889642|gb|AAI65451 1| Hoxd13a protein [Danio rerio] gi|190337759|gb|AAI63878 1| Homeo box D13a [Danio rerio] 886
GRKKRVPYTKFQLKELEREYNTTKFITKENRRRIASSTNLSERQVTIWFQNRRVKDKKRP
>gi|65301426|ref|NP_571355.2| [Danio rerio] gi|65301426|ref|NP_571355.2| ;E = 7.2e-23 pos:149 to 208 ; empty spiracles homeobox 2 [Danio rerio] gi|62202080|gb|AAH92713 1| Empty spiracles homeobox 2 [Danio rerio] gi|182891742|gb|AAI65103 1| Emx2 protein [Danio rerio] 887
PKRIRTAFSPSQLLRLEHAFEKNHYVVGAERKQLAHSLSLTETQVKVWFQNRRTKFKRQK
>gi|65301422|ref|NP_571335.1| [Danio rerio] gi|65301422|ref|NP_571335.1| ;E = 7.4e-21 pos:139 to 198 ; muscle segment homeobox B [Danio rerio] gi|59799848|sp|Q03356 3|MSXB_DANRE RecName Full Homeobox protein MSH B gi|63102159|gb|AAH95311 1| Muscle segment homeobox B [Danio rerio] gi|182889680|gb|AAI65505 1| Msxb protein [Danio rerio] gi|220679193|emb|CAX13324 1| muscle segment homeobox B [Danio rerio] 888
NRKPRTPFSTSQLLSLERKFRQKQYLSIAERAEFSNSLNLTETQVKIWFQNRRAKAKRLQ
>gi|65301418|ref|NP_571240.1| [Danio rerio] gi|65301418|ref|NP_571240.1| ;E = 1.1e-26 pos:234 to 293 ; homeo box C11a [Danio rerio] gi|82230194|sp|Q58EL0 1|HXCBA_DANRE RecName Full Homeobox protein Hox C11a gi|61402494|gb|AAH91858 1| Homeo box C11a [Danio rerio] gi|182889182|gb|AAI64748 1| Hoxc11a protein [Danio rerio] 889
TRKKRCPYSKFQIRELEREFFFNVYINKEKRLQLSRMLNLTDRQVKIWFQNRRMKEKKLS
>gi|6513841|gb|AAD01939.2| [Homo sapiens] gi|6513841|gb|AAD01939.2| ;E = 1.1e-43 pos:130 to 189 ; homeobox protein HOXA7 [Homo sapiens] 890
RKRGRQTYTRYQTLELEKEFHFNRYLTRRRRIEIAHALCLTERQVKIWFQNRRMKWKKEH
>gi|64742|emb|CAA31020.1| [Xenopus laevis] gi|64742|emb|CAA31020.1| ;E = 2.6e-42 pos:59 to 118 ; unnamed protein product [Xenopus laevis] 891
RRRGRQIYSRYQTLELEKEFHFNRYLTRRRRIEIANALCLTERQIKIWFQNRRMKWKKES
>gi|64654375|gb|AAH96251.1| [Homo sapiens] gi|64654375|gb|AAH96251.1| ;E = 3.7e-27 pos:19 to 78 ; CDX1 protein [Homo sapiens] 892
KDKYRVVYTDHQRLELEKEFHYSRYITIRRKSELAANLGLTERQVKIWFQNRRAKERKVN
>gi|64467|emb|CAA43908.1| [Xenopus borealis] gi|64467|emb|CAA43908.1| ;E = 2.2e-35 pos:12 to 71 ; homeobox [Xenopus borealis] gi|59859875|gb|AAO43021 2| HoxA9 [Latimeria menadoensis] 893
TRKKRCPYTKHQTLELEKEFLFNMYLTRDRRYEVARLLNLTERQVKIWFQNRRMKMKKIN
>gi|6434806|emb|CAB61208.1| [Schistocerca gregaria] gi|6434806|emb|CAB61208.1| ;E = 3.6e-36 pos:61 to 120 ; group 3 homeodomain protein [Schistocerca gregaria] 894
SKRARTAYTSQQLIELEKEFSINRYLCRPRRIELAAQLGLTERQIKIWFQNRRMKYKKEK
>gi|64225290|ref|NP_835221.2| [Homo sapiens] gi|64225290|ref|NP_835221.2| ;E = 1.9e-16 pos:128 to 187 ; distal less homeobox 1 isoform 1 [Homo sapiens] gi|109100065|ref|XP_001085798 1| PREDICTED similar to distal less homeobox 1 isoform 1 isoform 2 [Macaca mulatta] gi|114581767|ref|XP_515907 2| PREDICTED similar to DLX 1 isoform 5 [Pan troglodytes] gi|114581769|ref|XP_001146738 1| PREDICTED similar to DLX 1 isoform 2 [Pan troglodytes] gi|114581771|ref|XP_001146800 1| PREDICTED similar to DLX 1 isoform 3 [Pan troglodytes] gi|114581773|ref|XP_001146865 1| PREDICTED similar to DLX 1 isoform 4 [Pan troglodytes] gi|116241335|sp|P56177 3|DLX1_HUMAN RecName Full Homeobox protein DLX 1 gi|37955822|gb|AAO91939 1| transcription factor DLX1 [Homo sapiens] gi|119631590|gb|EAX11185 1| distal less homeobox 1 isoform CRA_e [Homo sapiens] gi|119631592|gb|EAX11187 1| distal less homeobox 1 isoform CRA_e [Homo sapiens] 895
IRKPRTIYSSLQLQALNRRFQQTQYLALPERAELAASLGLTQTQVKIWFQNKRSKFKKLM
>gi|64116|emb|CAA34745.1| [Notophthalmus viridescens] gi|64116|emb|CAA34745.1| ;E = 8.7e-41 pos:11 to 70 ; NuHox 1 protein C terminal fragment (104 AA) [Notophthalmus viridescens] 896
RRRGRQIYSRYQTLELEKEFHFNRYLTRRRRIEIANASCLTERQIKIWFQNRRMKWKKES
>gi|63616|emb|CAA44007.1| [Gallus gallus] gi|63616|emb|CAA44007.1| ;E = 6.9e-21 pos:134 to 193 ; homeodomain protein [Gallus gallus] 897
NRKPRTPFTTSQLLALERKFRQKQYLSIAERAEFSSSLNLTETQVKIWFQNRRAKAKRLQ
>gi|63500|emb|CAA44425.1| [Gallus gallus] gi|63500|emb|CAA44425.1| ;E = 6.9e-21 pos:15 to 74 ; Hox 8 [Gallus gallus] gi|228516|prf||1805245B Hox8 gene 898
NRKPRTPFTTSQLLALERKFRQKQYLSIAERAEFSSSLNLTETQVKIWFQNRRAKAKRLQ
>gi|63498|emb|CAA43924.1| [Gallus gallus] gi|63498|emb|CAA43924.1| ;E = 3.8e-21 pos:15 to 74 ; HOX 7 [Gallus gallus] gi|228515|prf||1805245A Hox7 gene 899
NRKPRTPFTTAQLLALERKFRQKQYLSIAERAEFSSSLSLTETQVKIWFQNRRAKAKRLQ
>gi|63259070|gb|AAD46174.2|AF151671_1 [Neanthes virens] gi|63259070|gb|AAD46174.2|AF151671_1 ;E = 3.6e-41 pos:5 to 64 ; Lox5 homeobox protein [Nereis virens] 900
QKRTRQTYTRYQTLELEKEFHYNRYLTRRRRIEIAHALGLTERQIKIWFQNRRMKWKKEN
>gi|63103263|gb|AAD46176.2|AF151673_1 [Neanthes virens] gi|63103263|gb|AAD46176.2|AF151673_1 ;E = 1.6e-29 pos:6 to 65 ; Post2 homeobox protein [Nereis virens] 901
QRKKRKPYTRYQTMVLENEFMGNSYITRQKRWEISCKLHLSERQVKVWFQNRRMKRKKLN
>gi|63103214|gb|AAD46166.2|AF151663_1 [Neanthes virens] gi|63103214|gb|AAD46166.2|AF151663_1 ;E = 9.7e-40 pos:12 to 71 ; labial homeobox protein [Nereis virens] 902
PNMGRTNFTNKQLTELEKEFHFNKYLTRARRIEIAAALGLNETQVKIWFQNRRMKQKKRM
>gi|63103212|gb|AAD46167.2|AF151664_1 [Neanthes virens] gi|63103212|gb|AAD46167.2|AF151664_1 ;E = 2.6e-42 pos:17 to 76 ; probiscipedia homeobox protein [Nereis virens] 903
PRRLRTAYTNTQLLELEKEFHFNKYLCRPRRIEIAASLDLTERQVKVWFQNRRMKFKRQT
>gi|63103210|gb|AAD46169.2|AF151666_1 [Neanthes virens] gi|63103210|gb|AAD46169.2|AF151666_1 ;E = 4.8e-43 pos:9 to 68 ; deformed homeobox protein [Nereis virens] 904
SKRTRTAYTRHQVLELEKEFHFNRYLTRRRRIEIAHALCLTERQIKIWFQNRRMKWKKEN
>gi|63103208|gb|AAD46171.2|AF151668_1 [Neanthes virens] gi|63103208|gb|AAD46171.2|AF151668_1 ;E = 2.1e-38 pos:6 to 65 ; Lox2 homeobox protein [Nereis virens] 905
RRRGRQTYTRYQTLELEKEFKFNRYLTRKRRIELSHMLCLTERQIKIWFQNRRMKEKKEI
>gi|63101872|gb|AAH95303.1| [Danio rerio] gi|63101872|gb|AAH95303.1| ;E = 2.5e-18 pos:124 to 183 ; Dlx2a protein [Danio rerio] 906
VRKPRTIYSSFQLAALQRRFQKTQYLALPERAELAASLGLTQTQVKIWFQNRRSKFKKLW
>gi|63101442|gb|AAH95601.1| [Danio rerio] gi|63101442|gb|AAH95601.1| ;E = 7.2e-21 pos:34 to 93 ; Muscle segment homeobox E [Danio rerio] 907
NRKPRTPFSTAQLLALERKFRQKQYLSIAERAEFSSSLSLTETQVKIWFQNRRAKAKRLQ
>gi|63054872|ref|NP_006553.2| [Homo sapiens] gi|63054872|ref|NP_006553.2| ;E = 9e-22 pos:125 to 184 ; ladybird homeobox 1 [Homo sapiens] gi|117949813|sp|P52954 2|LBX1_HUMAN RecName Full Transcription factor LBX1 AltName Full Ladybird homeobox protein homolog 1 gi|116284361|gb|AAH69156 1| Ladybird homeobox 1 [Homo sapiens] gi|116318396|emb|CAH72508 2| ladybird homeobox 1 [Homo sapiens] gi|119570162|gb|EAW49777 1| ladybird homeobox homolog 1 (Drosophila) [Homo sapiens] gi|223460458|gb|AAI36322 1| Ladybird homeobox 1 [Homo sapiens] 908
RRKSRTAFTNHQIYELEKRFLYQKYLSPADRDQIAQQLGLTNAQVITWFQNRRAKLKRDL
>gi|630483|pir||S39068 [Hydra magnipapillata] gi|630483|pir||S39068 ;E = 1.6e-17 pos:1 to 45 ; homeotic protein cnox5 Hydra magnipapillata (fragment) 909
LENEFVRNNYLTRLRRYEIAVSLSLSERQVKVWFQNRRMKWKRVK
>gi|630482|pir||S39067 [Hydra magnipapillata] gi|630482|pir||S39067 ;E = 2.5e-29 pos:39 to 98 ; homeotic protein cnox4 Hydra magnipapillata (fragment) 910
AFRKRCSFGHSKIIELEKEFKYNKYLSRDRRVEFARNLELSESQIKIWFQNRRMKQKKEQ
>gi|630481|pir||S39066 [Hydra magnipapillata] gi|630481|pir||S39066 ;E = 4.6e-28 pos:12 to 71 ; homeotic protein cnox1 Hydra magnipapillata (fragment) 911
SKRKRMSYSKFQLHELEKEFSFNHFLRKERRTELAKLLKFSDRQIKIWFQNRRMKFKKEI
>gi|63028381|gb|AAY27072.1| [Oikopleura dioica] gi|63028381|gb|AAY27072.1| ;E = 6.4e-17 pos:78 to 137 ; Engrailed [Oikopleura dioica] 912
EKRPRTAFTSDQLEILQEEFDKHQYLTEDRRVLLAKQLKLSVSQIKVWFQNKRAKIKKVS
>gi|62958714|gb|AAY23670.1| [Oreochromis niloticus] gi|62958714|gb|AAY23670.1| ;E = 6.5e-25 pos:10 to 69 ; Hox protein [Oreochromis niloticus] 913
TRKKRKPYSKPQLAELENEFMMNEFINRQKRKELSDRLDLSDQQVKIWFQNRRMKKKRLM
>gi|62958711|gb|AAY23669.1| [Oreochromis niloticus] gi|62958711|gb|AAY23669.1| ;E = 1.4e-26 pos:5 to 64 ; Hox protein [Oreochromis niloticus] 914
SRKKRCPYSKYQIRELEREFFFNVYINKEKRLQLSRMLNLTDRQVKIWFQNRRMKEKKLN
>gi|62958708|gb|AAY23668.1| [Oreochromis niloticus] gi|62958708|gb|AAY23668.1| ;E = 1.7e-34 pos:17 to 76 ; Hox protein [Oreochromis niloticus] 915
GRKKRCPYTKHQTLELEKEFLFNMYLTRERRLEISRSVNLTDRQVKIWFQNRRMKLKKMN
>gi|62958705|gb|AAY23667.1| [Oreochromis niloticus] gi|62958705|gb|AAY23667.1| ;E = 1.2e-35 pos:11 to 70 ; Hox protein [Oreochromis niloticus] 916
TRKKRCPYTKYQTLELEKEFLYNMYLTRDRRYEVARILSLTERQVKIWFQNRRMKMKKMN
>gi|62958702|gb|AAY23666.1| [Oreochromis niloticus] gi|62958702|gb|AAY23666.1| ;E = 2.4e-43 pos:9 to 68 ; Hox protein [Oreochromis niloticus] 917
PKRSRTAYTRQQVLELEKEFHFNRYLTRRRRIEIAHTLCLSERQIKIWFQNRRMKWKKDH
>gi|62958699|gb|AAY23665.1| [Oreochromis niloticus] gi|62958699|gb|AAY23665.1| ;E = 4.8e-38 pos:12 to 71 ; Hox protein [Oreochromis niloticus] 918
SKRVRTAYTSAQLVELEKEFHFNRYLCRPRRVEMANLLNLTERQIKIWFQNRRMKYKKDQ
>gi|62958695|gb|AAV97688.2| [Oreochromis niloticus] gi|62958695|gb|AAV97688.2| ;E = 6.3e-21 pos:14 to 73 ; Hox protein [Oreochromis niloticus] 919
GRKKRVPYTKLQLKELEKEYAASKFITKDKRRRISAATNLSERQVTIWFQNRRVKEKKFV
>gi|62958693|gb|AAY23663.1| [Oreochromis niloticus] gi|62958693|gb|AAY23663.1| ;E = 1.1e-25 pos:9 to 68 ; Hox protein [Oreochromis niloticus] 920
TRKKRKPYSKLQLAELEGEFMLNEFITRQRRRELSDRLNLSDQQVKIWFQNRRMKKKRLM
>gi|62958690|gb|AAY23662.1| [Oreochromis niloticus] gi|62958690|gb|AAY23662.1| ;E = 1.1e-26 pos:5 to 64 ; Hox protein [Oreochromis niloticus] 921
TRKKRCPYSKFQIRELEREFFFNVYINKEKRLQLSRMLNLTDRQVKIWFQNRRMKEKKLS
>gi|62958685|gb|AAY23660.1| [Oreochromis niloticus] gi|62958685|gb|AAY23660.1| ;E = 5.6e-36 pos:12 to 71 ; Hox protein [Oreochromis niloticus] 922
TRKKRCPYTKYQTLELEKEFLFNMYLTRDRRYEVARVLNLTERQVKIWFQNRRMKMKKMN
>gi|62958681|gb|AAV97683.2| [Oreochromis niloticus] gi|62958681|gb|AAV97683.2| ;E = 2.5e-27 pos:1 to 48 ; Hox protein [Oreochromis niloticus] 923
TLELEKEFLFNPYLTRKRRIEVSHALALTERQVKIWFQNRRMKWKKEN
>gi|62958679|gb|AAY23658.1| [Oreochromis niloticus] gi|62958679|gb|AAY23658.1| ;E = 2.6e-42 pos:7 to 66 ; Hox protein [Oreochromis niloticus] 924
RRRGRQIYSRYQTLELEKEFHFNRYLTRRRRIEIANALCLTERQIKIWFQNRRMKWKKES
>gi|62958676|gb|AAV97681.2| [Oreochromis niloticus] gi|62958676|gb|AAV97681.2| ;E = 3e-43 pos:5 to 64 ; Hox protein [Oreochromis niloticus] 925
GKRSRTSYTRYQTLELEKEFHFNRYLSRRRRIEIAHTLCLNERQIKIWFQNRRMKWKKDS
>gi|62958674|gb|AAY23657.1| [Oreochromis niloticus] gi|62958674|gb|AAY23657.1| ;E = 3.5e-42 pos:9 to 68 ; Hox protein [Oreochromis niloticus] 926
PKRSRTAYTRQQVLELEKEFHYNRYLTRRRRIEIAHTLVLSERQIKIWFQNRRMKWKKDH
>gi|62958671|gb|AAY23656.1| [Oreochromis niloticus] gi|62958671|gb|AAY23656.1| ;E = 5.7e-36 pos:16 to 75 ; Hox protein [Oreochromis niloticus] 927
VKRERTAFTNNQLLELEKEFHFSPYLCRPRRLEMAAGLQLTDRQVKIWFQNRRMRYKKEQ
>gi|62958668|gb|AAY23655.1| [Oreochromis niloticus] gi|62958668|gb|AAY23655.1| ;E = 1.1e-42 pos:7 to 66 ; Hox protein [Oreochromis niloticus] 928
GRRGRQTYTRYQTLELEKEFHFNRYLTRRRRIEISHALCLTERQIKIWFQNRRMKWKKEN
>gi|62958662|gb|AAY23653.1| [Oreochromis niloticus] gi|62958662|gb|AAY23653.1| ;E = 4.1e-36 pos:15 to 74 ; Hox protein [Oreochromis niloticus] 929
SKRTRTAYTSAQLVELEKEFHFSRYLCRPRRVEMAGLLNLHERQIKIWFQNRRMKQKKDQ
>gi|62958659|gb|AAY23652.1| [Oreochromis niloticus] gi|62958659|gb|AAY23652.1| ;E = 4.3e-35 pos:12 to 71 ; Hox protein [Oreochromis niloticus] 930
HNVIRTNFTTKQLTELEKEFHFNKYLSRARRVEVAASLELNETQVKIWFQNRRMKQKKRE
>gi|62958656|gb|AAY23651.1| [Oreochromis niloticus] gi|62958656|gb|AAY23651.1| ;E = 2.1e-39 pos:3 to 62 ; Hox protein [Oreochromis niloticus] 931
RRRGRQTYSRYQTLELEKEFLFNPYLTRKRRIEVSHALALTERQVKIWFQNRRMKWKKEN
>gi|62958653|gb|AAY23650.1| [Oreochromis niloticus] gi|62958653|gb|AAY23650.1| ;E = 8.9e-40 pos:4 to 63 ; Hox protein [Oreochromis niloticus] 932
RRRGRQTYTRHQSLELEKEFHFNRYLTRKRQIEVAHALGLTERQIKIWFQNRRMKWKKEN
>gi|62958648|gb|AAY23649.1| [Oreochromis niloticus] gi|62958648|gb|AAY23649.1| ;E = 2.6e-42 pos:10 to 69 ; Hox protein [Oreochromis niloticus] 933
PKRSRTAYTRQQVLELEKEFHYNRYLTRRRRVEIAHTLCLSERQIKIWFQNRRMKWKKDH
>gi|62958645|gb|AAY23648.1| [Oreochromis niloticus] gi|62958645|gb|AAY23648.1| ;E = 6.6e-38 pos:22 to 81 ; Hox protein [Oreochromis niloticus] 934
SKRARTAYTSAQLVELEKEFHFNRYLCRPRRVEMANLLNLSERQIKIWFQNRRMKYKKDQ
>gi|62958642|gb|AAY23647.1| [Oreochromis niloticus] gi|62958642|gb|AAY23647.1| ;E = 8.3e-41 pos:15 to 74 ; Hox protein [Oreochromis niloticus] 935
SRRLRTAYTNTQLLELEKEFHFNKYLCRPRRVEIAALLDLTERQVKVWFQNRRMKHKRQN
>gi|62958637|gb|AAY23646.1| [Oreochromis niloticus] gi|62958637|gb|AAY23646.1| ;E = 7.6e-35 pos:35 to 94 ; Hox protein [Oreochromis niloticus] 936
GRKKRCPYTKHQTLELEKEFLFNMYLTRERRLEISRSVHLTDRQVKIWFQNRRMKLKKMS
>gi|62958634|gb|AAY23645.1| [Oreochromis niloticus] gi|62958634|gb|AAY23645.1| ;E = 7.8e-36 pos:25 to 84 ; Hox protein [Oreochromis niloticus] 937
TRKKRCPYTKHQILELEKEFLFNMYLPRDRRYEIARLLNLTERQVKIWFQNRRMKMKKEN
>gi|62958631|gb|AAY23644.1| [Oreochromis niloticus] gi|62958631|gb|AAY23644.1| ;E = 3.5e-40 pos:12 to 71 ; Hox protein [Oreochromis niloticus] 938
SRRLRTAYTNTQLLELEKEFHFNKYLCRPRRVEIAALLDLTEKQVKVWFQNRRMKHKRQT
>gi|62955401|ref|NP_001017712.1| [Danio rerio] gi|62955401|ref|NP_001017712.1| ;E = 3.2e-06 pos:155 to 201 ; BarH like 1 2 [Danio rerio] gi|62202734|gb|AAH93256 1| BarH like 1 2 [Danio rerio] 939
PRKARTAFTDHQLAQLERSFERQKYLSVQDRMELAASLNLTDTQVKT
>gi|62945316|ref|NP_001017480.1| [Rattus norvegicus] gi|62945316|ref|NP_001017480.1| ;E = 4.4e-43 pos:137 to 196 ; homeo box B7 [Rattus norvegicus] gi|83303676|sp|P18864 2|HXB7_RAT RecName Full Homeobox protein Hox B7 AltName Full Homeobox protein R1B gi|51259417|gb|AAH79340 1| Homeo box B7 [Rattus norvegicus] gi|149053981|gb|EDM05798 1| homeobox protein [Rattus norvegicus] 940
RKRGRQTYTRYQTLELEKEFHYNRYLTRRRRIEIAHALCLTERQIKIWFQNRRMKWKKEN
>gi|62898059|dbj|BAD96969.1| [Homo sapiens] gi|62898059|dbj|BAD96969.1| ;E = 4.6e-42 pos:137 to 196 ; homeo box B7 variant [Homo sapiens] 941
RKRGRQTYTRYQTLELGKEFHYNRYLTRRRRIEIAHTLCLTERQIKIWFQNRRMKWKKEN
>gi|62867012|gb|AAY17396.1| [Homo sapiens] gi|62867012|gb|AAY17396.1| ;E = 3.8e-22 pos:216 to 275 ; PSGD protein [Homo sapiens] 942
GRKKRTPYSKGQLRELEREYAANKFITKDKRRKISAATSLSERQITIWFQNRRVKEKKVL
>gi|62866389|gb|AAY17218.1| [Ovis aries] gi|62866389|gb|AAY17218.1| ;E = 5.1e-09 pos:29 to 82 ; thyroid transcription factor 1 [Ovis aries] 943
RRKRRVLFSQAQVYELERRFKQQKYLSAPEREHLASMIHLTPTQVKIWFQNHRY
>gi|62865866|ref|NP_006352.2| [Homo sapiens] gi|62865866|ref|NP_006352.2| ;E = 4.2e-21 pos:216 to 275 ; homeobox B13 [Homo sapiens] gi|55646923|ref|XP_523822 1| PREDICTED homeobox B13 isoform 3 [Pan troglodytes] gi|50403792|sp|Q92826 2|HXB13_HUMAN RecName Full Homeobox protein Hox B13 gi|13937958|gb|AAH07092 1| Homeobox B13 [Homo sapiens] gi|30583659|gb|AAP36078 1| homeo box B13 [Homo sapiens] gi|47125370|gb|AAH70233 1| HOXB13 protein [Homo sapiens] gi|61361706|gb|AAX42090 1| homeobox B13 [synthetic construct] gi|61361711|gb|AAX42091 1| homeobox B13 [synthetic construct] gi|119615120|gb|EAW94714 1| homeobox B13 [Homo sapiens] gi|123993683|gb|ABM84443 1| homeobox B13 [synthetic construct] gi|123999973|gb|ABM87495 1| homeobox B13 [synthetic construct] gi|189055339|dbj|BAG36075 1| unnamed protein product [Homo sapiens] gi|208968497|dbj|BAG74087 1| homeobox B13 [synthetic construct] 944
GRKKRIPYSKGQLRELEREYAANKFITKDKRRKISAATSLSERQITIWFQNRRVKEKKVL
>gi|62862652|ref|NP_001015473.1| [Drosophila melanogaster] gi|62862652|ref|NP_001015473.1| ;E = 1.1e-15 pos:253 to 312 ; scarecrow isoform A [Drosophila melanogaster] gi|30923492|gb|EAA45970 1| scarecrow isoform A [Drosophila melanogaster] 945
RRKRRVLFTQAQVYELERRFKQQRYLSAPEREHLASLIHLTPTQVKIWFQNHRYKCKRQA
>gi|62862358|ref|NP_001015326.1| [Drosophila melanogaster] gi|62862358|ref|NP_001015326.1| ;E = 1.2e-16 pos:21 to 80 ; CG14578 isoform D [Drosophila melanogaster] gi|51951070|gb|EAL24580 1| CG14578 isoform D [Drosophila melanogaster] 946
PRRTRTTFTSSQIAELEQHFLQGRYLIAPRLADLSAKLALGTAQVKIWFKNRRRRHKIQS
>gi|62862356|ref|NP_001015325.1| [Drosophila melanogaster] gi|62862356|ref|NP_001015325.1| ;E = 1.2e-16 pos:16 to 75 ; CG14578 isoform C [Drosophila melanogaster] gi|51951069|gb|EAL24579 1| CG14578 isoform C [Drosophila melanogaster] 947
PRRTRTTFTSSQIAELEQHFLQGRYLIAPRLADLSAKLALGTAQVKIWFKNRRRRHKIQS
>gi|62862354|ref|NP_001015324.1| [Drosophila melanogaster] gi|62862354|ref|NP_001015324.1| ;E = 1.2e-16 pos:97 to 156 ; CG14578 isoform B [Drosophila melanogaster] gi|51951068|gb|EAL24578 1| CG14578 isoform B [Drosophila melanogaster] 948
PRRTRTTFTSSQIAELEQHFLQGRYLIAPRLADLSAKLALGTAQVKIWFKNRRRRHKIQS
>gi|62862352|ref|NP_001015323.1| [Drosophila melanogaster] gi|62862352|ref|NP_001015323.1| ;E = 1.2e-16 pos:92 to 151 ; CG14578 isoform A [Drosophila melanogaster] gi|30923655|gb|EAA46132 1| CG14578 isoform A [Drosophila melanogaster] 949
PRRTRTTFTSSQIAELEQHFLQGRYLIAPRLADLSAKLALGTAQVKIWFKNRRRRHKIQS
>gi|62859877|ref|NP_001016678.1| [Xenopus (Silurana) tropicalis] gi|62859877|ref|NP_001016678.1| ;E = 8.9e-37 pos:203 to 262 ; homeobox D1 [Xenopus (Silurana) tropicalis] gi|123907399|sp|Q28IU6 1|HXD1_XENTR RecName Full Homeobox protein Hox D1 gi|89268715|emb|CAJ83247 1| homeo box D1 [Xenopus tropicalis] gi|169642308|gb|AAI60395 1| Homeobox D1 [Xenopus tropicalis] gi|213627234|gb|AAI70961 1| Homeobox D1 [Xenopus tropicalis] gi|213627236|gb|AAI70965 1| Homeobox D1 [Xenopus tropicalis] 950
PCTVRTNFTTKQLTELEKEFHFNKYLTRARRIEIANSLQLNDTQVKIWFQNRRMKQKKRE
>gi|62859509|ref|NP_001015902.1| [Xenopus (Silurana) tropicalis] gi|62859509|ref|NP_001015902.1| ;E = 4.8e-21 pos:167 to 226 ; T cell leukemia homeobox 3 [Xenopus (Silurana) tropicalis] gi|89268076|emb|CAJ83135 1| T cell leukemia homeobox 3 [Xenopus tropicalis] 951
RKKPRTSFSRVQICELEKRFHRQKYLASAERAALAKSLKMTDAQVKTWFQNRRTKWRRQT
>gi|62857851|ref|NP_001017256.1| [Xenopus (Silurana) tropicalis] gi|62857851|ref|NP_001017256.1| ;E = 5.6e-36 pos:32 to 91 ; homeobox C9 [Xenopus (Silurana) tropicalis] gi|89267925|emb|CAJ82440 1| homeo box C9 [Xenopus tropicalis] 952
TRKKRCPYTKYQTLELEKEFLFNMYLTRDRRYEVARVLNLTERQVKIWFQNRRMKMKKMN
>gi|62857599|ref|NP_001015971.1| [Xenopus (Silurana) tropicalis] gi|62857599|ref|NP_001015971.1| ;E = 6.6e-38 pos:156 to 215 ; homeobox B3 [Xenopus (Silurana) tropicalis] gi|89271899|emb|CAJ82652 1| homeo box B3 [Xenopus (Silurana) tropicalis] gi|134026018|gb|AAI35407 1| Homeobox B3 [Xenopus tropicalis] 953
SKRARTAYTSAQLVELEKEFHFNRYLCRPRRVEMANLLNLSERQIKIWFQNRRMKYKKDQ
>gi|62857429|ref|NP_001017168.1| [Xenopus (Silurana) tropicalis] gi|62857429|ref|NP_001017168.1| ;E = 2.1e-31 pos:146 to 205 ; GS homeobox 2 [Xenopus (Silurana) tropicalis] gi|77921184|gb|ABB05349 1| genomic screened homeobox 2 [Xenopus (Silurana) tropicalis] gi|89267411|emb|CAJ83161 1| GS homeobox 2 [Xenopus (Silurana) tropicalis] gi|165971574|gb|AAI58504 1| GS homeobox 2 [Xenopus tropicalis] 954
GKRMRTAFSSTQLLELEREFSSNMYLSRLRRIEIATYLSLSEKQVKIWFQNRRVKHKKEN
>gi|62826028|gb|AAH94172.1| [Xenopus laevis] gi|62826028|gb|AAH94172.1| ;E = 2.6e-42 pos:141 to 200 ; Unknown (protein for MGC 115122) [Xenopus laevis] 955
RRRGRQIYSRYQTLELEKEFHFNRYLTRRRRIEIANALCLTERQIKIWFQNRRMKWKKES
>gi|62825919|gb|AAH94075.1| [Xenopus laevis] gi|62825919|gb|AAH94075.1| ;E = 2.1e-16 pos:105 to 164 ; LOC443711 protein [Xenopus laevis] 956
IRKPRTIYSSLQLQALNHRFQQTQYLALPERAELAASLGLTQTQVKIWFQNKRSKYKKLL
>gi|62825098|gb|AAY16110.1| [Holopneustes purpurescens] gi|62825098|gb|AAY16110.1| ;E = 7.2e-32 pos:1 to 49 ; homeoprotein [Holopneustes purpurescens] 957
QTLELEKEFHFNRYLTRRRRIEIAHALGLTERQIKIWFQNRRMKWKKEH
>gi|62822183|gb|AAY14732.1| [Homo sapiens] gi|62822183|gb|AAY14732.1| ;E = 1.9e-16 pos:108 to 167 ; unknown [Homo sapiens] gi|158254438|dbj|BAF83192 1| unnamed protein product [Homo sapiens] 958
IRKPRTIYSSLQLQALNRRFQQTQYLALPERAELAASLGLTQTQVKIWFQNKRSKFKKLM
>gi|62751911|ref|NP_571607.2| [Danio rerio] gi|62751911|ref|NP_571607.2| ;E = 4e-35 pos:184 to 243 ; homeo box A9a [Danio rerio] gi|110282970|sp|Q9PWL6 2|HXA9A_DANRE RecName Full Homeobox protein Hox A9a Short Hoxx9 gi|60416115|gb|AAH90700 1| Homeo box A9a [Danio rerio] gi|94733688|emb|CAK10848 1| homeo box A9a [Danio rerio] gi|182889636|gb|AAI65442 1| Hoxa9a protein [Danio rerio] 959
TRKKRCPYTKHQILELEKEFLFNTYLTRDRRYEVARLLNLTERQVKIWFQNRRMKMKKFN
>gi|62658411|ref|XP_221885.3| [Rattus norvegicus] gi|62658411|ref|XP_221885.3| ;E = 2.9e-31 pos:230 to 289 ; PREDICTED similar to Homeobox protein GSH 1 [Rattus norvegicus] gi|109496544|ref|XP_001069419 1| PREDICTED similar to Homeobox protein GSH 1 [Rattus norvegicus] 960
SKRMRTAFTSTQLLELEREFASNMYLSRLRRIEIATYLNLSEKQVKIWFQNRRVKHKKEG
>gi|62655942|ref|XP_573065.1| [Rattus norvegicus] gi|62655942|ref|XP_573065.1| ;E = 4.8e-21 pos:213 to 272 ; PREDICTED similar to T cell leukemia homeobox protein 3 (Homeobox TLX 3) (Homeobox protein Hox 11L2) (Respiratory neuron homeobox protein) [Rattus norvegicus] gi|109490480|ref|XP_001064411 1| PREDICTED similar to T cell leukemia homeobox protein 3 (Homeobox TLX 3) (Homeobox protein Hox 11L2) (Respiratory neuron homeobox protein) [Rattus norvegicus] 961
RKKPRTSFSRVQICELEKRFHRQKYLASAERAALAKSLKMTDAQVKTWFQNRRTKWRRQT
>gi|62653538|ref|XP_576393.1| [Rattus norvegicus] gi|62653538|ref|XP_576393.1| ;E = 7.9e-26 pos:110 to 169 ; PREDICTED similar to brain specific homeobox [Rattus norvegicus] gi|109484550|ref|XP_001064837 1| PREDICTED similar to brain specific homeobox [Rattus norvegicus] 962
RRKARTVFSDSQLSGLEKRFEIQRYLSTPERVELATALSLSETQVKTWFQNRRMKHKKQL
>gi|62653133|ref|XP_235695.3| [Rattus norvegicus] gi|62653133|ref|XP_235695.3| ;E = 2.8e-21 pos:258 to 317 ; PREDICTED similar to Homeobox protein Hox C13 [Rattus norvegicus] 963
GRKKRVPYTKVQLKELEKEYAASKFITKEKRRRISATTNLSERQVTIWFQNRRVKEKKVV
>gi|62647809|ref|XP_578357.1| [Rattus norvegicus] gi|62647809|ref|XP_578357.1| ;E = 3.9e-16 pos:154 to 213 ; PREDICTED similar to notochord [Rattus norvegicus] gi|109473813|ref|XP_001073866 1| PREDICTED similar to notochord [Rattus norvegicus] 964
QKRVRTMFSEQQLGELEKVFAKQHNLVGKERAQLAARLHLTENQVRIWFQNRRVKYQKQQ
>gi|62647278|ref|XP_575482.1| [Rattus norvegicus] gi|62647278|ref|XP_575482.1| ;E = 2e-26 pos:183 to 242 ; PREDICTED similar to Homeobox even skipped homolog protein 1 (EVX 1) [Rattus norvegicus] gi|109473534|ref|XP_001059676 1| PREDICTED similar to Homeobox even skipped homolog protein 1 (EVX 1) [Rattus norvegicus] 965
MRRYRTAFTREQIARLEKEFYRENYVSRPRRCELAAALNLPETTIKVWFQNRRMKDKRQR
>gi|62647276|ref|XP_575481.1| [Rattus norvegicus] gi|62647276|ref|XP_575481.1| ;E = 9.7e-22 pos:320 to 379 ; PREDICTED similar to Homeobox protein Hox A13 (Hox 1 10) [Rattus norvegicus] 966
GRKKRVPYTKVQLKELEREYATNKFITKDKRRRISATTNLSERQVTIWFQNRRVKEKKVI
>gi|62562|emb|CAA31291.1| [Danio rerio] gi|62562|emb|CAA31291.1| ;E = 3.1e-40 pos:6 to 65 ; unnamed protein product [Danio rerio] 967
ENRARTAYTRYQALELEKEFHFNRYLTRRRRIEIRHALCLSERQIKIWFQNRRMKWKKDN
>gi|62547254|gb|AAX86470.1| [Drosophila repleta] gi|62547254|gb|AAX86470.1| ;E = 1.8e-40 pos:73 to 132 ; labial [Drosophila repleta] 968
NNSGRTNFTNKQLTELEKEFHFNRYLTRARRIEIANTLQLNETQVKIWFQNRRMKQKKRV
>gi|62547246|gb|AAX86466.1| [Drosophila buzzatii] gi|62547246|gb|AAX86466.1| ;E = 2e-35 pos:85 to 139 ; proboscipedia [Drosophila buzzatii] 969
PRRLRTAYTNTQLLELEKEFHFNKYLCRPRRIEIAASLDLTERQVKVWSQNRRMK
>gi|62537|emb|CAA48320.1| [Danio rerio] gi|62537|emb|CAA48320.1| ;E = 2.1e-43 pos:200 to 259 ; homeodomain protein [Danio rerio] gi|62555|emb|CAA31290 1| ZF 21 gene product [Danio rerio] 970
GKRARTAYTRYQTLELEKEFHFNRYLTRRRRIEIAHALCLSERQIKIWFQNRRMKWKKDN
>gi|6252974|dbj|BAA86259.1| [Oryzias latipes] gi|6252974|dbj|BAA86259.1| ;E = 4.3e-15 pos:1 to 40 ; PDX [Oryzias latipes] 971
LFNRYISRPRRVELALTLSLTERHIKIWFQNRRMKWKKEE
>gi|6252968|dbj|BAA86258.1| [Oryzias latipes] gi|6252968|dbj|BAA86258.1| ;E = 1.1e-12 pos:1 to 40 ; HOXD10A [Oryzias latipes] 972
LFNMYLTRERRLEISRSVNLTDRQVKIWFQNRRMKLKKMN
>gi|6252962|dbj|BAA86257.1| [Oryzias latipes] gi|6252962|dbj|BAA86257.1| ;E = 7.3e-13 pos:1 to 40 ; HOXA10A [Oryzias latipes] 973
LFNMYLTRERRLEISKSVHLTDRQVKIWFQNRRMKLKKMT
>gi|6252956|dbj|BAA86256.1| [Oryzias latipes] gi|6252956|dbj|BAA86256.1| ;E = 2.6e-12 pos:1 to 40 ; HOXC10A [Oryzias latipes] 974
LFNMYLSRERRLEISRSINLTDRQVKIWFQNRRMKLKKLN
>gi|6252914|dbj|BAA86252.1| [Oryzias latipes] gi|6252914|dbj|BAA86252.1| ;E = 2.8e-37 pos:48 to 107 ; HOXB9A [Oryzias latipes] 975
SRKKRCPYTKYQTLELEKEFLFNMYLTRDRRHEVARALNLTERQVKIWFQNRRMKMKKQS
>gi|6252908|dbj|BAA86251.1| [Oryzias latipes] gi|6252908|dbj|BAA86251.1| ;E = 3.5e-34 pos:19 to 78 ; HOXD9B [Oryzias latipes] 976
TRKKRCPYTKRQTLELEKEFLYNMYLTRDRRLEVAGLLNLTERQVKIWFQNRRMKMKKLM
>gi|62528|emb|CAA30293.1| [Danio rerio] gi|62528|emb|CAA30293.1| ;E = 2.1e-43 pos:6 to 65 ; unnamed protein product [Danio rerio] gi|225987|prf||1405249A homeo box containing gene Zf21 977
GKRARTAYTRYQTLELEKEFHFNRYLTRRRRIEIAHALCLSERQIKIWFQNRRMKWKKDN
>gi|6252896|dbj|BAA86249.1| [Oryzias latipes] gi|6252896|dbj|BAA86249.1| ;E = 3.2e-17 pos:1 to 40 ; HOX8B [Oryzias latipes] 978
LFNPYLTRKRRIEVSHALALTERQVKIWFQNRRMKWKKEN
>gi|6252890|dbj|BAA86248.1| [Oryzias latipes] gi|6252890|dbj|BAA86248.1| ;E = 2.2e-17 pos:1 to 40 ; HOXC8A [Oryzias latipes] 979
LFNPYLTRKRRIEVSHALSLTERQVKIWFQNRRMKWKKEN
>gi|6252882|dbj|BAA86247.1| [Oryzias latipes] gi|6252882|dbj|BAA86247.1| ;E = 1e-19 pos:1 to 40 ; HOXB6B [Oryzias latipes] 980
HFNRYLTRRRRIEISHALCLTERQIKIWFQNRRMKWKKEN
>gi|6252875|dbj|BAA86246.1| [Oryzias latipes] gi|6252875|dbj|BAA86246.1| ;E = 1.5e-20 pos:1 to 40 ; HOX6A [Oryzias latipes] 981
HFNRYLTRRRRIEIANALCLTERQIKIWFQNRRMKWKKES
>gi|6252867|dbj|BAA86245.1| [Oryzias latipes] gi|6252867|dbj|BAA86245.1| ;E = 2.1e-43 pos:6 to 65 ; HOXB5B [Oryzias latipes] gi|62958665|gb|AAY23654 1| Hox protein [Oreochromis niloticus] 982
GKRARTAYTRYQTLELEKEFHFNRYLTRRRRIEIAHALCLSERQIKIWFQNRRMKWKKDN
>gi|6252861|dbj|BAA86244.1| [Oryzias latipes] gi|6252861|dbj|BAA86244.1| ;E = 1.4e-20 pos:1 to 40 ; HOXA5A [Oryzias latipes] 983
HFNRYLTRRRRIEIAHALCLSERQIKIWFQNRRMKWKKDN
>gi|6252855|dbj|BAA86243.1| [Oryzias latipes] gi|6252855|dbj|BAA86243.1| ;E = 1.6e-20 pos:1 to 40 ; HOXC5A [Oryzias latipes] 984
HFNRYLSRRRRIEIAHTLCLNERQIKIWFQNRRMKWKKDS
>gi|6252849|dbj|BAA86242.1| [Oryzias latipes] gi|6252849|dbj|BAA86242.1| ;E = 1e-43 pos:6 to 65 ; HOXB5A [Oryzias latipes] gi|62958650|gb|AAV97669 2| Hox protein [Oreochromis niloticus] 985
GKRARTAYTRYQTLELEKEFHFNRYLTRRRRIEIAHALCLTERQIKIWFQNRRMKWKKDN
>gi|6252842|dbj|BAA86241.1| [Oryzias latipes] gi|6252842|dbj|BAA86241.1| ;E = 1.2e-20 pos:1 to 40 ; HOXD4A [Oryzias latipes] 986
HFNRYLTRRRRIEIAHTLCLSERQIKIWFQNRRMKWKKDH
>gi|6252834|dbj|BAA86240.1| [Oryzias latipes] gi|6252834|dbj|BAA86240.1| ;E = 4.4e-17 pos:1 to 40 ; HOXD4B [Oryzias latipes] 987
HFSRYLTRRRRVEVAHALCLSERQVKVWFQNRRMRWKKDN
>gi|6252828|dbj|BAA86239.1| [Oryzias latipes] gi|6252828|dbj|BAA86239.1| ;E = 1.2e-19 pos:1 to 40 ; HOXB4A [Oryzias latipes] 988
HYNRYLTRRRRVEIAHTLCLSERQIKIWFQNRRMKWKKDH
>gi|6252820|dbj|BAA86237.1| [Oryzias latipes] gi|6252820|dbj|BAA86237.1| ;E = 3.9e-19 pos:1 to 40 ; HOXA4A [Oryzias latipes] 989
HFNRYLTRRRRVEIAHTMCLSERQVKIWFQNRRMKWKKEH
>gi|6252813|dbj|BAA86236.1| [Oryzias latipes] gi|6252813|dbj|BAA86236.1| ;E = 7.2e-13 pos:1 to 40 ; HOXC3A [Oryzias latipes] 990
HFSPYLCRRRRLEMAAGLQLTDQQVKIWFQNRRMRHKNKN
>gi|6252807|dbj|BAA86235.1| [Oryzias latipes] gi|6252807|dbj|BAA86235.1| ;E = 5.6e-17 pos:1 to 40 ; HOXD3A [Oryzias latipes] 991
HFNRYLCRPRRVEMANLLNLTERQIKIWFQNRRMKYKKDQ
>gi|6252800|dbj|BAA86234.1| [Oryzias latipes] gi|6252800|dbj|BAA86234.1| ;E = 1.9e-15 pos:1 to 40 ; HOXA3A [Oryzias latipes] 992
HFNRYLCRPRRVEMANLLNLTERQIKIWLQNRRMKYKKDQ
>gi|6252792|dbj|BAA86233.1| [Oryzias latipes] gi|6252792|dbj|BAA86233.1| ;E = 1.3e-17 pos:1 to 40 ; HOXA2B [Oryzias latipes] 993
HFNKYLCRPRRVEIAALLDLSEKQVKVWFQNRRMKHKRQS
>gi|6252785|dbj|BAA86232.1| [Oryzias latipes] gi|6252785|dbj|BAA86232.1| ;E = 1.6e-18 pos:1 to 40 ; HOX2A [Oryzias latipes] 994
HFNKYLCRPRRVEIAALLDLTERQVKVWFQNRRMKHKRQT
>gi|6252743|dbj|BAA86231.1| [Oryzias latipes] gi|6252743|dbj|BAA86231.1| ;E = 1.1e-17 pos:1 to 40 ; HOXA1A [Oryzias latipes] 995
HFNKYLTRARRVEIAAALQLNETQVKIWFQNRRMKQKKRE
>gi|6252733|dbj|BAA86230.1| [Oryzias latipes] gi|6252733|dbj|BAA86230.1| ;E = 4.3e-18 pos:1 to 40 ; HOXB1B [Oryzias latipes] 996
HFNKYLTRARRIEVAASLDLNETQVKIWFQNRRMKQKKRE
>gi|62526089|dbj|BAD95561.1| [Pelodiscus sinensis] gi|62526089|dbj|BAD95561.1| ;E = 9.6e-42 pos:191 to 250 ; Hoxb 5 [Pelodiscus sinensis] 997
GKRARTAYTRYRTLELEKEFHFNRYLTRRRRIEIAHALCLSERQIKIWFQNRRMKWKKDN
>gi|62526087|dbj|BAD95560.1| [Pelodiscus sinensis] gi|62526087|dbj|BAD95560.1| ;E = 3.3e-28 pos:132 to 181 ; Hoxc 6 [Pelodiscus sinensis] 998
RRRGRQIYSRYQTLELEKEFHFNRYLTRRRRIEIANALCLTERQIKIWFQ
>gi|62526085|dbj|BAD95559.1| [Pelodiscus sinensis] gi|62526085|dbj|BAD95559.1| ;E = 5.9e-29 pos:129 to 180 ; Hoxa 7 [Pelodiscus sinensis] 999
RKRGRQTYTRYQTLKLEKEFHFNRYLTRRRRIEIAHALCLTERQIKIWFQKA
>gi|62526081|dbj|BAD95557.1| [Pelodiscus sinensis] gi|62526081|dbj|BAD95557.1| ;E = 1.6e-39 pos:129 to 188 ; Hoxc 8 [Pelodiscus sinensis] 1000
RRSGRQTYSRYQTLELEKEFLFNPYLTRKRRIEVSHALGLTERQVKIWFQNRRMKWKKEN
>gi|62526079|dbj|BAD95556.1| [Gallus gallus] gi|62526079|dbj|BAD95556.1| ;E = 2.1e-43 pos:189 to 248 ; Hoxb 5 [Gallus gallus] 1001
GKRARTAYTRYQTLELEKEFHFNRYLTRRRRIEIAHALCLSERQIKIWFQNRRMKWKKDN
>gi|62526077|dbj|BAD95555.1| [Gallus gallus] gi|62526077|dbj|BAD95555.1| ;E = 8.4e-30 pos:141 to 191 ; Hoxc 6 [Gallus gallus] 1002
RRRGRQIYSRYQTLELEKEFHFNRYLTRRRRIEIANALCLTERQIKIWFQN
>gi|62526075|dbj|BAD95554.1| [Gallus gallus] gi|62526075|dbj|BAD95554.1| ;E = 4.4e-43 pos:65 to 124 ; Hoxb 7 [Gallus gallus] 1003
RKRGRQTYTRYQTLELEKEFHYNRYLTRRRRIEIAHALCLTERQIKIWFQNRRMKWKKEN
>gi|62484083|ref|NP_523699.3| [Drosophila melanogaster] gi|62484083|ref|NP_523699.3| ;E = 2.4e-20 pos:471 to 530 ; invected isoform B [Drosophila melanogaster] gi|62484384|ref|NP_725055 2| invected isoform A [Drosophila melanogaster] gi|62484386|ref|NP_725056 2| invected isoform C [Drosophila melanogaster] gi|62484388|ref|NP_725057 2| invected isoform D [Drosophila melanogaster] gi|55584056|sp|P05527 2|HMIN_DROME RecName Full Homeobox protein invected gi|54650806|gb|AAV36982 1| LD31887p [Drosophila melanogaster] gi|61678375|gb|AAM68709 2| invected isoform A [Drosophila melanogaster] gi|61678376|gb|AAF58640 3| invected isoform B [Drosophila melanogaster] gi|61678377|gb|AAM68707 3| invected isoform C [Drosophila melanogaster] gi|61678378|gb|AAM68708 3| invected isoform D [Drosophila melanogaster] 1004
DKRPRTAFSGTQLARLKHEFNENRYLTEKRRQQLSGELGLNEAQIKIWFQNKRAKLKKSS
>gi|62238213|gb|AAX77090.1| [Baikalospongia intermedia] gi|62238213|gb|AAX77090.1| ;E = 3.8e-23 pos:12 to 71 ; homeobox protein demox [Baikalospongia intermedia] 1005
RKKARTAFSREQVAELEKKFQDKKYLSSAERGELAEKLKLSDMQVKTWFQNRRMKYKRQS
>gi|62238211|gb|AAX77089.1| [Lubomirskia baicalensis] gi|62238211|gb|AAX77089.1| ;E = 3e-15 pos:12 to 64 ; homeobox protein demox [Lubomirskia baicalensis] 1006
RKKARTAFSREQVAELEKKFQDKKYLSSAERGELAEKLKLSDMQVKTWFQNRR
>gi|62238209|gb|AAX77088.1| [Potamolepis sp. ERM-2005] gi|62238209|gb|AAX77088.1| ;E = 3.8e-23 pos:12 to 71 ; homeobox protein demox [Potamolepis sp ERM 2005] 1007
RKKARTAFSREQVAELEKKFQDKKYLSSAERGELAEKLKLSDMQVKTWFQNRRMKYKRQS
>gi|62238207|gb|AAX77087.1| [Dysidea sp. N27] gi|62238207|gb|AAX77087.1| ;E = 0.00039 pos:1 to 39 ; homeobox protein demox [Dysidea sp N27] 1008
ELEKKFQEKKYLSSSERGELAEKLKLSDMQVKTWFQNRR
>gi|62238205|gb|AAX77086.1| [Ircinia felix] gi|62238205|gb|AAX77086.1| ;E = 0.0004 pos:1 to 39 ; homeobox protein demox [Ircinia felix] 1009
ELEKKFQEKKYLSSSERGELADKLKLSDMQVKTWFQNRR
>gi|62238201|gb|AAX77084.1| [Xestospongia muta] gi|62238201|gb|AAX77084.1| ;E = 0.00039 pos:1 to 39 ; homeobox protein demox [Xestospongia muta] gi|62238203|gb|AAX77085 1| homeobox protein demox [Xestospongia muta] 1010
ELEKKFTERKYLSSAERGELAEKLKLSDMQVKTWFQNRR
>gi|62238199|gb|AAX77083.1| [Niphates amorpha] gi|62238199|gb|AAX77083.1| ;E = 0.00038 pos:15 to 59 ; homeobox protein demox [Niphates amorpha] 1011
KKKPRTAFSREQVAELEKKFTERKYLSSAERGELAEKLKLSDMQV
>gi|62238197|gb|AAX77082.1| [Niphates digitalis] gi|62238197|gb|AAX77082.1| ;E = 0.00038 pos:14 to 58 ; homeobox protein demox [Niphates digitalis] 1012
KKKPRTAFSREQVAELEKKFTERKYLSSAERGELAEKLKLSDMQV
>gi|62238195|gb|AAX77081.1| [Haliclona sp. sp5] gi|62238195|gb|AAX77081.1| ;E = 0.00035 pos:1 to 39 ; homeobox protein demox [Haliclona sp sp5] 1013
ELEKKFNEKKYLSSAERGELAEKLKLSDMQVKTWFQNRR
>gi|62238193|gb|AAX77080.1| [Halichondria melanodocia] gi|62238193|gb|AAX77080.1| ;E = 0.00037 pos:1 to 39 ; homeobox protein demox [Halichondria melanodocia] 1014
ELEKKFQDKKYLSSNERGELAEKLKLSDMQVKTWFQNRR
>gi|62238191|gb|AAX77079.1| [Ptilocaulis gracilis] gi|62238191|gb|AAX77079.1| ;E = 0.00067 pos:1 to 39 ; homeobox protein demox [Ptilocaulis gracilis] 1015
ELEKKFQEKKYLSSVERGELAERLKLSDMQVKTWFQNRR
>gi|62238183|gb|AAX77075.1| [Mycale sp. sp12] gi|62238183|gb|AAX77075.1| ;E = 0.00041 pos:1 to 39 ; homeobox protein demox [Mycale sp sp12] gi|62238185|gb|AAX77076 1| homeobox protein demox [Mycale sp sp16] gi|62238189|gb|AAX77078 1| homeobox protein demox [Pseudaxinella lunaecharta] 1016
ELEKKFQEKKYLSSAERGELAERLKLSDMQVKTWFQNRR
>gi|62238173|gb|AAX77070.1| [Agelas conifera] gi|62238173|gb|AAX77070.1| ;E = 0.00048 pos:1 to 39 ; homeobox protein demox [Agelas conifera] gi|62238175|gb|AAX77071 1| homeobox protein demox [Agelas clathrodes] gi|62238177|gb|AAX77072 1| homeobox protein demox [Agelas dispar] gi|62238187|gb|AAX77077 1| homeobox protein demox [Axinella corrugata] 1017
ELEKKFQEKKYLSSAERGELAGRLKLSDMQVKTWFQNRR
>gi|62238171|gb|AAX77069.1| [Placospongia melobesioides] gi|62238171|gb|AAX77069.1| ;E = 0.00033 pos:1 to 39 ; homeobox protein demox [Placospongia melobesioides] 1018
ELEKKFSEKKYLSSAERGELAEKLKLSDMQVKTWFQNRR
>gi|62238169|gb|AAX77068.1| [Spheciospongia vesparium] gi|62238169|gb|AAX77068.1| ;E = 0.00032 pos:1 to 39 ; homeobox protein demox [Spheciospongia vesparium] gi|62238179|gb|AAX77073 1| homeobox protein demox [Iotrochota birotulata] gi|62238181|gb|AAX77074 1| homeobox protein demox [Tedania ignis] 1019
ELEKKFQEKKYLSSAERGELAEKLKLSDMQVKTWFQNRR
>gi|62238167|gb|AAX77067.1| [Spheciospongia vesparium] gi|62238167|gb|AAX77067.1| ;E = 5.3e-05 pos:1 to 39 ; homeobox protein demox [Spheciospongia vesparium] 1020
ELEKKFHEKKYLSSAERGELAEKLKLSDMQVKTWFQNRR
>gi|62205099|gb|AAH92695.1| [Danio rerio] gi|62205099|gb|AAH92695.1| ;E = 4.7e-17 pos:140 to 199 ; Vox protein [Danio rerio] 1021
TRRIRTKFTPEQIDKLEKIFNKHKYLDAGERVKTALKLGLSETQIRTWFQNRRMKLKREV
>gi|62202588|gb|AAH93132.1| [Danio rerio] gi|62202588|gb|AAH93132.1| ;E = 8.1e-18 pos:139 to 198 ; Nkx2 5 protein [Danio rerio] gi|197246977|gb|AAI64336 1| Nkx2 5 protein [Danio rerio] 1022
RRKPRVLFSQAQVYELERRFKQQKYLSAPERDHLANVLKLTSTQVKIWFQNRRYKCKRQR
>gi|62125389|gb|AAX63766.1| [Oncorhynchus mykiss] gi|62125389|gb|AAX63766.1| ;E = 1e-35 pos:13 to 72 ; HoxC9a 1 R [Oncorhynchus mykiss] 1023
TRKKRCPYSKYQTLELEKEFLFNMYLTRDRRYEVARVLNLTERQVKIWFQNRRMKMKKMN
>gi|62125375|gb|AAX63757.1| [Oncorhynchus mykiss] gi|62125375|gb|AAX63757.1| ;E = 1.2e-43 pos:194 to 253 ; HoxB5bi [Oncorhynchus mykiss] 1024
GKRARTAYTRYQTLELEKEFHFNRYLTRRRRIEIAHTLCLTERQIKIWFQNRRMKWKKDN
>gi|62087226|dbj|BAD92060.1| [Homo sapiens] gi|62087226|dbj|BAD92060.1| ;E = 0.0038 pos:169 to 226 ; distal less homeo box 2 variant [Homo sapiens] 1025
VRKPRTIYSSFQLAALQRRFQKTQYLALPERAELAASLGLTQTQVGLAPCRGEESAGL
>gi|62084737|gb|AAX62801.1| [Oikopleura dioica] gi|62084737|gb|AAX62801.1| ;E = 1.5e-27 pos:168 to 220 ; Hox1 [Oikopleura dioica] 1026
NGSGRTTFSTRQLTELEKEFHYNKYLTRARRVEIASNLALNETQVKIWFQNRR
>gi|62002543|gb|AAX58756.1| [Podocoryna carnea] gi|62002543|gb|AAX58756.1| ;E = 3.6e-19 pos:101 to 160 ; homeodomain protein Msx [Podocoryne carnea] 1027
NRKPRTPFSASQLLTLEQNFKRKQYLSINERAELSEQLNLTETQIKIWFQNRRAKEKRLR
>gi|61968886|gb|AAV97695.1| [Oreochromis niloticus] gi|61968886|gb|AAV97695.1| ;E = 3.7e-06 pos:35 to 79 ; Hox protein [Oreochromis niloticus] 1028
VRRYRTAFTREQIARLEKEFYRENYVSRPRRCELAATLNLPETTI
>gi|61968874|gb|AAV97685.1| [Oreochromis niloticus] gi|61968874|gb|AAV97685.1| ;E = 4e-34 pos:15 to 74 ; Hox protein [Oreochromis niloticus] 1029
GRKKRCPYTKHQTLELEKEFLFNMYLSRERRLEISRSINLTDRQVKIWFQNRRMKLKKLN
>gi|61966487|emb|CAI45575.1| [Pecten maximus] gi|61966487|emb|CAI45575.1| ;E = 4.1e-40 pos:1 to 60 ; homeodomain protein Antp [Pecten maximus] 1030
RKRGRRTYTRYQTLELEKEFHFNKYLTRRRRVEIAHVLCLTERQIKIWFQSRRMKWKKEA
>gi|61966475|emb|CAI45569.1| [Pecten maximus] gi|61966475|emb|CAI45569.1| ;E = 0.0013 pos:1 to 29 ; homeodomain protein Lab [Pecten maximus] 1031
ELEKEFHFNKYLTRARRIEIAASLGLNET
>gi|61856370|ref|XP_583722.1| [Bos taurus] gi|61856370|ref|XP_583722.1| ;E = 9.5e-36 pos:148 to 207 ; PREDICTED similar to Pancreas duodenum homeobox protein 1 (Homeodomain protein PDX1) (Insulin promoter factor 1) (IPF 1) [Bos taurus] 1032
NKRTRTAYTRAQLLELEKEFLFNKYISRPRRVELAVMLNLTERHIKIWFQNRRMKWKKEE
>gi|61829169|ref|XP_584418.1| [Bos taurus] gi|61829169|ref|XP_584418.1| ;E = 2.7e-19 pos:157 to 216 ; PREDICTED similar to homeobox protein [Bos taurus] 1033
RKKPRTSFSRSQVLELERRFLRQKYLASAERAALAKALRMTDAQVKTWFQNRRTKWRRQT
>gi|61828381|ref|XP_592575.1| [Bos taurus] gi|61828381|ref|XP_592575.1| ;E = 2e-26 pos:180 to 239 ; PREDICTED similar to Homeobox even skipped homolog protein 1 (EVX 1) [Bos taurus] 1034
MRRYRTAFTREQIARLEKEFYRENYVSRPRRCELAAALNLPETTIKVWFQNRRMKDKRQR
>gi|61826137|ref|XP_581571.1| [Bos taurus] gi|61826137|ref|XP_581571.1| ;E = 6.6e-21 pos:206 to 265 ; PREDICTED similar to T cell leukemia homeobox 1 isoform 1 [Bos taurus] 1035
KKKPRTSFTRLQICELEKRFHRQKYLASAERAALAKALKMTDAQVKTWFQNRRTKWRRQT
>gi|61806566|ref|NP_001013516.1| [Danio rerio] gi|61806566|ref|NP_001013516.1| ;E = 1.7e-20 pos:184 to 243 ; hypothetical protein LOC541371 [Danio rerio] gi|60649606|gb|AAH91669 1| Zgc 113499 [Danio rerio] gi|182889706|gb|AAI65537 1| Zgc 113499 protein [Danio rerio] 1036
DKRPRTAFTAEQLQRLKAEFQANRYITEQRRQSLAQELNLNESQIKIWFQNKRAKIKKAS
>gi|6166223|sp|O57374.2|HXD4A_DANRE [Danio rerio] gi|6166223|sp|O57374.2|HXD4A_DANRE ;E = 5e-41 pos:146 to 205 ; RecName Full Homeobox protein Hox D4a Short Hox D4 gi|27362953|gb|AAN86981 1| homeodomain protein Hoxd4A [Danio rerio] 1037
PKRSRTAYTRQQVLELEKEFHFNRYLTRRRRIESAHTLSLSERQIKIWFQNRRMKWKKDH
>gi|6166218|sp|P06798.4|HXA4_MOUSE [Mus musculus] gi|6166218|sp|P06798.4|HXA4_MOUSE ;E = 1.6e-43 pos:180 to 239 ; RecName Full Homeobox protein Hox A4 AltName Full Hox 1 4 AltName Full Homeobox protein MH 3 1038
PKRSRTAYTRQQVLELEKEFHFNRYLTRRRRIEIAHTLCLSERQVKIWFQNRRMKWKKDH
>gi|6166174|sp|Q91907.1|GBX2_XENLA [Xenopus laevis] gi|6166174|sp|Q91907.1|GBX2_XENLA ;E = 4.7e-27 pos:239 to 298 ; RecName Full Homeobox protein GBX 2 AltName Full Gastrulation and brain specific homeobox protein 2 AltName Full XGBX 2 gi|1019674|gb|AAA79290 1| homeobox [Xenopus laevis] gi|213623512|gb|AAI69847 1| Homeobox protein Xgbx 2 [Xenopus laevis] gi|213623514|gb|AAI69849 1| Homeobox protein Xgbx 2 [Xenopus laevis] 1039
NRRRRTAFTSEQLLELEKEFHCKKYLSLTERSQIAHVLKLSEVQVKIWFQNRRAKWKRVK
>gi|61651802|ref|NP_001013342.1| [Danio rerio] gi|61651802|ref|NP_001013342.1| ;E = 2.2e-21 pos:20 to 79 ; hypothetical protein LOC503746 [Danio rerio] gi|60416051|gb|AAH90785 1| Zgc 113257 [Danio rerio] gi|182888842|gb|AAI64284 1| Zgc 113257 protein [Danio rerio] 1040
KKRSRAAFSHAQVYELARRFNLQRYLSGPERADLAGALKLTETQVKIWFQNRRYKTKRRQ
>gi|61555517|gb|AAX46725.1| [Bos taurus] gi|61555517|gb|AAX46725.1| ;E = 1.6e-20 pos:171 to 223 ; mesenchyme homeo box 1 isoform 1 [Bos taurus] 1041
ARKERTAFTKEQLRELEAEFAHHNYLTRLRRYEIAVNLDLSERQVKVWFQNRR
>gi|61402868|gb|AAH91958.1| [Danio rerio] gi|61402868|gb|AAH91958.1| ;E = 3.6e-30 pos:136 to 195 ; Gsh1 protein [Danio rerio] gi|197247066|gb|AAI65050 1| Gsx1 protein [Danio rerio] 1042
SKRMRTAFTSTQLLELEREFTSNMYLSRLRRIEIATYLNLSEKQVKIWFQNRRVKHKKRR
>gi|61402445|gb|AAH91853.1| [Danio rerio] gi|61402445|gb|AAH91853.1| ;E = 3.5e-15 pos:97 to 153 ; Dbx2 protein [Danio rerio] gi|197247130|gb|AAI65905 1| Dbx2 protein [Danio rerio] 1043
RRAVFSEEQRRELEKTFSKQKYISKTERNRLASELSLKETQVKIWFQNRRMKWRNSR
>gi|61367304|gb|AAX42979.1| [synthetic construct] gi|61367304|gb|AAX42979.1| ;E = 3e-30 pos:186 to 245 ; mesenchyme homeobox 2 [synthetic construct] 1044
PRKERTAFTKEQIRELEAEFAHHNYLTRLRRYEIAVNLDLTERQVKVWFQNRRMKWKRVK
>gi|61364267|gb|AAX42516.1| [synthetic construct] gi|61364267|gb|AAX42516.1| ;E = 1.4e-37 pos:229 to 288 ; homeobox A1 [synthetic construct] 1045
PNAVRTNFTTKQLTELEKEFHFNKYLTRARRVEIAASLQLNETQVKIWFQNRRMKQKKRE
>gi|61200953|gb|AAX39848.1| [Takifugu rubripes] gi|61200953|gb|AAX39848.1| ;E = 4.7e-35 pos:9 to 68 ; HoxD9b [Takifugu rubripes] 1046
TRKKRCPYTKHQTLELEKEFLYNMYLTRDRRLEVAGLLNLTERQVKIWFQNRRMKMKKLM
>gi|61161996|dbj|BAD91047.1| [Hemicentrotus pulcherrimus] gi|61161996|dbj|BAD91047.1| ;E = 4.1e-18 pos:261 to 320 ; homeodomain protein HpNot [Hemicentrotus pulcherrimus] 1047
AKRVRTIFTQEQLERLEQEFDRQQYMVGSERLYLAAELNLSESQVKVWFQNRRIKWRKQN
>gi|6110592|gb|AAF03888.1|AF187068_1 [Tribolium castaneum] gi|6110592|gb|AAF03888.1|AF187068_1 ;E = 3.3e-43 pos:135 to 194 ; proboscipedia ortholog [Tribolium castaneum] 1048
PRRLRTAYTNTQLLELEKEFHFNKYLCRPRRIEIAASLDLTERQVKVWFQNRRMKHKRQT
>gi|61098047|ref|NP_001007783.2| [Danio rerio] gi|61098047|ref|NP_001007783.2| ;E = 8.9e-16 pos:95 to 154 ; NK2 transcription factor related 2b [Danio rerio] gi|60551709|gb|AAH91555 1| NK2 transcription factor related 2b [Danio rerio] gi|148726384|emb|CAN88658 1| NK2 transcription factor related 2b [Danio rerio] gi|169153993|emb|CAQ15857 1| NK2 transcription factor related 2b [Danio rerio] gi|182889422|gb|AAI65075 1| Nkx2 2b protein [Danio rerio] 1049
KRKRRILFSKTQTFELERRFRQQRYLSAPEREHLAKLLHLTPTQVKIWFQNHRYKVKRAR
>gi|6094307|sp|Q26604.1|SMOX5_SCHMA [Schistosoma mansoni] gi|6094307|sp|Q26604.1|SMOX5_SCHMA ;E = 2.6e-17 pos:37 to 96 ; RecName Full Homeobox protein SMOX 5 gi|161110|gb|AAA29932 1| homeodomain protein 1050
RRKTRTTFSNCQLNELENNFNRQRYLTPTDRDRIAKHLGLTNTQVITWFQNRRAKLKREA
>gi|6094306|sp|Q26603.1|SMOX4_SCHMA [Schistosoma mansoni] gi|6094306|sp|Q26603.1|SMOX4_SCHMA ;E = 6.2e-23 pos:37 to 96 ; RecName Full Homeobox protein SMOX 4 gi|161108|gb|AAA29931 1| homeodomain protein 1051
SFRNRTAFTDYQLICLEREFSHIQYLSRIDRIHLAQNLNLTEKQVKIWFQNRRVRWRKRN
>gi|6094304|sp|Q26600.1|SMOX1_SCHMA [Schistosoma mansoni] gi|6094304|sp|Q26600.1|SMOX1_SCHMA ;E = 5.8e-30 pos:229 to 280 ; RecName Full Homeobox protein SMOX 1 gi|161102|gb|AAA29928 1| antennapedia like homeodomain protein 1052
QKRTRQTYTRYQTLELEKEFHFNKYLTRRRRIEIAHTLTLTERQIKIWFQNR
>gi|6088102|dbj|BAA85628.1| [Halocynthia roretzi] gi|6088102|dbj|BAA85628.1| ;E = 1.1e-25 pos:75 to 134 ; caudal homeoprotein [Halocynthia roretzi] 1053
KDKYRVVYSDHQRLELEKEFHFSRYITIRRKSELAMQLSLSERQIKIWFQNRRAKERKIS
>gi|608511|gb|AAA99706.1| [Danio rerio] gi|608511|gb|AAA99706.1| ;E = 7.4e-21 pos:135 to 194 ; homeodomain protein 1054
NRKPRTPFSTSQLLSLERKFRQKQYLSIAERAEFSNSLNLTETQVKIWFQNRRAKAKRLQ
>gi|60828272|gb|AAX36836.1| [synthetic construct] gi|60828272|gb|AAX36836.1| ;E = 5.4e-43 pos:137 to 196 ; homeobox B7 [synthetic construct] gi|61368483|gb|AAX43187 1| homeobox B7 [synthetic construct] gi|61369779|gb|AAX43390 1| homeobox B7 [synthetic construct] 1055
RKRGRQTYTRYQTLELEKEFHYNRYLTRRRRIEIAHTLCLTERQIKIWFQNRRMKWKKEN
>gi|60678593|gb|AAX33669.1| [Drosophila buzzatii] gi|60678593|gb|AAX33669.1| ;E = 7.7e-18 pos:90 to 149 ; Dbuz bcd PD [Drosophila buzzatii] 1056
PRRTRTTFTSSQIAELEQHFLQGRYLTAPRLADLSAKLALGTAQVKIWFKNRRRRHKIQS
>gi|60678591|gb|AAX33667.1| [Drosophila buzzatii] gi|60678591|gb|AAX33667.1| ;E = 7.7e-18 pos:16 to 75 ; Dbuz bcd PF [Drosophila buzzatii] 1057
PRRTRTTFTSSQIAELEQHFLQGRYLTAPRLADLSAKLALGTAQVKIWFKNRRRRHKIQS
>gi|60678589|gb|AAX33665.1| [Drosophila buzzatii] gi|60678589|gb|AAX33665.1| ;E = 1.6e-30 pos:89 to 148 ; Dbuz zen PA [Drosophila buzzatii] 1058
LKRSRTAFTSVQLVELENEFKSNMYLYRTRRIEIAQRLSLCERQVKIWFQNRRMKFKKDI
>gi|60678588|gb|AAX33664.1| [Drosophila buzzatii] gi|60678588|gb|AAX33664.1| ;E = 3.3e-33 pos:36 to 95 ; Dbuz zen2 PA [Drosophila buzzatii] 1059
CKRSRTAFSSHQLLELEREFNENKYLGRPRRIGIAQRLQLTERQVKIWFQNRRMKSKKQA
>gi|60678587|gb|AAX33663.1| [Drosophila buzzatii] gi|60678587|gb|AAX33663.1| ;E = 3.3e-43 pos:164 to 223 ; Dbuz pb PD [Drosophila buzzatii] 1060
PRRLRTAYTNTQLLELEKEFHFNKYLCRPRRIEIAASLDLTERQVKVWFQNRRMKHKRQT
>gi|60678586|gb|AAX33662.1| [Drosophila buzzatii] gi|60678586|gb|AAX33662.1| ;E = 3.3e-43 pos:169 to 228 ; Dbuz pb PB [Drosophila buzzatii] 1061
PRRLRTAYTNTQLLELEKEFHFNKYLCRPRRIEIAASLDLTERQVKVWFQNRRMKHKRQT
>gi|60678585|gb|AAX33661.1| [Drosophila buzzatii] gi|60678585|gb|AAX33661.1| ;E = 3.3e-43 pos:169 to 228 ; Dbuz pb PC [Drosophila buzzatii] 1062
PRRLRTAYTNTQLLELEKEFHFNKYLCRPRRIEIAASLDLTERQVKVWFQNRRMKHKRQT
>gi|60678584|gb|AAX33660.1| [Drosophila buzzatii] gi|60678584|gb|AAX33660.1| ;E = 3.3e-43 pos:174 to 233 ; Dbuz pb PA [Drosophila buzzatii] 1063
PRRLRTAYTNTQLLELEKEFHFNKYLCRPRRIEIAASLDLTERQVKVWFQNRRMKHKRQT
>gi|60677675|dbj|BAD90999.1| [Gryllus bimaculatus] gi|60677675|dbj|BAD90999.1| ;E = 8.2e-19 pos:1 to 40 ; ultrabithorax [Gryllus bimaculatus] 1064
HTNHYLTRRRRIEMAHALCLTERQIKIWFQNRRMKLKKEI
>gi|60677673|dbj|BAD90998.1| [Gryllus bimaculatus] gi|60677673|dbj|BAD90998.1| ;E = 1.2e-09 pos:1 to 33 ; abdominal A [Gryllus bimaculatus] 1065
RLRRIEIAHALCLTERQIKIWFQNRRMKLKKEL
>gi|60677671|dbj|BAD90997.1| [Gryllus bimaculatus] gi|60677671|dbj|BAD90997.1| ;E = 1.6e-08 pos:1 to 30 ; sex combs reduced [Gryllus bimaculatus] 1066
RIEIAHALCLTERQIKIWFQNRRMKWKKEH
>gi|60677669|dbj|BAD90996.1| [Gryllus bimaculatus] gi|60677669|dbj|BAD90996.1| ;E = 2.4e-08 pos:1 to 30 ; antennapedia [Gryllus bimaculatus] 1067
RIEIAHALCLTERQIKIWFQNRRMKWKKEN
>gi|60654527|gb|AAX29954.1| [synthetic construct] gi|60654527|gb|AAX29954.1| ;E = 1.4e-37 pos:229 to 288 ; homeobox A1 [synthetic construct] 1068
PNAVRTNFTTKQLTELEKEFHFNKYLTRARRVEIAASLQLNETQVKIWFQNRRMKQKKRE
>gi|60654293|gb|AAX29839.1| [synthetic construct] gi|60654293|gb|AAX29839.1| ;E = 1.2e-43 pos:146 to 205 ; homeobox B6 [synthetic construct] 1069
GRRGRQTYTRYQTLELEKEFHYNRYLTRRRRIEIAHALCLTERQIKIWFQNRRMKWKKES
>gi|60649727|gb|AAH91676.1| [Danio rerio] gi|60649727|gb|AAH91676.1| ;E = 6.1e-16 pos:114 to 173 ; NKX2 8 protein [Danio rerio] 1070
RKKRRVLFSKAQTYELERRFRQQRYLSAPEREQLAHLLRLTPTQVKIWFQNHRYKMKRAR
>gi|60552556|gb|AAH90853.1| [Homo sapiens] gi|60552556|gb|AAH90853.1| ;E = 2.3e-39 pos:196 to 255 ; HOXD8 protein [Homo sapiens] 1071
RRRGRQTYSRFQTLELEKEFLFNPYLTRKRRIEVSHALALTERQVKIWFQNRRMKWKKEN
>gi|6045077|dbj|BAA85262.1| [Dicyema orientale] gi|6045077|dbj|BAA85262.1| ;E = 1.8e-36 pos:100 to 159 ; DoxC [Dicyema orientale] 1072
HKRTRQTYTRSQTLELEKEFHYNKYLSKRRRTEISEVLELSERQVKIWFQNRRMKWKKDN
>gi|60417795|dbj|BAD90597.1| [Rattus norvegicus] gi|60417795|dbj|BAD90597.1| ;E = 5e-14 pos:9 to 71 ; homeodomain protein Dbx2 [Rattus norvegicus] 1073
ARRGILRRAVFSEDQRKALEKMFQKQKYISKTDRRKLAISLGLKESQVKIWFQNRRMKWRNSK
>gi|60416146|gb|AAH90761.1| [Danio rerio] gi|60416146|gb|AAH90761.1| ;E = 1.1e-21 pos:208 to 267 ; Hoxa13b protein [Danio rerio] gi|197247288|gb|AAI65536 1| Hoxa13b protein [Danio rerio] 1074
GRKKRVPYTKVQLKELEREYATNKFITKDKRRRISAHTNLTERQVTIWFQNRRVKEKKVV
>gi|60392439|sp|Q6JIY4.1|HXCDB_DANRE [Danio rerio] gi|60392439|sp|Q6JIY4.1|HXCDB_DANRE ;E = 1.4e-21 pos:201 to 260 ; RecName Full Homeobox protein Hox C13b gi|42491594|gb|AAS16938 1| Hoxc13b [Danio rerio] 1075
GRKKRVPYTKIQLKELEKEYAASKFITKDRRRRISATTSLSERQVTIWFQNRRVKEKKFV
>gi|60392424|sp|Q9YGT4.2|HXB6B_DANRE [Danio rerio] gi|60392424|sp|Q9YGT4.2|HXB6B_DANRE ;E = 1.3e-42 pos:147 to 206 ; RecName Full Homeobox protein Hox B6b AltName Full Hox A7 gi|22316135|emb|CAD44457 1| homeo box protein B6b [Danio rerio] 1076
GRRGRQTYTRFQTLELEKEFHFNRYLTRRRRIEISHALCLTERQIKIWFQNRRMKWKKEN
>gi|60392422|sp|Q9PWL7.1|HXBAA_DANRE [Danio rerio] gi|60392422|sp|Q9PWL7.1|HXBAA_DANRE ;E = 3.6e-34 pos:12 to 71 ; RecName Full Homeobox protein Hox B10a Short Hox B10 gi|4322068|gb|AAD15943 1| homeobox protein [Danio rerio] 1077
GRKKRCPYSKHQILELEKEFLFNMYLTRERRLEISRSINLTDRQVKIWFQNRRMKLKKMT
>gi|60392419|sp|Q9DDU2.1|HXABB_DANAE [Devario aequipinnatus] gi|60392419|sp|Q9DDU2.1|HXABB_DANAE ;E = 1.9e-25 pos:211 to 270 ; RecName Full Homeobox protein Hox A11b gi|11611813|gb|AAG39067 1| Hoxa 11b [Danio aequipinnatus] 1078
TRKKRCPYTKYQIRELEREFFFSVYINKEKRLQLSRMLNLTDRQVKIWFQNRRMKEKKLN
>gi|60392417|sp|Q9DDU0.1|HXABA_DANRE [Danio rerio] gi|60392417|sp|Q9DDU0.1|HXABA_DANRE ;E = 9.8e-24 pos:212 to 271 ; RecName Full Homeobox protein Hox A11a gi|11611817|gb|AAG39069 1| Hoxa 11a [Danio rerio] 1079
FRKKRCPYTKFQIRELEREFFFSVYINKEKRLQLSRMLNLTDRQVKMWFQNRRMKEKKLN
>gi|60392413|sp|Q8AWZ2.1|HXA3A_DANRE [Danio rerio] gi|60392413|sp|Q8AWZ2.1|HXA3A_DANRE ;E = 3.2e-38 pos:163 to 222 ; RecName Full Homeobox protein Hox A3a gi|23503779|emb|CAD52134 1| SI dZ227P06 1 (homeo box A3a) [Danio rerio] gi|49904267|gb|AAH76469 1| Hoxa3a protein [Danio rerio] gi|94733691|emb|CAK10851 1| homeo box A3a [Danio rerio] 1080
SKRARTAYTSAQLVELEKEFHFNRYLCRPRRVEMANLLNLTERQIKIWFQNRRMKYKKDQ
>gi|60392405|sp|P09013.2|HXB5B_DANRE [Danio rerio] gi|60392405|sp|P09013.2|HXB5B_DANRE ;E = 2.1e-43 pos:201 to 260 ; RecName Full Homeobox protein Hox B5b AltName Full Hox B5 like AltName Full Zf 54 gi|22316136|emb|CAD44458 1| homeo box protein B5b [Danio rerio] 1081
GKRARTAYTRYQTLELEKEFHFNRYLTRRRRIEIAHALCLSERQIKIWFQNRRMKWKKDN
>gi|60392404|sp|O42368.3|HXB3A_DANRE [Danio rerio] gi|60392404|sp|O42368.3|HXB3A_DANRE ;E = 6.6e-38 pos:180 to 239 ; RecName Full Homeobox protein Hox B3a Short Hox B3 gi|26984639|emb|CAD59116 1| SI dZ254O17 6 (homeo box protein B3a) [Danio rerio] gi|27817786|emb|CAD61096 1| Hoxb3a protein [Danio rerio] gi|45772167|tpg|DAA05213 1| TPA_exp Hoxb3a variant 1 [Danio rerio] gi|45772169|tpg|DAA05214 1| TPA_exp Hoxb3a variant 2 [Danio rerio] 1082
SKRARTAYTSAQLVELEKEFHFNRYLCRPRRVEMANLLNLSERQIKIWFQNRRMKYKKDQ
>gi|60392402|sp|O42366.2|HXB1A_DANRE [Danio rerio] gi|60392402|sp|O42366.2|HXB1A_DANRE ;E = 2e-34 pos:217 to 276 ; RecName Full Homeobox protein Hox B1a Short Hox B1 gi|26984641|emb|CAD59118 1| SI dZ254O17 8 (homeo box protein B1a) [Danio rerio] 1083
QNTIRTNFTTKQLTELEKEFHFSKYLTRARRVEIAATLELNETQVKIWFQNRRMKQKKRE
>gi|60392398|sp|Q6B3N0.1|HXA5_CHICK [Gallus gallus] gi|60392398|sp|Q6B3N0.1|HXA5_CHICK ;E = 2.1e-43 pos:195 to 254 ; RecName Full Homeobox protein Hox A5 gi|50956652|gb|AAT90845 1| homeodomain transcription factor [Gallus gallus] 1084
GKRARTAYTRYQTLELEKEFHFNRYLTRRRRIEIAHALCLSERQIKIWFQNRRMKWKKDN
>gi|6018431|emb|CAB57859.1| [Drosophila melanogaster] gi|6018431|emb|CAB57859.1| ;E = 4.3e-39 pos:387 to 446 ; Abdominal B protein [Drosophila melanogaster] 1085
VRKKRKPYSKFQTLELEKEFLFNAYVSKQKRWELARNLQLTERQVKIWFQNRRMKNKKNS
>gi|6018426|emb|CAB57949.1| [Gallus gallus] gi|6018426|emb|CAB57949.1| ;E = 1.6e-43 pos:3 to 62 ; homeobox protein [Gallus gallus] 1086
PKRSRTAYTRQQVLELEKEFHFNRYLTRRRRIEIAHTLCLSERQVKIWFQNRRMKWKKDH
>gi|60172784|gb|AAX14497.1| [Schistosoma mansoni] gi|60172784|gb|AAX14497.1| ;E = 1.6e-41 pos:576 to 635 ; hox protein Smox1 [Schistosoma mansoni] 1087
QKRTRQTYTRYQTLELEKEFHFNKYLTRRRRIEIAHTLTLTERQIKIWFQNRRMKWKKDH
>gi|6016294|sp|O42506.1|HXA9A_FUGRU [Takifugu rubripes] gi|6016294|sp|O42506.1|HXA9A_FUGRU ;E = 4e-35 pos:216 to 275 ; RecName Full Homeobox protein Hox A9a Short HoxA 9 gi|2341093|gb|AAB68684 1| homeodomain protein HOXA 9 [Takifugu rubripes] gi|94482759|gb|ABF22379 1| homeobox protein HoxA9a [Takifugu rubripes] 1088
TRKKRCPYTKHQILELEKEFLFNTYLTRDRRYEVARLLNLTERQVKIWFQNRRMKMKKFN
>gi|6016230|sp|Q26601.1|SMOX2_SCHMA [Schistosoma mansoni] gi|6016230|sp|Q26601.1|SMOX2_SCHMA ;E = 1.1e-17 pos:423 to 482 ; RecName Full Homeobox protein engrailed like SMOX 2 gi|161104|gb|AAA29929 1| engrailed like homeodomain protein 1089
LKRPRTSFTVPQLKRLSQEFEKNRYLDELRRKKLATELDLRESQVKIWFQNKRAKTKKAS
>gi|6016212|sp|Q60554.1|NKX61_MESAU [Mesocricetus auratus] gi|6016212|sp|Q60554.1|NKX61_MESAU ;E = 1.7e-18 pos:236 to 295 ; RecName Full Homeobox protein Nkx 6 1 gi|587467|emb|CAA57166 1| NKx6 1 [Mesocricetus auratus] 1090
RKHTRPTFSGQQIFALEKTFEQTKYLAGPERARLAYSLGMTESQVKVWFQNRRTKWRKKH
>gi|6016211|sp|P78426.1|NKX61_HUMAN [Homo sapiens] gi|6016211|sp|P78426.1|NKX61_HUMAN ;E = 1.7e-18 pos:236 to 295 ; RecName Full Homeobox protein Nkx 6 1 gi|1894911|gb|AAD11962 1| NK homeobox protein [Homo sapiens] 1091
RKHTRPTFSGQQIFALEKTFEQTKYLAGPERARLAYSLGMTESQVKVWFQNRRTKWRKKH
>gi|6016209|sp|O70584.1|NKX28_MOUSE [Mus musculus] gi|6016209|sp|O70584.1|NKX28_MOUSE ;E = 1.4e-16 pos:81 to 140 ; RecName Full Homeobox protein Nkx 2 8 AltName Full Homeobox protein NK 2 homolog H AltName Full Homeobox protein Nkx 2 9 gi|3021504|emb|CAA75751 1| NK2 homeodomain transcription factor [Mus musculus] 1092
RRKRRVLFSKAQTLELERRFRQQRYLSAPEREQLARLLRLTPTQVKIWFQNHRYKLKRGR
>gi|6016207|sp|P43688.2|NKX26_MOUSE [Mus musculus] gi|6016207|sp|P43688.2|NKX26_MOUSE ;E = 1.3e-18 pos:123 to 182 ; RecName Full Homeobox protein Nkx 2 6 AltName Full Homeobox protein NK 2 homolog F gi|3098520|gb|AAC15674 1| homeobox protein NKX2 6 [Mus musculus] gi|148704006|gb|EDL35953 1| NK2 transcription factor related locus 6 (Drosophila) isoform CRA_b [Mus musculus] 1093
QRKSRVLFSQAQVLALERRFKQQRYLTAPEREHLASALQLTSTQVKIWFQNRRYKSKSQR
>gi|6015630|emb|CAB57825.1| [Sus scrofa] gi|6015630|emb|CAB57825.1| ;E = 7.3e-31 pos:4 to 63 ; homeobox protein [Sus scrofa] 1094
HRRGLQTCSRYQTLELEKEFQCNPYLTCKRWIEVSHALGLTERQIKIWFQNRRMKWKKRE
>gi|6015585|emb|CAB57812.1| [Mus musculus] gi|6015585|emb|CAB57812.1| ;E = 2.1e-43 pos:3 to 62 ; 24 1 homeo box protein [Mus musculus] 1095
GKRARTAYTRYQTLELEKEFHFNRYLTRRRRIEIAHALCLSERQIKIWFQNRRMKWKKDN
>gi|6015584|emb|CAB57814.1| [Mus musculus] gi|6015584|emb|CAB57814.1| ;E = 3.7e-34 pos:1 to 60 ; Hox 5 3 [Mus musculus] 1096
GREKRCPYTKHQTLELEKEFLFNMYLTRERRLEISKSVNLTDRQVKIWFQNRRMKLKKMS
>gi|6015517|emb|CAB57800.1| [Gallus gallus] gi|6015517|emb|CAB57800.1| ;E = 6.7e-38 pos:32 to 91 ; OX2 7 [Gallus gallus] 1097
SKRARTAYTSAQLVELEKEFHFNRYLCRPRRVEMANLLNLSERQIKIWFQNRRMKYKKDE
>gi|6015509|emb|CAB57787.1| [Drosophila melanogaster] gi|6015509|emb|CAB57787.1| ;E = 1.8e-40 pos:501 to 560 ; labial protein [Drosophila melanogaster] 1098
NNSGRTNFTNKQLTELEKEFHFNRYLTRARRIEIANTLQLNETQVKIWFQNRRMKQKKRV
>gi|6015508|emb|CAB57786.1| [Drosophila melanogaster] gi|6015508|emb|CAB57786.1| ;E = 1.8e-40 pos:507 to 566 ; labial protein [Drosophila melanogaster] 1099
NNSGRTNFTNKQLTELEKEFHFNRYLTRARRIEIANTLQLNETQVKIWFQNRRMKQKKRV
>gi|60101374|gb|AAX13756.1| [Drosophila miranda] gi|60101374|gb|AAX13756.1| ;E = 7.7e-18 pos:24 to 83 ; bicoid [Drosophila miranda] 1100
PRRTRTTFTSSQIAELEQHFLQGRYLTAPRLADLSAKLALGTAQVKIWFKNRRRRHKIQS
>gi|6010008|emb|CAB57217.1| [Caenorhabditis elegans] gi|6010008|emb|CAB57217.1| ;E = 1.1e-23 pos:1 to 60 ; unnamed protein product [Caenorhabditis elegans] 1101
RKKARTTFSGKQVFELEKQFEAKKYLSSSDRSELAKRLDVTETQVKIWFQNRRTKWKKIE
>gi|6010007|emb|CAB57215.1| [Caenorhabditis elegans] gi|6010007|emb|CAB57215.1| ;E = 1.1e-21 pos:1 to 60 ; unnamed protein product [Caenorhabditis elegans] 1102
MRRARTAFTYEQLVALENKFKTSRYLSVVERLNLAIQLQLSETQVKIWFQNRRTKWKKHN
>gi|60099966|gb|AAX13117.1| [Drosophila pseudoobscura] gi|60099966|gb|AAX13117.1| ;E = 1.1e-32 pos:272 to 326 ; fushi tarazu [Drosophila pseudoobscura] 1103
SKRTRQTYTRYQTLELEKEFHFNRYITRRRRVDIANALSLSERQIKIWFQNRRMK
>gi|60099964|gb|AAX13116.1| [Drosophila miranda] gi|60099964|gb|AAX13116.1| ;E = 1.1e-32 pos:279 to 333 ; fushi tarazu [Drosophila miranda] 1104
SKRTRQTYTRYQTLELEKEFHFNRYITRRRRVDIANALSLSERQIKIWFQNRRMK
>gi|60099962|gb|AAX13115.1| [Drosophila affinis] gi|60099962|gb|AAX13115.1| ;E = 1.1e-32 pos:274 to 328 ; fushi tarazu [Drosophila affinis] 1105
SKRTRQTYTRYQTLELEKEFHFNRYITRRRRVDIANALSLSERQIKIWFQNRRMK
>gi|60099774|gb|AAX13021.1| [Drosophila affinis] gi|60099774|gb|AAX13021.1| ;E = 7.7e-18 pos:24 to 83 ; bicoid [Drosophila affinis] 1106
PRRTRTTFTSSQIAELEQHFLQGRYLTAPRLADLSAKLALGTAQVKIWFKNRRRRHKIQS
>gi|60099772|gb|AAX13020.1| [Drosophila miranda] gi|60099772|gb|AAX13020.1| ;E = 7.7e-18 pos:24 to 83 ; bicoid [Drosophila miranda] 1107
PRRTRTTFTSSQIAELEQHFLQGRYLTAPRLADLSAKLALGTAQVKIWFKNRRRRHKIQS
>gi|60099765|gb|AAX13017.1| [Drosophila miranda] gi|60099765|gb|AAX13017.1| ;E = 7.7e-18 pos:24 to 83 ; bicoid [Drosophila miranda] 1108
PRRTRTTFTSSQIAELEQHFLQGRYLTAPRLADLSAKLALGTAQVKIWFKNRRRRHKIQS
>gi|60099753|gb|AAX13011.1| [Drosophila miranda] gi|60099753|gb|AAX13011.1| ;E = 7.7e-18 pos:24 to 83 ; bicoid [Drosophila miranda] gi|60099755|gb|AAX13012 1| bicoid [Drosophila miranda] gi|60099757|gb|AAX13013 1| bicoid [Drosophila miranda] gi|60099759|gb|AAX13014 1| bicoid [Drosophila miranda] gi|60099761|gb|AAX13015 1| bicoid [Drosophila miranda] gi|60099763|gb|AAX13016 1| bicoid [Drosophila miranda] gi|60099767|gb|AAX13018 1| bicoid [Drosophila miranda] gi|60099769|gb|AAX13019 1| bicoid [Drosophila miranda] 1109
PRRTRTTFTSSQIAELEQHFLQGRYLTAPRLADLSAKLALGTAQVKIWFKNRRRRHKIQS
>gi|60099751|gb|AAX13010.1| [Drosophila pseudoobscura] gi|60099751|gb|AAX13010.1| ;E = 7.7e-18 pos:24 to 83 ; bicoid [Drosophila pseudoobscura] 1110
PRRTRTTFTSSQIAELEQHFLQGRYLTAPRLADLSAKLALGTAQVKIWFKNRRRRHKIQS
>gi|6009945|dbj|BAA85131.1| [Oryzias latipes] gi|6009945|dbj|BAA85131.1| ;E = 4.3e-09 pos:1 to 38 ; homeodomain protein HOXA 9 [Oryzias latipes] gi|6009947|dbj|BAA85132 1| homeodomain protein HOXA 9 [Oryzias latipes] 1111
KHQILELEKEFLFNTYLTRDRRYEVARLLNLTERQVKI
>gi|6009931|dbj|BAA85127.1| [Oryzias latipes] gi|6009931|dbj|BAA85127.1| ;E = 0.0041 pos:6 to 48 ; engrailed 2 protein [Oryzias latipes] gi|6009939|dbj|BAA85128 1| engrailed 2 protein [Oryzias latipes] 1112
DKRPRTAFTAEQLQRLKTEFQTNRYLTEQRRQNLAQELGLNES
>gi|59939347|gb|AAX12439.1| [Drosophila buzzatii] gi|59939347|gb|AAX12439.1| ;E = 1.8e-40 pos:520 to 579 ; Dbuz lab PA [Drosophila buzzatii] 1113
NNSGRTNFTNKQLTELEKEFHFNRYLTRARRIEIANTLQLNETQVKIWFQNRRMKQKKRV
>gi|59939334|gb|AAX12426.1| [Drosophila buzzatii] gi|59939334|gb|AAX12426.1| ;E = 8.7e-43 pos:136 to 195 ; Dbuz abd A PA [Drosophila buzzatii] 1114
RRRGRQTYTRFQTLELEKEFHFNHYLTRRRRIEIAHALCLTERQIKIWFQNRRMKLKKEL
>gi|59939333|gb|AAX12425.1| [Drosophila buzzatii] gi|59939333|gb|AAX12425.1| ;E = 8.7e-43 pos:341 to 400 ; Dbuz abd A PB [Drosophila buzzatii] 1115
RRRGRQTYTRFQTLELEKEFHFNHYLTRRRRIEIAHALCLTERQIKIWFQNRRMKLKKEL
>gi|59895921|gb|AAV67392.2| [Macaca fascicularis] gi|59895921|gb|AAV67392.2| ;E = 3.1e-20 pos:4 to 63 ; engrailed 1 [Macaca fascicularis] 1116
DKRPRTAFTAEQLQRLKAEFQANRYITEQRRQTLAQELSLNESQIKIWFQNKRAKIKKAT
>gi|59860650|gb|AAX09762.1| [Perionyx excavatus] gi|59860650|gb|AAX09762.1| ;E = 8.3e-18 pos:1 to 53 ; homeodomain transcription factor Cdx [Perionyx excavatus] 1117
KDKYRVVYSEHQKVELEKEFLYNPYITIQRKAELASIIGLSDRQVKIWFQNRR
>gi|59860648|gb|AAX09761.1| [Perionyx excavatus] gi|59860648|gb|AAX09761.1| ;E = 3e-26 pos:1 to 53 ; homeodomain transcription factor Xlox [Perionyx excavatus] 1118
NKRTRTAYTRAQLLELEKEFHFDKYISRPRRVELAGLLNLTERHIKIWFQNRR
>gi|59860646|gb|AAX09760.1| [Perionyx excavatus] gi|59860646|gb|AAX09760.1| ;E = 3.7e-21 pos:1 to 53 ; homeodomain transcription factor Gsx [Perionyx excavatus] 1119
SKRIRTAFDSRQLLDLEREFGANMYLSRLRRIEIANSLSLTEKQVKIWFQNSR
>gi|598438|gb|AAA56866.1| [Danio rerio] gi|598438|gb|AAA56866.1| ;E = 2.6e-42 pos:16 to 75 ; developmental protein [Danio rerio] 1120
PKRSRTAYTRQQVLELEKEFHYNRYLTRRRRVEIAHTLCLSERQIKIWFQNRRMKWKKDH
>gi|598113|gb|AAA56800.1| [Drosophila melanogaster] gi|598113|gb|AAA56800.1| ;E = 5.7e-27 pos:191 to 250 ; developmental protein [Drosophila melanogaster] 1121
QRRQRTTFSTEQTLRLEVEFHRNEYISRSRRFELAETLRLTETQIKIWFQNRRAKDKRIE
>gi|59808843|gb|AAH90114.1| [Xenopus (Silurana) tropicalis] gi|59808843|gb|AAH90114.1| ;E = 4.3e-40 pos:142 to 201 ; Hoxb4 protein [Xenopus tropicalis] 1122
AKRSRTAYTRQQVLELEKEFHYNRYLTRRRRVEIAHTLRLSERQIKIWFQNRRMKWKKDH
>gi|595858|gb|AAC50237.1| [Homo sapiens] gi|595858|gb|AAC50237.1| ;E = 3.7e-27 pos:92 to 151 ; caudal type homeobox protein 1123
KDKYRVVYTDHQRLELEKEFHYSRYITIRRKSELAANLGLTERQVKIWFQNRRAKERKVN
>gi|59276036|ref|NP_001012251.1| [Danio rerio] gi|59276036|ref|NP_001012251.1| ;E = 4.1e-31 pos:136 to 195 ; GS homeobox 1 [Danio rerio] gi|45181556|gb|AAS55432 1| genetic screen homeobox 1 protein Gsh1 [Danio rerio] gi|122890857|emb|CAM14173 1| GS homeobox 1 [Danio rerio] 1124
SKRMRTAFTSTQLLELEREFTSNMYLSRLRRIEIATYLNLSEKQVKIWFQNRRVKHKKEG
>gi|5916196|gb|AAD55936.1|AF163860_1 [Chaetopterus variopedatus] gi|5916196|gb|AAD55936.1|AF163860_1 ;E = 8.6e-23 pos:207 to 253 ; homeoprotein CH Hox5 [Chaetopterus variopedatus] 1125
NKRTRTSYTRHQTLELEKEFHFNRYLTRRRRIEIAHALNLTERQIKI
>gi|5916194|gb|AAD55935.1|AF163859_1 [Chaetopterus variopedatus] gi|5916194|gb|AAD55935.1|AF163859_1 ;E = 2.2e-23 pos:169 to 215 ; homeoprotein CH Hox4 [Chaetopterus variopedatus] 1126
SKRTRTAYTRHQVLELEKEFHFNRYLTRRRRIEIAHSLCLSERQIKI
>gi|5916192|gb|AAD55934.1|AF163858_1 [Chaetopterus variopedatus] gi|5916192|gb|AAD55934.1|AF163858_1 ;E = 1.2e-38 pos:139 to 198 ; homeoprotein CH Hox3 [Chaetopterus variopedatus] 1127
SKRARTAYTSAQLVELEKEFHFNRYLCRPRRIEMAALLNLTERQIKIWFQNRRMKYKKEQ
>gi|5916190|gb|AAD55933.1|AF163857_1 [Chaetopterus variopedatus] gi|5916190|gb|AAD55933.1|AF163857_1 ;E = 1.5e-42 pos:142 to 201 ; homeoprotein CH Hox2 [Chaetopterus variopedatus] 1128
PRRLRTAYTNTQLLELEKEFHFNKYLCRPRRIEIAASLDLTERQVKVWFQNRRMKFKRQS
>gi|5916188|gb|AAD55932.1|AF163856_1 [Chaetopterus variopedatus] gi|5916188|gb|AAD55932.1|AF163856_1 ;E = 1.6e-39 pos:215 to 274 ; homeoprotein CH Hox1 [Chaetopterus variopedatus] 1129
PNLGRTNFTNKQLTELEKEFHFNKYLTRARRIEIAAALGLNETQVKIWFQNRRMKQKKRM
>gi|5912557|emb|CAA39882.2| [Homo sapiens] gi|5912557|emb|CAA39882.2| ;E = 8.6e-33 pos:77 to 136 ; DNA binding protein [Homo sapiens] 1130
CRRPRTAFTSQQLLELEHQFKFNKYLSRPKRFEVATSLMLTETQVKIWFQNRRMKWKRSK
>gi|5881327|gb|AAD55133.1|AF181070_1 [Heliocidaris erythrogramma] gi|5881327|gb|AAD55133.1|AF181070_1 ;E = 3.3e-18 pos:16 to 75 ; engrailed protein [Heliocidaris erythrogramma] 1131
EKRPRTAFSASQLQRLKQEFQQSNYLTEQRRRTLAKELTLSESQIKIWFQNKRAKIKKAS
>gi|5881325|gb|AAD55132.1|AF181069_1 [Heliocidaris erythrogramma] gi|5881325|gb|AAD55132.1|AF181069_1 ;E = 5.8e-10 pos:1 to 50 ; engrailed protein [Heliocidaris erythrogramma] 1132
SQLERLKQEFQQSNYLTEQRRRTLAKELTLSESQIKIWFQNKRAKIKKAS
>gi|5880841|gb|AAD54933.1|AF137385_1 [Helobdella triserialis] gi|5880841|gb|AAD54933.1|AF137385_1 ;E = 6.4e-40 pos:71 to 130 ; LOX18 homeodomain protein [Helobdella triserialis] 1133
NKRARTRYTKHQILELEKEFHFNRYLTRRRRIEIAHCLCLSERQIKIWFQNRRVKWKKEN
>gi|58803017|gb|AAW82628.1| [Gasterosteus aculeatus] gi|58803017|gb|AAW82628.1| ;E = 2.6e-42 pos:8 to 67 ; HoxC6 [Gasterosteus aculeatus] 1134
RRRGRQIYSRYQTLELEKEFHFNRYLTRRRRIEIANALCLTERQIKIWFQNRRMKWKKES
>gi|58803015|gb|AAW82627.1| [Gasterosteus aculeatus] gi|58803015|gb|AAW82627.1| ;E = 1.2e-35 pos:209 to 268 ; HoxD9a [Gasterosteus aculeatus] 1135
TRKKRCPYTKYQTLELEKEFLYNMYLTRDRRYEVARILSLTERQVKIWFQNRRMKMKKMN
>gi|58585092|ref|NP_001011571.1| [Apis mellifera] gi|58585092|ref|NP_001011571.1| ;E = 4.4e-43 pos:270 to 329 ; antennapedia [Apis mellifera] gi|9967824|emb|CAC06383 1| Antennapedia protein [Apis mellifera] 1136
RKRGRQTYTRYQTLELEKEFHYNRYLTRRRRIEIAHALCLTERQIKIWFQNRRMKWKKEN
>gi|58396739|gb|AAW72809.1| [Urechis unicinctus] gi|58396739|gb|AAW72809.1| ;E = 4.8e-22 pos:1 to 53 ; homeobox protein Post2 [Urechis unicinctus] 1137
QRKKRKPYTRYQTMVLENEFMNNSYITRQKRWEISCKLHLSERQVKIWFQNRR
>gi|58396733|gb|AAW72806.1| [Urechis unicinctus] gi|58396733|gb|AAW72806.1| ;E = 3.3e-33 pos:13 to 65 ; homeobox protein Antp [Urechis unicinctus] 1138
RKRGRQTYTRYQTLELEKEFHFNRYLTRRRRIEIAHALCLTERQIKIWFQNRR
>gi|58396731|gb|AAW72805.1| [Urechis unicinctus] gi|58396731|gb|AAW72805.1| ;E = 2e-30 pos:25 to 77 ; homeobox protein Scr [Urechis unicinctus] 1139
SKRTRTSYTRHQTLELEKEFHFNRYLTRRRRIEIAHLLNLSERQIKIWFQNRR
>gi|58396729|gb|AAW72804.1| [Urechis unicinctus] gi|58396729|gb|AAW72804.1| ;E = 4.1e-30 pos:25 to 77 ; homeobox protein Lox6 [Urechis unicinctus] 1140
EKRSRTSYSRYQTLELEKEFHFNRYLTGRRRLEIAHTLGLTERQIKIWFQNRR
>gi|58396727|gb|AAW72803.1| [Urechis unicinctus] gi|58396727|gb|AAW72803.1| ;E = 8.1e-18 pos:1 to 40 ; homeobox protein Hox3 [Urechis unicinctus] 1141
LELEKEFHFNRYLCRPRRIEMAALLNLTERQIKIWFQNRR
>gi|58396725|gb|AAW72802.1| [Urechis unicinctus] gi|58396725|gb|AAW72802.1| ;E = 1.3e-25 pos:1 to 48 ; homeobox protein lab02 [Urechis unicinctus] 1142
TNFTNKQLTELEKEFHFNKYLTRARRIEIAAALGLNETQIKIWFQNRR
>gi|58396723|gb|AAW72801.1| [Urechis unicinctus] gi|58396723|gb|AAW72801.1| ;E = 2.7e-24 pos:1 to 48 ; homeobox protein lab01 [Urechis unicinctus] 1143
TNFTNKQLTELEKEFHFSRYLTRSRRIEIAASLGLNETQIKIWFQNRR
>gi|58395861|ref|XP_321553.2| [Anopheles gambiae str. PEST] gi|58395861|ref|XP_321553.2| ;E = 5.4e-30 pos:196 to 255 ; AGAP001560 PA [Anopheles gambiae str PEST] gi|19572380|emb|CAD27926 1| putative hox protein [Anopheles gambiae] gi|55233778|gb|EAA01363 2| AGAP001560 PA [Anopheles gambiae str PEST] 1144
SKRIRTAFTSTQLLELEREFAGNMYLTRLRRIEIATRLRLSEKQVKIWFQNRRVKRKKGD
>gi|58382033|ref|XP_311624.2| [Anopheles gambiae str. PEST] gi|58382033|ref|XP_311624.2| ;E = 1.6e-41 pos:219 to 278 ; AGAP004661 PB [Anopheles gambiae str PEST] gi|3420832|gb|AAC31943 1| Ultrabithorax homeotic protein IVa [Anopheles gambiae] gi|55242654|gb|EAA07259 2| AGAP004661 PB [Anopheles gambiae str PEST] 1145
RRRGRQTYTRYQTLELEKEFHTNHYLTRRRRIEMAHALCLTERQIKIWFQNRRMKLKKEI
>gi|58382031|ref|XP_311623.2| [Anopheles gambiae str. PEST] gi|58382031|ref|XP_311623.2| ;E = 1.6e-41 pos:236 to 295 ; AGAP004661 PA [Anopheles gambiae str PEST] gi|55242655|gb|EAA45000 2| AGAP004661 PA [Anopheles gambiae str PEST] 1146
RRRGRQTYTRYQTLELEKEFHTNHYLTRRRRIEMAHALCLTERQIKIWFQNRRMKLKKEI
>gi|58382029|ref|XP_311618.2| [Anopheles gambiae str. PEST] gi|58382029|ref|XP_311618.2| ;E = 1.8e-43 pos:244 to 303 ; AGAP004660 PA [Anopheles gambiae str PEST] gi|3420836|gb|AAC31945 1| Antennapedia homeotic protein [Anopheles gambiae] gi|55242653|gb|EAA07256 2| AGAP004660 PA [Anopheles gambiae str PEST] 1147
RKRGRQTYTRYQTLELEKEFHFNRYLTRRRRIEIAHALCLTERQIKIWFQNRRMKWKKEN
>gi|58372170|ref|NP_001007473.1| [Mus musculus] gi|58372170|ref|NP_001007473.1| ;E = 6.7e-15 pos:149 to 208 ; notochord [Mus musculus] gi|81889615|sp|Q5TIS6 1|NOTO_MOUSE RecName Full Homeobox protein notochord gi|55771003|emb|CAI05851 1| Not homeodomain protein [Mus musculus] gi|55771005|emb|CAI05852 1| Not homeodomain protein [Mus musculus] gi|55771007|emb|CAI05853 1| Not homeodomain protein [Mus musculus] gi|74189379|dbj|BAE22716 1| unnamed protein product [Mus musculus] gi|187954221|gb|AAI39155 1| Notochord homolog (Xenopus laevis) [Mus musculus] gi|187954223|gb|AAI39156 1| Notochord homolog (Xenopus laevis) [Mus musculus] 1148
TKRVRTTFNLQQLQELEKVFAKQHNLVGKERAQLAARLHLTENQVRIWFQNRRVKYQKQQ
>gi|58332796|ref|NP_001011472.1| [Xenopus (Silurana) tropicalis] gi|58332796|ref|NP_001011472.1| ;E = 4.7e-27 pos:239 to 298 ; gastrulation brain homeobox 2 gene 2 [Xenopus (Silurana) tropicalis] gi|56970645|gb|AAH88605 1| Gastrulation brain homeobox 2 gene 2 [Xenopus tropicalis] 1149
NRRRRTAFTSEQLLELEKEFHCKKYLSLTERSQIAHVLKLSEVQVKIWFQNRRAKWKRVK
>gi|58332666|ref|NP_001011405.1| [Xenopus (Silurana) tropicalis] gi|58332666|ref|NP_001011405.1| ;E = 2.1e-43 pos:199 to 258 ; homeobox A5 [Xenopus (Silurana) tropicalis] gi|56789615|gb|AAH88772 1| Homeobox A5 [Xenopus tropicalis] 1150
GKRARTAYTRYQTLELEKEFHFNRYLTRRRRIEIAHALCLSERQIKIWFQNRRMKWKKDN
>gi|58294786|gb|AAW70295.1| [Heliconius melpomene rosina] gi|58294786|gb|AAW70295.1| ;E = 6e-14 pos:6 to 58 ; invected [Heliconius melpomene rosina] gi|58294792|gb|AAW70298 1| invected [Heliconius melpomene rosina] gi|90902538|gb|ABE02037 1| invected [Heliconius melpomene rosina] 1151
EKRPRTAFSGPQLARLKHEFAENRYLTERRRQSLAAELGLAEAQIKIWFQNKR
>gi|58294782|gb|AAW70293.1| [Heliconius pachinus] gi|58294782|gb|AAW70293.1| ;E = 4.5e-14 pos:6 to 58 ; invected [Heliconius pachinus] 1152
EKRPRTAFSDPQLARLKHEFAENRYLTERRRQSLAAELGLAEAQIKIWFQNKR
>gi|58294778|gb|AAW70291.1| [Heliconius pachinus] gi|58294778|gb|AAW70291.1| ;E = 6e-14 pos:6 to 58 ; invected [Heliconius pachinus] gi|58294784|gb|AAW70294 1| invected [Heliconius pachinus] gi|58294788|gb|AAW70296 1| invected [Heliconius melpomene rosina] gi|58294790|gb|AAW70297 1| invected [Heliconius melpomene rosina] gi|58294794|gb|AAW70299 1| invected [Heliconius melpomene rosina] gi|58294796|gb|AAW70300 1| invected [Heliconius hecale zuleika] gi|58294798|gb|AAW70301 1| invected [Heliconius hecale zuleika] gi|58294800|gb|AAW70302 1| invected [Heliconius hecale zuleika] gi|58294802|gb|AAW70303 1| invected [Heliconius hecale zuleika] gi|90902524|gb|ABE02030 1| invected [Heliconius pachinus] gi|90902540|gb|ABE02038 1| invected [Heliconius melpomene rosina] gi|90902542|gb|ABE02039 1| invected [Heliconius melpomene rosina] gi|90902544|gb|ABE02040 1| invected [Heliconius melpomene rosina] gi|90902546|gb|ABE02041 1| invected [Heliconius melpomene rosina] gi|90902548|gb|ABE02042 1| invected [Heliconius melpomene rosina] gi|90902550|gb|ABE02043 1| invected [Heliconius melpomene rosina] gi|90902552|gb|ABE02044 1| invected [Heliconius melpomene rosina] gi|90902554|gb|ABE02045 1| invected [Heliconius melpomene rosina] gi|90902556|gb|ABE02046 1| invected [Heliconius hecale zuleika] gi|90902558|gb|ABE02047 1| invected [Heliconius hecale zuleika] gi|90902560|gb|ABE02048 1| invected [Heliconius hecale zuleika] gi|90902562|gb|ABE02049 1| invected [Heliconius hecale zuleika] gi|90902564|gb|ABE02050 1| invected [Heliconius hecale zuleika] gi|90902566|gb|ABE02051 1| invected [Heliconius hecale zuleika] gi|90902568|gb|ABE02052 1| invected [Heliconius hecale zuleika] gi|90902570|gb|ABE02053 1| invected [Heliconius hecale zuleika] gi|90902572|gb|ABE02054 1| invected [Heliconius hecale zuleika] gi|91178369|gb|ABE27250 1| invected [Heliconius heurippa] gi|91178371|gb|ABE27251 1| invected [Heliconius heurippa] gi|91178377|gb|ABE27254 1| invected [Heliconius melpomene melpomene] gi|91178379|gb|ABE27255 1| invected [Heliconius melpomene melpomene] gi|91178381|gb|ABE27256 1| invected [Heliconius melpomene melpomene] gi|91178383|gb|ABE27257 1| invected [Heliconius melpomene melpomene] gi|91178385|gb|ABE27258 1| invected [Heliconius melpomene melpomene] gi|91178387|gb|ABE27259 1| invected [Heliconius melpomene melpomene] gi|91178395|gb|ABE27263 1| invected [Heliconius melpomene melpomene] 1153
EKRPRTAFSGPQLARLKHEFAENRYLTERRRQSLAAELGLAEAQIKIWFQNKR
>gi|58294764|gb|AAW70284.1| [Heliconius cydno galanthus] gi|58294764|gb|AAW70284.1| ;E = 6e-14 pos:6 to 58 ; invected [Heliconius cydno galanthus] gi|58294766|gb|AAW70285 1| invected [Heliconius cydno galanthus] gi|58294768|gb|AAW70286 1| invected [Heliconius cydno galanthus] gi|58294770|gb|AAW70287 1| invected [Heliconius cydno galanthus] gi|58294772|gb|AAW70288 1| invected [Heliconius cydno galanthus] gi|58294774|gb|AAW70289 1| invected [Heliconius cydno galanthus] gi|58294776|gb|AAW70290 1| invected [Heliconius cydno galanthus] gi|58294780|gb|AAW70292 1| invected [Heliconius pachinus] gi|90902504|gb|ABE02020 1| invected [Heliconius cydno galanthus] gi|90902506|gb|ABE02021 1| invected [Heliconius cydno galanthus] gi|90902508|gb|ABE02022 1| invected [Heliconius cydno galanthus] gi|90902510|gb|ABE02023 1| invected [Heliconius cydno galanthus] gi|90902512|gb|ABE02024 1| invected [Heliconius cydno galanthus] gi|90902514|gb|ABE02025 1| invected [Heliconius cydno galanthus] gi|90902516|gb|ABE02026 1| invected [Heliconius cydno galanthus] gi|90902518|gb|ABE02027 1| invected [Heliconius cydno galanthus] gi|90902520|gb|ABE02028 1| invected [Heliconius cydno galanthus] gi|90902522|gb|ABE02029 1| invected [Heliconius pachinus] gi|90902526|gb|ABE02031 1| invected [Heliconius pachinus] gi|90902528|gb|ABE02032 1| invected [Heliconius pachinus] gi|90902530|gb|ABE02033 1| invected [Heliconius pachinus] gi|90902532|gb|ABE02034 1| invected [Heliconius pachinus] gi|90902534|gb|ABE02035 1| invected [Heliconius pachinus] gi|90902536|gb|ABE02036 1| invected [Heliconius pachinus] gi|91178313|gb|ABE27222 1| invected [Heliconius cydno cordula] gi|91178315|gb|ABE27223 1| invected [Heliconius cydno cordula] gi|91178317|gb|ABE27224 1| invected [Heliconius cydno cordula] gi|91178319|gb|ABE27225 1| invected [Heliconius cydno cordula] gi|91178321|gb|ABE27226 1| invected [Heliconius cydno cordula] gi|91178323|gb|ABE27227 1| invected [Heliconius cydno cordula] gi|91178327|gb|ABE27229 1| invected [Heliconius cydno cordula] gi|91178333|gb|ABE27232 1| invected [Heliconius cydno cordula] gi|91178335|gb|ABE27233 1| invected [Heliconius cydno cordula] gi|91178337|gb|ABE27234 1| invected [Heliconius cydno cordula] gi|91178339|gb|ABE27235 1| invected [Heliconius cydno cordula] gi|91178341|gb|ABE27236 1| invected [Heliconius heurippa] gi|91178343|gb|ABE27237 1| invected [Heliconius heurippa] gi|91178345|gb|ABE27238 1| invected [Heliconius heurippa] gi|91178351|gb|ABE27241 1| invected [Heliconius heurippa] gi|91178353|gb|ABE27242 1| invected [Heliconius heurippa] gi|91178355|gb|ABE27243 1| invected [Heliconius heurippa] gi|91178357|gb|ABE27244 1| invected [Heliconius heurippa] gi|91178359|gb|ABE27245 1| invected [Heliconius heurippa] gi|91178361|gb|ABE27246 1| invected [Heliconius heurippa] gi|91178365|gb|ABE27248 1| invected [Heliconius heurippa] gi|91178367|gb|ABE27249 1| invected [Heliconius heurippa] gi|91178375|gb|ABE27253 1| invected [Heliconius melpomene melpomene] 1154
EKRPRTAFSGPQLARLKHEFAENRYLTERRRQSLAAELGLAEAQIKIWFQNKR
>gi|58294756|gb|AAW70280.1| [Heliconius hecale zuleika] gi|58294756|gb|AAW70280.1| ;E = 0.72 pos:1 to 38 ; engrailed [Heliconius hecale zuleika] 1155
AAQLGRLKHEFAEKRYLTERRRQALATELGLAEAQIKI
>gi|58294730|gb|AAW70267.1| [Heliconius pachinus] gi|58294730|gb|AAW70267.1| ;E = 0.14 pos:1 to 38 ; engrailed [Heliconius pachinus] gi|58294732|gb|AAW70268 1| engrailed [Heliconius pachinus] gi|58294734|gb|AAW70269 1| engrailed [Heliconius pachinus] 1156
AAQLARLKHEFAENRYLTERRRQALATELGLAEAQIKI
>gi|58294724|gb|AAW70264.1| [Heliconius cydno galanthus] gi|58294724|gb|AAW70264.1| ;E = 0.14 pos:1 to 38 ; engrailed [Heliconius cydno galanthus] gi|58294726|gb|AAW70265 1| engrailed [Heliconius cydno galanthus] gi|58294728|gb|AAW70266 1| engrailed [Heliconius cydno galanthus] gi|58294736|gb|AAW70270 1| engrailed [Heliconius pachinus] gi|58294738|gb|AAW70271 1| engrailed [Heliconius pachinus] gi|58294740|gb|AAW70272 1| engrailed [Heliconius melpomene rosina] gi|58294742|gb|AAW70273 1| engrailed [Heliconius melpomene rosina] gi|58294744|gb|AAW70274 1| engrailed [Heliconius melpomene rosina] gi|58294746|gb|AAW70275 1| engrailed [Heliconius melpomene rosina] gi|58294748|gb|AAW70276 1| engrailed [Heliconius melpomene rosina] gi|58294750|gb|AAW70277 1| engrailed [Heliconius hecale zuleika] gi|58294752|gb|AAW70278 1| engrailed [Heliconius hecale zuleika] gi|58294754|gb|AAW70279 1| engrailed [Heliconius hecale zuleika] gi|58294758|gb|AAW70281 1| engrailed [Heliconius hecale zuleika] gi|58294760|gb|AAW70282 1| engrailed [Heliconius hecale zuleika] gi|58294762|gb|AAW70283 1| engrailed [Heliconius hecale zuleika] 1157
AAQLGRLKHEFAENRYLTERRRQALATELGLAEAQIKI
>gi|58294722|gb|AAW70263.1| [Heliconius cydno galanthus] gi|58294722|gb|AAW70263.1| ;E = 0.6 pos:1 to 38 ; engrailed [Heliconius cydno galanthus] 1158
AAQLGRLKHEFAENRYLTERRRQALATELGLAEAQIEI
>gi|58257485|emb|CAI47562.1| [Sus scrofa] gi|58257485|emb|CAI47562.1| ;E = 0.00095 pos:1 to 48 ; nanog protein [Sus scrofa] 1159
LCALKDRFQKQKYLSLQQMQELSSILNLSYKQVKTWFQNQRMKCKRWQ
>gi|5822957|gb|AAD52999.1|AF138905_1 [Gallus gallus] gi|5822957|gb|AAD52999.1|AF138905_1 ;E = 3.1e-23 pos:150 to 209 ; NK class homeodomain transcription factor NKX3 2 [Gallus gallus] gi|5902630|gb|AAD55579 1|AF179482_1 homeobox protein NKX3 2 [Gallus gallus] 1160
KKRSRAAFSHAQVFELERRFNHQRYLSGPERADLAASLKLTETQVKIWFQNRRYKTKRRQ
>gi|58219496|ref|NP_001010959.1| [Canis lupus familiaris] gi|58219496|ref|NP_001010959.1| ;E = 9.9e-18 pos:137 to 196 ; NK2 transcription factor related locus 5 [Canis lupus familiaris] gi|46487433|gb|AAS99114 1| transcription factor NKX2 5 [Canis familiaris] gi|77632509|gb|ABB00236 1| NKX2 5 [Canis familiaris] gi|85542661|gb|ABC71311 1| NKX2 5 [Canis familiaris] 1161
RRKPRVLFSQAQVYELERRFKQQRYLSAPERDQLASVLKLTSTQVKIWFQNRRYKCKRQR
>gi|5817775|gb|AAD52913.1| [Porcellio scaber] gi|5817775|gb|AAD52913.1| ;E = 1.4e-29 pos:23 to 75 ; Deformed protein [Porcellio scaber] 1162
PKRQRTANTRHQILELEKEFHFNRYLTRRRRIEIAHSLCLSXXQIKIWFQNRR
>gi|5817773|gb|AAD52912.1| [Porcellio scaber] gi|5817773|gb|AAD52912.1| ;E = 1.3e-23 pos:36 to 84 ; proboscipedia protein [Porcellio scaber] 1163
PRRLRTAYTNTQLLELEKEFHFNKXLCRPRRIXXAASLDLTERQVKVWF
>gi|5817771|gb|AAD52911.1| [Porcellio scaber] gi|5817771|gb|AAD52911.1| ;E = 4.1e-29 pos:24 to 76 ; labial protein [Porcellio scaber] 1164
GGTGRTNFTTKQLTELEKEFHFNKYLTRARRIEIASALQLNETQVKIWFQNRR
>gi|57918714|gb|AAW59439.1| [Macaca fascicularis] gi|57918714|gb|AAW59439.1| ;E = 1.3e-08 pos:73 to 125 ; NKX2B [Macaca fascicularis] 1165
KRKRRVLFSKAQTYELERRFRQQRYLSAPEREHLASLIRLTPTQVKIWFQNHR
>gi|57903198|gb|AAW58076.1| [Oncopeltus fasciatus] gi|57903198|gb|AAW58076.1| ;E = 8e-26 pos:67 to 126 ; even skipped protein [Oncopeltus fasciatus] 1166
IRRYRTAFTREQLTRLEKEFFKENYVSRPRRCELAAQLGLPESTIKVWFQNRRMKDKRQR
>gi|57888|emb|CAA41945.1| [Mus musculus] gi|57888|emb|CAA41945.1| ;E = 6.9e-21 pos:143 to 202 ; Hox 8 protein [Mus musculus] 1167
NRKPRTPFTTSQLLALERKFRQKQYLSIAERAEFSSSLNLTETQVKIWFQNRRAKAKRLQ
>gi|57886|emb|CAA41944.1| [Mus musculus] gi|57886|emb|CAA41944.1| ;E = 3.8e-21 pos:172 to 231 ; Hox 7 protein [Mus musculus] gi|1245740|gb|AAB35456 1| Msx1 homeobox gene [mice Peptide 299 aa] 1168
NRKPRTPFTTAQLLALERKFRQKQYLSIAERAEFSSSLSLTETQVKIWFQNRRAKAKRLQ
>gi|578301|emb|CAA26868.1| [Drosophila melanogaster] gi|578301|emb|CAA26868.1| ;E = 5.3e-23 pos:61 to 120 ; put cad fragment [Drosophila melanogaster] 1169
KDKYRVVYTDFQRLELEKEYCTSRYITIRRKSELAQTLSLSERQVKIWFQNRRAKERTSN
>gi|577787|emb|CAA58044.1| [Notophthalmus viridescens] gi|577787|emb|CAA58044.1| ;E = 1.1e-09 pos:1 to 47 ; transcription factor [Notophthalmus viridescens] 1170
LALERKFRQKQYLSIAERAEFSGSLSLTETQVKIWFQNRRAKAKRLQ
>gi|57770410|ref|NP_001009887.1| [Danio rerio] gi|57770410|ref|NP_001009887.1| ;E = 3.7e-31 pos:154 to 213 ; homeo box HB9 like b [Danio rerio] gi|41400304|gb|AAS07020 1| homeodomain protein Mnr2b [Danio rerio] 1171
CRRPRTAFTSQQLLELENQFKLNKYLSRPKRFEVATSLMLTETQVKIWFQNRRMKWKRSR
>gi|57770400|ref|NP_001009885.1| [Danio rerio] gi|57770400|ref|NP_001009885.1| ;E = 1.4e-31 pos:177 to 236 ; motor neuron and pancreas homeobox 1 [Danio rerio] gi|41400300|gb|AAS07018 1| homeodomain protein Hb9 [Danio rerio] gi|62205408|gb|AAH93243 1| Motor neuron and pancreas homeobox 1 [Danio rerio] gi|94732225|emb|CAK04869 1| novel protein similar to vertebrate homeo box HB9 (HLXB9) [Danio rerio] 1172
CRRPRTAFTSQQLLELEHQFKLNKYLSRPKRFEVATSLMLTETQVKIWFQNRRMKWKRSK
>gi|57770377|ref|NP_001009886.1| [Danio rerio] gi|57770377|ref|NP_001009886.1| ;E = 3.7e-31 pos:150 to 209 ; homeo box HB9 like a [Danio rerio] gi|41400302|gb|AAS07019 1| homeodomain protein Mnr2a [Danio rerio] 1173
CRRPRTAFTSQQLLELENQFKLNKYLSRPKRFEVATSLMLTETQVKIWFQNRRMKWKRSR
>gi|576592|gb|AAA53290.1| [Homo sapiens] gi|576592|gb|AAA53290.1| ;E = 1.6e-43 pos:11 to 70 ; homeobox protein 1174
PKRSRTAYTRQQVLELEKEFHFNRYLTRRRRIEIAHTLCLSERQVKIWFQNRRMKWKKDH
>gi|57528437|ref|NP_001009812.1| [Homo sapiens] gi|57528437|ref|NP_001009812.1| ;E = 4.5e-19 pos:81 to 140 ; ladybird homeobox 2 [Homo sapiens] gi|32250958|gb|AAP74384 1| ladybird like homeodomain protein 2 [Homo sapiens] gi|182888319|gb|AAI60076 1| Ladybird homeobox 2 [synthetic construct] 1175
RRKSRTAFTAQQVLELERRFVFQKYLAPSERDGLATRLGLANAQVVTWFQNRRAKLKRDV
>gi|57527993|ref|NP_001009577.1| [Strongylocentrotus purpuratus] gi|57527993|ref|NP_001009577.1| ;E = 1.9e-23 pos:294 to 353 ; homeobox transcription factor Nk1 [Strongylocentrotus purpuratus] gi|42795449|gb|AAS46234 1| homeobox transcription factor Nk1 [Strongylocentrotus purpuratus] 1176
PRRARTAFTYEQLVALENKFKTTRYLSVCERLNLALSLSLTETQVKIWFQNRRTKWKKQN
>gi|57526952|ref|NP_001009644.1| [Rattus norvegicus] gi|57526952|ref|NP_001009644.1| ;E = 5.9e-15 pos:178 to 240 ; developing brain homeobox 1 [Rattus norvegicus] gi|81862281|sp|Q5NSW5 1|DBX1_RAT RecName Full Homeobox protein DBX1 AltName Full Developing brain homeobox protein 1 gi|56799089|dbj|BAD83364 1| developing brain homeobox1 [Rattus norvegicus] gi|149055793|gb|EDM07224 1| developing brain homeobox 1 [Rattus norvegicus] 1177
PRRGMLRRAVFSDVQRKALEKTFQKQKYISKPDRKKLASKLGLKDSQVKIWFQNRRMKWRNSK
>gi|5739144|gb|AAD50362.1|AF104010_1 [Thermobia domestica] gi|5739144|gb|AAD50362.1|AF104010_1 ;E = 5.7e-24 pos:16 to 62 ; sex combs reduced protein [Thermobia domestica] 1178
TKRQRTSYTRYQTLELEKEFHFNRYLTRRRRIEIAHALCLTERQIKI
>gi|5739142|gb|AAD50361.1|AF104009_1 [Thermobia domestica] gi|5739142|gb|AAD50361.1|AF104009_1 ;E = 2.6e-24 pos:12 to 58 ; proboscipedia protein [Thermobia domestica] 1179
PRRLRTAYTNTQLLELEKEFHFNKYLCRPRRIEIAASLDLTERQVKV
>gi|5739140|gb|AAD50360.1|AF104008_1 [Thermobia domestica] gi|5739140|gb|AAD50360.1|AF104008_1 ;E = 2.3e-30 pos:28 to 80 ; labial protein [Thermobia domestica] 1180
SNAGRTNFTNKQLTELEKEFHFNKYLTRARRIEIASALQLNETQVKIWFQNRR
>gi|5739138|gb|AAD50359.1|AF104007_1 [Thermobia domestica] gi|5739138|gb|AAD50359.1|AF104007_1 ;E = 1.2e-20 pos:27 to 86 ; engrailed related 2 protein [Thermobia domestica] 1181
EKRPRTAFTSEQLARLKQEFQENRYLTEKRRQALARDLKLNESQIKIWFQNKRAKIKKAS
>gi|5739136|gb|AAD50358.1|AF104006_1 [Thermobia domestica] gi|5739136|gb|AAD50358.1|AF104006_1 ;E = 1.6e-21 pos:25 to 84 ; engrailed related 1 protein [Thermobia domestica] 1182
EKRPRTAFTQEQLARLKKEFEENRYLTEKRRQDLARDLNLHENQIKIWFQNKRAKIKKAS
>gi|5739134|gb|AAD50357.1|AF104005_1 [Thermobia domestica] gi|5739134|gb|AAD50357.1|AF104005_1 ;E = 1.3e-33 pos:17 to 69 ; deformed protein [Thermobia domestica] 1183
PKRQRTAYTRHQILELEKEFHFNRYLTRRRRIEIAHSLCLSERQIKIWFQNRR
>gi|5739130|gb|AAD50355.1|AF104003_1 [Thermobia domestica] gi|5739130|gb|AAD50355.1|AF104003_1 ;E = 3.3e-24 pos:5 to 51 ; antennapedia protein [Thermobia domestica] 1184
RKRGRQTYTRYQTLELEKEFHFNRYLTRRRRIEIAHALCLTERQIKI
>gi|5739128|gb|AAD50354.1| [Thermobia domestica] gi|5739128|gb|AAD50354.1| ;E = 3.6e-28 pos:1 to 52 ; abdominal B protein [Thermobia domestica] 1185
RKKRKPYSKFQTLELEKEFLFNAYVSKQKRWELARNLNLTERQVKIWFQNRR
>gi|5739126|gb|AAD50353.1| [Thermobia domestica] gi|5739126|gb|AAD50353.1| ;E = 9.7e-24 pos:21 to 67 ; abdominal A protein [Thermobia domestica] 1186
RRRGRQTYTRFQTLELEKEFHFNHYLTRRRRIEIAHALCLPERQIKI
>gi|5734615|dbj|BAA83377.1| [Branchiostoma belcheri] gi|5734615|dbj|BAA83377.1| ;E = 4.8e-15 pos:154 to 213 ; BbTTF 1 [Branchiostoma belcheri] 1187
RRKRRVLFSQAQVYELERRFKQQKYLSAPEREHLAQLINLTPTQVKIWFQNHRYKCKRQD
>gi|57282835|emb|CAF34432.1| [Mytilus galloprovincialis] gi|57282835|emb|CAF34432.1| ;E = 2.4e-05 pos:1 to 32 ; homeobox protein Mgox1 [Mytilus galloprovincialis] 1188
YNKYLTRRRRLKIAHALNLTERQIKIWFQNRR
>gi|57232048|gb|AAW47716.1| [Oncopeltus fasciatus] gi|57232048|gb|AAW47716.1| ;E = 5.4e-41 pos:24 to 82 ; Deformed [Oncopeltus fasciatus] 1189
PKRQRTAYTRHQILELEKEFHYNKYLTRRRRIEIAHTLCLSERQIKIWFQNRRMKWKKD
>gi|57164349|ref|NP_001009335.1| [Ovis aries] gi|57164349|ref|NP_001009335.1| ;E = 2.6e-42 pos:59 to 118 ; homeobox C6 [Ovis aries] gi|73996148|ref|XP_543625 2| PREDICTED similar to homeo box C6 [Canis familiaris] gi|73996150|ref|XP_856234 1| PREDICTED similar to homeo box C6 isoform 6 [Canis familiaris] gi|1708358|sp|P49925 1|HXC6_SHEEP RecName Full Homeobox protein Hox C6 gi|988252|gb|AAA75473 1| Hox C6 1190
RRRGRQIYSRYQTLELEKEFHFNRYLTRRRRIEIANALCLTERQIKIWFQNRRMKWKKES
>gi|57112491|ref|XP_549080.1| [Canis lupus familiaris] gi|57112491|ref|XP_549080.1| ;E = 9.2e-27 pos:215 to 274 ; PREDICTED similar to Homeobox protein CDX 4 (Caudal type homeobox protein 4) [Canis familiaris] 1191
KEKYRVVYTDHQRLELEKEFHCNRYITIQRKSELAVNLGLSERQVKIWFQNRRAKERKTI
>gi|57110821|ref|XP_545535.1| [Canis lupus familiaris] gi|57110821|ref|XP_545535.1| ;E = 4.3e-25 pos:202 to 261 ; PREDICTED similar to homeo box D12 [Canis familiaris] 1192
TRKKRKPYTKQQIAELENEFLLNEFINRQKRKELSNRLNLSDQQVKIWFQNRRMKKKRVV
>gi|57107543|ref|XP_543979.1| [Canis lupus familiaris] gi|57107543|ref|XP_543979.1| ;E = 9e-22 pos:125 to 184 ; PREDICTED similar to transcription factor LBX1 [Canis familiaris] 1193
RRKSRTAFTNHQIYELEKRFLYQKYLSPADRDQIAQQLGLTNAQVITWFQNRRAKLKRDL
>gi|57106663|ref|XP_543624.1| [Canis lupus familiaris] gi|57106663|ref|XP_543624.1| ;E = 4.9e-43 pos:156 to 215 ; PREDICTED similar to Homeobox protein Hox C4 (Hox 3 5) isoform 4 [Canis familiaris] gi|73996160|ref|XP_856443 1| PREDICTED similar to Homeobox protein Hox C4 (Hox 3 5) isoform 8 [Canis familiaris] 1194
PKRSRTAYTRQQVLELEKEFHYNRYLTRRRRIEIAHSLCLSERQIKIWFQNRRMKWKKDH
>gi|57105432|ref|XP_543300.1| [Canis lupus familiaris] gi|57105432|ref|XP_543300.1| ;E = 9.5e-28 pos:247 to 306 ; PREDICTED similar to Homeobox protein GBX 2 (Gastrulation and brain specific homeobox protein 2) [Canis familiaris] 1195
NRRRRTAFTSEQLLELEKEFHCKKYLSLTERSQIAHALKLSEVQVKIWFQNRRAKWKRVK
>gi|57091665|ref|XP_548179.1| [Canis lupus familiaris] gi|57091665|ref|XP_548179.1| ;E = 1.8e-39 pos:146 to 205 ; PREDICTED similar to homeo box B8 [Canis familiaris] 1196
RRRGRQTYSRYQTLELEKEFLFNPYLTRKRRIEVSHALGLTERQVKIWFQNRRMKWKKEN
>gi|57015305|sp|Q04744.2|EMX2_MOUSE [Mus musculus] gi|57015305|sp|Q04744.2|EMX2_MOUSE ;E = 7.2e-23 pos:155 to 214 ; RecName Full Homeobox protein EMX2 AltName Full Empty spiracles homolog 2 AltName Full Empty spiracles like protein 2 gi|28202243|gb|AAM94018 1| empty spiracles like protein 2 [Mus musculus] 1197
PKRIRTAFSPSQLLRLEHAFEKNHYVVGAERKQLAHSLSLTETQVKVWFQNRRTKFKRQK
>gi|5690272|gb|AAD47010.1|AF144671_1 [Patella vulgata] gi|5690272|gb|AAD47010.1|AF144671_1 ;E = 2.7e-17 pos:1 to 40 ; Lox4 homeodomain protein [Patella vulgata] 1198
QFNHYLTRKRRIEIAHTLCLTERQIKIWFQNRRMKMKRER
>gi|5690270|gb|AAD47009.1|AF144670_1 [Patella vulgata] gi|5690270|gb|AAD47009.1|AF144670_1 ;E = 3.2e-16 pos:1 to 40 ; Lox2 homeodomain protein [Patella vulgata] 1199
KFNRYLTRRRRIELSHMLCLTERQIKIWFQNRRMKEKKEL
>gi|56799462|gb|AAW30675.1| [Euscorpius flavicaudis] gi|56799462|gb|AAW30675.1| ;E = 1e-17 pos:1 to 54 ; empty spiracles 2 [Euscorpius flavicaudis] 1200
AFSPSQLLKLEHAFEKNHYVVGAERKQLAQTLSLTETQVKVWFQNRRTKHKRQK
>gi|5679191|emb|CAA74282.2| [Danio rerio] gi|5679191|emb|CAA74282.2| ;E = 6e-06 pos:1 to 32 ; Hoxb3 protein [Danio rerio] 1201
PRRVEMANLLNLSERQIKIWFQNRRMKYKKDQ
>gi|56791852|gb|AAW30427.1| [Oikopleura dioica] gi|56791852|gb|AAW30427.1| ;E = 1.2e-24 pos:38 to 97 ; Cdx3 [Oikopleura dioica] 1202
KDKYRVVYSDTQRLELEKEFAFNKYITIQRKGELSQQLNLTERQVKIWFQNRRAKERKIS
>gi|56791850|gb|AAW30426.1| [Oikopleura dioica] gi|56791850|gb|AAW30426.1| ;E = 6.3e-18 pos:139 to 190 ; Cdx2 [Oikopleura dioica] 1203
REKYRVVYTNFQRLELEKEYRFNRYITISKKAELAKQLQLSERQIKIWFQNR
>gi|56791848|gb|AAW30425.1| [Oikopleura dioica] gi|56791848|gb|AAW30425.1| ;E = 1.4e-24 pos:123 to 182 ; Cdx1 [Oikopleura dioica] 1204
RDKYRVVYSNYQRVELEKEYNFNKYITIRRKVELSKMLDLSERQVKIWFQNRRAKERKMV
>gi|56791846|gb|AAW30424.1| [Oikopleura dioica] gi|56791846|gb|AAW30424.1| ;E = 3.1e-25 pos:88 to 147 ; Evx [Oikopleura dioica] 1205
YRRYRTAFTREQLGKLEKEFFKENYVSRHRRCELANELDLPEGTIKVWFQNRRMKDKRQR
>gi|56791844|gb|AAW30423.1| [Oikopleura dioica] gi|56791844|gb|AAW30423.1| ;E = 8.6e-29 pos:158 to 217 ; Gsx [Oikopleura dioica] 1206
RKRSRTAFSGRQLLELENEFLTDSYLTRLRRVRIAQSLGLSEKQVKIWFQNRRVKQKKEE
>gi|56791832|gb|AAW30417.1| [Oikopleura dioica] gi|56791832|gb|AAW30417.1| ;E = 1.1e-17 pos:86 to 145 ; Hex [Oikopleura dioica] 1207
RKGGQVRFTTDQTNQLEEKFETEKYLSPPDRRQMADALDLTERQVKTWFQNRRAKWRRQK
>gi|56791830|gb|AAW30416.1| [Oikopleura dioica] gi|56791830|gb|AAW30416.1| ;E = 1e-18 pos:275 to 334 ; NK5 [Oikopleura dioica] 1208
KKKTRTVFSRAQIFQLETWFERKRYLSSSERTNLATQLNLTETQVKIWFQNRRNKWKRQT
>gi|56790313|ref|NP_571196.1| [Danio rerio] gi|56790313|ref|NP_571196.1| ;E = 1.9e-35 pos:190 to 249 ; homeo box B9a [Danio rerio] gi|4322080|gb|AAD15949 1| homeobox protein [Danio rerio] 1209
SRKKRCPYTKYQTLELEKEFLFNMYLTRDRRHEVARLLNLTERQVKIWFQNRRMKMKKMN
>gi|567213|gb|AAA67125.1| [Mus musculus] gi|567213|gb|AAA67125.1| ;E = 1.4e-34 pos:325 to 384 ; homeobox protein 1210
GRKKRCPYTKHQTLELEKEFLFNMYLTRERRLEISRSVHLTDRQVKIWFQNRRMKLKKMN
>gi|56718245|gb|AAW24458.1| [Oikopleura dioica] gi|56718245|gb|AAW24458.1| ;E = 2.9e-15 pos:135 to 194 ; homeodomain protein NK2a [Oikopleura dioica] 1211
RRKRRVLFSQAQVFELERRFKQQKYLSAPEREALAQLINLTPTQVKIWFQNHRYKMKRST
>gi|56718243|gb|AAW24457.1| [Oikopleura dioica] gi|56718243|gb|AAW24457.1| ;E = 2.2e-15 pos:90 to 149 ; homeodomain protein NK4 [Oikopleura dioica] 1212
RRKPRVLFSQAQVFELERRFKQQRYLSAPERDQLAQMLNLTSQQVKIWFQNKRYKMKRLQ
>gi|56718241|gb|AAW24456.1| [Oikopleura dioica] gi|56718241|gb|AAW24456.1| ;E = 4.7e-17 pos:104 to 163 ; homeodomain protein NK2b [Oikopleura dioica] 1213
KKKRRILFTKAQTYELERRFRQQRYLSAPEREQLAHSINLTPTQVKIWFQNHRYKLKKSR
>gi|56718239|gb|AAW24455.1| [Oikopleura dioica] gi|56718239|gb|AAW24455.1| ;E = 1.4e-24 pos:197 to 256 ; CG13424 related protein 2 [Oikopleura dioica] 1214
KKRPRTAFTPEQIKRLEAEFSKNKYLSVAKRMELSKALNLTETQIKIWFQNRRTKWKREY
>gi|56718237|gb|AAW24454.1| [Oikopleura dioica] gi|56718237|gb|AAW24454.1| ;E = 1.8e-32 pos:118 to 177 ; homeodomain protein Mnx [Oikopleura dioica] 1215
SRRPRTAFSSQQLLELERQFKMNKYLSRPKRFEVATMLCLTETQVKIWFQNRRMKWKRNN
>gi|56718235|gb|AAW24453.1| [Oikopleura dioica] gi|56718235|gb|AAW24453.1| ;E = 5.8e-18 pos:78 to 137 ; engrailed [Oikopleura dioica] 1216
EKRPRTAFTSDQLEILQKEFEKHQYLTEDRRVLLAKQLKLSVSQIKVWFQNKRAKIKKVS
>gi|56718233|gb|AAW24452.1| [Oikopleura dioica] gi|56718233|gb|AAW24452.1| ;E = 1e-26 pos:165 to 224 ; CG13424 related protein 1 [Oikopleura dioica] 1217
KKRPRTAFTPHQIKTLESEFQKNRYLSVGKRVELADSLGLSETQIKIWFQNRRTKWKREY
>gi|56714079|gb|AAW24010.1| [Oikopleura dioica] gi|56714079|gb|AAW24010.1| ;E = 9.4e-23 pos:179 to 238 ; homeodomain protein BarX [Oikopleura dioica] 1218
CRRSRTVFTEGQLLRLEREFDTKKYLSTSDRVGLAAELGLTQLQVKTWYQNRRMKWKKQN
>gi|56714077|gb|AAW24009.1| [Oikopleura dioica] gi|56714077|gb|AAW24009.1| ;E = 2.6e-20 pos:81 to 140 ; homeodomain protein Not d [Oikopleura dioica] 1219
PKRIRTIFTKTQIERLETEFNESKYIVGAARLQLAAELSLSETQVKVWFQNRRIKFRKSS
>gi|56714075|gb|AAW24008.1| [Oikopleura dioica] gi|56714075|gb|AAW24008.1| ;E = 2.6e-22 pos:306 to 365 ; homeodomain protein Emx [Oikopleura dioica] 1220
PKRIRTAFTPAQLMRLEQEFKKNQYVVGAERKTLAKNLGLTETQVKVWFQNRRTKYKREK
>gi|56714073|gb|AAW24007.1| [Oikopleura dioica] gi|56714073|gb|AAW24007.1| ;E = 8.9e-18 pos:122 to 181 ; homeodomain protein Not b [Oikopleura dioica] 1221
SKRNRTVFTAVQLERLECCFSKCNYLVGTERSKLANELRLNETQVKVWFQNRRIKHRKQS
>gi|56714071|gb|AAW24006.1| [Oikopleura dioica] gi|56714071|gb|AAW24006.1| ;E = 2.5e-21 pos:146 to 205 ; homeodomain protein Not c [Oikopleura dioica] 1222
PKRVRTIFTQSQIDRLEVEFTKSQYMVGSDRVELAKDLDLSETQVKVWFQNRRIKSRKQK
>gi|56714069|gb|AAW24005.1| [Oikopleura dioica] gi|56714069|gb|AAW24005.1| ;E = 2.5e-19 pos:158 to 217 ; homeodomain protein Msx [Oikopleura dioica] 1223
DRKPRTPFSSEQLERLESRFADKQYLTIPERAEFSNELSLTETQVKIWFQNRRAKQKRLA
>gi|56714067|gb|AAW24004.1| [Oikopleura dioica] gi|56714067|gb|AAW24004.1| ;E = 2.7e-12 pos:117 to 176 ; homeodomain protein Not a [Oikopleura dioica] 1224
RSRKRTVFSKFQLEQLEVAFEKCQYLVGQERHNLASQLGLEINTVKVWFQNRRIRLRKAS
>gi|56714063|gb|AAW24002.1| [Oikopleura dioica] gi|56714063|gb|AAW24002.1| ;E = 2.1e-20 pos:85 to 144 ; homeodomain protein Dlx c [Oikopleura dioica] 1225
MRKPRTIYSSLQLQELNKRFNQTQYLALPERAELAASLGLTQTQVKIWFQNRRSKYKKIM
>gi|56714061|gb|AAW24001.1| [Oikopleura dioica] gi|56714061|gb|AAW24001.1| ;E = 9.7e-17 pos:77 to 136 ; homeodomain protein Dlx b [Oikopleura dioica] 1226
ARKPRTIYTSLQLQQLNSYFQKTQYLSLPERADLAVNLGLSQTQVKIWFQNRRSKMKKML
>gi|567050|gb|AAC51346.1| [Homo sapiens] gi|567050|gb|AAC51346.1| ;E = 1.2e-07 pos:276 to 326 ; similar to HB24 encoded by GenBank Accession Number M60721 sequence analysis of HLX1 exon 1 (U14325) identified several frame shift errors that affect the translation for HLX1 deduced in Deguchi et al (1991) We used our corrected exon 1 DNA sequence and appended to it exons 2 4 of Deguchi s sequence (justified by homology comparisons with the mouse cognate protein and by our limited sequence analysis of HLX1 exons 2 4 [Homo sapiens] 1227
RSWSRAVFSNLQRKGLEKRFEIQKYVTKPDRKQLAAMLGLTDAQVKVWFQN
>gi|56699436|ref|NP_001005477.1| [Mus musculus] gi|56699436|ref|NP_001005477.1| ;E = 8.3e-21 pos:229 to 288 ; BarH like 2 [Mus musculus] gi|71658824|sp|Q8VIB5 2|BARH2_MOUSE RecName Full BarH like 2 homeobox protein AltName Full Bar class homeodomain protein MBH1 AltName Full Homeobox protein B H1 gi|51873965|gb|AAH78444 1| BarH like 2 (Drosophila) [Mus musculus] gi|148688239|gb|EDL20186 1| RIKEN cDNA E130309B19 [Mus musculus] 1228
PRKARTAFSDHQLNQLERSFERQKYLSVQDRMDLAAALNLTDTQVKTWYQNRRTKWKRQT
>gi|56698825|gb|AAW23127.1| [Lampetra fluviatilis] gi|56698825|gb|AAW23127.1| ;E = 1.7e-15 pos:206 to 265 ; thyroid transcription factor 1 [Lampetra fluviatilis] 1229
RRKRRVLFSQAQVYELERRFKQQKYLSAPEREHLASMIHLTPTQVKIWFQNHRYKMKRQA
>gi|56694830|gb|AAW23077.1| [Oikopleura dioica] gi|56694830|gb|AAW23077.1| ;E = 1.2e-18 pos:108 to 167 ; Lbx [Oikopleura dioica] 1230
RRKSRTAFSNYQLQELENRFQRQRYLTPSDRDNVADNLGLTSTQVITWFQNRRAKLKRDK
>gi|5669131|gb|AAD46175.1|AF151672_1 [Neanthes virens] gi|5669131|gb|AAD46175.1|AF151672_1 ;E = 2e-30 pos:28 to 87 ; Post1 homeobox protein [Nereis virens] 1231
MRKKRKPYSKYQIAELEKEYVNNTYITKPKRWELSQRLNLSERQVKIWFQNRRMKEKKVT
>gi|5669125|gb|AAD46172.1|AF151669_1 [Neanthes virens] gi|5669125|gb|AAD46172.1|AF151669_1 ;E = 1.8e-28 pos:6 to 58 ; Lox4 homeobox protein [Nereis virens] 1232
EERGRQTYSRYQTLELEKEFRFNHYLTRKRRMEIAHVLCLTEHQIKIWFQNRR
>gi|5669121|gb|AAD46170.1|AF151667_1 [Neanthes virens] gi|5669121|gb|AAD46170.1|AF151667_1 ;E = 5.5e-42 pos:11 to 70 ; sex combs reduced homeobox protein [Nereis virens] 1233
SKRTRTSYTRHQTLELEKEFHFNRYLTRRRRIEIAHALNLTERQIKIWFQNRRMKWKKEH
>gi|5669117|gb|AAD46168.1|AF151665_1 [Neanthes virens] gi|5669117|gb|AAD46168.1|AF151665_1 ;E = 1.2e-37 pos:32 to 91 ; Hox3 homeobox protein [Nereis virens] 1234
SKRARTAYNSAQLVELEKEFHFNRYLCRPRRIEMAALLSLSERQIKIWFQNRRMKYKKDQ
>gi|56684550|gb|AAW21973.1| [Tribolium castaneum] gi|56684550|gb|AAW21973.1| ;E = 5.3e-15 pos:40 to 99 ; ventral nerve cord defective protein [Tribolium castaneum] 1235
KRKRRVLFSKAQTYELERRFRQQRYLSAPEREHLASIIRLTPTQVKIWFQNHRYKTKRAQ
>gi|56605944|ref|NP_998001.2| [Danio rerio] gi|56605944|ref|NP_998001.2| ;E = 1.8e-26 pos:129 to 188 ; caudal type homeo box transcription factor 1 a [Danio rerio] gi|56381877|dbj|BAC54033 2| homeodomain protein Cdx1a [Danio rerio] gi|133777490|gb|AAI15218 1| Cdx1a protein [Danio rerio] 1236
KDKYRVVYSDVQRLELEKEFHFSRYITIRRKAELAGTLNLSERQVKIWFQNRRAKERKMN
>gi|565628|emb|CAA57791.1| [Notophthalmus viridescens] gi|565628|emb|CAA57791.1| ;E = 5.9e-20 pos:155 to 214 ; Msx 1 [Notophthalmus viridescens] gi|1095176|prf||2107332A Msx 1 gene 1237
NRKPRTPFTTSQLLALERKFRQKQYLSIAERAEFSGSLSFTETQVKIWFQNRRAKAKRLQ
>gi|56549069|gb|AAV97698.1| [Oreochromis niloticus] gi|56549069|gb|AAV97698.1| ;E = 0.00021 pos:1 to 52 ; Hox protein [Oreochromis niloticus] 1238
YSKQQIRELEREFLFNIYINKERRMQLSHLLRLTDRCVTTFLNATMLDAALD
>gi|56549067|gb|AAV97697.1| [Oreochromis niloticus] gi|56549067|gb|AAV97697.1| ;E = 1.1e-33 pos:8 to 67 ; Hox protein [Oreochromis niloticus] 1239
TRNKRCPYTKRQTLELEKEFLYNMYLTRDRRLEVAGLLNLTERQVKIWFQNRRMKMKKLM
>gi|56549065|gb|AAV97696.1| [Oreochromis niloticus] gi|56549065|gb|AAV97696.1| ;E = 6.4e-16 pos:1 to 40 ; Hox protein [Oreochromis niloticus] 1240
HFSRYLTRRRRVEVAHALCLFERQVKVWFQNRRMRWKKDN
>gi|56549021|gb|AAV97674.1| [Oreochromis niloticus] gi|56549021|gb|AAV97674.1| ;E = 1.1e-05 pos:2 to 47 ; Hox protein [Oreochromis niloticus] 1241
ELEKEYAANKFITKDKRRKISADTNLSERHITIWLQKRRVKDKKFL
>gi|56549019|gb|AAV97673.1| [Oreochromis niloticus] gi|56549019|gb|AAV97673.1| ;E = 2.1e-25 pos:1 to 48 ; Hox protein [Oreochromis niloticus] 1242
TLELEKEFLFNMYLTRDRRHEVARALNLTERQVKIWFQNRRMKMKKQN
>gi|56549013|gb|AAV97670.1| [Oreochromis niloticus] gi|56549013|gb|AAV97670.1| ;E = 8.1e-30 pos:1 to 48 ; Hox protein [Oreochromis niloticus] 1243
TLELEKEFHFNRYLTRRRRIETAHALCLTERQIKIWFQNRRMKWKKEN
>gi|56549003|gb|AAV97665.1| [Oreochromis niloticus] gi|56549003|gb|AAV97665.1| ;E = 6.1e-27 pos:1 to 55 ; Hox protein [Oreochromis niloticus] 1244
TKFSTRQLTELEKEFHFSKYLTRGPRVEIAATLELKGTQVKIWFQNRSMKQKKRD
>gi|56549001|gb|AAV97664.1| [Oreochromis niloticus] gi|56549001|gb|AAV97664.1| ;E = 4.5e-10 pos:2 to 47 ; Hox protein [Oreochromis niloticus] 1245
ELEREYATNKFITKDKRRRISAQTNLTERQVTIWFQNRRVKEKKIV
>gi|56385115|gb|AAV85988.1| [Triakis semifasciata] gi|56385115|gb|AAV85988.1| ;E = 2.3e-16 pos:119 to 178 ; Dlx6 [Triakis semifasciata] 1246
IRKPRTIYSSLQLQALNHRFQQTQYLALPERAELAASLGLTQTQVKIWFQNKRSKFKKLM
>gi|56385113|gb|AAV85987.1| [Triakis semifasciata] gi|56385113|gb|AAV85987.1| ;E = 4.9e-19 pos:130 to 189 ; Dlx5 [Triakis semifasciata] 1247
VRKPRTIYSSFQLAALQRRFQKTQYLALPERAELAASLGLTQTQVKIWFQNRRSKIKKII
>gi|56385111|gb|AAV85986.1| [Triakis semifasciata] gi|56385111|gb|AAV85986.1| ;E = 1.7e-16 pos:122 to 181 ; Dlx4 [Triakis semifasciata] 1248
IRKPRTIYSSLQLQALNHRFQQTQYLALPERAELAASLGLTQTQVKIWFQNKRSKYKKLM
>gi|56385109|gb|AAV85985.1| [Triakis semifasciata] gi|56385109|gb|AAV85985.1| ;E = 2.5e-19 pos:132 to 191 ; Dlx3 [Triakis semifasciata] 1249
IRKPRTIYSSFQLAALQKRFQKAQYLALPERAELAASLGLTQTQVKIWFQNRRSKFKKLY
>gi|56385107|gb|AAV85984.1| [Triakis semifasciata] gi|56385107|gb|AAV85984.1| ;E = 8.7e-18 pos:126 to 185 ; Dlx2 [Triakis semifasciata] 1250
VRKPRTIYSSFQLAALQRRFQKTQYLALPERAELAASMGLTQTQVKIWFQNRRSKFKKMW
>gi|56385105|gb|AAV85983.1| [Triakis semifasciata] gi|56385105|gb|AAV85983.1| ;E = 1.9e-16 pos:127 to 186 ; Dlx1 [Triakis semifasciata] 1251
IRKPRTIYSSLQLQALNRRFQQTQYLALPERAELAASLGLTQTQVKIWFQNKRSKFKKLM
>gi|56377796|dbj|BAD74122.1| [Pelodiscus sinensis] gi|56377796|dbj|BAD74122.1| ;E = 3.8e-21 pos:109 to 168 ; homeobox containing Msx1 homologue [Pelodiscus sinensis] 1252
NRKPRTPFTTAQLLALERKFRQKQYLSIAERAEFSSSLSLTETQVKIWFQNRRAKAKRLQ
>gi|56269691|gb|AAV85467.1| [Euprymna scolopes] gi|56269691|gb|AAV85467.1| ;E = 3.7e-23 pos:189 to 248 ; ladybird [Euprymna scolopes] 1253
RRKSRTAFTNQQIYELEKRFLYQKYLTPADRDEIALSLGLTNAQVITWFQNRRAKLKRDL
>gi|56269680|gb|AAV85466.1| [Euprymna scolopes] gi|56269680|gb|AAV85466.1| ;E = 2.3e-30 pos:173 to 232 ; Gsx homeodomain protein [Euprymna scolopes] 1254
SKRIRTAFTSTQLLELEREFASNMYLSRLRRIEIATYLNLSEKQVKIWFQNRRVKYKKEG
>gi|56269675|gb|AAV85465.1| [Euprymna scolopes] gi|56269675|gb|AAV85465.1| ;E = 1.8e-17 pos:155 to 214 ; tinman [Euprymna scolopes] 1255
RRKPRVLFSQAQVFELERRFKQQRYLSAPEREQLANMLKLTSTQVKIWFQNRRYKCKRQR
>gi|56206426|emb|CAI25153.1| [Mus musculus] gi|56206426|emb|CAI25153.1| ;E = 4.8e-21 pos:166 to 225 ; T cell leukemia homeobox 3 [Mus musculus] gi|74202606|dbj|BAE24864 1| unnamed protein product [Mus musculus] gi|148691796|gb|EDL23743 1| T cell leukemia homeobox 3 [Mus musculus] gi|149052252|gb|EDM04069 1| similar to HOX11L2 (predicted) isoform CRA_a [Rattus norvegicus] gi|219518746|gb|AAI45632 1| T cell leukemia homeobox 3 [Mus musculus] gi|223461240|gb|AAI41309 1| Tlx3 protein [Mus musculus] 1256
RKKPRTSFSRVQICELEKRFHRQKYLASAERAALAKSLKMTDAQVKTWFQNRRTKWRRQT
>gi|56181390|ref|NP_001007986.1| [Gallus gallus] gi|56181390|ref|NP_001007986.1| ;E = 3.3e-22 pos:181 to 240 ; H6 family homeobox 3 [Gallus gallus] gi|82070069|sp|O57601 1|HMX3_CHICK RecName Full Homeobox protein HMX3 AltName Full Homeobox protein H6 family member 3 AltName Full Homeobox protein Nkx 5 1 Short cNkx5 1 gi|2739307|emb|CAA75921 1| Nkx5 1 protein [Gallus gallus] 1257
KKKTRTVFSRSQVFQLESTFDMKRYLSSSERAGLAASLHLTETQVKIWFQNRRNKWKRQL
>gi|56118560|ref|NP_571518.2| [Danio rerio] gi|56118560|ref|NP_571518.2| ;E = 1.6e-36 pos:137 to 196 ; pancreatic and duodenal homeobox 1 [Danio rerio] gi|50417228|gb|AAH78192 1| Pancreatic and duodenal homeobox 1 [Danio rerio] 1258
NKRTRTAYTRAQLLELEKEFLFNKYISRPRRVELALTLSLTERHIKIWFQNRRMKWKKEE
>gi|56118550|ref|NP_001008017.1| [Xenopus (Silurana) tropicalis] gi|56118550|ref|NP_001008017.1| ;E = 1.2e-37 pos:217 to 276 ; homeobox A1 [Xenopus (Silurana) tropicalis] gi|51895944|gb|AAH80895 1| Homeobox A1 [Xenopus tropicalis] 1259
PNTARTNFTTKQLTELEKEFHFNKYLTRARRVEIAAALQLNETQVKIWFQNRRMKQKKRE
>gi|56118498|ref|NP_571397.2| [Danio rerio] gi|56118498|ref|NP_571397.2| ;E = 1.6e-17 pos:125 to 184 ; distal less homeobox gene 3b [Danio rerio] gi|50417934|gb|AAH78386 1| Distal less homeobox gene 3b [Danio rerio] gi|182888624|gb|AAI63992 1| Dlx3b protein [Danio rerio] 1260
IRKPRTIYSSYQLAALQRRFQKAQYLALPERAELAAQLGLTQTQVKIWFQNRRSKFKKLY
>gi|56118496|ref|NP_001008061.1| [Xenopus (Silurana) tropicalis] gi|56118496|ref|NP_001008061.1| ;E = 1.4e-18 pos:127 to 186 ; distal less homeobox 2 [Xenopus (Silurana) tropicalis] gi|51704087|gb|AAH80947 1| Distal less homeobox 2 [Xenopus tropicalis] 1261
VRKPRTIYSSFQLAALQRRFQKTQYLALPERAELAASLGLTQTQVKIWFQNRRSKFKKMW
>gi|56117869|gb|AAV73846.1| [Oikopleura dioica] gi|56117869|gb|AAV73846.1| ;E = 4e-21 pos:100 to 159 ; envDll2 04 [Oikopleura dioica] gi|56714065|gb|AAW24003 1| homeodomain protein Dlx a [Oikopleura dioica] 1262
PRKPRTIYSSYQLNELVRRFQKTQYLALPERAELAATLGLTQTQVKIWFQNRRSKFKKQV
>gi|5596524|gb|AAD45595.1|AF144680_1 [Lingula anatina] gi|5596524|gb|AAD45595.1|AF144680_1 ;E = 3.2e-27 pos:1 to 56 ; Post 2 homeodomain protein [Lingula anatina] 1263
RKPYTRYQTMVLENEFLNNAYITRQKRWEISCKLHLSERQVKVWFQNRRMKRKKLN
>gi|5596522|gb|AAD45594.1|AF144679_1 [Lingula anatina] gi|5596522|gb|AAD45594.1|AF144679_1 ;E = 1.7e-29 pos:9 to 68 ; Post 1 homeodomain protein [Lingula anatina] 1264
MRKKRKPYSKYQIAELEREYVSNTYISKPKRWELSQRLQLSERQVKIWFQNRRMKEKKVK
>gi|5596520|gb|AAD45593.1|AF144678_1 [Lingula anatina] gi|5596520|gb|AAD45593.1|AF144678_1 ;E = 1.2e-39 pos:6 to 65 ; Lox4 homeodomain protein [Lingula anatina] 1265
RRRGRQTYSRFQTLELEKEFQFNHYLTRKRRIEVAHALCLTERQIKIWFQNRRMKLKKER
>gi|5596516|gb|AAD45591.1|AF144676_1 [Lingula anatina] gi|5596516|gb|AAD45591.1|AF144676_1 ;E = 1.9e-40 pos:5 to 64 ; Lox5 homeodomain protein [Lingula anatina] 1266
QKRTRQTYTRYQTLELEKEFHYNRYLTRRRRIEIAHHLGLTERQIKIWFQNRRMKWKKEN
>gi|5596514|gb|AAD45590.1|AF144675_1 [Lingula anatina] gi|5596514|gb|AAD45590.1|AF144675_1 ;E = 6.8e-43 pos:3 to 62 ; antennapedia like homeodomain protein [Lingula anatina] 1267
RKRGRHTYSRHQTLELEKEFHFNRYLTRRRRIEIAHALCLTERQIKIWFQNRRMKWKKEN
>gi|5596512|gb|AAD45589.1|AF144674_1 [Lingula anatina] gi|5596512|gb|AAD45589.1|AF144674_1 ;E = 1.4e-41 pos:7 to 66 ; sex combs reduced homeodomain protein [Lingula anatina] 1268
SKRTRTSYTRHQTLELEKEFHFNRYLTRRRRIEIAHALNLTERQIKIWFQNRRMKWKKEQ
>gi|5596510|gb|AAD45588.1|AF144673_1 [Lingula anatina] gi|5596510|gb|AAD45588.1|AF144673_1 ;E = 4.5e-38 pos:8 to 67 ; Hox3 homeodomain protein [Lingula anatina] 1269
TKRARTAYTSAQLVELEKEFHFNRYLCRPRRIEMAALLNLTERQIKIWFQNRRMKHAKRN
>gi|5596508|gb|AAD45587.1|AF144672_1 [Lingula anatina] gi|5596508|gb|AAD45587.1|AF144672_1 ;E = 4.4e-39 pos:16 to 75 ; labial homeodomain protein [Lingula anatina] 1270
PNMGRTNFSDKQLTELEKEFHFNKYLTRARRIEIAAALGLNETQVKIWFQNRRMKQKKRM
>gi|55846810|gb|AAV67409.1| [Macaca fascicularis] gi|55846810|gb|AAV67409.1| ;E = 2.5e-21 pos:97 to 156 ; engrailed 2 [Macaca fascicularis] 1271
DKRPRTAFTAEQLQRLKAEFQTNRYLTEQRRQSLAQELSLNESQIKIWFQNKRAKIKKAT
>gi|55846778|gb|AAV67393.1| [Macaca fascicularis] gi|55846778|gb|AAV67393.1| ;E = 9.5e-28 pos:54 to 113 ; gastrulation brain homeobox 2 protein [Macaca fascicularis] 1272
NRRRRTAFTSEQLLELEKEFHCKKYLSLTERSQIAHALKLSEVQVKIWFQNRRAKWKRVK
>gi|557550|gb|AAA58497.1| [Homo sapiens] gi|557550|gb|AAA58497.1| ;E = 3e-30 pos:185 to 244 ; GAX 1273
PRKERTAFTKEQIRELEAEFAHHNYLTRLRRYEIAVNLDLTERQVKVWFQNRRMKWKRVK
>gi|55742166|ref|NP_001007135.1| [Danio rerio] gi|55742166|ref|NP_001007135.1| ;E = 9e-22 pos:126 to 185 ; lady bird like homeobox 1 homolog [Danio rerio] gi|27884140|emb|CAD61263 1| lady bird like homeobox 1 homolog (Drosophila) [Danio rerio] gi|49900383|gb|AAH75912 1| Ladybird homeobox homolog 2 (Drosophila) [Danio rerio] 1274
RRKSRTAFTNHQIYELEKRFLYQKYLSPADRDQIAQQLGLTNAQVITWFQNRRAKLKRDL
>gi|55742132|ref|NP_001006787.1| [Xenopus (Silurana) tropicalis] gi|55742132|ref|NP_001006787.1| ;E = 1.6e-39 pos:149 to 208 ; homeobox C8 [Xenopus (Silurana) tropicalis] gi|49523091|gb|AAH75597 1| Homeobox C8 [Xenopus tropicalis] gi|89267398|emb|CAJ82460 1| homeo box C8 [Xenopus tropicalis] 1275
RRSGRQTYSRYQTLELEKEFLFNPYLTRKRRIEVSHALGLTERQVKIWFQNRRMKWKKEN
>gi|55665269|emb|CAH72121.1| [Homo sapiens] gi|55665269|emb|CAH72121.1| ;E = 3e-18 pos:89 to 148 ; H2 0 like homeobox [Homo sapiens] 1276
RSWSRAVFSNLQRKGLEKRFEIQKYVTKPDRKQLAAMLGLTDAQVKVWFQNRRMKWRHSK
>gi|55634907|ref|XP_521666.1| [Pan troglodytes] gi|55634907|ref|XP_521666.1| ;E = 2e-17 pos:91 to 150 ; PREDICTED VENT homeobox [Pan troglodytes] 1277
VPRVRTAFTMEQVRTLEGVFQHHQYLSPLERKRLAREMQLSEVQIKTWFQNRRMKHKRQM
>gi|55634463|ref|XP_521589.1| [Pan troglodytes] gi|55634463|ref|XP_521589.1| ;E = 9e-22 pos:125 to 184 ; PREDICTED transcription factor LBX1 [Pan troglodytes] 1278
RRKSRTAFTNHQIYELEKRFLYQKYLSPADRDQIAQQLGLTNAQVITWFQNRRAKLKRDL
>gi|55630370|ref|XP_519662.1| [Pan troglodytes] gi|55630370|ref|XP_519662.1| ;E = 1.3e-18 pos:197 to 256 ; PREDICTED similar to homeobox protein NKX2 6 [Pan troglodytes] 1279
RRKPRVLFSQAQVLALERRFKQQRYLSAPEREHLASALQLTSTQVKIWFQNRRYKCKRQR
>gi|55628360|ref|XP_527702.1| [Pan troglodytes] gi|55628360|ref|XP_527702.1| ;E = 2e-26 pos:183 to 242 ; PREDICTED even skipped homeobox 1 [Pan troglodytes] 1280
MRRYRTAFTREQIARLEKEFYRENYVSRPRRCELAAALNLPETTIKVWFQNRRMKDKRQR
>gi|55628352|ref|XP_527698.1| [Pan troglodytes] gi|55628352|ref|XP_527698.1| ;E = 3.2e-38 pos:191 to 250 ; PREDICTED similar to Homeobox protein Hox A3 (Hox 1E) isoform 6 [Pan troglodytes] gi|114612522|ref|XP_001162341 1| PREDICTED similar to Homeobox protein Hox A3 (Hox 1E) isoform 1 [Pan troglodytes] gi|114612524|ref|XP_001162377 1| PREDICTED similar to Homeobox protein Hox A3 (Hox 1E) isoform 2 [Pan troglodytes] gi|114612527|ref|XP_001162460 1| PREDICTED similar to Homeobox protein Hox A3 (Hox 1E) isoform 3 [Pan troglodytes] gi|114612529|ref|XP_001162505 1| PREDICTED similar to Homeobox protein Hox A3 (Hox 1E) isoform 4 [Pan troglodytes] gi|114612531|ref|XP_001162547 1| PREDICTED similar to Homeobox protein Hox A3 (Hox 1E) isoform 5 [Pan troglodytes] 1281
SKRARTAYTSAQLVELEKEFHFNRYLCRPRRVEMANLLNLTERQIKIWFQNRRMKYKKDQ
>gi|55628252|ref|XP_519009.1| [Pan troglodytes] gi|55628252|ref|XP_519009.1| ;E = 1.4e-37 pos:229 to 288 ; PREDICTED hypothetical protein [Pan troglodytes] 1282
PNAVRTNFTTKQLTELEKEFHFNKYLTRARRVEIAASLQLNETQVKIWFQNRRMKQKKRE
>gi|55614053|ref|XP_515926.1| [Pan troglodytes] gi|55614053|ref|XP_515926.1| ;E = 2.9e-25 pos:202 to 261 ; PREDICTED homeobox D12 [Pan troglodytes] 1283
ARKKRKPYTKQQIAELENEFLVNEFINRQKRKELSNRLNLSDQQVKIWFQNRRMKKKRVV
>gi|5554|emb|CAA47611.1| [Aedes aegypti] gi|5554|emb|CAA47611.1| ;E = 8.7e-43 pos:6 to 65 ; abdominal A homologue [Aedes aegypti] 1284
RRRGRQTYTRFQTLELEKEFHFNHYLTRRRRIEIAHALCLTERQIKIWFQNRRMKLKKEL
>gi|555494|gb|AAA49397.1| [Notophthalmus viridescens] gi|555494|gb|AAA49397.1| ;E = 1.1e-42 pos:3 to 62 ; homeobox protein 1285
GKRSRTSYTRYQTLELEKEFHFNRYLTRRRRIEIANNLCLNERQIKIWFQNRRMKWKKDS
>gi|553929|gb|AAA37846.1| [Mus musculus] gi|553929|gb|AAA37846.1| ;E = 7.6e-38 pos:44 to 103 ; homeobox mh23 related protein 1286
SKRVRTTYTSAQLVELEKEFHFNRYLCRPRRVEMANLLNLTERQIKIWFQNRRMKYKKDQ
>gi|553346|gb|AAA36004.1| [Homo sapiens] gi|553346|gb|AAA36004.1| ;E = 8.6e-41 pos:11 to 70 ; homeobox protein [Homo sapiens] 1287
SGRRAQTYTRYQTLELEKEFHYNRYLTRRRRIEIAHALCLTERQIKIWFQNRRMKWKKES
>gi|553284|gb|AAA52414.1| [Homo sapiens] gi|553284|gb|AAA52414.1| ;E = 6.6e-27 pos:45 to 104 ; EVX2 [Homo sapiens] 1288
VRRYRTAFTREQIARLEKEFYRENYVSRPRRCELAAALNLPETTIKVWFQNRRMKDKRQR
>gi|5532845|gb|AAD44907.1| [Chelydra serpentina] gi|5532845|gb|AAD44907.1| ;E = 3.8e-21 pos:6 to 65 ; Msx type homeobox protein [Chelydra serpentina] gi|6653195|gb|AAF22638 1| Msx type homeobox protein [Scyliorhinus retifer] 1289
NRKPRTPFTTAQLLALERKFRQKQYLSIAERAEFSSSLSLTETQVKIWFQNRRAKAKRLQ
>gi|5531336|emb|CAB51044.1| [Periplaneta americana] gi|5531336|emb|CAB51044.1| ;E = 2e-22 pos:10 to 69 ; putative transcription factor [Periplaneta americana] 1290
EKRPRTAFSGEQLARLKHEFTENRYLTERRRTELARELGLNEAQIKIWFQNKRAKIKKAS
>gi|5531334|emb|CAB51043.1| [Periplaneta americana] gi|5531334|emb|CAB51043.1| ;E = 7.3e-21 pos:111 to 170 ; putative transcription factor [Periplaneta americana] 1291
EKRPRTAFSGEQLARLKHEFTENRYLTERRRTELARELGLNKAQIKIWFQNKRAKIKKAS
>gi|5531332|emb|CAB51042.1| [Periplaneta americana] gi|5531332|emb|CAB51042.1| ;E = 2e-22 pos:327 to 386 ; putative transcription factor [Periplaneta americana] 1292
EKRPRTAFSGEQLARLKHEFTENRYLTERRRTELARELGLNEAQIKIWFQNKRAKIKKAS
>gi|5531330|emb|CAB51041.1| [Periplaneta americana] gi|5531330|emb|CAB51041.1| ;E = 1.9e-22 pos:232 to 291 ; putative transcription factor [Periplaneta americana] 1293
EKRPRTAFSGEQLARLKSEFTENRYLTERRRTELARELGLNEAQIKIWFQNKRAKIKKAS
>gi|552094|gb|AAA28619.1| [Drosophila melanogaster] gi|552094|gb|AAA28619.1| ;E = 1.5e-18 pos:35 to 94 ; last exon 1294
KRKPRVLFSQAQVLELECRFRLKKYLTGAEREIIAQKLNLSATQVKIWFQNRRYKSKRGD
>gi|55139436|gb|AAV41382.1| [Porcellio scaber] gi|55139436|gb|AAV41382.1| ;E = 9.3e-37 pos:1 to 59 ; abdominal B [Porcellio scaber] 1295
RKKRKPYSKFQTLELEKEFLYNAYVSKQKRWELARNLNLTERQVKIWFQNRRMKKKKNS
>gi|547691|sp|P35993.1|HOX7P_XENLA [Xenopus laevis] gi|547691|sp|P35993.1|HOX7P_XENLA ;E = 6.9e-21 pos:160 to 219 ; RecName Full Homeobox protein XHOX 7 1 gi|64785|emb|CAA41573 1| homeobox containing peptide Hhox7 1 [Xenopus laevis] 1296
NRKPRTPFTTSQLLALERKFRQKQYLSIAERAEFSSSLNLTETQVKIWFQNRRAKAKRLQ
>gi|547690|sp|Q04281.1|HOX71_XENLA [Xenopus laevis] gi|547690|sp|Q04281.1|HOX71_XENLA ;E = 6.9e-21 pos:170 to 229 ; RecName Full Homeobox protein XHOX 7 1 gi|64783|emb|CAA41574 1| homeobox containing peptide Xhox 7 1 [Xenopus laevis] 1297
NRKPRTPFTTSQLLALERKFRQKQYLSIAERAEFSSSLNLTETQVKIWFQNRRAKAKRLQ
>gi|547655|sp|Q01622.1|HLOX2_HELRO [Helobdella robusta] gi|547655|sp|Q01622.1|HLOX2_HELRO ;E = 2.5e-38 pos:217 to 276 ; RecName Full Homeobox protein LOX2 gi|9444|emb|CAA78665 1| lox2 [Helobdella robusta] 1298
RRRGRQTYTRYQTLELEKEFKFNRYLTRRRRIELSHTLYLTERQIKIWFQNRRMKEKKEV
>gi|547651|sp|Q05640.1|HMEN_ARTSF [Artemia franciscana] gi|547651|sp|Q05640.1|HMEN_ARTSF ;E = 1.6e-20 pos:249 to 308 ; RecName Full Homeobox protein engrailed gi|11156|emb|CAA50279 1| engrailed [Artemia franciscana] 1299
EKRPRTAFTAEQLSRLKHEFNENRYLTERRRQDLARELGLHENQIKIWFQNNRAKLKKSS
>gi|547650|sp|Q02814.1|HMD2_CHICK [Gallus gallus] gi|547650|sp|Q02814.1|HMD2_CHICK ;E = 1e-24 pos:1 to 60 ; RecName Full Homeobox protein CHOX CAD2 gi|212524|gb|AAA48999 1| homeobox protein 1300
KEKYRVVYTDHQRLELEKEFHCNRYITIRRKSELAVNLGLSERQVKSWFQNRRAKERKII
>gi|547649|sp|Q04649.1|CDX2_MESAU [Mesocricetus auratus] gi|547649|sp|Q04649.1|CDX2_MESAU ;E = 7.8e-27 pos:185 to 244 ; RecName Full Homeobox protein CDX 2 AltName Full Caudal type homeobox protein 2 gi|587458|emb|CAA57162 1| cdx3 [Mesocricetus auratus] 1301
KDKYRVVYTDHQRLELEKEFHYSRYITIRRKAELAATLGLSERQVKIWFQNRRAKERKIN
>gi|54695572|gb|AAV38158.1| [synthetic construct] gi|54695572|gb|AAV38158.1| ;E = 3e-30 pos:186 to 245 ; mesenchyme homeo box 2 (growth arrest specific homeo box) [synthetic construct] gi|61367296|gb|AAX42978 1| mesenchyme homeobox 2 [synthetic construct] 1302
PRKERTAFTKEQIRELEAEFAHHNYLTRLRRYEIAVNLDLTERQVKVWFQNRRMKWKRVK
>gi|54607272|gb|AAL27022.2| [Tribolium castaneum] gi|54607272|gb|AAL27022.2| ;E = 3.3e-21 pos:220 to 272 ; cephalothorax [Tribolium castaneum] 1303
TKRQRTSYTRYQTLELEKEFHFNRYLTRRRRIEIAHALCLTNKNLVSKPPHEV
>gi|54607270|gb|AAL23667.2| [Tribolium castaneum] gi|54607270|gb|AAL23667.2| ;E = 2.2e-43 pos:220 to 279 ; cephalothorax [Tribolium castaneum] 1304
TKRQRTSYTRYQTLELEKEFHFNRYLTRRRRIEIAHALCLTERQIKIWFQNRRMKWKKEH
>gi|546031|gb|AAB30281.1| [Homo sapiens] gi|546031|gb|AAB30281.1| ;E = 2.9e-16 pos:1 to 60 ; homeobox DLX6 product [human embryo Peptide 66 aa] 1305
IRKPRTIYSSLQLQALNHRFQQTQYLALPERAELAASLGLTQTQVKIWFQNKRSKFKKLL
>gi|546030|gb|AAB30280.1| [Homo sapiens] gi|546030|gb|AAB30280.1| ;E = 7.9e-18 pos:1 to 60 ; homeobox DLX5 product [human embryo Peptide 66 aa] 1306
VRKPRTIYSSFQLAALQRRFQKTQYLALPERAELAASLGLTQTQVKIWFQNKRSKIKKIM
>gi|546029|gb|AAB30279.1| [Homo sapiens] gi|546029|gb|AAB30279.1| ;E = 1.4e-18 pos:1 to 60 ; homeobox DLX2 product [human embryo Peptide 66 aa] 1307
VRKPRTIYSSFQLAALQRRFQKTQYLALPERAELAASLGLTQTQVKIWFQNRRSKFKKMW
>gi|546028|gb|AAB30278.1| [Homo sapiens] gi|546028|gb|AAB30278.1| ;E = 1.9e-16 pos:1 to 60 ; homeobox DLX1 product [human embryo Peptide 66 aa] 1308
IRKPRTIYSSLQLQALNRRFQQTQYLALPERAELAASLGLTQTQVKIWFQNKRSKFKKLM
>gi|545752|gb|AAB30099.1| [Danio rerio] gi|545752|gb|AAB30099.1| ;E = 5.6e-15 pos:1 to 60 ; Hlx 1 H2 0 homeobox gene hlx 1 product homeodomain [Brachydanio rerio zebrafish embryo Peptide Partial 60 aa] 1309
GMLRRAVFSDVQRKALEKMFQKQKYISKPDRKKLAAKLGLKDSQVKIWFQNRRMKWRNSK
>gi|545159|gb|AAB29806.1| [Notophthalmus viridescens] gi|545159|gb|AAB29806.1| ;E = 8.6e-20 pos:1 to 56 ; homeobox gene NvHBox 6 product type 1 homeodomain [Notophthalmus viridescens newts tail Peptide Partial 56 aa] 1310
RTAFSPSQLLRLEHAFEKNHYVVGAERKQLAHSLSLTETQVKVWFQNRRTKFKRQK
>gi|545158|gb|AAB29805.1| [Notophthalmus viridescens] gi|545158|gb|AAB29805.1| ;E = 4.1e-16 pos:1 to 60 ; homeobox gene NvHBox 5 product type 1 homeodomain [Notophthalmus viridescens newts tail Peptide Partial 60 aa] 1311
IRKPRTIYSSVQLQALNQRFQQTQYLALPERAELAAHLGLTQTQVKIWFQNKRSKYKKIM
>gi|545157|gb|AAB29804.1| [Notophthalmus viridescens] gi|545157|gb|AAB29804.1| ;E = 1.6e-17 pos:1 to 60 ; homeobox gene NvHBox 4 product type 1 homeodomain [Notophthalmus viridescens newts tail Peptide Partial 60 aa] 1312
IRKPRTIYSSYQLAALQRRFQKAQYLALPERAELAAQLGLTQTQVKIWFQNRRSKFKKLY
>gi|545156|gb|AAB29803.1| [Notophthalmus viridescens] gi|545156|gb|AAB29803.1| ;E = 1.7e-25 pos:1 to 60 ; homeobox gene NvHBox 3 product type 1 homeodomain [Notophthalmus viridescens newts tail Peptide Partial 60 aa] 1313
TRKKRCPYTKYQIRELEREFFFSVYINKEKRLQLSRMLNLTDRQVKIWFQNRRMKEKKIN
>gi|545155|gb|AAB29802.1| [Notophthalmus viridescens] gi|545155|gb|AAB29802.1| ;E = 3.1e-37 pos:1 to 60 ; homeobox gene NvHBox 2 7 product type 1 homeodomain [Notophthalmus viridescens newts tail Peptide Partial 60 aa] 1314
SKRAATAYTSAQLVELEKEFHFNRYLCRPRRVEMANLLSLTERQIKIWFQNRRMKYKKDQ
>gi|545154|gb|AAB29801.1| [Ambystoma mexicanum] gi|545154|gb|AAB29801.1| ;E = 1.1e-34 pos:1 to 60 ; homeobox gene Ahox 4 5 product homeodomain [Ambystoma mexicanum axolotls blastemal tissues Peptide Partial 61 aa] 1315
GRKKRCPYTKHQTLELEKEFLFNMYLTRERRLEISKSVNLTDRQVKIWFQNRRMKLKKMS
>gi|5441871|dbj|BAA82371.1| [Paralichthys olivaceus] gi|5441871|dbj|BAA82371.1| ;E = 1.2e-43 pos:11 to 70 ; Hoxb 5 [Paralichthys olivaceus] 1316
GKRARTAYTRYQTLELEKEFHFNRYLTRRRRIEIAHTLCLTERQIKIWFQNRRMKWKKDN
>gi|5441267|dbj|BAA82361.1| [Paralichthys olivaceus] gi|5441267|dbj|BAA82361.1| ;E = 2.4e-43 pos:146 to 205 ; Hoxd 4 [Paralichthys olivaceus] 1317
PKRSRTAYTRQQVLELEKEFHFNRYLTRRRRIEIAHTLCLSERQIKIWFQNRRMKWKKDH
>gi|54402405|gb|AAV34757.1| [Caenorhabditis elegans] gi|54402405|gb|AAV34757.1| ;E = 3.8e-16 pos:80 to 139 ; PHA 2 [Caenorhabditis elegans] 1318
RKGGQIRFTNEQTDALEHKFDSHKYLSPQERKKLAKSLSLSERQVKTWFQNRRAKWRRVR
>gi|54399754|gb|AAV34195.1| [Diplosoma listerianum] gi|54399754|gb|AAV34195.1| ;E = 1e-26 pos:80 to 139 ; ParaHox CDX [Diplosoma listerianum] 1319
KDKYRVVYSDHQRLELEKEFRFSRYITIRRRSELAEQLCLSERQVKIWFQNRRAKERKAS
>gi|54261740|ref|NP_571176.2| [Danio rerio] gi|54261740|ref|NP_571176.2| ;E = 2.1e-43 pos:200 to 259 ; homeo box B5a [Danio rerio] gi|60392406|sp|P09014 2|HXB5A_DANRE RecName Full Homeobox protein Hox B5a Short Hox B5 AltName Full Zf 21 gi|26984637|emb|CAD59114 1| SI dZ254O17 4 (homeo box protein B5a) [Danio rerio] gi|47938028|gb|AAH71493 1| Homeo box B5a [Danio rerio] 1320
GKRARTAYTRYQTLELEKEFHFNRYLTRRRRIEIAHALCLSERQIKIWFQNRRMKWKKDN
>gi|541626|gb|AAC46491.1| [Tribolium castaneum] gi|541626|gb|AAC46491.1| ;E = 3.4e-40 pos:183 to 242 ; fushi tarazu [Tribolium castaneum] gi|1093401|prf||2103337A fushi tarazu gene 1321
NKRTRQTYTRYQTLELEKEFHFNKYLTRRRRIEIAESLRLTERQIKIWFQNRRMKAKKDT
>gi|54144469|ref|NP_001005771.1| [Danio rerio] gi|54144469|ref|NP_001005771.1| ;E = 7.5e-39 pos:149 to 208 ; homeo box C8a [Danio rerio] gi|82234789|sp|Q68EH7 1|HXC8A_DANRE RecName Full Homeobox protein Hox C8a gi|51327258|gb|AAH80255 1| Homeo box C8a [Danio rerio] gi|123295380|emb|CAM16418 1| homeo box C8a [Danio rerio] gi|182890004|gb|AAI65923 1| Hoxc8a protein [Danio rerio] 1322
RRNGRQTYSRYQTLELEKEFLFNPYLTRKRRIEVSHALSLTERQVKIWFQNRRMKWKKEN
>gi|54111217|dbj|BAD60881.1| [Tubifex tubifex] gi|54111217|dbj|BAD60881.1| ;E = 1.5e-20 pos:1 to 57 ; Caudal [Tubifex tubifex] 1323
YRVVYSELQKVELEKEFLYNQYITIQRKAELATSIGLSDLQVKIWFQNRRAKERKTK
>gi|53749732|ref|NP_001005459.1| [Xenopus (Silurana) tropicalis] gi|53749732|ref|NP_001005459.1| ;E = 5.4e-22 pos:135 to 194 ; empty spiracles homeobox 1 gene 2 [Xenopus (Silurana) tropicalis] gi|82236381|sp|Q6GLB9 1|EMX1_XENTR RecName Full Homeobox protein EMX1 AltName Full Empty spiracles homolog 1 AltName Full Empty spiracles like protein 1 gi|49250450|gb|AAH74580 1| Empty spiracles homeobox 1 gene 2 [Xenopus tropicalis] gi|89267903|emb|CAJ82390 1| empty spiracles homolog 1 (Drosophila) [Xenopus tropicalis] 1324
PKRIRTAFSPSQLLRLERAFEKNHYVVGAERKQLASSLSLSETQVKVWFQNRRTKYKRQK
>gi|53749672|ref|NP_001005427.1| [Gallus gallus] gi|53749672|ref|NP_001005427.1| ;E = 3e-30 pos:185 to 244 ; mesenchyme homeobox 2 [Gallus gallus] gi|14572594|emb|CAC42831 1| MOX 2 protein [Gallus gallus] 1325
PRKERTAFTKEQIRELEAEFAHHNYLTRLRRYEIAVNLDLTERQVKVWFQNRRMKWKRVK
>gi|53749656|ref|NP_571612.2| [Danio rerio] gi|53749656|ref|NP_571612.2| ;E = 2.1e-43 pos:201 to 260 ; homeo box B5b [Danio rerio] gi|50417206|gb|AAH78285 1| Homeo box B5b [Danio rerio] 1326
GKRARTAYTRYQTLELEKEFHFNRYLTRRRRIEIAHALCLSERQIKIWFQNRRMKWKKDN
>gi|53734117|gb|AAH83312.1| [Danio rerio] gi|53734117|gb|AAH83312.1| ;E = 4.3e-35 pos:184 to 243 ; Hoxb9a protein [Danio rerio] 1327
SRKKRCPYTKYQTLELEKEFLFNMYLTRDRRHEVARLLNLTERQVKIWFQNRRMKKKKKK
>gi|53733782|gb|AAH83307.1| [Danio rerio] gi|53733782|gb|AAH83307.1| ;E = 4.3e-42 pos:119 to 178 ; Hoxc6a protein [Danio rerio] gi|197247195|gb|AAI65049 1| Hoxc6a protein [Danio rerio] 1328
RRRGRQIYSRYQTLELEKEFHFNRYLTRRRRIEIANALCLTERQIKIWFQNRRMKWKKET
>gi|53733760|gb|AAH83280.1| [Danio rerio] gi|53733760|gb|AAH83280.1| ;E = 3.4e-18 pos:137 to 196 ; Distal less homeobox gene 5a [Danio rerio] 1329
VRKPRTIYSSFQLAALQRRFQNTQYLALPERAELAASLGLTQTQVKIWFQNKRSKLKKIM
>gi|5326789|gb|AAD42047.1|AF106694_1 [Pleurodeles waltl] gi|5326789|gb|AAD42047.1|AF106694_1 ;E = 3e-18 pos:227 to 286 ; Hlx 1 transcription factor [Pleurodeles waltl] 1330
RSWSRAVFSNLQRKGLEKRFEIQKYVTKPDRKQLAAMLGLTDAQVKVWFQNRRMKWRHSK
>gi|53148455|dbj|BAD52255.1| [Halocynthia roretzi] gi|53148455|dbj|BAD52255.1| ;E = 3.5e-17 pos:338 to 397 ; Homeo domain transcription factor Not [Halocynthia roretzi] 1331
AKRLRTIFTPEQLERLEREFLKQQYMVGTERFYLAKELNLGEAQVKVWFQNRRIKWRKQK
>gi|530019|emb|CAA54282.1| [Homo sapiens] gi|530019|emb|CAA54282.1| ;E = 0.094 pos:1 to 39 ; HPX 153 [Homo sapiens] 1332
TYEQLVALENKFKATRYLSVCERLNLAVSLSLTETQVKI
>gi|5281128|gb|AAD41467.1| [Homo sapiens] gi|5281128|gb|AAD41467.1| ;E = 1.4e-31 pos:243 to 302 ; homeotic protein HB9 [Homo sapiens] 1333
CRRPRTAFTSQQLLELEHQFKLNKYLSRPKRFEVATSLMLTETQVKIWFQNRRMKWKRSK
>gi|52693900|dbj|BAD51739.1| [Gryllus bimaculatus] gi|52693900|dbj|BAD51739.1| ;E = 1.4e-27 pos:23 to 82 ; caudal [Gryllus bimaculatus] 1334
KDKYRVVYSDHQRLELEKEFHYSRYITIRRKAELAASLGLSERQVKIWFQNRRAKERKQV
>gi|52631652|gb|AAU85251.1| [Amaurobius sp. FS-2004] gi|52631652|gb|AAU85251.1| ;E = 9.6 pos:1 to 35 ; empty spiracles protein [Amaurobius sp FS 2004] 1335
AFSPSQLLKLEHAFEKNHYVVGAERKQLAQSLSLT
>gi|52631650|gb|AAU85250.1| [Euscorpius flavicaudis] gi|52631650|gb|AAU85250.1| ;E = 2.2e-17 pos:1 to 54 ; empty spiracles protein [Euscorpius flavicaudis] 1336
AFSPTQLLKLEHAFENNHYVVGAERKQLAQSLGLTETQVKVWFQNRRTKHKRLV
>gi|52631648|gb|AAU85249.1| [Tegenaria saeva] gi|52631648|gb|AAU85249.1| ;E = 1.3e-16 pos:1 to 54 ; empty spiracles protein [Tegenaria saeva] 1337
AFSPSQLLKLEHAFENDHYVVGAERKQLAQSLSLTETQVKVWFQNRRTKHKRQK
>gi|52630896|gb|AAU84908.1| [Ilyanassa obsoleta] gi|52630896|gb|AAU84908.1| ;E = 8.5e-07 pos:1 to 43 ; Nk1 like protein [Ilyanassa obsoleta] 1338
QLEELENKFKTTRYLSVCERLNLALSLSLTETQVKIWFQNRRA
>gi|52630894|gb|AAU84907.1| [Ilyanassa obsoleta] gi|52630894|gb|AAU84907.1| ;E = 3.6e-21 pos:1 to 43 ; proboscipedia like protein [Ilyanassa obsoleta] 1339
QLEELEKEFHFNKYLCRPRRIEIAASLDLTERQVKVWFQNRRA
>gi|52630892|gb|AAU84906.1| [Ilyanassa obsoleta] gi|52630892|gb|AAU84906.1| ;E = 1.9e-19 pos:1 to 43 ; Hox1 like protein variant B [Ilyanassa obsoleta] 1340
QLEELEKEFHFNKYLTRARRIEIAAALGLNETQVKIWFQNRRA
>gi|52630890|gb|AAU84905.1| [Ilyanassa obsoleta] gi|52630890|gb|AAU84905.1| ;E = 1.6e-19 pos:1 to 43 ; Hox1 like protein variant A [Ilyanassa obsoleta] 1341
QLEELEKEFHFNKYLTRARRIEIAASLGLNETQVKIWFQNRRA
>gi|52630886|gb|AAU84903.1| [Danio rerio] gi|52630886|gb|AAU84903.1| ;E = 8.9e-16 pos:95 to 154 ; homeobox transcription factor Nkx2 2b [Danio rerio] 1342
KRKRRILFSKTQTFELERRFRQQRYLSAPEREHLAKLLHLTPTQVKIWFQNHRYKVKRAR
>gi|52421338|ref|NP_001005232.1| [Mus musculus] gi|52421338|ref|NP_001005232.1| ;E = 5.9e-15 pos:178 to 240 ; developing brain homeobox 1 [Mus musculus] gi|1706313|sp|P52950 1|DBX1_MOUSE RecName Full Homeobox protein DBX1 AltName Full Developing brain homeobox protein 1 gi|2143453|pir||I57036 gene Dbx protein mouse gi|913827|gb|AAB33013 1| homeobox gene [Mus sp ] gi|52139126|gb|AAH82541 1| Developing brain homeobox 1 [Mus musculus] gi|148691027|gb|EDL22974 1| developing brain homeobox 1 [Mus musculus] 1343
PRRGMLRRAVFSDVQRKALEKTFQKQKYISKPDRKKLASKLGLKDSQVKIWFQNRRMKWRNSK
>gi|52345454|ref|NP_001004778.1| [Xenopus (Silurana) tropicalis] gi|52345454|ref|NP_001004778.1| ;E = 2.8e-17 pos:137 to 196 ; distal less homeobox 5 [Xenopus (Silurana) tropicalis] gi|49250478|gb|AAH74511 1| Distal less homeobox 5 [Xenopus tropicalis] gi|50253598|gb|AAT72001 1| DLL3 [Xenopus tropicalis] gi|89267857|emb|CAJ82666 1| distal less homeo box 5 [Xenopus tropicalis] 1344
IRKPRTIYSSFQLAALQRRFQKTQYLALPERAELAASLGLTQTQVKIWFQNKRSKIKKIM
>gi|522335|gb|AAA37842.1| [Mus musculus] gi|522335|gb|AAA37842.1| ;E = 2.1e-43 pos:194 to 253 ; homeobox protein 1345
GKRARTAYTRYQTLELEKEFHFNRYLTRRRRIEIAHALCLSERQIKIWFQNRRMKWKKDN
>gi|520622|emb|CAA84521.1| [Branchiostoma floridae] gi|520622|emb|CAA84521.1| ;E = 4.5e-34 pos:15 to 74 ; Hox 9 homeodomain protein [Branchiostoma floridae] gi|745781|prf||2016458H Hox 9 gene 1346
SRKKRCPYTRFQTLELEKEFLYNMYLTRERRYEISQHVNLTERQVKIWFQNRRMKMKKMS
>gi|520620|emb|CAA84520.1| [Branchiostoma floridae] gi|520620|emb|CAA84520.1| ;E = 1.3e-41 pos:3 to 62 ; Hox 8 homeodomain protein [Branchiostoma floridae] gi|745780|prf||2016458G Hox 8 gene 1347
RRRGRQTYSRYQTLELEKEFHFNKYLTRRRRIEIAHALGLTERQIKIWFQNRRMKLKKEA
>gi|520616|emb|CAA84518.1| [Branchiostoma floridae] gi|520616|emb|CAA84518.1| ;E = 4.6e-41 pos:134 to 193 ; Hox 6 homeodomain protein [Branchiostoma floridae] gi|745778|prf||2016458E Hox 6 gene 1348
KKRGRQTYTRYQTLELEKEFHFNKYLTRKRRIEIAHLLGLTERQIKIWFQNRRMKWKKEN
>gi|520614|emb|CAA84517.1| [Branchiostoma floridae] gi|520614|emb|CAA84517.1| ;E = 2.7e-43 pos:6 to 65 ; Hox 5 homeodomain protein [Branchiostoma floridae] gi|745777|prf||2016458D Hox 5 gene 1349
NKRTRTAYTRYQTLELEKEFHFNRYLTRRRRIEIAHALCLTERQIKIWFQNRRMKWKKEN
>gi|520612|emb|CAA84516.1| [Branchiostoma floridae] gi|520612|emb|CAA84516.1| ;E = 4.7e-42 pos:9 to 68 ; Hox 4 homeodomain protein [Branchiostoma floridae] gi|745776|prf||2016458C Hox 4 gene 1350
TKRSRTAYTRQQVLELEKEFHFNRYLTRRRRIEIAHSLGLTERQIKIWFQNRRMKWKKDN
>gi|520610|emb|CAA84515.1| [Branchiostoma floridae] gi|520610|emb|CAA84515.1| ;E = 1.8e-35 pos:15 to 74 ; Hox 2 homeodomain protein [Branchiostoma floridae] gi|745775|prf||2016458B Hox 2 gene 1351
SRRLRTVFTNTQLLELEKEFHYNKYVCKPRRKEIASYLDLNERQVKIWFQNRRMRQKRRD
>gi|520608|emb|CAA84514.1| [Branchiostoma floridae] gi|520608|emb|CAA84514.1| ;E = 1.4e-37 pos:12 to 71 ; Hox 1 homeodomain protein [Branchiostoma floridae] gi|745774|prf||2016458A Hox 1 gene 1352
PNNGRTNFTTKQLTELEKEFHYNKYLTRARRVEIAAALNLNETQVKIWFQNRRMKQKKRE
>gi|520606|emb|CAA84522.1| [Branchiostoma floridae] gi|520606|emb|CAA84522.1| ;E = 9.5e-32 pos:13 to 72 ; Hox 10 homeodomain protein [Branchiostoma floridae] 1353
GRKKRCPYTKYQILELEKEFLFNMYVSRERRQEISRHVNLSDRQVKIWFQNRRMKMKRMN
>gi|51949779|gb|AAU14813.1| [Mustela putorius furo] gi|51949779|gb|AAU14813.1| ;E = 9.8e-11 pos:2 to 46 ; empty spiracles like protein 2 [Mustela putorius furo] 1354
LEHAFEKNHYVVGAERKQLAHSLSLTETQVKVWFQNRRTKFKRQK
>gi|51895955|gb|AAH81101.1| [Xenopus laevis] gi|51895955|gb|AAH81101.1| ;E = 6.9e-21 pos:171 to 230 ; MSX1 protein [Xenopus laevis] 1355
NRKPRTPFTTSQLLALERKFRQKQYLSIAERAEFSSSLNLTETQVKIWFQNRRAKAKRLQ
>gi|51873069|gb|AAU12500.1| [Sus scrofa] gi|51873069|gb|AAU12500.1| ;E = 3.9 pos:44 to 87 ; nanog [Sus scrofa] 1356
KQKIRTVFSQTQLCVLNDRFQRQKYLSLQQMQELSNILNLSYKQ
>gi|516508|gb|AAA20230.1| [Mus musculus] gi|516508|gb|AAA20230.1| ;E = 0.24 pos:1 to 35 ; homeobox protein 1357
KLQLAELEGEFLVNEFITRQRRRELSDRLNLSDQQ
>gi|516507|gb|AAA20229.1| [Mus musculus] gi|516507|gb|AAA20229.1| ;E = 0.0019 pos:1 to 38 ; homeobox protein 1358
ELEKEYAASKFITKEKRRRISATTNLSERQVTIWFQNR
>gi|5163362|gb|AAD40649.1|AF144893_1 [Priapulus caudatus] gi|5163362|gb|AAD40649.1|AF144893_1 ;E = 1.2e-38 pos:12 to 71 ; abdominal B homeodomain protein [Priapulus caudatus] 1359
VRKKRKPYTKYQTLELEKEFLFNAYVSKQKRWELARTLNLTERQVKIWFQNRRMKSKKSN
>gi|5163360|gb|AAD40648.1|AF144892_1 [Priapulus caudatus] gi|5163360|gb|AAD40648.1|AF144892_1 ;E = 3.8e-33 pos:12 to 71 ; HB4 homeodomain protein [Priapulus caudatus] 1360
VRSKRKPYSKQQIVDLEKEYKVNPYITRQRRFEMAHNLGLSERQVKIWFQNRRMKTKKHL
>gi|5163358|gb|AAD40647.1|AF144891_1 [Priapulus caudatus] gi|5163358|gb|AAD40647.1|AF144891_1 ;E = 7e-39 pos:6 to 65 ; ultrabithorax homeodomain protein [Priapulus caudatus] 1361
RRRGRQTYTRYQTLELEKEFRFNHYLTRRRRIEMSQALCLTERQIKIWFQNRRMKLKKET
>gi|5163356|gb|AAD40646.1|AF144890_1 [Priapulus caudatus] gi|5163356|gb|AAD40646.1|AF144890_1 ;E = 1.1e-41 pos:1 to 60 ; HB3 homeodomain protein [Priapulus caudatus] 1362
RRRGRQTYTRFQTLELEKEFHFNRYLTRRRRIEIANMLCLTERQIKIWFQNRRMKWKKEK
>gi|5163354|gb|AAD40645.1|AF144889_1 [Priapulus caudatus] gi|5163354|gb|AAD40645.1|AF144889_1 ;E = 5.4e-42 pos:2 to 61 ; HB2 homeodomain protein [Priapulus caudatus] 1363
RKRGRQTYTRYQTLELEKEFHFNRYLTRRRRIEIANMLCLTERQIKIWFQNRRMKWKKEC
>gi|5163352|gb|AAD40644.1|AF144888_1 [Priapulus caudatus] gi|5163352|gb|AAD40644.1|AF144888_1 ;E = 1.2e-19 pos:1 to 41 ; HB1 homeodomain protein [Priapulus caudatus] 1364
FHFNRYLTRRRRIEIANVLRLTERQIKIWFQNRRMKWKKEH
>gi|5163350|gb|AAD40643.1|AF144887_1 [Priapulus caudatus] gi|5163350|gb|AAD40643.1|AF144887_1 ;E = 1.1e-18 pos:1 to 41 ; deformed homeodomain protein [Priapulus caudatus] 1365
AYTRHQVLELEKEFHFNRYLTRRRRIEIAHSLCLTERQIKI
>gi|5163348|gb|AAD40642.1|AF144886_1 [Priapulus caudatus] gi|5163348|gb|AAD40642.1|AF144886_1 ;E = 1.5e-11 pos:1 to 37 ; Hox 3 homeodomain protein [Priapulus caudatus] 1366
AQLVELEKEFHFNRYLCRPRRIEMAAMLNLTERQIKI
>gi|5163180|gb|AAD40572.1| [Canis lupus familiaris] gi|5163180|gb|AAD40572.1| ;E = 1e-08 pos:1 to 30 ; Hoxa [Canis familiaris] 1367
RIEIAHTLCLSERQVKIWFQNRRMKWKKDH
>gi|51513017|gb|AAH80434.1| [Xenopus laevis] gi|51513017|gb|AAH80434.1| ;E = 2.6e-20 pos:229 to 288 ; Hoxd13 protein [Xenopus laevis] 1368
GRKKRVPYTKLQLKELENEYAMNKFINKDKRRRISATTNLSERQVTIWFQNRRVKDKKIV
>gi|51511328|gb|AAU04952.1| [Astyanax mexicanus] gi|51511328|gb|AAU04952.1| ;E = 1.7e-15 pos:10 to 64 ; ventral anterior homeobox protein 1 [Astyanax mexicanus] 1369
PKRTRTSFTAEQLYRLEMEFQRCQYVVGRERTELARQLNLSETQVKVWFQNRRTK
>gi|51511318|gb|AAU04947.1| [Astyanax mexicanus] gi|51511318|gb|AAU04947.1| ;E = 1.7e-17 pos:89 to 148 ; distal less homeobox gene 3b [Astyanax mexicanus] 1370
IRKPRTIYSSFQLAALQRRFQKAQYLALPERAELAAQLGLTQTQVKIWFQNRRSKFKKLY
>gi|51476|emb|CAA34518.1| [Mus musculus] gi|51476|emb|CAA34518.1| ;E = 2.6e-42 pos:141 to 200 ; unnamed protein product [Mus musculus] gi|241279|gb|AAB20717 1| homeobox protein 3 3 [Mus sp ] 1371
RRRGRQIYSRYQTLELEKEFHFNRYLTRRRRIEIANALCLTERQIKIWFQNRRMKWKKES
>gi|51474|emb|CAA34517.1| [Mus musculus] gi|51474|emb|CAA34517.1| ;E = 2.6e-42 pos:59 to 118 ; unnamed protein product [Mus musculus] 1372
RRRGRQIYSRYQTLELEKEFHFNRYLTRRRRIEIANALCLTERQIKIWFQNRRMKWKKES
>gi|51434|emb|CAA42078.1| [Mus musculus] gi|51434|emb|CAA42078.1| ;E = 1.6e-36 pos:199 to 258 ; 297 aa protein [Mus musculus] 1373
PRGLRTNFTTRQLTELEKEFHFNKYLSRARRVEIAPTLELNETQVKIWFQNRRMKQKKRE
>gi|51432|emb|CAA32871.1| [Mus musculus] gi|51432|emb|CAA32871.1| ;E = 3.8e-21 pos:166 to 225 ; unnamed protein product [Mus musculus] gi|9247217|gb|AAB31962 2| homeobox protein [Mus sp ] 1374
NRKPRTPFTTAQLLALERKFRQKQYLSIAERAEFSSSLSLTETQVKIWFQNRRAKAKRLQ
>gi|51415|emb|CAA44541.1| [Mus musculus] gi|51415|emb|CAA44541.1| ;E = 3.7e-34 pos:266 to 325 ; Hox 4 5 [Mus musculus] 1375
GREKRCPYTKHQTLELEKEFLFNMYLTRERRLEISKSVNLTDRQVKIWFQNRRMKLKKMS
>gi|51390|emb|CAA29934.1| [Mus musculus] gi|51390|emb|CAA29934.1| ;E = 5.4e-43 pos:137 to 196 ; unnamed protein product [Mus musculus] gi|861031|emb|CAA68494 1| 2 3 gene product [Mus musculus] 1376
RKRGRQTYTRYQTLELEKEFHYNRYLTRRRRIEIAHTLCLTERQIKIWFQNRRMKWKKEN
>gi|51374|emb|CAA31889.1| [Mus musculus] gi|51374|emb|CAA31889.1| ;E = 1.6e-43 pos:1 to 60 ; Hox 1 4 protein (147 AA) [Mus musculus] 1377
PKRSRTAYTRQQVLELEKEFHFNRYLTRRRRIEIAHTLCLSERQVKIWFQNRRMKWKKDH
>gi|51328068|gb|AAH80209.1| [Danio rerio] gi|51328068|gb|AAH80209.1| ;E = 7.6e-20 pos:143 to 202 ; Eng1a protein [Danio rerio] 1378
DKRPRTAFTAEQLQRLKAEFQTSRYITEQRRQALARELGLNESQIKIWFQNKRAKIKKSS
>gi|51317920|gb|AAU00060.1| [Danio rerio] gi|51317920|gb|AAU00060.1| ;E = 7.9e-22 pos:135 to 194 ; barH class homeodomain transcription factor 4 [Danio rerio] 1379
GRRSRTVFTELQLMGLEKRFEKQKYLSTPDRIDLAESLGLSQLQVKTWYQNRRMKWKKIV
>gi|51317918|gb|AAU00059.1| [Danio rerio] gi|51317918|gb|AAU00059.1| ;E = 3e-22 pos:155 to 214 ; barH class homeodomain transcription factor 3 [Danio rerio] gi|122890975|emb|CAM14052 1| novel protein (zgc 112193) [Danio rerio] 1380
PRKARTAFTDHQLAQLERSFERQKYLSVQDRMELAASLNLTDTQVKTWYQNRRTKWKRQT
>gi|51105919|gb|EAL24503.1| [Homo sapiens] gi|51105919|gb|EAL24503.1| ;E = 1.8e-27 pos:255 to 314 ; similar to gastrulation brain homeobox 1 [Homo sapiens] 1381
SRRRRTAFTSEQLLELEKEFHCKKYLSLTERSQIAHALKLSEVQVKIWFQNRRAKWKRIK
>gi|510998|emb|CAA52856.1| [Homo sapiens] gi|510998|emb|CAA52856.1| ;E = 0.045 pos:1 to 39 ; HPX 6 [Homo sapiens] 1382
TNHQIYELEKRFLYQKYLSPADRDQIAQQLGLTNAQVIT
>gi|51092115|gb|AAT94471.1| [Drosophila melanogaster] gi|51092115|gb|AAT94471.1| ;E = 2.2e-18 pos:301 to 360 ; RE01329p [Drosophila melanogaster] 1383
KRKPRVLFSQAQVLELECRFRLKKYLTGAEREIIAQKLNLSTTQVKIWFQNRRYKSKRGD
>gi|51038787|gb|AAT94172.1| [Nasonia vitripennis] gi|51038787|gb|AAT94172.1| ;E = 5.2e-08 pos:1 to 44 ; empty spiracles like protein [Nasonia vitripennis] 1384
EHAFEKNHYVIGGERKQLAQALSLSETQVKVWFQNRRTKHKRMQ
>gi|51038785|gb|AAT94171.1| [Nasonia vitripennis] gi|51038785|gb|AAT94171.1| ;E = 1.1e-23 pos:1 to 42 ; sex combs reduced [Nasonia vitripennis] 1385
EFHFNRYLTRRRRIEIAHALCLTERQIKIWFQNRRMKWKKEH
>gi|51038783|gb|AAT94170.1| [Nasonia vitripennis] gi|51038783|gb|AAT94170.1| ;E = 3.8e-19 pos:1 to 41 ; fushi tarazu like protein [Nasonia vitripennis] 1386
FHFCRYLSRKRRVEIAHSLGLTERQIKIWFQNRRMKAKKDS
>gi|51038779|gb|AAT94168.1| [Nasonia vitripennis] gi|51038779|gb|AAT94168.1| ;E = 1e-09 pos:68 to 115 ; even skipped [Nasonia vitripennis] 1387
IRRYRTAFTRDQLNRLEKEFLRENYVSRPRRCELAAELNLPESTIKVW
>gi|51012527|gb|AAT92570.1| [Haematopota pluvialis] gi|51012527|gb|AAT92570.1| ;E = 5.7e-17 pos:1 to 49 ; even skipped [Haematopota pluvialis] 1388
QLARLEKEFYKENYVSRPRRCELAAQLNLPESTIKVWFQNRRMKDKRQR
>gi|51012509|gb|AAT92561.1| [Clogmia albipunctata] gi|51012509|gb|AAT92561.1| ;E = 7.5e-13 pos:1 to 48 ; even skipped 2 [Clogmia albipunctata] 1389
LNQLEDEFAKENYVSRPRRCELAVQLKLSESTIKIWYQNRRMKQKHQR
>gi|50979060|ref|NP_001003260.1| [Canis lupus familiaris] gi|50979060|ref|NP_001003260.1| ;E = 1.7e-15 pos:161 to 220 ; thyroid transcription factor 1 [Canis lupus familiaris] gi|1174818|sp|P43698 1|TITF1_CANFA RecName Full Thyroid transcription factor 1 Short TTF 1 AltName Full Thyroid nuclear factor 1 AltName Full Homeobox protein Nkx 2 1 gi|457489|emb|CAA54868 1| thyroid transcription factor 1 [Canis familiaris] 1390
RRKRRVLFSQAQVYELERRFKQQKYLSAPEREHLASMIHLTPTQVKIWFQNHRYKMKRQA
>gi|50978788|ref|NP_001003098.1| [Canis lupus familiaris] gi|50978788|ref|NP_001003098.1| ;E = 6.9e-21 pos:142 to 201 ; msh homeobox 2 [Canis lupus familiaris] gi|42559526|sp|Q9GK08 1|MSX2_CANFA RecName Full Homeobox protein MSX 2 AltName Full Hox 8 gi|12049571|emb|CAC19897 1| muscle segmentation homologue (MSX2) [Canis familiaris] gi|13811931|emb|CAC37368 1| muscle segmentation homologue (MSX2) [Canis familiaris] 1391
NRKPRTPFTTSQLLALERKFRQKQYLSIAERAEFSSSLNLTETQVKIWFQNRRAKAKRLQ
>gi|50952828|gb|AAT90340.1| [Danio rerio] gi|50952828|gb|AAT90340.1| ;E = 1.4e-31 pos:177 to 236 ; homeodomain protein 9 [Danio rerio] 1392
CRRPRTAFTSQQLLELEHQFKLNKYLSRPKRFEVATSLMLTETQVKIWFQNRRMKWKRSK
>gi|50926171|gb|AAH79493.1| [Danio rerio] gi|50926171|gb|AAH79493.1| ;E = 2.9e-18 pos:124 to 183 ; NK2 transcription factor related 7 [Danio rerio] 1393
RRKPRVLFSQTQVFELERRFKQQRYLSAPERDHLALALKLTSTQVKIWFQNRRYKCKRQR
>gi|509231|emb|CAA48883.1| [Gallus gallus] gi|509231|emb|CAA48883.1| ;E = 1.7e-27 pos:6 to 65 ; CHox cad [Gallus gallus] 1394
KDKYRVVYTDHQRLELEKEFHYSRYITIRRKAELAAALGLTERQVKIWFQNRRAKERKVN
>gi|50838802|ref|NP_074043.3| [Rattus norvegicus] gi|50838802|ref|NP_074043.3| ;E = 9.5e-36 pos:146 to 205 ; pancreatic and duodenal homeobox 1 [Rattus norvegicus] gi|454392|gb|AAA18355 1| islet duodenum homeobox 1 1395
NKRTRTAYTRAQLLELEKEFLFNKYISRPRRVELAVMLNLTERHIKIWFQNRRMKWKKEE
>gi|50835|emb|CAA48753.1| [Mus musculus] gi|50835|emb|CAA48753.1| ;E = 7.2e-23 pos:1 to 60 ; Emx2 [Mus musculus] 1396
PKRIRTAFSPSQLLRLEHAFEKNHYVVGAERKQLAHSLSLTETQVKVWFQNRRTKFKRQK
>gi|50833|emb|CAA48752.1| [Mus musculus] gi|50833|emb|CAA48752.1| ;E = 7.7e-22 pos:1 to 60 ; Emx1 [Mus musculus] 1397
PKRIRTAFSPSQLLRLERAFEKNHYVVGAERKQLAGSLSLSETQVKVWFQNRRTKYKRQK
>gi|5081330|gb|AAD39349.1|AF085283_1 [Nematostella vectensis] gi|5081330|gb|AAD39349.1|AF085283_1 ;E = 1.3e-32 pos:128 to 187 ; hox2 protein [Nematostella vectensis] 1398
SKRIRTAYTSMQLLELEKEFSQNRYLSRLRRIQIAALLDLSEKQVKIWFQNRRVKWKKDK
>gi|5081328|gb|AAD39348.1| [Nematostella vectensis] gi|5081328|gb|AAD39348.1| ;E = 8.7e-33 pos:158 to 217 ; hox6 protein [Nematostella vectensis] 1399
SQKKRFTFTQRQLVELEKEFHFSKYLTRTRRIEIATTLKLTEMQIKIWFQNRRMKWKGEF
>gi|50812888|gb|AAT81526.1| [Homo sapiens] gi|50812888|gb|AAT81526.1| ;E = 3.7e-11 pos:95 to 154 ; homeobox transcription factor Nanog delta 48 [Homo sapiens] 1400
KQKTRTVFSSTQLCVLNDRFQRQKYLSLQQMQELSNILNLSYKQVKTWFQNQRMKSKRWQ
>gi|50784490|ref|XP_423451.1| [Gallus gallus] gi|50784490|ref|XP_423451.1| ;E = 5.4e-35 pos:194 to 253 ; PREDICTED similar to Hox 3 2 [Gallus gallus] 1401
TRKKRCPYTKYQTLELEKEFLFNMYLTRDRRYEVARVLNLTERQVKIWFQNRGMKMKKMN
>gi|50750405|ref|XP_421990.1| [Gallus gallus] gi|50750405|ref|XP_421990.1| ;E = 2.4e-43 pos:146 to 205 ; PREDICTED homeo box D4 isoform 2 [Gallus gallus] 1402
PKRSRTAYTRQQVLELEKEFHFNRYLTRRRRIEIAHTLCLSERQIKIWFQNRRMKWKKDH
>gi|50745908|ref|XP_420293.1| [Gallus gallus] gi|50745908|ref|XP_420293.1| ;E = 7.2e-27 pos:152 to 211 ; PREDICTED similar to caudal type homeobox protein CDXB [Gallus gallus] 1403
REKYRVVYTDHQRLELEKEFHYNRYITIRRKSELAANLRLSERQVKIWFQNRRAKERKLM
>gi|507425|gb|AAB60647.1| [Homo sapiens] gi|507425|gb|AAB60647.1| ;E = 8.6e-33 pos:242 to 301 ; HB9 homeobox protein [Homo sapiens] 1404
CRRPRTAFTSQQLLELEHQFKFNKYLSRPKRFEVATSLMLTETQVKIWFQNRRMKWKRSK
>gi|507133|gb|AAA20151.1| [Ephydatia fluviatilis] gi|507133|gb|AAA20151.1| ;E = 3.3e-21 pos:17 to 76 ; homeobox containing protein [Ephydatia fluviatilis] 1405
DRKPRTPFTSTQLIALERKFRQQKYLSVAERAEFAEYLKLTETQVKIWFQNRRAKEKRLH
>gi|507132|gb|AAB04117.1| [Ephydatia fluviatilis] gi|507132|gb|AAB04117.1| ;E = 1.6e-22 pos:77 to 136 ; homeobox containing protein [Ephydatia fluviatilis] 1406
RKKARTAFSREQVAELEKKFQNKKYLSSTERGELAEKLKLSDMQVKTWFQNRRMKYKRQS
>gi|507131|gb|AAA20149.1| [Ephydatia fluviatilis] gi|507131|gb|AAA20149.1| ;E = 1.1e-18 pos:32 to 91 ; homeobox containing protein [Ephydatia fluviatilis] 1407
KRRPRALFSHAQVYELERRFAVQKYLTAHEQSKLATVLHLTETQVKIWFQNRRYKSKRQQ
>gi|5059113|gb|AAD38924.1|AF130852_1 [Segestidea novaeguineae] gi|5059113|gb|AAD38924.1|AF130852_1 ;E = 2.7e-15 pos:1 to 52 ; engrailed [Segestidea novaeguineae] 1408
SGEQLARLKHEFAENRYLTERRRQELARELGLNEAQIKIWFQNKRAKIKKAS
>gi|5059111|gb|AAD38923.1|AF130851_1 [Stichotrema dallatorreanum] gi|5059111|gb|AAD38923.1|AF130851_1 ;E = 3.7e-13 pos:1 to 52 ; engrailed [Stichotrema dallatorreanum] 1409
SSAQLARLKHEFAENRYLTEKRRQQLSNELGLNEAQIKIWFQNKRAKIKKSS
>gi|505633|gb|AAA19240.1| [Drosophila melanogaster] gi|505633|gb|AAA19240.1| ;E = 2.1e-42 pos:322 to 381 ; sex combs reduced homeodomain protein 1410
TKRQRTSYTRYQTLELEKEFHFNRYLTRRRRIEIAHALCLTERQIKIWFQDRRMKWKKEH
>gi|50540018|ref|NP_001002475.1| [Danio rerio] gi|50540018|ref|NP_001002475.1| ;E = 1.4e-18 pos:186 to 245 ; NK6 transcription factor related locus 1 [Danio rerio] gi|49901142|gb|AAH76337 1| NK6 transcription factor related locus 1 (Drosophila) [Danio rerio] gi|182888702|gb|AAI64096 1| Nkx6 1 protein [Danio rerio] 1411
RKHTRPTFSGQQIFALEKTFEQTKYLAGPERARLAYSLGMTESQVKVWFQNRRTKWRKRH
>gi|5052044|gb|AAD38415.1|AF155583_1 [Mus musculus] gi|5052044|gb|AAD38415.1|AF155583_1 ;E = 2.4e-18 pos:145 to 204 ; homeobox protein NKX2 3 [Mus musculus] gi|148709959|gb|EDL41905 1| NK2 transcription factor related locus 3 (Drosophila) [Mus musculus] 1412
RRKPRVLFSQAQVFELERRFKQQRYLSAPEREHLASSLKLTSTQVKIWFQNRRYKCKRQR
>gi|50418126|gb|AAH78301.1| [Danio rerio] gi|50418126|gb|AAH78301.1| ;E = 2e-26 pos:76 to 135 ; Evx1 protein [Danio rerio] 1413
MRRYRTAFTREQIARLEKEFYRENYVSRPRRCELAAALNLPETTIKVWFQNRRMKDKRQR
>gi|50417048|gb|AAH78319.1| [Danio rerio] gi|50417048|gb|AAH78319.1| ;E = 2e-14 pos:123 to 182 ; Distal less homeobox gene 4a [Danio rerio] 1414
IRNPRTIYSSLQLQALNQRFQQTQYLALPERADLAAKLGLTQTQVKIWFQNKRSKYKKIM
>gi|50400184|gb|AAT76439.1| [Euscorpius flavicaudis] gi|50400184|gb|AAT76439.1| ;E = 1.5e-22 pos:1 to 52 ; caudal [Euscorpius flavicaudis] 1415
TDHQRLELEKEFHYSRYITIRRKSELASSLGLSERQVKIWFQNRRAKERKQA
>gi|50370280|gb|AAH75791.1| [Homo sapiens] gi|50370280|gb|AAH75791.1| ;E = 9.7e-22 pos:322 to 381 ; Homeobox A13 [Homo sapiens] 1416
GRKKRVPYTKVQLKELEREYATNKFITKDKRRRISATTNLSERQVTIWFQNRRVKEKKVI
>gi|50363249|gb|AAT75331.1| [Polyodon spathula] gi|50363249|gb|AAT75331.1| ;E = 6.1e-05 pos:216 to 262 ; Hoxa 13 [Polyodon spathula] 1417
GRKKRVPYTKVQLKELEREYATNKFITKDKRRRISAQTNLSERQVTI
>gi|50363247|gb|AAT75330.1| [Polyodon spathula] gi|50363247|gb|AAT75330.1| ;E = 1.2e-22 pos:190 to 247 ; Hoxa 11 [Polyodon spathula] 1418
IRKKRCPYTKYQIRELEREFFFSVYINKEKRLQLSRMLNLTDRQVKIWFQNRRMKEKK
>gi|50355978|ref|NP_066305.2| [Homo sapiens] gi|50355978|ref|NP_066305.2| ;E = 4.8e-21 pos:166 to 225 ; T cell leukemia homeobox 3 [Homo sapiens] gi|109079745|ref|XP_001095250 1| PREDICTED T cell leukemia homeobox 3 [Macaca mulatta] gi|115502468|sp|O43711 3|TLX3_HUMAN RecName Full T cell leukemia homeobox protein 3 AltName Full Homeobox protein Hox 11L2 gi|16878171|gb|AAH17291 1| T cell leukemia homeobox 3 [Homo sapiens] gi|119581856|gb|EAW61452 1| T cell leukemia homeobox 3 [Homo sapiens] gi|123984469|gb|ABM83580 1| T cell leukemia homeobox 3 [synthetic construct] gi|123998435|gb|ABM86819 1| T cell leukemia homeobox 3 [synthetic construct] gi|123998992|gb|ABM87084 1| T cell leukemia homeobox 3 [synthetic construct] 1419
RKKPRTSFSRVQICELEKRFHRQKYLASAERAALAKSLKMTDAQVKTWFQNRRTKWRRQT
>gi|5031761|ref|NP_005513.1| [Homo sapiens] gi|5031761|ref|NP_005513.1| ;E = 1.4e-37 pos:229 to 288 ; homeobox A1 isoform a [Homo sapiens] gi|6166216|sp|P49639 2|HXA1_HUMAN RecName Full Homeobox protein Hox A1 AltName Full Hox 1F gi|500757|gb|AAA86954 1| HOX A1 homeodomain protein gi|21595839|gb|AAH32547 1| Homeobox A1 [Homo sapiens] gi|51094984|gb|EAL24228 1| homeo box A1 [Homo sapiens] gi|61364253|gb|AAX42514 1| homeobox A1 [synthetic construct] gi|61364262|gb|AAX42515 1| homeobox A1 [synthetic construct] gi|119614267|gb|EAW93861 1| homeobox A1 isoform CRA_a [Homo sapiens] gi|123979962|gb|ABM81810 1| homeobox A1 [synthetic construct] gi|123994725|gb|ABM84964 1| homeobox A1 [synthetic construct] gi|208968487|dbj|BAG74082 1| homeobox A1 [synthetic construct] 1420
PNAVRTNFTTKQLTELEKEFHFNKYLTRARRVEIAASLQLNETQVKIWFQNRRMKQKKRE
>gi|5031759|ref|NP_005514.1| [Homo sapiens] gi|5031759|ref|NP_005514.1| ;E = 1.7e-25 pos:241 to 300 ; homeobox A11 [Homo sapiens] gi|13124744|sp|P31270 2|HXA11_HUMAN RecName Full Homeobox protein Hox A11 AltName Full Hox 1I gi|2745851|gb|AAB94761 1| homeobox A11 [Homo sapiens] gi|3930577|gb|AAC80455 1| homeobox A11 [Homo sapiens] gi|26454733|gb|AAH40948 1| Homeobox A11 [Homo sapiens] gi|51094976|gb|EAL24220 1| homeo box A11 [Homo sapiens] gi|119614294|gb|EAW93888 1| homeobox A11 isoform CRA_b [Homo sapiens] gi|208968491|dbj|BAG74084 1| homeobox A11 [synthetic construct] 1421
TRKKRCPYTKYQIRELEREFFFSVYINKEKRLQLSRMLNLTDRQVKIWFQNRRMKEKKIN
>gi|5031757|ref|NP_005512.1| [Homo sapiens] gi|5031757|ref|NP_005512.1| ;E = 6.6e-21 pos:201 to 260 ; T cell leukemia homeobox 1 [Homo sapiens] gi|399982|sp|P31314 1|TLX1_HUMAN RecName Full T cell leukemia homeobox protein 1 AltName Full Homeobox protein Hox 11 AltName Full T cell leukemia lymphoma protein 3 AltName Full Proto oncogene TCL 3 gi|184287|gb|AAA58662 1| homeobox protein gi|387683|gb|AAA36719 1| homeobox protein gi|55664090|emb|CAH72448 1| T cell leukemia homeobox 1 [Homo sapiens] gi|119570163|gb|EAW49778 1| T cell leukemia homeobox 1 [Homo sapiens] gi|208967927|dbj|BAG73802 1| T cell leukemia homeobox 1 [synthetic construct] 1422
KKKPRTSFTRLQICELEKRFHRQKYLASAERAALAKALKMTDAQVKTWFQNRRTKWRRQT
>gi|50253605|gb|AAT72005.1| [Xenopus (Silurana) tropicalis] gi|50253605|gb|AAT72005.1| ;E = 1.3e-19 pos:127 to 186 ; vent1 [Xenopus tropicalis] 1423
QRRLRTAFTPQQITRLEQAFNKQRYLGASERKKLATSLQLSEIQVKTWFQNRRMKLKRQI
>gi|50233777|ref|NP_571618.1| [Danio rerio] gi|50233777|ref|NP_571618.1| ;E = 5.7e-21 pos:236 to 295 ; homeo box C13a [Danio rerio] gi|60392440|sp|Q6JIY5 1|HXCDA_DANRE RecName Full Homeobox protein Hox C13a gi|42491592|gb|AAS16937 1| Hoxc13a [Danio rerio] 1424
GRKKRVPYTKIQLKELEKEYAASKFITKDKRRRISATTNLSERQVTIWFQNRRVKEKKFV
>gi|5020076|gb|AAD38009.1|AF146649_1 [Tribolium castaneum] gi|5020076|gb|AAD38009.1|AF146649_1 ;E = 1.6e-41 pos:5 to 64 ; ultrathorax [Tribolium castaneum] 1425
RRRGRQTYTRYQTLELEKEFHTNHYLTRRRRIEMAHALCLTERQIKIWFQNRRMKLKKEI
>gi|5002502|dbj|BAA78622.1| [Branchiostoma floridae] gi|5002502|dbj|BAA78622.1| ;E = 4.7e-42 pos:171 to 230 ; AmphiHox4 [Branchiostoma floridae] 1426
TKRSRTAYTRQQVLELEKEFHFNRYLTRRRRIEIAHSLGLTERQIKIWFQNRRMKWKKDN
>gi|5002500|dbj|BAA78621.1| [Branchiostoma floridae] gi|5002500|dbj|BAA78621.1| ;E = 1.8e-35 pos:106 to 165 ; AmphiHox2 [Branchiostoma floridae] 1427
SRRLRTVFTNTQLLELEKEFHYNKYVCKPRRKEIASYLDLNERQVKIWFQNRRMRQKRRD
>gi|49903787|gb|AAH76488.1| [Danio rerio] gi|49903787|gb|AAH76488.1| ;E = 2.5e-27 pos:139 to 198 ; Cdx4 protein [Danio rerio] gi|197246985|gb|AAI64427 1| Cdx4 protein [Danio rerio] 1428
KEKYRVVYTDHQRLELEKEFHFNRYITIRRKSELAVNLGLSERQVKIWFQNRRAKERKLI
>gi|49903181|gb|AAH76418.1| [Danio rerio] gi|49903181|gb|AAH76418.1| ;E = 5.1e-23 pos:23 to 82 ; Nkx1 2la protein [Danio rerio] 1429
PRRARTAFTYEQLVALENKFRATRYLSVCERLNLALSLSLTETQVKIWFQNRRTKWKKQN
>gi|49901289|gb|AAH76021.1| [Danio rerio] gi|49901289|gb|AAH76021.1| ;E = 2.4e-29 pos:157 to 216 ; Mesenchyme homeobox 1 [Danio rerio] 1430
ARKERTAFTKEQLRELEAEFTHHNYLTRLRRYEIAVNLDLTERQVKVWFQNRRMKWKRVK
>gi|496849|emb|CAA83978.1| [Girardia tigrina] gi|496849|emb|CAA83978.1| ;E = 6.7e-42 pos:122 to 181 ; DNA binding protein [Girardia tigrina] 1431
HKRSRQTYTRYQTLELEKEFHFNKYLTRRRRIEIAHGLSLTERQIKIWFQNRRMKWKKDH
>gi|496847|emb|CAA83977.1| [Girardia tigrina] gi|496847|emb|CAA83977.1| ;E = 5.3e-31 pos:2 to 61 ; DNA binding protein [Girardia tigrina] 1432
RVSAAIAYTNNQLVELEKEFHYNNYLARGRRTELSKQLLLTERQVKIWFQNRRMKQKKEK
>gi|496845|emb|CAA83976.1| [Girardia tigrina] gi|496845|emb|CAA83976.1| ;E = 2e-37 pos:14 to 73 ; DNA Binding Protein [Girardia tigrina] 1433
YKRCRQAYSRQQTLELEKEFYYNQYLTRRRRIEIANSVCLSERQIKIWFQNRRMKYKKDV
>gi|49659746|gb|AAT68193.1| [Capitella sp. I Grassle & Grassle, 1976] gi|49659746|gb|AAT68193.1| ;E = 2.8e-22 pos:221 to 280 ; engrailed like homeobox protein [Capitella sp I ECS 2004] 1434
EKRPRTAFTADQLASLKREFDDNRYLTEERRQKLAIQLDLNESQIKIWFQNKRAKMKKSS
>gi|49659004|emb|CAD37943.1| [Suberites domuncula] gi|49659004|emb|CAD37943.1| ;E = 1.2e-20 pos:82 to 141 ; homeobox protein HOXc1 [Suberites domuncula] 1435
EKKGRATFSGMQIDELEKAFDATQYLTTAERARLAERLSLSESQVKIWFQNRRTKCRRTS
>gi|49659002|emb|CAD37941.1| [Suberites domuncula] gi|49659002|emb|CAD37941.1| ;E = 4e-22 pos:114 to 173 ; homeobox protein HOXa1 [Suberites domuncula] 1436
RKKARTAFSREQVAELEKKFQEKKYLSSNERGELAEKLKLSDMQVKTWFQNRRMKFKRQS
>gi|49618691|gb|AAT67995.1| [Hydroides elegans] gi|49618691|gb|AAT67995.1| ;E = 1.2e-21 pos:215 to 274 ; engrailed like homeobox protein [Hydroides elegans] 1437
EKRPRIAFTNEQLSRLKREFDANRYLTEERRAKLAQELDLTDAQVKIWFQNKRAKLKKTS
>gi|49615337|gb|AAT66927.1| [Xenopus laevis] gi|49615337|gb|AAT66927.1| ;E = 8.1e-18 pos:125 to 184 ; NK 2 class homeodomain protein [Xenopus laevis] 1438
RRKPRVLFSQAQVYELERRFKQQKYLSAPERDHLANVLKLTSTQVKIWFQNRRYKCKRQR
>gi|49583|emb|CAA31888.1| [Cavia sp.] gi|49583|emb|CAA31888.1| ;E = 2.2e-35 pos:110 to 169 ; unnamed protein product [Cavia sp ] 1439
TRKKRCPYTKHQTLELEKEFLFNMYLTRDRRYEVARLLNLTERQVKIWFQNRRMKMKKIN
>gi|49522859|gb|AAH74453.1| [Xenopus laevis] gi|49522859|gb|AAH74453.1| ;E = 2.1e-16 pos:120 to 179 ; LOC443711 protein [Xenopus laevis] 1440
IRKPRTIYSSLQLQALNHRFQQTQYLALPERAELAASLGLTQTQVKIWFQNKRSKYKKLL
>gi|494973|gb|AAA18487.1| [Mus musculus] gi|494973|gb|AAA18487.1| ;E = 1.4e-18 pos:130 to 189 ; homeobox protein [Mus musculus] 1441
VRKPRTIYSSFQLAALQRRFQKTQYLALPERAELAASLGLTQTQVKIWFQNRRSKFKKMW
>gi|49457548|emb|CAG47073.1| [Homo sapiens] gi|49457548|emb|CAG47073.1| ;E = 1.4e-43 pos:195 to 254 ; HOXA5 [Homo sapiens] 1442
GKRARTAYTRYQTLELEKEFHFNHYLTRRRRIEIAHALCLSERQIKIWFQNRRMKWKKDN
>gi|4929895|pdb|1B8I|A [Drosophila melanogaster] gi|4929895|pdb|1B8I|A ;E = 1.1e-40 pos:20 to 79 ; Chain A Structure Of The Homeotic UbxEXDDNA TERNARY COMPLEX 1443
RRRGRQTYTRYQTLELEKEFHTNHYLTRRRRIEMAHALSLTERQIKIWFQNRRMKLKKEI
>gi|4929545|gb|AAD34033.1|AF151696_1 [Pristionchus pacificus] gi|4929545|gb|AAD34033.1|AF151696_1 ;E = 1.3e-37 pos:122 to 181 ; MAB 5 [Pristionchus pacificus] 1444
SKRTRQTYSRTQTLELEKEFHFNKYLTRKRRQEISESLHLTERQVKIWFQNRRMKHKKES
>gi|49170108|ref|NP_990819.1| [Gallus gallus] gi|49170108|ref|NP_990819.1| ;E = 3.8e-21 pos:161 to 220 ; msh homeobox 1 [Gallus gallus] gi|1708273|sp|P50223 1|HMGX7_CHICK RecName Full Homeobox protein GHOX 7 AltName Full CHOX 7 Short Hox 7 gi|464147|dbj|BAA01209 1| Chox 7 protein [Gallus gallus] 1445
NRKPRTPFTTAQLLALERKFRQKQYLSIAERAEFSSSLSLTETQVKIWFQNRRAKAKRLQ
>gi|49170098|ref|NP_990468.1| [Gallus gallus] gi|49170098|ref|NP_990468.1| ;E = 3.6e-18 pos:64 to 123 ; NK2 transcription factor related locus 6 [Gallus gallus] gi|2117156|emb|CAA71665 1| NKX2 8 [Gallus gallus] 1446
RRKPRVLFSQTQVLELERRFKQQKYLSALEREHLANVLQLTSTQVKIWFQNRRYKCKRQR
>gi|49170096|ref|NP_990362.1| [Gallus gallus] gi|49170096|ref|NP_990362.1| ;E = 2.4e-18 pos:139 to 198 ; NK2 transcription factor related locus 3 [Gallus gallus] gi|3036838|emb|CAA66257 1| cNKx 2 3 [Gallus gallus] 1447
RRKPRVLFSQAQVFELERRFKQQRYLSAPEREHLASSLKLTSTQVKIWFQNRRYKCKRQR
>gi|49170092|ref|NP_990260.1| [Gallus gallus] gi|49170092|ref|NP_990260.1| ;E = 2e-31 pos:153 to 212 ; homeodomain protein [Gallus gallus] gi|3777535|gb|AAC64924 1| homeodomain protein MNR2 [Gallus gallus] 1448
SRRPRTAFTSQQLLELENQFKLNKYLSRPKRFEVATSLMLTETQVKIWFQNRRMKWKRSR
>gi|49169787|ref|NP_989926.1| [Gallus gallus] gi|49169787|ref|NP_989926.1| ;E = 1.6e-43 pos:129 to 188 ; homeobox A7 [Gallus gallus] gi|60392400|sp|Q90VZ9 1|HXA7_CHICK RecName Full Homeobox protein Hox A7 gi|15553502|gb|AAL01899 1|AF408695_1 homeodomain transcription factor HoxA 7 [Gallus gallus] gi|13872753|emb|CAC37629 1| Hoxa 7 protein [Gallus gallus] 1449
RKRGRQTYTRYQTLELEKEFHFNRYLTRRRRIEIAHALCLTERQIKIWFQNRRMKWKKEH
>gi|49168590|emb|CAG38790.1| [Homo sapiens] gi|49168590|emb|CAG38790.1| ;E = 3e-30 pos:186 to 245 ; MEOX2 [Homo sapiens] 1450
PRKERTAFTKEQIRELEAEFAHHNYLTRLRRYEIAVNLDLTERQVKVWFQNRRMKWKRVK
>gi|48958355|dbj|BAD23951.1| [Pelodiscus sinensis] gi|48958355|dbj|BAD23951.1| ;E = 6.9e-21 pos:85 to 144 ; homeobox containing Msx2 [Pelodiscus sinensis] 1451
NRKPRTPFTTSQLLALERKFRQKQYLSIAERAEFSSSLNLTETQVKIWFQNRRAKAKRLQ
>gi|4894661|gb|AAD32579.1|AF124595_1 [Cassiopea xamachana] gi|4894661|gb|AAD32579.1|AF124595_1 ;E = 4.2e-15 pos:17 to 63 ; Scox 5 homeodomain protein [Cassiopea xamachana] 1452
PRQKRKTYSRHQTLELEKEFLFNQYLTKERRRELSTFLGLSERQIKI
>gi|4894659|gb|AAD32578.1|AF124594_1 [Cassiopea xamachana] gi|4894659|gb|AAD32578.1|AF124594_1 ;E = 1.1e-31 pos:73 to 132 ; Scox 4 homeodomain protein [Cassiopea xamachana] 1453
KRRKRMTYTSSQTLELEKEFLYNRYLAKDRRKELSQMLCLSERQVKIWFQNRRVKSKRGI
>gi|4894657|gb|AAD32577.1|AF124593_1 [Cassiopea xamachana] gi|4894657|gb|AAD32577.1|AF124593_1 ;E = 4.8e-36 pos:141 to 200 ; Scox 3 homeodomain protein [Cassiopea xamachana] 1454
RRRKRTAYTRKQLVELEKEFHFNHFLTRERRLQLASSLSLSERQIKIWFQNRRMKWKKRG
>gi|4894655|gb|AAD32576.1|AF124592_1 [Cassiopea xamachana] gi|4894655|gb|AAD32576.1|AF124592_1 ;E = 7.7e-33 pos:93 to 152 ; Scox 2 homeodomain protein [Cassiopea xamachana] 1455
SKRIRTAYTSIQLLELEKEFQNNRYLSRLRRIQIAAMLDLTEKQVKIWFQNRRVKWKKDK
>gi|4894653|gb|AAD32575.1|AF124591_1 [Cassiopea xamachana] gi|4894653|gb|AAD32575.1|AF124591_1 ;E = 1.6e-28 pos:138 to 197 ; Scox 1 homeodomain protein [Cassiopea xamachana] 1456
RHRKRMTYSRNQILELEKEFLYSRYLTKERRKDLSDSLRLTERQIKIWFQNRRTKSKKER
>gi|4885187|ref|NP_005212.1| [Homo sapiens] gi|4885187|ref|NP_005212.1| ;E = 7.9e-18 pos:137 to 196 ; distal less homeobox 5 [Homo sapiens] gi|114614662|ref|XP_519218 2| PREDICTED hypothetical protein [Pan troglodytes] gi|12644329|sp|P56178 2|DLX5_HUMAN RecName Full Homeobox protein DLX 5 gi|3169211|gb|AAC17833 1| unknown [Homo sapiens] gi|10435441|dbj|BAB14587 1| unnamed protein product [Homo sapiens] gi|13623253|gb|AAH06226 1| Distal less homeobox 5 [Homo sapiens] gi|30582645|gb|AAP35549 1| distal less homeo box 5 [Homo sapiens] gi|51094876|gb|EAL24121 1| distal less homeo box 5 [Homo sapiens] gi|60656189|gb|AAX32658 1| distal less homeobox 5 [synthetic construct] gi|119597147|gb|EAW76741 1| distal less homeobox 5 [Homo sapiens] gi|208966138|dbj|BAG73083 1| distal less homeobox 5 [synthetic construct] 1457
VRKPRTIYSSFQLAALQRRFQKTQYLALPERAELAASLGLTQTQVKIWFQNKRSKIKKIM
>gi|4885185|ref|NP_005211.1| [Homo sapiens] gi|4885185|ref|NP_005211.1| ;E = 4e-18 pos:129 to 188 ; distal less homeobox 3 [Homo sapiens] gi|109114292|ref|XP_001095325 1| PREDICTED distal less homeobox 3 [Macaca mulatta] gi|114669244|ref|XP_511871 2| PREDICTED distal less homeobox 3 [Pan troglodytes] gi|3913487|sp|O60479 1|DLX3_HUMAN RecName Full Homeobox protein DLX 3 gi|3068594|gb|AAC14397 1| distal less homeobox protein [Homo sapiens] gi|15214475|gb|AAH12361 1| Distal less homeobox 3 [Homo sapiens] gi|19849184|gb|AAL99504 1| distal less homeo box 3 [Homo sapiens] gi|20810406|gb|AAH28970 1| Distal less homeobox 3 [Homo sapiens] gi|119615056|gb|EAW94650 1| distal less homeobox 3 [Homo sapiens] gi|123982820|gb|ABM83151 1| distal less homeobox 3 [synthetic construct] gi|123997499|gb|ABM86351 1| distal less homeobox 3 [synthetic construct] gi|193786755|dbj|BAG52078 1| unnamed protein product [Homo sapiens] gi|208966136|dbj|BAG73082 1| distal less homeobox 3 [synthetic construct] 1458
VRKPRTIYSSYQLAALQRRFQKAQYLALPERAELAAQLGLTQTQVKIWFQNRRSKFKKLY
>gi|4885127|ref|NP_005184.1| [Homo sapiens] gi|4885127|ref|NP_005184.1| ;E = 1.5e-26 pos:173 to 232 ; caudal type homeobox 4 [Homo sapiens] gi|3023467|sp|O14627 1|CDX4_HUMAN RecName Full Homeobox protein CDX 4 AltName Full Caudal type homeobox protein 4 gi|2314825|gb|AAB66319 1| homeobox protein CDX4 [Homo sapiens] gi|4103945|gb|AAD01894 1| caudal 4 [Homo sapiens] gi|57209341|emb|CAI40795 1| caudal type homeobox 4 [Homo sapiens] gi|118764215|gb|AAI28234 1| Caudal type homeobox 4 [Homo sapiens] gi|119619073|gb|EAW98667 1| caudal type homeobox transcription factor 4 [Homo sapiens] 1459
KEKYRVVYTDHQRLELEKEFHCNRYITIQRKSELAVNLGLSERQVKIWFQNRRAKERKMI
>gi|48734588|gb|AAN11403.2| [Neanthes virens] gi|48734588|gb|AAN11403.2| ;E = 1.1e-26 pos:5 to 64 ; caudal parahox protein Nvcdx [Nereis virens] 1460
KDKYRVVYTDHQRLELEKEFHYSRYITIRRKAELAQNLNLSERQVKIWFQNRRAKERKQN
>gi|487337|gb|AAB60683.1| [Mus musculus] gi|487337|gb|AAB60683.1| ;E = 4.8e-38 pos:179 to 238 ; homeobox containing protein [Mus musculus] gi|1398929|gb|AAC52779 1| Hoxd3 gene product gi|1398931|gb|AAC52780 1| Hoxd3 gene product gi|74210733|dbj|BAE23694 1| unnamed protein product [Mus musculus] gi|1090526|prf||2019256A Hox D3 protein 1461
SKRVRTAYTSAQLVELEKEFHFNRYLCRPRRVEMANLLNLTERQIKIWFQNRRMKYKKDQ
>gi|48476647|gb|AAT44526.1| [Oncopeltus fasciatus] gi|48476647|gb|AAT44526.1| ;E = 1.6e-37 pos:1 to 57 ; labial [Oncopeltus fasciatus] 1462
GRTNFTNKQLTELEKEFHFNKYLTRARRIEIASALQLNETQVKIWFQNRRMKQKKRM
>gi|48476643|gb|AAT44524.1| [Oncopeltus fasciatus] gi|48476643|gb|AAT44524.1| ;E = 2e-25 pos:1 to 47 ; abdominal B [Oncopeltus fasciatus] 1463
LELEKEFLFNAYVSKQKRWELARNLNLTERQVKIWFQNRRMKNKKNT
>gi|48476639|gb|AAT44522.1| [Oncopeltus fasciatus] gi|48476639|gb|AAT44522.1| ;E = 1.8e-08 pos:1 to 34 ; ultrabithorax [Oncopeltus fasciatus] 1464
TRRRRIEIVHALCHTERQIKIWFQNRRMKLKKEI
>gi|48476635|gb|AAT44520.1| [Oncopeltus fasciatus] gi|48476635|gb|AAT44520.1| ;E = 3.3e-43 pos:9 to 68 ; proboscipedia [Oncopeltus fasciatus] 1465
PRRLRTAYTNTQLLELEKEFHFNKYLCRPRRIEIAASLDLTERQVKVWFQNRRMKHKRQT
>gi|48146025|emb|CAG33235.1| [Homo sapiens] gi|48146025|emb|CAG33235.1| ;E = 2.6e-42 pos:141 to 200 ; HOXC6 [Homo sapiens] 1466
RRRGRQIYSRYQTLELEKEFHFNRYLTRRRRIEIANALCLTERQIKIWFQNRRMKWKKES
>gi|47971150|dbj|BAD22532.1| [Lethenteron japonicum] gi|47971150|dbj|BAD22532.1| ;E = 2e-40 pos:25 to 84 ; LjHox4x Homeobox [Lethenteron japonicum] 1467
LKRARTAYTRYQALELEKEFHFNRYLTRRRRVEVAGALCLSERQIKIWFQNRRMKWKKDH
>gi|47971148|dbj|BAD22531.1| [Lethenteron japonicum] gi|47971148|dbj|BAD22531.1| ;E = 1.9e-42 pos:22 to 81 ; LjHox5w Homeobox [Lethenteron japonicum] 1468
GKRSRTAYTRYQTLELEKEFHFNRYLTRRRRIEVANALCLSERQIKIWFQNRRMKWKKDN
>gi|47971146|dbj|BAD22530.1| [Lethenteron japonicum] gi|47971146|dbj|BAD22530.1| ;E = 7.7e-44 pos:22 to 81 ; LjHox5i Homeobox [Lethenteron japonicum] 1469
GKRSRTAYTRYQTLELEKEFHFNRYLTRRRRIEIAHALCLTERQIKIWFQNRRMKWKKDN
>gi|47971144|dbj|BAD22529.1| [Lethenteron japonicum] gi|47971144|dbj|BAD22529.1| ;E = 2.4e-43 pos:22 to 81 ; LjHox6w Homeobox [Lethenteron japonicum] 1470
RRRGRQTYSRYQTLELEKEFHFNRYLTRRRRIEIAHALCLTERQIKIWFQNRRMKWKKEH
>gi|47971142|dbj|BAD22528.1| [Lethenteron japonicum] gi|47971142|dbj|BAD22528.1| ;E = 2e-39 pos:14 to 73 ; LjHoxQ8 Homeobox [Lethenteron japonicum] 1471
RRRGRQTYSRFQTLELEKEFLFNPYLTRKRRIEVSHALGLTERQVKIWFQNRRMKWKKEN
>gi|47971140|dbj|BAD22527.1| [Lethenteron japonicum] gi|47971140|dbj|BAD22527.1| ;E = 5.8e-38 pos:15 to 74 ; LjHox8p Homeobox [Lethenteron japonicum] 1472
RRRGRQTYSRYQTLELEKEFLFNPHLTRKRRIEVSHALGLTERQVKIWFQNRRMKWKKEN
>gi|47971138|dbj|BAD22526.1| [Lethenteron japonicum] gi|47971138|dbj|BAD22526.1| ;E = 3.5e-20 pos:1 to 40 ; LjHox7m Homeobox [Lethenteron japonicum] 1473
HFNRYLTRRRRVEIAHSLCLTERQIKIWFQNRRMKWKKEN
>gi|47971136|dbj|BAD22525.1| [Lethenteron japonicum] gi|47971136|dbj|BAD22525.1| ;E = 2.3e-36 pos:8 to 67 ; LjHox9r Homeobox [Lethenteron japonicum] 1474
SRKKRCPYTKFQTLELEKEFLFNMYLTRDRRYEVARVLSLTERQVKIWFQNRRMKMKKMN
>gi|47971134|dbj|BAD22524.1| [Lethenteron japonicum] gi|47971134|dbj|BAD22524.1| ;E = 1.2e-38 pos:10 to 69 ; LjHox3d Homeobox [Lethenteron japonicum] 1475
SKRARTAYTSAQLVELEKEFHFNRYLCRPRRVEMANLLNLTERQIKIWFQNRRMKYKKDH
>gi|47971132|dbj|BAD22523.1| [Lethenteron japonicum] gi|47971132|dbj|BAD22523.1| ;E = 1.5e-42 pos:24 to 83 ; LjHox4w Homeobox [Lethenteron japonicum] 1476
LKRSRTAYTRQQVLELEKEFHFNRYLTRRRRIEIAHALCLTERQIKIWFQNRRMKWKKDH
>gi|47940016|gb|AAH71302.1| [Danio rerio] gi|47940016|gb|AAH71302.1| ;E = 5.8e-21 pos:152 to 211 ; Muscle segment homeobox C [Danio rerio] 1477
NRKPRTPFTTSQLLALERKFRQKQYLSIAERAEFSNSLNLTETQVKIWFQNRRAKAKRLQ
>gi|47940013|gb|AAH71290.1| [Danio rerio] gi|47940013|gb|AAH71290.1| ;E = 2.1e-20 pos:172 to 231 ; Eng2b protein [Danio rerio] 1478
DKRPRTAFTAEQLQRLKNEFQNNRYLTEQRRQALAQELGLNESQIKIWFQNKRAKIKKAT
>gi|47937864|gb|AAH71329.1| [Danio rerio] gi|47937864|gb|AAH71329.1| ;E = 1.1e-34 pos:258 to 317 ; Hoxd10a protein [Danio rerio] gi|157422873|gb|AAI53659 1| Hoxd10a protein [Danio rerio] gi|169154436|emb|CAQ15519 1| homeo box D10a [Danio rerio] 1479
GRKKRCPYTKHQTLELEKEFLFNMYLTRERRLEISKSVNLTDRQVKIWFQNRRMKLKKMS
>gi|47934206|gb|AAT39558.1| [Manduca sexta] gi|47934206|gb|AAT39558.1| ;E = 8.6e-18 pos:130 to 189 ; Distal less [Manduca sexta] 1480
MRKPRTIYSSLQLQQLNRRFQRTQYLALPERAELAASLGLTQTQVKIWFQNRRSKYKKMM
>gi|47933422|gb|AAT39335.1| [Oikopleura dioica] gi|47933422|gb|AAT39335.1| ;E = 2.1e-20 pos:94 to 153 ; distal less [Oikopleura dioica] 1481
MRKPRTIYSSLQLQELNKRFNQTQYLALPERAELAASLGLTQTQVKIWFQNRRSKYKKIM
>gi|479301|pir||S33375 [Schistocerca gregaria] gi|479301|pir||S33375 ;E = 1.4e-38 pos:13 to 72 ; homeotic protein Abd B desert locust (fragment) 1482
VRKKRKPYSKFQTLELEKEFLFNAYVSKQKRWELARNLNLTERQVKIWFQNRRMKNKKNS
>gi|477807|pir||B48428 [Cavia porcellus] gi|477807|pir||B48428 ;E = 2.2e-35 pos:114 to 173 ; homeotic protein Hox 1 7 (clone GPK5) guinea pig 1483
TRKKRCPYTKHQTLELEKEFLFNMYLTRDRRYEVARLLNLTERQVKIWFQNRRMKMKKIN
>gi|477052|pir||A47715 [Mus musculus] gi|477052|pir||A47715 ;E = 9.9e-18 pos:66 to 125 ; cardiac specific homeobox protein Csx mouse 1484
RRKPRVLFSQAQVYELERRFKQQRYLSAPERDQLASVLKLTSTQVKIWFQNRRYKCKRQR
>gi|47678943|dbj|BAD20664.1| [Rattus norvegicus] gi|47678943|dbj|BAD20664.1| ;E = 5.7e-10 pos:33 to 92 ; Nanog [Rattus norvegicus] 1485
KQKMRTVFSQAQLCALKDRFQRQRYLSLQQMQDLSTILSLSYKQVKTWFQNQRMKCKRWQ
>gi|4760774|dbj|BAA77406.1| [Dugesia japonica] gi|4760774|dbj|BAA77406.1| ;E = 3.1e-42 pos:115 to 174 ; PLOX6 Dj [Dugesia japonica] 1486
HKRSRQTYTRYQTLELEKEFHFNKYLTRRRRIEIAHALSLTERQIKIWFQNRRMKWKKDH
>gi|4760772|dbj|BAA77405.1| [Dugesia japonica] gi|4760772|dbj|BAA77405.1| ;E = 1.9e-41 pos:187 to 246 ; PLOX5 Dj [Dugesia japonica] 1487
NKRTRQTYTRHQTLELEKEFHFNKYLTRRRRIEIAHSLILTERQIKIWFQNRRMKWKKEH
>gi|4760770|dbj|BAA77404.1| [Dugesia japonica] gi|4760770|dbj|BAA77404.1| ;E = 1.5e-37 pos:116 to 175 ; PLOX4 Dj [Dugesia japonica] 1488
FKRSRQAYSRQQTLELEKEFYYNQYLTRRRRIEIANSVCLSERQIKIWFQNRRMKYKKDV
>gi|4760768|dbj|BAA77403.1| [Dugesia japonica] gi|4760768|dbj|BAA77403.1| ;E = 7.4e-41 pos:237 to 296 ; PLOX3 Dj [Dugesia japonica] 1489
SKRNRTAYTRQQILELEKEFHFNKYLTRKRRIEIAQSLQLSERQVKIWFQNRRMKWKKDH
>gi|4760766|dbj|BAA77402.1| [Dugesia japonica] gi|4760766|dbj|BAA77402.1| ;E = 1.3e-33 pos:51 to 110 ; PLOX2 Dj [Dugesia japonica] 1490
SKRCRSAYTNNQLVELEKEFHYNNYLARGRRTELSKQLLLTERQVKIWFQNRRMKQKKEK
>gi|4758710|ref|NP_004518.1| [Homo sapiens] gi|4758710|ref|NP_004518.1| ;E = 3.4e-29 pos:171 to 230 ; mesenchyme homeobox 1 isoform 1 [Homo sapiens] gi|1709078|sp|P50221 1|MEOX1_HUMAN RecName Full Homeobox protein MOX 1 AltName Full Mesenchyme homeobox 1 gi|514309|gb|AAA19983 1| Mox1 gi|47479461|gb|AAH69506 1| Mesenchyme homeobox 1 [Homo sapiens] gi|47480988|gb|AAH69474 1| Mesenchyme homeobox 1 [Homo sapiens] gi|119572056|gb|EAW51671 1| mesenchyme homeobox 1 isoform CRA_a [Homo sapiens] gi|167773461|gb|ABZ92165 1| mesenchyme homeobox 1 [synthetic construct] 1491
ARKERTAFTKEQLRELEAEFAHHNYLTRLRRYEIAVNLDLSERQVKVWFQNRRMKWKRVK
>gi|4758554|ref|NP_004494.1| [Homo sapiens] gi|4758554|ref|NP_004494.1| ;E = 2.6e-42 pos:141 to 200 ; homeobox C6 isoform 1 [Homo sapiens] gi|114145519|ref|NP_034595 2| homeobox C6 [Mus musculus] gi|34868679|ref|XP_345883 1| PREDICTED similar to homeobox C6 [Rattus norvegicus] gi|400007|sp|P10629 2|HXC6_MOUSE RecName Full Homeobox protein Hox C6 AltName Full Hox 3 3 AltName Full Hox 6 1 gi|115502398|sp|P09630 3|HXC6_HUMAN RecName Full Homeobox protein Hox C6 AltName Full Hox 3C AltName Full HHO C8 AltName Full CP25 gi|7446275|pir||S72429 homeotic protein HOX C6 (clone 211) human gi|1836128|gb|AAB46892 1| homeodomain containing protein [Homo sapiens] gi|49901568|gb|AAH74845 1| Homeobox C6 [Homo sapiens] gi|49902099|gb|AAH74844 1| Homeobox C6 [Homo sapiens] gi|119617153|gb|EAW96747 1| homeobox C6 isoform CRA_b [Homo sapiens] gi|148671996|gb|EDL03943 1| homeobox C6 [Mus musculus] gi|149031890|gb|EDL86802 1| homeo box C6 [Rattus norvegicus] gi|187954707|gb|AAI41062 1| Homeo box C6 [Mus musculus] 1492
RRRGRQIYSRYQTLELEKEFHFNRYLTRRRRIEIANALCLTERQIKIWFQNRRMKWKKES
>gi|4758168|ref|NP_004396.1| [Homo sapiens] gi|4758168|ref|NP_004396.1| ;E = 1.4e-18 pos:152 to 211 ; distal less homeobox 2 [Homo sapiens] gi|2506529|sp|Q07687 2|DLX2_HUMAN RecName Full Homeobox protein DLX 2 gi|1477592|gb|AAB40902 1| DLX 2 [Homo sapiens] gi|21618603|gb|AAH32558 1| Distal less homeobox 2 [Homo sapiens] gi|62822408|gb|AAY14956 1| unknown [Homo sapiens] gi|119631585|gb|EAX11180 1| distal less homeobox 2 [Homo sapiens] gi|158256170|dbj|BAF84056 1| unnamed protein product [Homo sapiens] 1493
VRKPRTIYSSFQLAALQRRFQKTQYLALPERAELAASLGLTQTQVKIWFQNRRSKFKKMW
>gi|4758090|ref|NP_004378.1| [Homo sapiens] gi|4758090|ref|NP_004378.1| ;E = 9.9e-18 pos:138 to 197 ; NK2 transcription factor related locus 5 [Homo sapiens] gi|1708211|sp|P52952 1|NKX25_HUMAN RecName Full Homeobox protein Nkx 2 5 AltName Full Homeobox protein NK 2 homolog E AltName Full Cardiac specific homeobox AltName Full Homeobox protein CSX gi|1314281|gb|AAC50470 1| HCSX gi|4038731|dbj|BAA35181 1| Nkx 2 5 [Homo sapiens] gi|19343931|gb|AAH25711 1| NK2 transcription factor related locus 5 (Drosophila) [Homo sapiens] gi|119581808|gb|EAW61404 1| NK2 transcription factor related locus 5 (Drosophila) [Homo sapiens] gi|122893042|gb|ABM67538 1| Homo sapiens NKX2 5 [Shuttle vector pUCAG nkx2 5] gi|123993275|gb|ABM84239 1| NK2 transcription factor related locus 5 (Drosophila) [synthetic construct] gi|123994857|gb|ABM85030 1| NK2 transcription factor related locus 5 (Drosophila) [synthetic construct] gi|124000235|gb|ABM87626 1| NK2 transcription factor related locus 5 (Drosophila) [synthetic construct] gi|158254662|dbj|BAF83304 1| unnamed protein product [Homo sapiens] gi|208968631|dbj|BAG74154 1| NK2 transcription factor related locus 5 [synthetic construct] 1494
RRKPRVLFSQAQVYELERRFKQQRYLSAPERDQLASVLKLTSTQVKIWFQNRRYKCKRQR
>gi|47559173|gb|AAT35589.1| [Strigamia maritima] gi|47559173|gb|AAT35589.1| ;E = 1.1e-25 pos:16 to 75 ; caudal [Strigamia maritima] 1495
KDKYRVVYSDIQRLELEKEFHYSRYITIRRKAELAQLLGLSERQVKIWFQNRRAKERKQV
>gi|47551271|ref|NP_999816.1| [Strongylocentrotus purpuratus] gi|47551271|ref|NP_999816.1| ;E = 5.6e-26 pos:145 to 204 ; even skipped like protein [Strongylocentrotus purpuratus] gi|21427554|gb|AAM53251 1| even skipped like protein [Strongylocentrotus purpuratus] 1496
VRRYRTAFTREQIGRLEKEFARENYVSRPKRCELATALNLPETTIKVWFQNRRMKDKRQR
>gi|47551239|ref|NP_999800.1| [Strongylocentrotus purpuratus] gi|47551239|ref|NP_999800.1| ;E = 2.2e-15 pos:167 to 226 ; homeodomain protein NK2 1 [Strongylocentrotus purpuratus] gi|22256006|gb|AAM94862 1| homeodomain protein NK2 1 [Strongylocentrotus purpuratus] 1497
RRKRRVLFSQAQVYELERRFKQQKYLSAPEREHLANLINLTPTQVKIWFQNHRYKMKRQT
[truncated: 1,347,420 more chars]
