# Supplementary material for: Improving Hox Protein Classification across the Major Model Organisms
Source: PLoS One. 2010 May 25;5(5):e10820. doi: 10.1371/journal.pone.0010820 (PMC2876039; doi:10.1371/journal.pone.0010820)
Supplement: Appendix S5 — CLANS sequences. A Zip archive containing the various groups of sequences used in our CLANS analyses. The archive provides one file with FASTA-format sequences for each of the similarity maps displayed in figures 3– 9. In addition, the archive also contains the set of FASTA-format sequences used for our comparison of Hox15, NOB-1 and EGL-5. (2.41 MB ZIP) [file pone.0010820.s005.zip › Figure3C_and_4A_sequences.txt]

>gi|9988771|gb|AAG10784.1|AF285145_1 [Sarsia sp. 'Long Island Sound'] gi|9988771|gb|AAG10784.1|AF285145_1 ;E = 2.9e-31 pos:146 to 205 ; homeodomain protein Cnox 2 [Sarsia sp Long Island Sound ] 0
SKRIRTAYTSIQLLELEKGFQNNRYLSRLRRIQIAAMLHLTEKQVKIWFQNRRVKWKKDK
>gi|9964019|gb|AAG09805.1|AF268446_1 [Podocoryna carnea] gi|9964019|gb|AAG09805.1|AF268446_1 ;E = 9.9e-33 pos:192 to 251 ; GSX transcription factor [Podocoryne carnea] 1
AKRIRTAYTSIQLLELEKEFQNNRYLSRLRRIQIAAMLDLTEKQVKIWFQNRRVKWKKDK
>gi|99029087|gb|ABF60831.1| [Polypterus senegalus] gi|99029087|gb|ABF60831.1| ;E = 1.3e-26 pos:147 to 206 ; Cdx2 [Polypterus senegalus] 2
KDKYRVVYTDHQRLELEKEFHYSRYITIRRKSEIAMSLGLSERQVKIWFQNRRAKERKLA
>gi|99029081|gb|ABF60828.1| [Polypterus senegalus] gi|99029081|gb|ABF60828.1| ;E = 9.5e-36 pos:10 to 69 ; pancreatic and duodenal homeobox [Polypterus senegalus] 3
NKRTRTAYTRAQLLELEKEFLFNKYISRPRRVELAVMLNLTERHIKIWFQNRRMKWKKEE
>gi|988250|gb|AAA75472.1| [Bos taurus] gi|988250|gb|AAA75472.1| ;E = 2.7e-30 pos:59 to 110 ; Antennapedia type homeotic factor 4
RSRGRQIYSRYQTLELEKEFHFNRYLTRRRRIEIANALCLTERQIKIWFQNR
>gi|9802382|gb|AAF99702.1| [Sus scrofa] gi|9802382|gb|AAF99702.1| ;E = 1.4e-34 pos:14 to 73 ; homeobox protein A10 [Sus scrofa] 5
GRKKRCPYTKHQTLELEKEFLFNMYLTRERRLEISRSVHLTDRQVKIWFQNRRMKLKKMN
>gi|9796392|dbj|BAB11690.1| [Homo sapiens] gi|9796392|dbj|BAB11690.1| ;E = 2.3e-20 pos:502 to 561 ; NUP98 HOXD13 fusion protein [Homo sapiens] 6
GRKKRVPYTKLQLKELENEYAINKFINKDKRRRISAATNLSERQVTIWFQNRRVKDKKIV
>gi|976094|emb|CAA57211.1| [Podocoryna carnea] gi|976094|emb|CAA57211.1| ;E = 4.9e-35 pos:173 to 232 ; hox1 [Podocoryne carnea] 7
LSKKRVCFSQKQIVELEKEFHFNKYLTRARRVEISHTLDLTEAQIKIWFQNRRMKHKREQ
>gi|975241|gb|AAA75162.1| [Mus musculus] gi|975241|gb|AAA75162.1| ;E = 2.2e-42 pos:35 to 94 ; homeobox protein 8
PKRSRTAYTRQQVLELEKEFHYNRYLTRRRRVEIAHALCLSERQIKIWFQNRRMKWKKDH
>gi|974817|emb|CAA61031.1| [Danio rerio] gi|974817|emb|CAA61031.1| ;E = 1.4e-20 pos:191 to 250 ; HoxD13 [Danio rerio] 9
GRKKRVPYTKFQLKELEREYNTTKFITKENRRRIASSTNLSERQVTIWFQNRRVKDKKRP
>gi|974815|emb|CAA61032.1| [Danio rerio] gi|974815|emb|CAA61032.1| ;E = 5.6e-25 pos:208 to 267 ; HoxD12 [Danio rerio] 10
SRKKRKPYTKPQLTELENEFMMNEFINRQKRKELSDRLELSDQQVKIWFQNRRMKKKRLM
>gi|974813|emb|CAA61030.1| [Danio rerio] gi|974813|emb|CAA61030.1| ;E = 6.6e-27 pos:191 to 250 ; HoxD11 [Danio rerio] 11
SRKKRCPYSKYQIRELEREFFFNVYINKEKRLQLSRMLSLTDRQVKIWFQNRRMKEKKLN
>gi|969090|gb|AAA84408.1| [Drosophila melanogaster] gi|969090|gb|AAA84408.1| ;E = 1.6e-41 pos:286 to 345 ; UBXIA 12
RRRGRQTYTRYQTLELEKEFHTNHYLTRRRRIEMAHALCLTERQIKIWFQNRRMKLKKEI
>gi|969089|gb|AAA84409.1| [Drosophila melanogaster] gi|969089|gb|AAA84409.1| ;E = 1.6e-41 pos:269 to 328 ; UBXIIA 13
RRRGRQTYTRYQTLELEKEFHTNHYLTRRRRIEMAHALCLTERQIKIWFQNRRMKLKKEI
>gi|969088|gb|AAA84410.1| [Drosophila melanogaster] gi|969088|gb|AAA84410.1| ;E = 1.6e-41 pos:252 to 311 ; UBXIVA 14
RRRGRQTYTRYQTLELEKEFHTNHYLTRRRRIEMAHALCLTERQIKIWFQNRRMKLKKEI
>gi|969087|gb|AAA84411.1| [Drosophila melanogaster] gi|969087|gb|AAA84411.1| ;E = 1.6e-41 pos:278 to 337 ; UBXIIB 15
RRRGRQTYTRYQTLELEKEFHTNHYLTRRRRIEMAHALCLTERQIKIWFQNRRMKLKKEI
>gi|969086|gb|AAA84412.1| [Drosophila melanogaster] gi|969086|gb|AAA84412.1| ;E = 1.6e-41 pos:295 to 354 ; UBXIB 16
RRRGRQTYTRYQTLELEKEFHTNHYLTRRRRIEMAHALCLTERQIKIWFQNRRMKLKKEI
>gi|9652097|gb|AAF91401.1|AF269156_1 [Anopheles gambiae] gi|9652097|gb|AAF91401.1|AF269156_1 ;E = 5.4e-26 pos:1 to 52 ; transcription factor zen [Anopheles gambiae] 17
KRSRTAFTSSQLVELEKEFHSNRYLCRPRRIELTRKLALTERQIKIWFQNRR
>gi|9652095|gb|AAF91400.1|AF269155_1 [Anopheles gambiae] gi|9652095|gb|AAF91400.1|AF269155_1 ;E = 6.2e-40 pos:1 to 59 ; transcription factor Deformed [Anopheles gambiae] 18
PKRQRTAYTRHQILELEKEFHYNXYLTRRRRIEIAHTLVLSERQIKIWFQNRRMKWKKD
>gi|9652093|gb|AAF91399.1|AF269154_1 [Anopheles gambiae] gi|9652093|gb|AAF91399.1|AF269154_1 ;E = 1.2e-33 pos:24 to 76 ; transcription factor proboscipedia [Anopheles gambiae] 19
PRRLRTAYTNTQLLELEKEFHFNKYLCRPRRIEIAASLDLTERQVKVWFQNRR
>gi|9652091|gb|AAF91398.1|AF269153_1 [Anopheles gambiae] gi|9652091|gb|AAF91398.1|AF269153_1 ;E = 6.8e-35 pos:53 to 109 ; labial homeotic protein [Anopheles gambiae] 20
NSTGRTNFTNKQLTELEKEFHFNKYLTRARRIEIANALHLNETQVKIWFQNRRMKQK
>gi|95104785|gb|ABF51666.1| [Amia calva] gi|95104785|gb|ABF51666.1| ;E = 1e-26 pos:153 to 212 ; caudal homeobox gene 2 [Amia calva] 21
KDKYRVVYSDHQRLELEKEFHSNRYITIRRKADIAATLGLSERQVKIWFQNRRAKERKLD
>gi|95104784|gb|ABF51665.1| [Amia calva] gi|95104784|gb|ABF51665.1| ;E = 9.5e-36 pos:140 to 199 ; pancreatic and duodenal homeobox [Amia calva] 22
NKRTRTAYTRAQLLELEKEFLFNKYISRPRRVELAVMLNLTERHIKIWFQNRRMKWKKEE
>gi|95104783|gb|ABF51664.1| [Amia calva] gi|95104783|gb|ABF51664.1| ;E = 2.5e-31 pos:137 to 196 ; genomic screen homeobox 1 [Amia calva] 23
SKRMRTAFTSTQLLELEREFSSNMYLSRLRRIEIATYLNLSEKQVKIWFQNRRVKHKKEG
>gi|94733687|emb|CAK10847.1| [Danio rerio] gi|94733687|emb|CAK10847.1| ;E = 8.8e-25 pos:212 to 271 ; homeo box A11a [Danio rerio] gi|190339145|gb|AAI63694 1| Hoxa11a protein [Danio rerio] 24
FRKKRCPYTKFQIRELEREFFFSVYINKEKRLQLSRMLNLTDRQVKIWFQNRRMKEKKLN
>gi|94482808|gb|ABF22425.1| [Takifugu rubripes] gi|94482808|gb|ABF22425.1| ;E = 4.8e-36 pos:102 to 161 ; homeobox protein HoxB3b [Takifugu rubripes] 25
SKRTRTAYTSAQLVELEKEFHFSRYLCRPRRVEMASLLNLQERQIKIWFQNRRMKQKKDE
>gi|94410828|gb|ABF18547.1| [Fundulus majalis] gi|94410828|gb|ABF18547.1| ;E = 2.5e-40 pos:131 to 190 ; homeobox A2x [Fundulus majalis] 26
SKRLRTAYTNTQLLELEKEFHFNKYLCRPRRVEIAALLDLTEKQVKVWFQNRRMKHKRQS
>gi|9438781|gb|AAB21366.2| [Mus sp.] gi|9438781|gb|AAB21366.2| ;E = 2.5e-20 pos:15 to 74 ; homeobox gene [Mus sp ] 27
GRKKRVPYTKLQLKELENEYAINKFINKDKRRTISRATNLSERQVTIWFQNRRVKDKKIV
>gi|94158904|ref|NP_598793.2| [Mus musculus] gi|94158904|ref|NP_598793.2| ;E = 7.5e-41 pos:141 to 200 ; homeo box B2 [Mus musculus] gi|114149319|sp|P0C1T1 1|HXB2_MOUSE RecName Full Homeobox protein Hox B2 AltName Full Hox 2 8 gi|123246174|emb|CAM27581 1| homeo box B2 [Mus musculus] gi|223459934|gb|AAI38496 1| Homeo box B2 [Mus musculus] gi|223460298|gb|AAI38495 1| Homeo box B2 [Mus musculus] 28
SRRLRTAYTNTQLLELEKEFHFNKYLCRPRRVEIAALLDLTERQVKVWFQNRRMKHKRQT
>gi|940474|emb|CAA56695.1| [Cyprinus carpio] gi|940474|emb|CAA56695.1| ;E = 2.5e-27 pos:151 to 210 ; cdx1 [Cyprinus carpio] 29
KEKYRVVYTDHQRLELEKEFHFNRYITIRRKSELAVNLGLSERQVKIWFQNRRAKERKLI
>gi|939889|emb|CAA34296.1| [Homo sapiens] gi|939889|emb|CAA34296.1| ;E = 2.2e-42 pos:3 to 62 ; HOX 2 6 protein (68 AA) [Homo sapiens] 30
PKRSRTAYTRQQVLELEKEFHYNRYLTRRRRVEIAHALCLSERQIKIWFQNRRMKWKKDH
>gi|930147|emb|CAA32708.1| [Mus musculus] gi|930147|emb|CAA32708.1| ;E = 5.4e-43 pos:1 to 60 ; Hox 2 3 protein [Mus musculus] 31
RKRGRQTYTRYQTLELEKEFHYNRYLTRRRRIEIAHTLCLTERQIKIWFQNRRMKWKKEN
>gi|930069|emb|CAA34298.1| [Homo sapiens] gi|930069|emb|CAA34298.1| ;E = 9.7e-41 pos:12 to 71 ; HOX 2 8 protein (77 AA) [Homo sapiens] 32
ARRLRTAYTNTQLLELEKEFHFNKYLCRPRRVEIAALLDLTERQVKVWFQNRRMKHKRQT
>gi|930068|emb|CAA34297.1| [Homo sapiens] gi|930068|emb|CAA34297.1| ;E = 6.6e-38 pos:1 to 60 ; HOX 2 7 protein (66 AA) [Homo sapiens] 33
SKRARTAYTSAQLVELEKEFHFNRYLCRPRRVEMANLLNLSERQIKIWFQNRRMKYKKDQ
>gi|930067|emb|CAA34295.1| [Homo sapiens] gi|930067|emb|CAA34295.1| ;E = 1.8e-39 pos:5 to 64 ; HOX 2 4 protein (70 AA) [Homo sapiens] 34
RRRGRQTYSRYQTLELEKEFLFNPYLTRKRRIEVSHALGLTERQVKIWFQNRRMKWKKEN
>gi|930065|emb|CAA32709.1| [Homo sapiens] gi|930065|emb|CAA32709.1| ;E = 9.7e-41 pos:1 to 60 ; K8 homeo protein [Homo sapiens] 35
ARRLRTAYTNTQLLELEKEFHFNKYLCRPRRVEIAALLDLTERQVKVWFQNRRMKHKRQT
>gi|929686|emb|CAA27294.1| [Mus musculus] gi|929686|emb|CAA27294.1| ;E = 2.4e-37 pos:15 to 74 ; unnamed protein product [Mus musculus] gi|224967|prf||1204268A homeo box EA 36
RRTGRQTYSRYQTLELEKEFLFNPYLTRKRRIQVSHALGLTERQVKIWFQNRRMKWKKEN
>gi|9247202|gb|AAA41342.2| [Rattus norvegicus] gi|9247202|gb|AAA41342.2| ;E = 7.3e-42 pos:1 to 60 ; homeobox protein [Rattus norvegicus] 37
RKRGRQTYTRYQTLELEKEFHYNRYLTRRRRIEIAHGVCLTERQIKIWFQNRRMKWKKEN
>gi|91982989|gb|ABE68632.1| [Eleutheria dichotoma] gi|91982989|gb|ABE68632.1| ;E = 6.3e-33 pos:140 to 199 ; Cnox 5 [Eleutheria dichotoma] 38
ICKKRVCFTQKQIVELEKEFHYNRYLTRARRVEIAQLLKLTEAQIKIWFQNRRMKQKREQ
>gi|91982983|gb|ABE68629.1| [Eleutheria dichotoma] gi|91982983|gb|ABE68629.1| ;E = 3.4e-30 pos:181 to 240 ; Cnox 1 [Eleutheria dichotoma] 39
SKRKRMTYSRKQLLELEKEFHLSHFLKKERRVDLAKQLNLSERQIKIWFQNRRMKFKKEN
>gi|91208415|ref|NP_001035091.1| [Homo sapiens] gi|91208415|ref|NP_001035091.1| ;E = 3.4e-29 pos:56 to 115 ; mesenchyme homeobox 1 isoform 3 [Homo sapiens] 40
ARKERTAFTKEQLRELEAEFAHHNYLTRLRRYEIAVNLDLSERQVKVWFQNRRMKWKRVK
>gi|90660015|gb|ABD97282.1| [Saccoglossus kowalevskii] gi|90660015|gb|ABD97282.1| ;E = 1.2e-29 pos:171 to 230 ; mox [Saccoglossus kowalevskii] 41
PRKERTAFTKEQIRELENEFSHHNYLTRLRRYEIAVTLNLTERQVKVWFQNRRMKWKRVK
>gi|90650|pir||C29585 [Mus musculus] gi|90650|pir||C29585 ;E = 9.5e-36 pos:11 to 70 ; homeotic protein Hox 4 precursor mouse (fragment) 42
SKRARTAYTSAQLVELEKEFHFNRYFVRPRRVEMANLLNLSERQIKIWFQNRRMKYKKDQ
>gi|8926609|gb|AAF81909.1| [Branchiostoma floridae] gi|8926609|gb|AAF81909.1| ;E = 1.6e-32 pos:10 to 69 ; homeodomain containing protein Hox11 [Branchiostoma floridae] 43
TRKKRCPYTKYQTLELEKEFLFNMFVTRERRQEIARQLNLTDRQVKIWFQNRRMKMKRMK
>gi|8926599|gb|AAF81905.1| [Branchiostoma floridae] gi|8926599|gb|AAF81905.1| ;E = 6e-25 pos:12 to 71 ; homeodomain containing protein Hox14 [Branchiostoma floridae] 44
VRPKRRPYSKYQLNELENEYVQNQYISRDKRLQLSQKLNLTERQVKIWFQNRRIKQKKLD
>gi|8926595|gb|AAF81904.1|AF276815_1 [Branchiostoma floridae] gi|8926595|gb|AAF81904.1|AF276815_1 ;E = 4e-25 pos:9 to 68 ; homeodomain containing protein Hox13 [Branchiostoma floridae] 45
GRKKRCPYTKYQLSVLEQEYIQNRYVSRETRLELSQRLNLTDRQVKIWFQNRRMKQKRLE
>gi|8926593|gb|AAF81903.1| [Branchiostoma floridae] gi|8926593|gb|AAF81903.1| ;E = 3.2e-31 pos:10 to 69 ; homeodomain containing protein Hox12 [Branchiostoma floridae] 46
SRKKRCPYSKVQLLELEKEFLYNMYITREQRGEIARKVNLTDRQVKIWFQNRRMKMKRMK
>gi|89130748|gb|AAI14272.1| [Danio rerio] gi|89130748|gb|AAI14272.1| ;E = 6.6e-27 pos:236 to 295 ; Hoxd11a protein [Danio rerio] 47
SRKKRCPYSKYQIRELEREFFFNVYINKEKRLQLSRMLSLTDRQVKIWFQNRRMKEKKLN
>gi|88604734|gb|ABD46738.1| [Endeis spinosa] gi|88604734|gb|ABD46738.1| ;E = 1.7e-26 pos:17 to 76 ; homeobox protein caudal [Endeis spinosa] 48
REKYRVVYSDHQRLELEKEFHYNRYITIRRKSEVASFLGLSERQIKIWFQNRRAKERKQL
>gi|88604730|gb|ABD46736.1| [Nymphon gracile] gi|88604730|gb|ABD46736.1| ;E = 5e-32 pos:149 to 208 ; homeobox protein abdominalA [Nymphon gracile] 49
KKKGRQTYTRFQTLELEKEFRFNNYLTSRRRQDLSGMLELSERQIKIWFQNRRMKMKREI
>gi|88604726|gb|ABD46734.1| [Endeis spinosa] gi|88604726|gb|ABD46734.1| ;E = 1.1e-36 pos:38 to 97 ; homeobox protein abdominalB [Endeis spinosa] 50
IRKKRKPYSKFQTLELEKEFLFNAYVSKQKRWESARNLNLSERQVKIWFQNRRMKNKKNS
>gi|88604724|gb|ABD46733.1| [Endeis spinosa] gi|88604724|gb|ABD46733.1| ;E = 1.6e-41 pos:172 to 231 ; homeobox protein ultrabithorax [Endeis spinosa] 51
RRRGRQTYTRYQTLELEKEFHTNHYLTRRRRIEMAHALCLTERQIKIWFQNRRMKLKKEI
>gi|88604722|gb|ABD46732.1| [Nymphon gracile] gi|88604722|gb|ABD46732.1| ;E = 1.8e-43 pos:55 to 114 ; homeobox protein antennapedia [Nymphon gracile] 52
RKRGRQTYTRYQTLELEKEFHFNRYLTRRRRIEIAHALCLTERQIKIWFQNRRMKWKKEN
>gi|88604720|gb|ABD46731.1| [Endeis spinosa] gi|88604720|gb|ABD46731.1| ;E = 1.8e-43 pos:129 to 188 ; homeobox protein antennapedia [Endeis spinosa] 53
RKRGRQTYTRYQTLELEKEFHFNRYLTRRRRIEIAHALCLTERQIKIWFQNRRMKWKKEN
>gi|88604718|gb|ABD46730.1| [Endeis spinosa] gi|88604718|gb|ABD46730.1| ;E = 1.1e-41 pos:208 to 267 ; homeobox protein fushi tarazu [Endeis spinosa] 54
PKRTRQTYTRYQTLELEKEFHFNRYLTRRRRIEIAHALGLSERQIKIWFQNRRMKAKKEN
>gi|88604716|gb|ABD46729.1| [Nymphon gracile] gi|88604716|gb|ABD46729.1| ;E = 4.6e-43 pos:189 to 248 ; homeobox protein sex comb reduced [Nymphon gracile] 55
TKRQRTSYTRYQTLELEKEFHFNRYLTRRRRIEIAHALCLSERQIKIWFQNRRMKWKKEH
>gi|88604714|gb|ABD46728.1| [Endeis spinosa] gi|88604714|gb|ABD46728.1| ;E = 4.6e-43 pos:180 to 239 ; homeobox protein sex comb reduced [Endeis spinosa] 56
TKRQRTSYTRYQTLELEKEFHFNRYLTRRRRIEIAHALCLSERQIKIWFQNRRMKWKKEH
>gi|88604712|gb|ABD46727.1| [Endeis spinosa] gi|88604712|gb|ABD46727.1| ;E = 1.1e-38 pos:216 to 275 ; homeobox protein deformed [Endeis spinosa] 57
PKRHRTNYNKIQSLELEKEFHFNRYVTRRRRIEIAHALCLPERQIKIWFQNRRMRYKKDN
>gi|88604708|gb|ABD46725.1| [Nymphon gracile] gi|88604708|gb|ABD46725.1| ;E = 3.1e-42 pos:12 to 71 ; homeobox protein proboscipedia [Nymphon gracile] 58
PRRLRTAYTNNQLLELEKEFHFNKYLCRPRRIEIAASLELTERQVKVWFQNRRMKHKRQS
>gi|88604706|gb|ABD46724.1| [Endeis spinosa] gi|88604706|gb|ABD46724.1| ;E = 2.9e-42 pos:214 to 273 ; homeobox protein proboscipedia [Endeis spinosa] 59
PRRLRTAYTNTQLLELEKEFHFNKYLCRPRRIEIAASLDLTERQVKVWFQNRRMRHKRQS
>gi|88604704|gb|ABD46723.1| [Nymphon gracile] gi|88604704|gb|ABD46723.1| ;E = 3.5e-35 pos:288 to 347 ; homeobox protein labial [Nymphon gracile] 60
NNTGRTAFNTKQLTELEKEXHYNKYLTRARRIEIASALSLNETQVKIWFQNRRMKQKKRM
>gi|88604702|gb|ABD46722.1| [Endeis spinosa] gi|88604702|gb|ABD46722.1| ;E = 5.4e-36 pos:200 to 259 ; homeobox protein labial [Endeis spinosa] 61
NNTGRTAFNTKQLTELEKEFHFNKYLTRARXIEIASALSLNETQVKIWFQNRRMKQKKRM
>gi|8815563|gb|AAB19469.2| [Homo sapiens] gi|8815563|gb|AAB19469.2| ;E = 9.9e-41 pos:40 to 99 ; TATAA binding protein [Homo sapiens] 62
RKRGRQTYTRYQTLELENEFHYNRYLTRRRRIEIAHALCLTERQIKIWFQNRRMKWKNEN
>gi|88014652|ref|NP_034590.2| [Mus musculus] gi|88014652|ref|NP_034590.2| ;E = 5.4e-43 pos:137 to 196 ; homeo box B7 [Mus musculus] gi|114152821|sp|P09024 2|HXB7_MOUSE RecName Full Homeobox protein Hox B7 AltName Full Hox 2 3 AltName Full MUB1 AltName Full Homeobox protein MH 22B gi|123255594|emb|CAM27142 1| homeo box B7 [Mus musculus] gi|147897801|gb|AAI40345 1| Homeo box B7 [synthetic construct] 63
RKRGRQTYTRYQTLELEKEFHYNRYLTRRRRIEIAHTLCLTERQIKIWFQNRRMKWKKEN
>gi|8777659|gb|AAF79045.1|AF154915_2 [Homo sapiens] gi|8777659|gb|AAF79045.1|AF154915_2 ;E = 7.7e-27 pos:266 to 325 ; transcription factor HOXD11 [Homo sapiens] 64
SRKKRCPYTKYQIRELEREFFFNVYINKEKRLQLSRMLNLTDRQVKIWFQNRRMKEKKLN
>gi|87474981|gb|ABD38144.1| [Anopheles gambiae] gi|87474981|gb|ABD38144.1| ;E = 1.4e-38 pos:270 to 329 ; abdominal B [Anopheles gambiae] 65
VRKKRKPYSKFQTLELEKEFLFNAYVSKQKRWELARNLNLTERQVKIWFQNRRMKNKKNS
>gi|87295493|gb|ABD37043.1| [Artemia sp. Qi Xiang Cuo] gi|87295493|gb|ABD37043.1| ;E = 8.7e-41 pos:5 to 64 ; abdominal A [Artemia sp Qi Xiang Cuo] 66
RRRGAQTYTRYQSLELEKEFHFNHYLTRRRRIEIAHALCLTERQIKIWFQNRRMKLKKEL
>gi|87295479|gb|ABD37036.1| [Artemia sp. Kazakhstan HL-2005] gi|87295479|gb|ABD37036.1| ;E = 4.1e-44 pos:8 to 67 ; deformed [Artemia sp Kazakhstan HL 2005] 67
PKRQRTAYTRHQILELEKEFHFNRYLTRRRRIEIAHSLCLSERQIKIWFQNRRMKWKKDN
>gi|87295475|gb|ABD37034.1| [Artemia franciscana] gi|87295475|gb|ABD37034.1| ;E = 4.1e-44 pos:8 to 67 ; deformed [Artemia franciscana] gi|87295477|gb|ABD37035 1| deformed [Artemia franciscana] gi|87295481|gb|ABD37037 1| deformed [Artemia sp MaDuo] gi|87295483|gb|ABD37038 1| deformed [Artemia sinica] gi|87295485|gb|ABD37039 1| deformed [Artemia sinica] gi|87295487|gb|ABD37040 1| deformed [Artemia sinica] gi|87295489|gb|ABD37041 1| deformed [Artemia sp Qi Xiang Cuo] gi|87295491|gb|ABD37042 1| deformed [Artemia urmiana] 68
PKRQRTAYTRHQILELEKEFHFNRYLTRRRRIEIAHSLCLSERQIKIWFQNRRMKWKKDN
>gi|87295473|gb|ABD37033.1| [Artemia sp. BaiYanNao] gi|87295473|gb|ABD37033.1| ;E = 4.1e-44 pos:8 to 67 ; deformed [Artemia sp BaiYanNao] 69
PKRQRTAYTRHQILELEKEFHFNRYLTRRRRIEIAHSLCLSERQIKIWFQNRRMKWKKDN
>gi|87295471|gb|ABD37032.1| [Artemia persimilis] gi|87295471|gb|ABD37032.1| ;E = 4.1e-44 pos:9 to 68 ; deformed [Artemia persimilis] 70
PKRQRTAYTRHQILELEKEFHFNRYLTRRRRIEIAHSLCLSERQIKIWFQNRRMKWKKDN
>gi|87295465|gb|ABD37029.1| [Artemia parthenogenetica] gi|87295465|gb|ABD37029.1| ;E = 7.8e-43 pos:5 to 64 ; abdominal A [Artemia parthenogenetica] gi|87295467|gb|ABD37030 1| abdominal A [Artemia parthenogenetica] gi|87295469|gb|ABD37031 1| abdominal A [Artemia parthenogenetica] 71
RRRGRQTYTRYQTLELEKEFHFNHYLTRRRRIEIAHALCLTERQIKIWFQNRRMKLKKEL
>gi|87295463|gb|ABD37028.1| [Artemia parthenogenetica] gi|87295463|gb|ABD37028.1| ;E = 7.8e-43 pos:5 to 64 ; abdominal A [Artemia parthenogenetica] 72
RRRGRQTYTRYQTLELEKEFHFNHYLTRRRRIEIAHALCLTERQIKIWFQNRRMKLKKEL
>gi|87295459|gb|ABD37026.1| [Artemia parthenogenetica] gi|87295459|gb|ABD37026.1| ;E = 7.8e-43 pos:5 to 64 ; abdominal A [Artemia parthenogenetica] 73
RRRGRQTYTRYQTLELEKEFHFNHYLTRRRRIEIAHALCLTERQIKIWFQNRRMKLKKEL
>gi|87295457|gb|ABD37025.1| [Artemia parthenogenetica] gi|87295457|gb|ABD37025.1| ;E = 6.6e-40 pos:5 to 64 ; abdominal A [Artemia parthenogenetica] 74
RRRGRQTYTRYQTLELEKEFHFNHYLTRRRRIEIAHAXCLTERQIKIWFQXRRMKLKKEL
>gi|87295455|gb|ABD37024.1| [Artemia parthenogenetica] gi|87295455|gb|ABD37024.1| ;E = 6.6e-40 pos:5 to 64 ; abdominal A [Artemia parthenogenetica] 75
RRRGRQTYTRYQTLELEKEFHFNHYLTRRRRIEIAHAXCLTERQIKIWFQXRRMKLKKEL
>gi|87295445|gb|ABD37019.1| [Artemia sinica] gi|87295445|gb|ABD37019.1| ;E = 7.8e-43 pos:5 to 64 ; abdominal A [Artemia sinica] gi|87295447|gb|ABD37020 1| abdominal A [Artemia urmiana] gi|87295449|gb|ABD37021 1| abdominal A [Artemia parthenogenetica] gi|87295451|gb|ABD37022 1| abdominal A [Artemia parthenogenetica] gi|87295453|gb|ABD37023 1| abdominal A [Artemia parthenogenetica] gi|87295461|gb|ABD37027 1| abdominal A [Artemia parthenogenetica] 76
RRRGRQTYTRYQTLELEKEFHFNHYLTRRRRIEIAHALCLTERQIKIWFQNRRMKLKKEL
>gi|87295443|gb|ABD37018.1| [Artemia sinica] gi|87295443|gb|ABD37018.1| ;E = 1.6e-41 pos:5 to 64 ; abdominal A [Artemia sinica] 77
RRRGRQTYTRYQTLELEKEFDFNHYLTRRRRIEIAHALCLTERQIKIWFQNRRMKLKKEL
>gi|87295441|gb|ABD37017.1| [Artemia sinica] gi|87295441|gb|ABD37017.1| ;E = 4.1e-41 pos:5 to 64 ; abdominal A [Artemia sinica] 78
RRRGRETYTRYQTLELEKEFDFNHYLTRRRRIEIAHALCLTERQIKIWFQNRRMKLKKEL
>gi|87295439|gb|ABD37016.1| [Artemia sinica] gi|87295439|gb|ABD37016.1| ;E = 4.1e-41 pos:5 to 64 ; abdominal A [Artemia sinica] 79
RRRGRETYTRYQTLELEKEFDFNHYLTRRRRIEIAHALCLTERQIKIWFQNRRMKLKKEL
>gi|87295437|gb|ABD37015.1| [Artemia sp. MaDuo] gi|87295437|gb|ABD37015.1| ;E = 7.9e-39 pos:5 to 64 ; abdominal A [Artemia sp MaDuo] 80
RRRGAQTYTRYQSLELEKEFHFIHYLTRRRRIEIAHALCLTERQIKIWFQNRRMKLKKEL
>gi|87295435|gb|ABD37014.1| [Artemia sp. Kazakhstan HL-2005] gi|87295435|gb|ABD37014.1| ;E = 4.4e-42 pos:5 to 64 ; abdominal A [Artemia sp Kazakhstan HL 2005] 81
RRRGRQTYTRYQSLELEKEFHFNHYLTRRRRIEIAHALCLTERQIKIWFQNRRMKLKKEL
>gi|87295433|gb|ABD37013.1| [Artemia franciscana] gi|87295433|gb|ABD37013.1| ;E = 2e-42 pos:5 to 64 ; abdominal A [Artemia franciscana] 82
RRRGRQTYTRYQTLELEKEFHFNHYLTRRRRIEIAHALCLSERQIKIWFQNRRMKLKKGL
>gi|87295431|gb|ABD37012.1| [Artemia franciscana] gi|87295431|gb|ABD37012.1| ;E = 9.5e-41 pos:5 to 64 ; abdominal A [Artemia franciscana] 83
RRRGRQTSTRHQTLELEKEFHFNHYLTRRRRIEIAHALCLSERQIKIWFQNRRMKLKKEL
>gi|87295429|gb|ABD37011.1| [Artemia persimilis] gi|87295429|gb|ABD37011.1| ;E = 1.8e-37 pos:5 to 64 ; abdominal A [Artemia persimilis] 84
RRRGRQTSTRYQTLQLEKEFHFNHSLTRRRRIEIAHALCLSERQIKIWFQNRRMKLKKEL
>gi|87042411|gb|ABD16214.1| [Strigamia maritima] gi|87042411|gb|ABD16214.1| ;E = 1.4e-38 pos:224 to 283 ; abdominal B [Strigamia maritima] 85
VRKKRKPYSKFQTLELEKEFLFNAYVSKQKRWELARNLNLTERQVKIWFQNRRMKNKKNS
>gi|87042409|gb|ABD16213.1| [Strigamia maritima] gi|87042409|gb|ABD16213.1| ;E = 7.1e-43 pos:143 to 202 ; abdominal A [Strigamia maritima] 86
RRRGRQTYTRFQTLELEKEFHFNHYLTRRRRIEIAHALCLTERQIKIWFQNRRMKLKKEM
>gi|87042406|gb|ABD16212.1| [Strigamia maritima] gi|87042406|gb|ABD16212.1| ;E = 1.6e-41 pos:166 to 225 ; ultrabithorax [Strigamia maritima] 87
RRRGRQTYTRYQTLELEKEFHTNHYLTRRRRIEMAHALCLTERQIKIWFQNRRMKLKKEI
>gi|87042404|gb|ABD16211.1| [Strigamia maritima] gi|87042404|gb|ABD16211.1| ;E = 7.8e-29 pos:1 to 46 ; antennapedia [Strigamia maritima] 88
ELEKEFHFNRYLTRRRRIEIAHALCLTERQIKIWFQNRRMKWKKEN
>gi|87042256|gb|ABD16192.1| [Euprymna scolopes] gi|87042256|gb|ABD16192.1| ;E = 3e-38 pos:77 to 136 ; Xlox [Euprymna scolopes] 89
NKRTRTAYTRGQLLELEKEFHFNKYISRPRRIELAAMLNLTERHIKIWFQNRRMKWKKDE
>gi|86604731|ref|NP_001034510.1| [Tribolium castaneum] gi|86604731|ref|NP_001034510.1| ;E = 7.3e-43 pos:233 to 292 ; transcription factor deformed [Tribolium castaneum] gi|13241682|gb|AAK16423 1|AF321227_3 Dfd [Tribolium castaneum] gi|1754686|gb|AAB39355 1| transcription factor Deformed [Tribolium castaneum] 90
PKRQRTAYTRHQILELEKEFHYNRYLTRRRRIEIAHTLVLSERQIKIWFQNRRMKWKKDN
>gi|86560752|gb|ABD04657.1| [Neanthes virens] gi|86560752|gb|ABD04657.1| ;E = 1.8e-43 pos:3 to 62 ; Hox7 homeobox protein [Nereis virens] 91
RKRGRQTYTRYQTLELEKEFHFNRYLTRRRRIEIAHSLCLTERQIKIWFQNRRMKWKKEN
>gi|86560740|gb|ABD04651.1| [Platynereis dumerilii] gi|86560740|gb|ABD04651.1| ;E = 8.4e-26 pos:1 to 55 ; Post2 homeobox protein [Platynereis dumerilii] 92
KPYTRYQTMVLENEFMSNSYITRQKRWEISCKLHLSERQVKVWFQNRRMKRKKLN
>gi|86515424|ref|NP_001034539.1| [Tribolium castaneum] gi|86515424|ref|NP_001034539.1| ;E = 3.4e-40 pos:183 to 242 ; fushi tarazu [Tribolium castaneum] gi|13241680|gb|AAK16421 1|AF321227_1 Ftz [Tribolium castaneum] 93
NKRTRQTYTRYQTLELEKEFHFNKYLTRRRRIEIAESLRLTERQIKIWFQNRRMKAKKDT
>gi|86515396|ref|NP_001034523.1| [Tribolium castaneum] gi|86515396|ref|NP_001034523.1| ;E = 2.2e-43 pos:220 to 279 ; cephalothorax [Tribolium castaneum] gi|13241681|gb|AAK16422 1|AF321227_2 Scr [Tribolium castaneum] 94
TKRQRTSYTRYQTLELEKEFHFNRYLTRRRRIEIAHALCLTERQIKIWFQNRRMKWKKEH
>gi|86515384|ref|NP_001034518.1| [Tribolium castaneum] gi|86515384|ref|NP_001034518.1| ;E = 8.7e-43 pos:216 to 275 ; abdominal A [Tribolium castaneum] gi|6016229|sp|Q07961 2|ABDA_TRICA RecName Full Homeobox protein abdominal A homolog gi|2394295|gb|AAB70262 1| abdominal AII [Tribolium castaneum] 95
RRRGRQTYTRFQTLELEKEFHFNHYLTRRRRIEIAHALCLTERQIKIWFQNRRMKLKKEL
>gi|86515380|ref|NP_001034519.1| [Tribolium castaneum] gi|86515380|ref|NP_001034519.1| ;E = 1.4e-38 pos:243 to 302 ; abdominal B [Tribolium castaneum] gi|7109295|gb|AAF36721 1|AF227923_1 abdominal B [Tribolium castaneum] 96
VRKKRKPYSKFQTLELEKEFLFNAYVSKQKRWELARNLNLTERQVKIWFQNRRMKNKKNS
>gi|86515364|ref|NP_001034505.1| [Tribolium castaneum] gi|86515364|ref|NP_001034505.1| ;E = 1.8e-43 pos:244 to 303 ; prothoraxless [Tribolium castaneum] gi|7767519|gb|AAF69136 1|AF228509_1 prothoraxless [Tribolium castaneum] 97
RKRGRQTYTRYQTLELEKEFHFNRYLTRRRRIEIAHALCLTERQIKIWFQNRRMKWKKEN
>gi|86515350|ref|NP_001034498.1| [Tribolium castaneum] gi|86515350|ref|NP_001034498.1| ;E = 5.2e-26 pos:156 to 215 ; caudal [Tribolium castaneum] gi|3929892|emb|CAA06527 1| caudal protein [Tribolium castaneum] 98
KDKYRVVYTDHQRVELEKEFYYSRYITIRRKAELANSLGLSERQVKIWFQNRRAKERKQV
>gi|86515342|ref|NP_001034494.1| [Tribolium castaneum] gi|86515342|ref|NP_001034494.1| ;E = 2.4e-29 pos:117 to 176 ; intermediate neuroblasts defective [Tribolium castaneum] gi|56684552|gb|AAW21974 1| intermediate neuroblasts defective protein [Tribolium castaneum] 99
SKRIXTAFTSTQLLELEREFASNMYLSRLRRIEIATCLRLSEKQVKIWFQNRRVKYKKED
>gi|86515340|ref|NP_001034497.1| [Tribolium castaneum] gi|86515340|ref|NP_001034497.1| ;E = 1.6e-41 pos:223 to 282 ; ultrabithorax [Tribolium castaneum] gi|18535622|gb|AAL71874 1| ultrabithorax [Tribolium castaneum] 100
RRRGRQTYTRYQTLELEKEFHTNHYLTRRRRIEMAHALCLTERQIKIWFQNRRMKLKKEI
>gi|8650523|gb|AAF78248.1|AF275310_1 [Haliotis rufescens] gi|8650523|gb|AAF78248.1|AF275310_1 ;E = 1.2e-41 pos:196 to 255 ; Hox5 [Haliotis rufescens] 101
TKRSRTSYTRHQTLELEKEFHYNKYLTRRRRIEIAHALNLTERQIKIWFQNRRMKWKKEH
>gi|86355071|dbj|BAE78770.1| [Pelodiscus sinensis] gi|86355071|dbj|BAE78770.1| ;E = 2.3e-20 pos:138 to 197 ; homeobox protein HoxD13 [Pelodiscus sinensis] 102
GRKKRVPYTKLQLKELENEYAINKFINKDKRRRISAATNLSERQVTIWFQNRRVKDKKIV
>gi|85068580|ref|NP_004493.3| [Homo sapiens] gi|85068580|ref|NP_004493.3| ;E = 5.4e-43 pos:137 to 196 ; homeobox B7 [Homo sapiens] 103
RKRGRQTYTRYQTLELEKEFHYNRYLTRRRRIEIAHTLCLTERQIKIWFQNRRMKWKKEN
>gi|85005|pir||S01303 [Drosophila melanogaster] gi|85005|pir||S01303 ;E = 4.3e-39 pos:207 to 266 ; homeotic protein abdominal B fruit fly (Drosophila melanogaster) 104
VRKKRKPYSKFQTLELEKEFLFNAYVSKQKRWELARNLQLTERQVKIWFQNRRMKNKKNS
>gi|84570137|ref|NP_002137.4| [Homo sapiens] gi|84570137|ref|NP_002137.4| ;E = 6.6e-38 pos:188 to 247 ; homeobox B3 [Homo sapiens] gi|215274007|sp|P14651 2|HXB3_HUMAN RecName Full Homeobox protein Hox B3 AltName Full Hox 2G AltName Full Hox 2 7 gi|158255800|dbj|BAF83871 1| unnamed protein product [Homo sapiens] gi|189054741|dbj|BAG37563 1| unnamed protein product [Homo sapiens] gi|208966498|dbj|BAG73263 1| homeobox B3 [synthetic construct] gi|225000020|gb|AAI72242 1| Homeobox B3 [synthetic construct] gi|225000910|gb|AAI72550 1| Homeobox B3 [synthetic construct] 105
SKRARTAYTSAQLVELEKEFHFNRYLCRPRRVEMANLLNLSERQIKIWFQNRRMKYKKDQ
>gi|8439289|emb|CAB94151.1| [Gallus gallus] gi|8439289|emb|CAB94151.1| ;E = 2.6e-42 pos:8 to 67 ; HOXC 6 [Gallus gallus] 106
RRRGRQIYSRYQTLELEKEFHFNRYLTRRRRIEIANALCLTERQIKIWFQNRRMKWKKES
>gi|84105335|ref|NP_005915.2| [Homo sapiens] gi|84105335|ref|NP_005915.2| ;E = 3e-30 pos:187 to 246 ; mesenchyme homeobox 2 [Homo sapiens] gi|93141286|sp|P50222 2|MEOX2_HUMAN RecName Full Homeobox protein MOX 2 AltName Full Mesenchyme homeobox 2 AltName Full Growth arrest specific homeobox gi|119614072|gb|EAW93666 1| mesenchyme homeobox 2 [Homo sapiens] gi|208966758|dbj|BAG73393 1| mesenchyme homeobox 2 [synthetic construct] 107
PRKERTAFTKEQIRELEAEFAHHNYLTRLRRYEIAVNLDLTERQVKVWFQNRRMKWKRVK
>gi|84105096|gb|ABC54588.1| [Episyrphus balteatus] gi|84105096|gb|ABC54588.1| ;E = 2.5e-33 pos:50 to 109 ; zerknullt [Episyrphus balteatus] 108
CKRARTAFSSNQLIQLEREFHTNKYLCRPRRIEISQRLELSERQVKIWFQNRRMKSKKDA
>gi|8393773|ref|NP_058845.1| [Rattus norvegicus] gi|8393773|ref|NP_058845.1| ;E = 3e-30 pos:186 to 245 ; mesenchyme homeobox 2 [Rattus norvegicus] gi|730046|sp|P39020 1|MEOX2_RAT RecName Full Homeobox protein MOX 2 AltName Full Growth arrest specific homeobox gi|57952|emb|CAA78931 1| Gax peptide [Rattus norvegicus] 109
PRKERTAFTKEQIRELEAEFAHHNYLTRLRRYEIAVNLDLTERQVKVWFQNRRMKWKRVK
>gi|83763566|emb|CAI38829.1| [Hydra viridis] gi|83763566|emb|CAI38829.1| ;E = 1e-32 pos:182 to 241 ; cnox 2 homeoprotein [Hydra viridis] 110
SKRIRTAYTSIQLLELEKEFQNNRYLSRLRRIQIAAILDLTEKQVKIWFQNRRVKWKKDK
>gi|837347|gb|AAB33590.1| [Takifugu rubripes] gi|837347|gb|AAB33590.1| ;E = 2.6e-42 pos:163 to 222 ; Hoxb 4 homeodomain protein [Takifugu rubripes Japanese puffer fish Peptide 251 aa] gi|2130556|gb|AAC60205 1| homeobox protein HOXB 4 [Takifugu rubripes] 111
PKRSRTAYTRQQVLELEKEFHYNRYLTRRRRVEIAHTLCLSERQIKIWFQNRRMKWKKDH
>gi|83415604|gb|ABC17998.1| [Oncopeltus fasciatus] gi|83415604|gb|ABC17998.1| ;E = 2.6e-37 pos:32 to 91 ; predicted zerknuellt protein [Oncopeltus fasciatus] 112
AKRARTAYTSIQLVELEKEFHFNRYLCRPRRIEMATQLRLSERQIKIWFQNRRMKYKKER
>gi|83405607|gb|AAI10766.1| [Xenopus laevis] gi|83405607|gb|AAI10766.1| ;E = 2e-43 pos:147 to 206 ; Unknown (protein for MGC 131092) [Xenopus laevis] 113
PKRSRTAYTRQQVLELEKEFHFNRYLTRRRRIEIAHSLCLSERQIKIWFQNRRMKWKKDH
>gi|833751|gb|AAA68461.1| [Junonia coenia] gi|833751|gb|AAA68461.1| ;E = 3.8e-40 pos:1 to 58 ; putative 114
RKRGRQTYTRYQTLELEKEFHFNRYLTRRRRIEIAHALCLTERQIKIWFQNRRMKWKK
>gi|83356315|gb|ABC16641.1| [Nematostella vectensis] gi|83356315|gb|ABC16641.1| ;E = 1.5e-30 pos:1 to 60 ; NVHD065 ANTP class homeobox protein [Nematostella vectensis] gi|110338999|gb|ABG67763 1| XLOX CDX [Nematostella vectensis] 115
RSRARTAYTASQQLELEKEFLYSRYITRTRRKELANTLDLSEKHIKIWFQNRRMKKKKTD
>gi|83318790|emb|CAI91292.1| [Cupiennius salei] gi|83318790|emb|CAI91292.1| ;E = 8.2e-42 pos:52 to 111 ; fushi tarazu [Cupiennius salei] 116
PKRSRQTYTRYQTLELEKEFHFNQYLTRRRRIEIAHTLGLTERQIKIWFQNRRMKAKKEN
>gi|83272159|gb|ABC00746.1| [Hydractinia symbiolongicarpus] gi|83272159|gb|ABC00746.1| ;E = 5.4e-33 pos:187 to 246 ; Cnox 2 [Hydractinia symbiolongicarpus] 117
VKRIRTAYTSIQLLELEKEFQNNRYLSRLRRIQIAAMLDLTEKQVKIWFQNRRVKWKKDK
>gi|83016944|dbj|BAE53471.1| [Oryzias latipes] gi|83016944|dbj|BAE53471.1| ;E = 3.2e-34 pos:290 to 349 ; hoxB1a [Oryzias latipes] 118
NSAMRTNFTTRQLTELEKEFHFSKYLTRARRVEIAATLELNETQVKIWFQNRRMKQKKRE
>gi|829180|emb|CAA31495.1| [Drosophila melanogaster] gi|829180|emb|CAA31495.1| ;E = 1.8e-40 pos:367 to 426 ; F24 protein (long form) (AA 141 629) [Drosophila melanogaster] 119
NNSGRTNFTNKQLTELEKEFHFNRYLTRARRIEIANTLQLNETQVKIWFQNRRMKQKKRV
>gi|82621669|gb|ABB86506.1| [Nematostella vectensis] gi|82621669|gb|ABB86506.1| ;E = 7.5e-31 pos:1 to 60 ; MOXd ANTP class homeobox protein [Nematostella vectensis] gi|110339007|gb|ABG67767 1| MOXB [Nematostella vectensis] 120
KRKERTVFSKYQLTELEREFCRNNYLTRLRRYEIAVSLDLGERQVKVWFQNRRMKWKRGR
>gi|82621663|gb|ABB86503.1| [Nematostella vectensis] gi|82621663|gb|ABB86503.1| ;E = 1.3e-30 pos:1 to 60 ; MOXb ANTP class homeobox protein [Nematostella vectensis] gi|110339005|gb|ABG67766 1| MOXA [Nematostella vectensis] 121
KRKERTAFTKHQIQELENEFQRNNYLTRLRRYEIAVSLDLTERQVKVWFQNRRMKWKRVK
>gi|82621659|gb|ABB86501.1| [Nematostella vectensis] gi|82621659|gb|ABB86501.1| ;E = 7e-36 pos:1 to 60 ; anthox1a ANTP class homeobox protein [Nematostella vectensis] gi|110338995|gb|ABG67761 1| HOXE [Nematostella vectensis] 122
KHRKRMAYTRIQLLELEKEFHFTRYLTKERRTEMARMLDLTERQVKIWFQNRRMKWKKDN
>gi|82621627|gb|ABB86485.1| [Nematostella vectensis] gi|82621627|gb|ABB86485.1| ;E = 1.7e-37 pos:1 to 60 ; NVHD060 ANTP class homeobox protein [Nematostella vectensis] gi|110338987|gb|ABG67757 1| HOXB [Nematostella vectensis] 123
SDKNRTIYSTRQLVELEKEFHYNRYLCRPRRIEIAQSLELTEKQVKIWFQNRRMKWKKEN
>gi|82621611|gb|ABB86477.1| [Nematostella vectensis] gi|82621611|gb|ABB86477.1| ;E = 5.1e-30 pos:1 to 60 ; MOXa ANTP class homeobox protein [Nematostella vectensis] gi|110339011|gb|ABG67769 1| MOXD [Nematostella vectensis] 124
KRKERTAFTTHQLRELENEFTRNNYLTRLRRYEIAVSLDLTERQVKVWFQNRRMKWKRVK
>gi|82621607|gb|ABB86475.1| [Nematostella vectensis] gi|82621607|gb|ABB86475.1| ;E = 5.7e-35 pos:1 to 60 ; anthox7 ANTP class homeobox protein [Nematostella vectensis] 125
TKRYRTSYTNRQLLELEKEFHYNKYLCGTRRRELANAMKLTERQVKVWFQNRRMKLKKDE
>gi|82621597|gb|ABB86470.1| [Nematostella vectensis] gi|82621597|gb|ABB86470.1| ;E = 1.3e-30 pos:1 to 60 ; MOXc ANTP class homeobox protein [Nematostella vectensis] gi|110339009|gb|ABG67768 1| MOXC [Nematostella vectensis] 126
KRKERTAFSKHQLQELENEFIRNNYLTRLRRYEIAVSLDLTERQVKVWFQNRRMKWKRVK
>gi|82621587|gb|ABB86465.1| [Nematostella vectensis] gi|82621587|gb|ABB86465.1| ;E = 4.3e-33 pos:1 to 60 ; anthox6 ANTP class homeobox protein [Nematostella vectensis] gi|110338985|gb|ABG67756 1| HOXA [Nematostella vectensis] 127
SQKKRFTFTQRQLVELEKEFHFSKYLTRTRRIEIATTLKLTEMQIKIWFQNRRMKWKREF
>gi|82621583|gb|ABB86463.1| [Nematostella vectensis] gi|82621583|gb|ABB86463.1| ;E = 6.5e-38 pos:1 to 60 ; anthox8a ANTP class homeobox protein [Nematostella vectensis] gi|83728469|gb|ABC41924 1| anthox8b ANTP class homeobox protein [Nematostella vectensis] gi|110338991|gb|ABG67759 1| HOXDa [Nematostella vectensis] gi|110338993|gb|ABG67760 1| HOXDb [Nematostella vectensis] 128
SKRHRTSYTNKQLLELEKEFHFNKYLCSSRRREISKALQLTERQVKIWFQNRRMKWKKDE
>gi|82621575|gb|ABB86459.1| [Nematostella vectensis] gi|82621575|gb|ABB86459.1| ;E = 1.3e-32 pos:1 to 60 ; GSX ANTP class homeobox protein [Nematostella vectensis] gi|110339003|gb|ABG67765 1| GSX [Nematostella vectensis] 129
SKRIRTAYTSMQLLELEKEFSQNRYLSRLRRIQIAALLDLSEKQVKIWFQNRRVKWKKDK
>gi|82621571|gb|ABB86457.1| [Nematostella vectensis] gi|82621571|gb|ABB86457.1| ;E = 2.7e-29 pos:1 to 60 ; RO ANTP class homeobox protein [Nematostella vectensis] gi|110339017|gb|ABG67772 1| ROUGH [Nematostella vectensis] 130
PRRQRTTFTSEQTLKLELEFHQNEYITRSRRFELAACLNLTETQVKIWFQNRRAKDKRLE
>gi|82621565|gb|ABB86454.1| [Nematostella vectensis] gi|82621565|gb|ABB86454.1| ;E = 3e-28 pos:1 to 60 ; NVHD117 ANTP class homeobox protein [Nematostella vectensis] gi|110339001|gb|ABG67764 1| HOX like [Nematostella vectensis] 131
NHAPRSAFTTVQQLEIEKEFLYDHYVSRVRRIEIVMALDLSEKQVRTWFQNRRMKLKREA
>gi|82621559|gb|ABB86451.1| [Nematostella vectensis] gi|82621559|gb|ABB86451.1| ;E = 8.7e-37 pos:1 to 60 ; anthox1 ANTP class homeobox protein [Nematostella vectensis] gi|110338997|gb|ABG67762 1| HOXF [Nematostella vectensis] 132
GKRKRTAYTRKQLLELEKEFHFNHFLTKERRSEMASQLNLTERQVKIWFQNRRMKWKKCN
>gi|82236744|sp|Q6IEI0.1|HXB2A_FUGRU [Takifugu rubripes] gi|82236744|sp|Q6IEI0.1|HXB2A_FUGRU ;E = 7.5e-41 pos:173 to 232 ; RecName Full Homeobox protein Hox B2a gi|45772173|tpg|DAA05216 1| TPA_exp Hoxb2a [Takifugu rubripes] gi|94482800|gb|ABF22418 1| homeobox protein HoxB2a [Takifugu rubripes] 133
SRRLRTAYTNTQLLELEKEFHFNKYLCRPRRVEIAALLDLTERQVKVWFQNRRMKHKRQT
>gi|82227628|sp|O42504.1|HXC6A_FUGRU [Takifugu rubripes] gi|82227628|sp|O42504.1|HXC6A_FUGRU ;E = 2.6e-42 pos:140 to 199 ; RecName Full Homeobox protein Hox C6a AltName Full FrHOXC 6 gi|2341089|gb|AAB68682 1| homeobox protein HOXC 6 [Takifugu rubripes] gi|94482830|gb|ABF22446 1| homeobox protein HoxC6a [Takifugu rubripes] 134
RRRGRQIYSRYQTLELEKEFHFNRYLTRRRRIEIANALCLTERQIKIWFQNRRMKWKKES
>gi|82227627|sp|O42503.1|HXC8A_FUGRU [Takifugu rubripes] gi|82227627|sp|O42503.1|HXC8A_FUGRU ;E = 7.5e-39 pos:225 to 284 ; RecName Full Homeobox protein Hox C8a AltName Full FrHOXC 8 gi|2341088|gb|AAB68681 1| homeobox protein HOXC 8 [Takifugu rubripes] gi|94482829|gb|ABF22445 1| homeobox protein HoxC8a [Takifugu rubripes] 135
RRNGRQTYSRYQTLELEKEFLFNPYLTRKRRIEVSHALSLTERQVKIWFQNRRMKWKKEN
>gi|8182211|gb|AAB28662.2| [Mus sp.] gi|8182211|gb|AAB28662.2| ;E = 1.6e-43 pos:180 to 239 ; Hoxa 4 [Mus sp ] gi|9488660|gb|AAB30705 2| Hoxa 4 [Mus sp ] 136
PKRSRTAYTRQQVLELEKEFHFNRYLTRRRRIEIAHTLCLSERQVKIWFQNRRMKWKKDH
>gi|81673924|gb|AAI09945.1| [Bos taurus] gi|81673924|gb|AAI09945.1| ;E = 1e-42 pos:148 to 207 ; Homeobox A4 [Bos taurus] 137
PKRSRTAYTRQQVLELEKEFHFNRYLTRRRRIEIAHKLCLSERQVKIWFQNRRMKWKKDH
>gi|8132099|gb|AAF73216.1| [Parasteatoda tepidariorum] gi|8132099|gb|AAF73216.1| ;E = 4.5e-28 pos:2 to 52 ; hox 3 [Achaearanea tepidarorum] 138
RARTAYTSAQLVELEKEFHFNRYLCRPRRIEMASLLNLTERQIKIWFQNRR
>gi|8132093|gb|AAF73213.1| [Parasteatoda tepidariorum] gi|8132093|gb|AAF73213.1| ;E = 2.2e-31 pos:21 to 73 ; proboscipedia [Achaearanea tepidarorum] 139
PRRLRTAYTNTQLLELEKEFHFNKYLCRPXRIEIAASLDLTXRQVKVWFQNRR
>gi|8132091|gb|AAF73212.1| [Parasteatoda tepidariorum] gi|8132091|gb|AAF73212.1| ;E = 1.3e-33 pos:23 to 75 ; deformed 2 [Achaearanea tepidarorum] 140
PKRQRTAYTRHQILELEKEFHFNRYLTRRRRIEIAHALCLSERQIKIWFQNRR
>gi|81230697|gb|ABB59695.1| [Neanthes virens] gi|81230697|gb|ABB59695.1| ;E = 2.3e-30 pos:15 to 74 ; Gsx parahox protein [Nereis virens] 141
GKRIRTAFTSTQLLELEREFSSNMYLSRLRRIEIATYLNLSEKQVKIWFQNRRVKYKKEG
>gi|808950|emb|CAA28857.1| [Drosophila melanogaster] gi|808950|emb|CAA28857.1| ;E = 9.5e-43 pos:8 to 67 ; Scr [Drosophila melanogaster] 142
TKRQRTSYTRYQTLELEKEFHFNRYLTRRRRIEIAHALCLTERQIKIWFQNRRMKLKKEH
>gi|807874|emb|CAA48417.1| [Drosophila sp.] gi|807874|emb|CAA48417.1| ;E = 2.7e-33 pos:43 to 102 ; z2 [Drosophila sp ] 143
SKRSRTAFSSLQLIELEREFHLNKYLARTRRIEISQRLALTERQVKIWFQNRRMKLKKST
>gi|807157|gb|AAB32251.1| [Mus sp.] gi|807157|gb|AAB32251.1| ;E = 1.1e-26 pos:185 to 244 ; Cdx 2 [Mus sp ] 144
KDKYRVVYTDHQRLELEKEFHFSRYITIRRKSELAATLGLSERQVKIWFQNRRAKERKIK
>gi|807078|gb|AAB33108.1| [Drosophila sp.] gi|807078|gb|AAB33108.1| ;E = 3.1e-28 pos:86 to 145 ; homeodomain gene buttonless [Drosophila sp ] gi|115646587|gb|ABI34214 2| RT01054p [Drosophila melanogaster] 145
NRKERTAFSKTQLKQLEAEFCYSNYLTRLRRYEIAVALELTERQVKVWFQNRRMKCKRIK
>gi|80479316|gb|AAI08597.1| [Xenopus laevis] gi|80479316|gb|AAI08597.1| ;E = 1.4e-25 pos:153 to 212 ; Unknown (protein for MGC 131107) [Xenopus laevis] 146
KDKYRVVYTDQQRLELEKEFHYSRYITIRRKAELAVNLGLSERQVKIWFQNRRAKERKIN
>gi|80476282|gb|AAI08476.1| [Xenopus laevis] gi|80476282|gb|AAI08476.1| ;E = 4.6e-25 pos:152 to 211 ; Cdx4 protein [Xenopus laevis] 147
KEKYRVVYTDHQRLELEKEFHYSRYITIRRKTELAANLRLSERQVKIWFQNRRAKERKLF
>gi|798833|emb|CAA54348.1| [Drosophila melanogaster] gi|798833|emb|CAA54348.1| ;E = 2.2e-43 pos:324 to 383 ; unnamed protein product [Drosophila melanogaster] 148
TKRQRTSYTRYQTLELEKEFHFNRYLTRRRRIEIAHALCLTERQIKIWFQNRRMKWKKEH
>gi|7986|emb|CAA25408.1| [Drosophila melanogaster] gi|7986|emb|CAA25408.1| ;E = 3.2e-39 pos:257 to 316 ; ftz protein [Drosophila melanogaster] 149
SKRTRQTYTRYQTLELEKEFHFNRYITRRRRIDIANALSLSERQIKIWFQNRRMKSKKDR
>gi|790882|gb|AAB17625.1| [Polycelis nigra] gi|790882|gb|AAB17625.1| ;E = 5.9e-26 pos:7 to 66 ; homeodomain protein [Polycelis nigra] 150
KMRLRTSFHSHQLNILEKEFLVNMYLTRMRRIEMASALELGEKQIKIWFQNRRVRLKKIC
>gi|790878|gb|AAB17627.1| [Polycelis nigra] gi|790878|gb|AAB17627.1| ;E = 3.8e-34 pos:11 to 70 ; homeodomain protein [Polycelis nigra] 151
SKRCRSAYTNNQLVELEKEFHFNNYLARGRRAELSKQLLLTERQVKIWFQNRRMKQKKEK
>gi|790874|gb|AAB17583.1| [Polycelis nigra] gi|790874|gb|AAB17583.1| ;E = 6.7e-36 pos:23 to 82 ; homeodomain protein [Polycelis nigra] 152
NITGRTNFTNKQLTELEKEFHFNQYLTRARRIEIAKSMTLSETQIKIWFQNRRMKQKRRQ
>gi|78771833|gb|AAW72808.2| [Urechis unicinctus] gi|78771833|gb|AAW72808.2| ;E = 1.4e-30 pos:17 to 69 ; homeobox protein Lox4 [Urechis unicinctus] 153
RRRGRQTYSRYQTLELEKEFQFNRYLTRKRRIEIAHCLCLTERQIKIWFQNRR
>gi|78771831|gb|AAW72807.2| [Urechis unicinctus] gi|78771831|gb|AAW72807.2| ;E = 1.8e-29 pos:17 to 69 ; homeobox protein Lox2 [Urechis unicinctus] 154
RRRGRQTYTRYQTLELEKEFKFNRYLTRRRRIELSHMLCLTERQIKIWFQNRR
>gi|78523219|gb|ABB46347.1| [Sacculina carcini] gi|78523219|gb|ABB46347.1| ;E = 4.6e-38 pos:44 to 103 ; labial [Sacculina carcini] 155
NNTGRTNFTTKQLTELEKEFHFNKYLTRARRIEIATALALNETQVKIWFQNRRMKQKKRI
>gi|7837|emb|CAA28782.1| [Drosophila melanogaster] gi|7837|emb|CAA28782.1| ;E = 7.3e-43 pos:366 to 425 ; unnamed protein product [Drosophila melanogaster] 156
PKRQRTAYTRHQILELEKEFHYNRYLTRRRRIEIAHTLVLSERQIKIWFQNRRMKWKKDN
>gi|77627746|ref|NP_999815.2| [Strongylocentrotus purpuratus] gi|77627746|ref|NP_999815.2| ;E = 6.4e-38 pos:215 to 274 ; homeobox protein Splox [Strongylocentrotus purpuratus] gi|77543296|gb|AAN17337 2| homeobox protein Splox [Strongylocentrotus purpuratus] 157
NKRTRTAYTRGQLLELEKEFHFNKYISRPRRIELAAMLNLTERHIKIWFQNRRMKWKKEE
>gi|7689387|gb|AAF67760.1|AF255676_1 [Homo sapiens] gi|7689387|gb|AAF67760.1|AF255676_1 ;E = 2.8e-21 pos:260 to 319 ; homeoprotein C13 [Homo sapiens] 158
GRKKRVPYTKVQLKELEKEYAASKFITKEKRRRISATTNLSERQVTIWFQNRRVKEKKVV
>gi|7689385|gb|AAF67759.1|AF255675_1 [Homo sapiens] gi|7689385|gb|AAF67759.1|AF255675_1 ;E = 2.3e-34 pos:268 to 327 ; homeoprotein C10 [Homo sapiens] 159
GRKKRCPYTKHQTLELEKEFLFNMYLTRERRLEISKTINLTDRQVKIWFQNRRMKLKKMN
>gi|7689357|gb|AAF67745.1|AF254953_1 [Tripneustes gratilla] gi|7689357|gb|AAF67745.1|AF254953_1 ;E = 3.9e-37 pos:225 to 284 ; homeodomain protein TgHBox4 [Tripneustes gratilla] 160
GRKKRCPYTKFQTLELEKEFLFNMYLTRDRRLEIARLLSLTERQVKIWFQNRRMKMKKQN
>gi|76825416|gb|AAI07173.1| [Mus musculus] gi|76825416|gb|AAI07173.1| ;E = 1.6e-43 pos:82 to 141 ; Hoxa4 protein [Mus musculus] 161
PKRSRTAYTRQQVLELEKEFHFNRYLTRRRRIEIAHTLCLSERQVKIWFQNRRMKWKKDH
>gi|76779965|gb|AAI06422.1| [Xenopus laevis] gi|76779965|gb|AAI06422.1| ;E = 1.3e-34 pos:167 to 226 ; Unknown (protein for MGC 131095) [Xenopus laevis] 162
SRKKRCPYSKYQTLELEKEFLFNMYLTRDRRHEVARLLNLSERQVKIWFQNRRMKMKKLN
>gi|76691655|ref|XP_876098.1| [Bos taurus] gi|76691655|ref|XP_876098.1| ;E = 7.8e-27 pos:186 to 245 ; PREDICTED caudal type homeobox 2 [Bos taurus] 163
KDKYRVVYTDHQRLELEKEFHYSRYITIRRKAELAATLGLSERQVKIWFQNRRAKERKIN
>gi|76644447|ref|XP_606852.2| [Bos taurus] gi|76644447|ref|XP_606852.2| ;E = 2.5e-36 pos:204 to 263 ; PREDICTED similar to Homeobox protein Hox B1 [Bos taurus] 164
PGGLRTNFTTRQLTELEKEFHFNKYLSRARRVEIAATLELNETQVKIWFQNRRMKQKKRE
>gi|76644445|ref|XP_887295.1| [Bos taurus] gi|76644445|ref|XP_887295.1| ;E = 9.7e-41 pos:140 to 199 ; PREDICTED similar to Homeobox protein Hox B2 (Hox 2H) (Hox 2 8) (K8) isoform 5 [Bos taurus] 165
ARRLRTAYTNTQLLELEKEFHFNKYLCRPRRVEIAALLDLTERQVKVWFQNRRMKHKRQT
>gi|76617612|ref|XP_616262.2| [Bos taurus] gi|76617612|ref|XP_616262.2| ;E = 1.1e-26 pos:232 to 291 ; PREDICTED homeobox C11 [Bos taurus] 166
TRKKRCPYSKFQIRELEREFFFNVYINKEKRLQLSRMLNLTDRQVKIWFQNRRMKEKKLS
>gi|76617600|ref|XP_879428.1| [Bos taurus] gi|76617600|ref|XP_879428.1| ;E = 2.9e-26 pos:213 to 272 ; PREDICTED similar to homeo box C12 (predicted) isoform 2 [Bos taurus] 167
SRKKRKPYSKLQLAELEGEFLVNEFITRQRRRELSDRLNLSDQQVKIWFQNRRMKKKRLL
>gi|76615431|ref|XP_618076.2| [Bos taurus] gi|76615431|ref|XP_618076.2| ;E = 1.4e-37 pos:227 to 286 ; PREDICTED similar to homeobox A1 isoform a (predicted) [Bos taurus] 168
PNAVRTNFTTKQLTELEKEFHFNKYLTRARRVEIAASLQLNETQVKIWFQNRRMKQKKRE
>gi|7657166|ref|NP_055027.1| [Homo sapiens] gi|7657166|ref|NP_055027.1| ;E = 1.1e-26 pos:232 to 291 ; homeobox C11 [Homo sapiens] gi|3287858|sp|O43248 1|HXC11_HUMAN RecName Full Homeobox protein Hox C11 gi|2661373|emb|CAA03876 1| Hox protein [Homo sapiens] gi|119617142|gb|EAW96736 1| homeobox C11 [Homo sapiens] gi|158257324|dbj|BAF84635 1| unnamed protein product [Homo sapiens] 169
TRKKRCPYSKFQIRELEREFFFNVYINKEKRLQLSRMLNLTDRQVKIWFQNRRMKEKKLS
>gi|7649930|dbj|BAA94091.1| [Podocoryna carnea] gi|7649930|dbj|BAA94091.1| ;E = 1.9e-31 pos:119 to 178 ; cnox2 Pc [Podocoryne carnea] 170
LKRFRTSFNTSQLTELEKEFQYNKYLTRRRRVELSVSLNLTEKQVKVWFQNRRMKWKKQN
>gi|7635733|emb|CAB88385.1| [Hydra vulgaris] gi|7635733|emb|CAB88385.1| ;E = 5e-28 pos:8 to 67 ; homeoprotein [Hydra vulgaris] 171
SKRKRMTYSKFQLHELEKEFSFNHFLRKERRTELAKLLKFSDRQIKIWFQNRRMKFKKEI
>gi|7635731|emb|CAB88384.1| [Hydra vulgaris] gi|7635731|emb|CAB88384.1| ;E = 2.5e-29 pos:118 to 177 ; homeoprotein [Hydra vulgaris] 172
AFRKRCSFGHSKIIELEKEFKYNKYLSRDRRVEFARNLELSESQIKIWFQNRRMKQKKEQ
>gi|76152156|gb|ABA39766.1| [Leiopelma archeyi] gi|76152156|gb|ABA39766.1| ;E = 9.6e-17 pos:1 to 51 ; HOXC11 [Leiopelma archeyi] 173
KFQIRELEREFFFNVYINKEKRLQLSRMLNLTDRQVKIWFQNRRMKEKNLA
>gi|76152154|gb|ABA39765.1| [Rana temporaria] gi|76152154|gb|ABA39765.1| ;E = 3.5e-18 pos:1 to 51 ; HOXC11 [Rana temporaria] 174
KFQIRELEREFFFNVYINKEKRLQLSRMLNLTDRQVKIWFQNRRMKEKKLS
>gi|7599|emb|CAA45272.1| [Drosophila melanogaster] gi|7599|emb|CAA45272.1| ;E = 3.3e-43 pos:198 to 257 ; proboscipedia [Drosophila melanogaster] gi|8376|emb|CAA45271 1| proboscipedia [Drosophila melanogaster] gi|248601|gb|AAA08526 1| proboscipedia [Drosophila melanogaster] 175
PRRLRTAYTNTQLLELEKEFHFNKYLCRPRRIEIAASLDLTERQVKVWFQNRRMKHKRQT
>gi|7579899|gb|AAB21131.2| [Manduca sexta] gi|7579899|gb|AAB21131.2| ;E = 8.7e-43 pos:7 to 66 ; abdominal A like protein [Manduca sexta] 176
RRRGRQTYTRFQTLELEKEFHFNHYLTRRRRIEIAHALCLTERQIKIWFQNRRMKLKKEL
>gi|7578842|gb|AAF64148.1|AF231103_1 [Tribolium castaneum] gi|7578842|gb|AAF64148.1|AF231103_1 ;E = 1e-38 pos:42 to 101 ; labial protein [Tribolium castaneum] gi|7578844|gb|AAF64149 1|AF231104_1 labial protein [Tribolium castaneum] 177
LNTGRTNFTNKQLTELEKEFHFNKYLTRARRIEIASALQLNETQVKIWFQNRRMKQKKRM
>gi|7573265|emb|CAB87555.1| [Hydra vulgaris] gi|7573265|emb|CAB87555.1| ;E = 1e-32 pos:181 to 240 ; cnox 2 homeoprotein [Hydra vulgaris] 178
SKRIRTAYTSIQLLELEKEFQNNRYLSRLRRIQIAAILDLTEKQVKIWFQNRRVKWKKDK
>gi|75674198|dbj|BAE44510.1| [Mamestra brassicae] gi|75674198|dbj|BAE44510.1| ;E = 7.3e-43 pos:20 to 79 ; Deformed [Mamestra brassicae] 179
PKRQRTAYTRHQILELEKEFHYNRYLTRRRRIEIAHTLVLSERQIKIWFQNRRMKWKKDN
>gi|7528|emb|CAA34260.1| [Drosophila melanogaster] gi|7528|emb|CAA34260.1| ;E = 4.3e-39 pos:385 to 444 ; unnamed protein product [Drosophila melanogaster] 180
VRKKRKPYSKFQTLELEKEFLFNAYVSKQKRWELARNLQLTERQVKIWFQNRRMKNKKNS
>gi|7527478|gb|AAF63162.1|AF237818_1 [Archegozetes longisetosus] gi|7527478|gb|AAF63162.1|AF237818_1 ;E = 5.3e-42 pos:196 to 255 ; fushi tarazu like protein [Archegozetes longisetosus] 181
PKRTRQTYTRYQTLELEKEFHFNRYLTRRRRIEIAHSLGLTERQIKIWFQNRRMKAKKEN
>gi|7446287|pir||S26291 [Aedes aegypti] gi|7446287|pir||S26291 ;E = 8.7e-43 pos:6 to 65 ; homeotic protein Abdominal A yellow fever mosquito (fragment) 182
RRRGRQTYTRFQTLELEKEFHFNHYLTRRRRIEIAHALCLTERQIKIWFQNRRMKLKKEL
>gi|7446259|pir||S25846 [Mus musculus] gi|7446259|pir||S25846 ;E = 6.2e-43 pos:9 to 68 ; homeotic protein Hox A4 testicular mouse (fragment) 183
PERSRTAYTRQQVLELEKEFHFNRYLTRRRRIEIAHTLCLSERQVKIWFQNRRMKWKKDH
>gi|74267591|dbj|BAE44294.1| [Oryzias latipes] gi|74267591|dbj|BAE44294.1| ;E = 4.7e-35 pos:239 to 298 ; hoxD9b [Oryzias latipes] gi|83016985|dbj|BAE53502 1| hoxD9b [Oryzias latipes] 184
TRKKRCPYTKHQTLELEKEFLYNMYLTRDRRLEVAGLLNLTERQVKIWFQNRRMKMKKLM
>gi|74267589|dbj|BAE44293.1| [Oryzias latipes] gi|74267589|dbj|BAE44293.1| ;E = 1.7e-39 pos:153 to 212 ; hoxD4b [Oryzias latipes] gi|83016986|dbj|BAE53503 1| hoxD4b [Oryzias latipes] 185
PKRLRTAYTRQQVLELEKEFHFSRYLTRRRRVEVAHALCLSERQVKVWFQNRRMRWKKDN
>gi|74267587|dbj|BAE44292.1| [Oryzias latipes] gi|74267587|dbj|BAE44292.1| ;E = 1.2e-25 pos:185 to 244 ; hoxD12a [Oryzias latipes] gi|83016975|dbj|BAE53496 1| hoxD12a [Oryzias latipes] 186
SRKKRKPYSKPQLAELENEFLMNEFINRQKRKELSDKLDLSDQQVKIWFQNRRMKKKRLM
>gi|74267585|dbj|BAE44291.1| [Oryzias latipes] gi|74267585|dbj|BAE44291.1| ;E = 7.2e-27 pos:203 to 262 ; hoxD11a [Oryzias latipes] gi|83016976|dbj|BAE53497 1| hoxD11a [Oryzias latipes] 187
SRKKRCPYSKYQIRELEREFFFNVYINREKRLQLSRMLNLTDRQVKIWFQNRRMKEKKLN
>gi|74267583|dbj|BAE44290.1| [Oryzias latipes] gi|74267583|dbj|BAE44290.1| ;E = 1.7e-34 pos:262 to 321 ; hoxD10a [Oryzias latipes] gi|83016977|dbj|BAE53498 1| hoxD10a [Oryzias latipes] 188
GRKKRCPYTKHQTLELEKEFLFNMYLTRERRLEISRSVNLTDRQVKIWFQNRRMKLKKMN
>gi|74267581|dbj|BAE44289.1| [Oryzias latipes] gi|74267581|dbj|BAE44289.1| ;E = 1.2e-35 pos:196 to 255 ; hoxD9a [Oryzias latipes] gi|83016978|dbj|BAE53499 1| hoxD9a [Oryzias latipes] 189
TRKKRCPYTKYQTLELEKEFLYNMYLTRDRRFEVARILSLTERQVKIWFQNRRMKMKKMN
>gi|74267579|dbj|BAE44288.1| [Oryzias latipes] gi|74267579|dbj|BAE44288.1| ;E = 2.4e-43 pos:146 to 205 ; hoxD4a [Oryzias latipes] gi|83016979|dbj|BAE53500 1| hoxD4a [Oryzias latipes] 190
PKRSRTAYTRQQVLELEKEFHFNRYLTRRRRIEIAHTLCLSERQIKIWFQNRRMKWKKDH
>gi|74267575|dbj|BAE44286.1| [Oryzias latipes] gi|74267575|dbj|BAE44286.1| ;E = 4.7e-21 pos:236 to 295 ; hoxC13a [Oryzias latipes] gi|83016971|dbj|BAE53494 1| hoxC13a [Oryzias latipes] 191
GRKKRVPYTKIQLKELEKEYAASKFITKDKRRRISAATNLSERQVTIWFQNRRVKEKKFV
>gi|74267573|dbj|BAE44285.1| [Oryzias latipes] gi|74267573|dbj|BAE44285.1| ;E = 1.1e-25 pos:204 to 263 ; hoxC12a [Oryzias latipes] gi|83016970|dbj|BAE53493 1| hoxC12a [Oryzias latipes] 192
TRKKRKPYSKLQLAELEGEFMLNEFITRQRRRELSDRLNLSDQQVKIWFQNRRMKKKRLM
>gi|74267571|dbj|BAE44284.1| [Oryzias latipes] gi|74267571|dbj|BAE44284.1| ;E = 1.1e-26 pos:190 to 249 ; hoxC11a [Oryzias latipes] gi|83016969|dbj|BAE53492 1| hoxC11a [Oryzias latipes] 193
TRKKRCPYSKFQIRELEREFFFNVYINKEKRLQLSRMLNLTDRQVKIWFQNRRMKEKKLS
>gi|74267569|dbj|BAE44283.1| [Oryzias latipes] gi|74267569|dbj|BAE44283.1| ;E = 4e-34 pos:250 to 309 ; hoxC10a [Oryzias latipes] gi|83016968|dbj|BAE53491 1| hoxC10a [Oryzias latipes] 194
GRKKRCPYTKHQTLELEKEFLFNMYLSRERRLEISRSINLTDRQVKIWFQNRRMKLKKLN
>gi|74267567|dbj|BAE44282.1| [Oryzias latipes] gi|74267567|dbj|BAE44282.1| ;E = 5.6e-36 pos:194 to 253 ; hoxC9a [Oryzias latipes] gi|83016967|dbj|BAE53490 1| hoxC9a [Oryzias latipes] 195
TRKKRCPYTKYQTLELEKEFLFNMYLTRDRRYEVARVLNLTERQVKIWFQNRRMKMKKMN
>gi|74267565|dbj|BAE44281.1| [Oryzias latipes] gi|74267565|dbj|BAE44281.1| ;E = 7.5e-39 pos:149 to 208 ; hoxC8a [Oryzias latipes] gi|83016966|dbj|BAE53489 1| hoxC8a [Oryzias latipes] 196
RRNGRQTYSRYQTLELEKEFLFNPYLTRKRRIEVSHALSLTERQVKIWFQNRRMKWKKEN
>gi|74267563|dbj|BAE44280.1| [Oryzias latipes] gi|74267563|dbj|BAE44280.1| ;E = 2.6e-42 pos:139 to 198 ; hoxC6a [Oryzias latipes] gi|83016965|dbj|BAE53488 1| hoxC6a [Oryzias latipes] 197
RRRGRQIYSRYQTLELEKEFHFNRYLTRRRRIEIANALCLTERQIKIWFQNRRMKWKKES
>gi|74267561|dbj|BAE44279.1| [Oryzias latipes] gi|74267561|dbj|BAE44279.1| ;E = 3e-43 pos:163 to 222 ; hoxC5a [Oryzias latipes] gi|83016964|dbj|BAE53487 1| hoxC5a [Oryzias latipes] 198
GKRSRTSYTRYQTLELEKEFHFNRYLSRRRRIEIAHTLCLNERQIKIWFQNRRMKWKKDS
>gi|74267559|dbj|BAE44278.1| [Oryzias latipes] gi|74267559|dbj|BAE44278.1| ;E = 3.5e-42 pos:159 to 218 ; hoxC4a [Oryzias latipes] gi|83016963|dbj|BAE53486 1| hoxC4a [Oryzias latipes] 199
PKRSRTAYTRQQVLELEKEFHYNRYLTRRRRIEIAHTLVLSERQIKIWFQNRRMKWKKDH
>gi|74267557|dbj|BAE44277.1| [Oryzias latipes] gi|74267557|dbj|BAE44277.1| ;E = 1.1e-34 pos:96 to 155 ; hoxC3a [Oryzias latipes] gi|83016962|dbj|BAE53485 1| hoxC3a [Oryzias latipes] 200
VKRERTAFTNSQLLELEKEFHFSPYLCRRRRLEMAAGLQLTDQQVKIWFQNRRMRHKNKN
>gi|74267555|dbj|BAE44276.1| [Oryzias latipes] gi|74267555|dbj|BAE44276.1| ;E = 1.1e-42 pos:153 to 212 ; hoxB6b [Oryzias latipes] gi|83016956|dbj|BAE53481 1| hoxB6b [Oryzias latipes] 201
GRRGRQTYTRYQTLELEKEFHFNRYLTRRRRIEISHALCLTERQIKIWFQNRRMKWKKEN
>gi|74267553|dbj|BAE44275.1| [Oryzias latipes] gi|74267553|dbj|BAE44275.1| ;E = 2.1e-43 pos:206 to 265 ; hoxB5b [Oryzias latipes] gi|83016957|dbj|BAE53482 1| hoxB5b [Oryzias latipes] 202
GKRARTAYTRYQTLELEKEFHFNRYLTRRRRIEIAHALCLSERQIKIWFQNRRMKWKKDN
>gi|74267551|dbj|BAE44274.1| [Oryzias latipes] gi|74267551|dbj|BAE44274.1| ;E = 1e-36 pos:97 to 156 ; hoxB3b [Oryzias latipes] gi|83016958|dbj|BAE53483 1| hoxB3b [Oryzias latipes] 203
SKRTRTAYTSAQLVELEKEFHFSRYLCRPRRVEMASLLNLNERQIKIWFQNRRMKQKKDQ
>gi|74267549|dbj|BAE44273.1| [Oryzias latipes] gi|74267549|dbj|BAE44273.1| ;E = 2.2e-36 pos:187 to 246 ; hoxB1b [Oryzias latipes] gi|83016959|dbj|BAE53484 1| hoxB1b [Oryzias latipes] 204
INVIRTNFTTKQLTELEKEFHFNKYLTRARRIEVAASLDLNETQVKIWFQNRRMKQKKRE
>gi|74267547|dbj|BAE44272.1| [Oryzias latipes] gi|74267547|dbj|BAE44272.1| ;E = 1.7e-21 pos:256 to 315 ; hoxB13a [Oryzias latipes] gi|83016952|dbj|BAE53479 1| hoxB13a [Oryzias latipes] 205
GRKKRIPYTKIQLKELEKEYAANKFITKDKRRKISAVTNLSERQITIWFQNRRVKEKKFV
>gi|74267545|dbj|BAE44271.1| [Oryzias latipes] gi|74267545|dbj|BAE44271.1| ;E = 2.8e-37 pos:217 to 276 ; hoxB9a [Oryzias latipes] gi|83016951|dbj|BAE53478 1| hoxB9a [Oryzias latipes] 206
SRKKRCPYTKYQTLELEKEFLFNMYLTRDRRHEVARALNLTERQVKIWFQNRRMKMKKQS
>gi|74267543|dbj|BAE44270.1| [Oryzias latipes] gi|74267543|dbj|BAE44270.1| ;E = 2.1e-39 pos:149 to 208 ; hoxB8a [Oryzias latipes] gi|83016950|dbj|BAE53477 1| hoxB8a [Oryzias latipes] 207
RRRGRQTYSRYQTLELEKEFLFNPYLTRKRRIEVSHALALTERQVKIWFQNRRMKWKKEN
>gi|74267541|dbj|BAE44269.1| [Oryzias latipes] gi|74267541|dbj|BAE44269.1| ;E = 9.2e-44 pos:189 to 248 ; hoxB6a [Oryzias latipes] gi|83016949|dbj|BAE53476 1| hoxB6a [Oryzias latipes] 208
GRRGRQTYTRYQTLELEKEFHFNRYLTRRRRIEIAHALCLTERQIKIWFQNRRMKWKKEN
>gi|74267539|dbj|BAE44268.1| [Oryzias latipes] gi|74267539|dbj|BAE44268.1| ;E = 1e-43 pos:235 to 294 ; hoxB5a [Oryzias latipes] gi|83016948|dbj|BAE53475 1| hoxB5a [Oryzias latipes] 209
GKRARTAYTRYQTLELEKEFHFNRYLTRRRRIEIAHALCLTERQIKIWFQNRRMKWKKDN
>gi|74267537|dbj|BAE44267.1| [Oryzias latipes] gi|74267537|dbj|BAE44267.1| ;E = 2.6e-42 pos:163 to 222 ; hoxB4a [Oryzias latipes] gi|83016947|dbj|BAE53474 1| hoxB4a [Oryzias latipes] 210
PKRSRTAYTRQQVLELEKEFHYNRYLTRRRRVEIAHTLCLSERQIKIWFQNRRMKWKKDH
>gi|74267535|dbj|BAE44266.1| [Oryzias latipes] gi|74267535|dbj|BAE44266.1| ;E = 6.6e-38 pos:207 to 266 ; hoxB3a [Oryzias latipes] gi|83016946|dbj|BAE53473 1| hoxB3a [Oryzias latipes] 211
SKRARTAYTSAQLVELEKEFHFNRYLCRPRRVEMANLLNLSERQIKIWFQNRRMKYKKDQ
>gi|74267533|dbj|BAE44265.1| [Oryzias latipes] gi|74267533|dbj|BAE44265.1| ;E = 7.5e-41 pos:160 to 219 ; hoxB2a [Oryzias latipes] gi|83016945|dbj|BAE53472 1| hoxB2a [Oryzias latipes] 212
SRRLRTAYTNTQLLELEKEFHFNKYLCRPRRVEIAALLDLTERQVKVWFQNRRMKHKRQT
>gi|74267531|dbj|BAE44264.1| [Oryzias latipes] gi|74267531|dbj|BAE44264.1| ;E = 3.2e-34 pos:287 to 346 ; hoxB1a [Oryzias latipes] 213
NSAMRTNFTTRQLTELEKEFHFSKYLTRARRVEIAATLELNETQVKIWFQNRRMKQKKRE
>gi|74267529|dbj|BAE44263.1| [Oryzias latipes] gi|74267529|dbj|BAE44263.1| ;E = 4.3e-21 pos:223 to 282 ; hoxA13b [Oryzias latipes] gi|83016936|dbj|BAE53466 1| hoxA13b [Oryzias latipes] 214
GRKKRVPYTKVQLKELEREYASNKFITKDKRRRISAQTNLTERQVTIWFQNRRVKEKKIV
>gi|74267527|dbj|BAE44262.1| [Oryzias latipes] gi|74267527|dbj|BAE44262.1| ;E = 3.2e-25 pos:195 to 254 ; hoxA11b [Oryzias latipes] gi|83016937|dbj|BAE53467 1| hoxA11b [Oryzias latipes] 215
TRKKRCPYSKYQIRELEREFFFSVYINKEKRMQLSRMLNLTDRQVKIWFQNRRMKEKKLN
>gi|74267525|dbj|BAE44261.1| [Oryzias latipes] gi|74267525|dbj|BAE44261.1| ;E = 7.6e-35 pos:246 to 305 ; hoxA10b [Oryzias latipes] gi|83016938|dbj|BAE53468 1| hoxA10b [Oryzias latipes] 216
GRKKRCPYTKHQTLELEKEFLFNMYLTRERRLEISRSVHLTDRQVKIWFQNRRMKLKKMS
>gi|74267523|dbj|BAE44260.1| [Oryzias latipes] gi|74267523|dbj|BAE44260.1| ;E = 2.7e-35 pos:181 to 240 ; hoxA9b [Oryzias latipes] gi|83016939|dbj|BAE53469 1| hoxA9b [Oryzias latipes] 217
TRKKRCPYTKHQILELEKEFLFNMYLPRDRRYEVARLLNLTERQVKIWFQNRRMKMKKEN
>gi|74267521|dbj|BAE44259.1| [Oryzias latipes] gi|74267521|dbj|BAE44259.1| ;E = 1.5e-39 pos:139 to 198 ; hoxA2b [Oryzias latipes] gi|83016940|dbj|BAE53470 1| hoxA2b [Oryzias latipes] 218
SKRLRTAYTNNQLLELEKEFHFNKYLCRPRRVEIAALLDLSEKQVKVWFQNRRMKHKRQS
>gi|74267519|dbj|BAE44258.1| [Oryzias latipes] gi|74267519|dbj|BAE44258.1| ;E = 9.3e-21 pos:233 to 292 ; hoxA13a [Oryzias latipes] gi|83016924|dbj|BAE53456 1| hoxA13a [Oryzias latipes] 219
GRKKRVPYTKVQLKELEREYAANKFITKDKRRRISAQTNLSERQVTIWFQNRRVKEKKIV
>gi|74267517|dbj|BAE44257.1| [Oryzias latipes] gi|74267517|dbj|BAE44257.1| ;E = 3.4e-25 pos:228 to 287 ; hoxA11a [Oryzias latipes] gi|83016925|dbj|BAE53457 1| hoxA11a [Oryzias latipes] 220
TRKKRCPYSKYQIRELEREFFFSVYINKEKRLQLSRMLNLTDRQVKIWFQNRRMKEKKLN
>gi|74267515|dbj|BAE44256.1| [Oryzias latipes] gi|74267515|dbj|BAE44256.1| ;E = 1.6e-34 pos:288 to 347 ; hoxA10a [Oryzias latipes] gi|83016926|dbj|BAE53458 1| hoxA10a [Oryzias latipes] 221
GRKKRCPYTKHQTLELEKEFLFNMYLTRERRLEISKSVHLTDRQVKIWFQNRRMKLKKMT
>gi|74267513|dbj|BAE44255.1| [Oryzias latipes] gi|74267513|dbj|BAE44255.1| ;E = 4e-35 pos:196 to 255 ; hoxA9a [Oryzias latipes] gi|83016927|dbj|BAE53459 1| hoxA9a [Oryzias latipes] 222
TRKKRCPYTKHQILELEKEFLFNTYLTRDRRYEVARLLNLTERQVKIWFQNRRMKMKKFN
>gi|74267511|dbj|BAE44254.1| [Oryzias latipes] gi|74267511|dbj|BAE44254.1| ;E = 1.1e-41 pos:123 to 182 ; hoxA7a [Oryzias latipes] gi|83016928|dbj|BAE53460 1| hoxA7a [Oryzias latipes] 223
RKRGRQTYSRYQTLELEKEFHFNRYLSRRRRVEIAHALTLTERQIKIWFQNRRMKWKKDH
>gi|74267509|dbj|BAE44253.1| [Oryzias latipes] gi|74267509|dbj|BAE44253.1| ;E = 2.1e-43 pos:203 to 262 ; hoxA5a [Oryzias latipes] gi|83016929|dbj|BAE53461 1| hoxA5a [Oryzias latipes] 224
GKRARTAYTRYQTLELEKEFHFNRYLTRRRRIEIAHALCLSERQIKIWFQNRRMKWKKDN
>gi|74267507|dbj|BAE44252.1| [Oryzias latipes] gi|74267507|dbj|BAE44252.1| ;E = 2.8e-41 pos:149 to 208 ; hoxA4a [Oryzias latipes] gi|83016930|dbj|BAE53462 1| hoxA4a [Oryzias latipes] 225
PKRSRTAYTRQQALELEKEFHFNRYLTRRRRVEIAHTMCLSERQVKIWFQNRRMKWKKEH
>gi|74267505|dbj|BAE44251.1| [Oryzias latipes] gi|74267505|dbj|BAE44251.1| ;E = 3.2e-38 pos:168 to 227 ; hoxA3a [Oryzias latipes] gi|83016931|dbj|BAE53463 1| hoxA3a [Oryzias latipes] 226
SKRARTAYTSAQLVELEKEFHFNRYLCRPRRVEMANLLNLTERQIKIWFQNRRMKYKKDQ
>gi|74267503|dbj|BAE44250.1| [Oryzias latipes] gi|74267503|dbj|BAE44250.1| ;E = 7.5e-41 pos:137 to 196 ; hoxA2a [Oryzias latipes] gi|83016932|dbj|BAE53464 1| hoxA2a [Oryzias latipes] 227
SRRLRTAYTNTQLLELEKEFHFNKYLCRPRRVEIAALLDLTERQVKVWFQNRRMKHKRQT
>gi|74267501|dbj|BAE44249.1| [Oryzias latipes] gi|74267501|dbj|BAE44249.1| ;E = 1.9e-37 pos:213 to 272 ; hoxA1a [Oryzias latipes] gi|83016933|dbj|BAE53465 1| hoxA1a [Oryzias latipes] 228
PNTVRTNFTTKQLTELEKEFHFNKYLTRARRVEIAAALQLNETQVKIWFQNRRMKQKKRE
>gi|74227400|dbj|BAE21777.1| [Mus musculus] gi|74227400|dbj|BAE21777.1| ;E = 3.4e-29 pos:76 to 135 ; unnamed protein product [Mus musculus] 229
ARKERTAFTKEQLRELEAEFAHHNYLTRLRRYEIAVNLDLSERQVKVWFQNRRMKWKRVK
>gi|74203747|dbj|BAE23104.1| [Mus musculus] gi|74203747|dbj|BAE23104.1| ;E = 3.1e-41 pos:137 to 196 ; unnamed protein product [Mus musculus] 230
RKRGRQTSTRYQTLELEKEFHYNRYLTRRRRIEIAHTLCLTERQIKIWFQNRRMKWKKEN
>gi|74200872|dbj|BAE24796.1| [Mus musculus] gi|74200872|dbj|BAE24796.1| ;E = 1.7e-26 pos:14 to 73 ; unnamed protein product [Mus musculus] 231
KEKYRVVYTDHQRLELEKEFHCNRYITIRRKSELAVNLGLSERQVKIWFQNRRAKERKMI
>gi|74194937|dbj|BAE26045.1| [Mus musculus] gi|74194937|dbj|BAE26045.1| ;E = 5.5e-36 pos:84 to 143 ; unnamed protein product [Mus musculus] 232
TRKKRCPYTKYQTLELEKEFLFNMYLTRDRRYEVARILNLTERQVKIWFQNRRMKMKKMS
>gi|74188415|dbj|BAE25847.1| [Mus musculus] gi|74188415|dbj|BAE25847.1| ;E = 2.1e-43 pos:187 to 246 ; unnamed protein product [Mus musculus] 233
GKRARTAYTRYQTLELEKEFHFNRYLTRRRRIEIAHALCLSERQIKIWFQNRRMKWKKDN
>gi|74186670|dbj|BAE34794.1| [Mus musculus] gi|74186670|dbj|BAE34794.1| ;E = 2.1e-27 pos:1 to 55 ; unnamed protein product [Mus musculus] 234
TAFTSTQLLELEREFSSNMYLSRLRRIEIATYLNLSEKQVKIWFQNRRVKHKKEG
>gi|74144156|dbj|BAE22163.1| [Mus musculus] gi|74144156|dbj|BAE22163.1| ;E = 7.5e-41 pos:84 to 143 ; unnamed protein product [Mus musculus] 235
SRRLRTAYTNTQLLELEKEFHFNKYLCRPRRVEIAALLDLTERQVKVWFQNRRMKHKRQT
>gi|7414351|emb|CAB86198.1| [Homo sapiens] gi|7414351|emb|CAB86198.1| ;E = 1.4e-34 pos:422 to 481 ; homeobox protein [Homo sapiens] 236
GRKKRCPYTKHQTLELEKEFLFNMYLTRERRLEISRSVHLTDRQVKIWFQNRRMKLKKMN
>gi|74096477|ref|NP_001027696.1| [Ciona intestinalis] gi|74096477|ref|NP_001027696.1| ;E = 6.2e-36 pos:254 to 313 ; hox10 protein [Ciona intestinalis] gi|27525477|emb|CAD59671 1| putative homeobox protein Hox10 [Ciona intestinalis] 237
GRKKRVPYTKYQLLELEKEFHYNQYLSRERRLEVAKSVKLTDRQVKIWFQNRRMKWKKER
>gi|74096123|ref|NP_001027663.1| [Ciona intestinalis] gi|74096123|ref|NP_001027663.1| ;E = 9.7e-29 pos:280 to 339 ; Gsx [Ciona intestinalis] gi|12584104|gb|AAG59803 1|AF305500_1 Gsx [Ciona intestinalis] 238
RKRMRTAFTGSQLLELEREFHSDMYLTRLRRIRIAQMLNLSEKQIKIWFQNRRVKKKKGE
>gi|74096097|ref|NP_001027665.1| [Ciona intestinalis] gi|74096097|ref|NP_001027665.1| ;E = 2.9e-42 pos:142 to 201 ; Hox 5 [Ciona intestinalis] gi|2564231|emb|CAA05151 1| Hox 5 [Ciona intestinalis] 239
SKRTRTAYTRYQTLELEKEFHYNRYLTRRRRIEVAHTLCLTERQIKIWFQNRRMKWKKEN
>gi|74096089|ref|NP_001027669.1| [Ciona intestinalis] gi|74096089|ref|NP_001027669.1| ;E = 2.4e-38 pos:367 to 426 ; homeoprotein 3 [Ciona intestinalis] gi|4583562|emb|CAB40561 1| homeoprotein [Ciona intestinalis] 240
SKRERTAYTNSQLVELEKEFHFSHYLCRPRRIELAQGLGLTERQIKIWFQNRRMKFKKEQ
>gi|74096063|ref|NP_001027673.1| [Ciona intestinalis] gi|74096063|ref|NP_001027673.1| ;E = 1.7e-36 pos:263 to 322 ; transcription factor [Ciona intestinalis] gi|12274849|emb|CAC22321 1| transcription factor [Ciona intestinalis] 241
NKRTRTAYTRWQLLELEKEFHFSRYISRPRRIELAAMLNLTERHIKIWFQNRRMKWKKDQ
>gi|74054254|gb|AAZ95509.1| [Capitella sp. I Grassle & Grassle, 1976] gi|74054254|gb|AAZ95509.1| ;E = 1e-37 pos:163 to 222 ; Xlox protein [Capitella sp I ECS 2004] 242
NKRTRTAYTRAQLLELEKEFHFNRYITRPRRVELAAHLNLTEQHIKIWFQNRRMKWKKDV
>gi|74039492|gb|AAZ94819.1| [Nematostella vectensis] gi|74039492|gb|AAZ94819.1| ;E = 1.3e-30 pos:142 to 201 ; moxD homeodomain transcription factor [Nematostella vectensis] 243
KRKERTAFSKHQLQELENEFIRNNYLTRLRRYEIAVSLDLTERQVKVWFQNRRMKWKRVK
>gi|74039490|gb|AAZ94818.1| [Nematostella vectensis] gi|74039490|gb|AAZ94818.1| ;E = 7.5e-31 pos:126 to 185 ; moxC homeodomain transcription factor [Nematostella vectensis] 244
KRKERTVFSKYQLTELEREFCRNNYLTRLRRYEIAVSLDLGERQVKVWFQNRRMKWKRGR
>gi|74004894|ref|XP_852467.1| [Canis lupus familiaris] gi|74004894|ref|XP_852467.1| ;E = 4e-35 pos:252 to 311 ; PREDICTED similar to homeo box D1 [Canis familiaris] 245
SSAIRRNFSTKQLTELEKEFHFNKYVTRARRIEIANSLQLNDTQVKIWFQNRRMKQKKRE
>gi|74004892|ref|XP_545539.2| [Canis lupus familiaris] gi|74004892|ref|XP_545539.2| ;E = 4.8e-38 pos:193 to 252 ; PREDICTED similar to homeo box D3 [Canis familiaris] 246
SKRVRTAYTSAQLVELEKEFHFNRYLCRPRRVEMANLLNLTERQIKIWFQNRRMKYKKDQ
>gi|74004890|ref|XP_852451.1| [Canis lupus familiaris] gi|74004890|ref|XP_852451.1| ;E = 2.4e-43 pos:140 to 199 ; PREDICTED similar to Homeobox protein Hox D4 (Hox 4 2) (Hox 5 1) [Canis familiaris] 247
PKRSRTAYTRQQVLELEKEFHFNRYLTRRRRIEIAHTLCLSERQIKIWFQNRRMKWKKDH
>gi|74004888|ref|XP_852443.1| [Canis lupus familiaris] gi|74004888|ref|XP_852443.1| ;E = 5.5e-36 pos:124 to 183 ; PREDICTED similar to Homeobox protein Hox D9 (Hox 4 4) (Hox 5 2) [Canis familiaris] 248
TRKKRCPYTKYQTLELEKEFLFNMYLTRDRRYEVARILNLTERQVKIWFQNRRMKMKKMS
>gi|74004884|ref|XP_852429.1| [Canis lupus familiaris] gi|74004884|ref|XP_852429.1| ;E = 7.7e-27 pos:268 to 327 ; PREDICTED similar to Homeobox protein Hox D11 (Hox 4F) [Canis familiaris] 249
SRKKRCPYTKYQIRELEREFFFNVYINKEKRLQLSRMLNLTDRQVKIWFQNRRMKEKKLN
>gi|74004882|ref|XP_545534.2| [Canis lupus familiaris] gi|74004882|ref|XP_545534.2| ;E = 2.3e-20 pos:27 to 86 ; PREDICTED similar to Homeobox protein Hox D13 (Hox 4 8) [Canis familiaris] 250
GRKKRVPYTKLQLKELENEYAINKFINKDKRRRISAATNLSERQVTIWFQNRRVKDKKIV
>gi|73996372|ref|XP_543628.2| [Canis lupus familiaris] gi|73996372|ref|XP_543628.2| ;E = 2.9e-26 pos:209 to 268 ; PREDICTED similar to homeo box C12 [Canis familiaris] 251
SRKKRKPYSKLQLAELEGEFLVNEFITRQRRRELSDRLNLSDQQVKIWFQNRRMKKKRLL
>gi|73996360|ref|XP_849475.1| [Canis lupus familiaris] gi|73996360|ref|XP_849475.1| ;E = 1.1e-42 pos:155 to 214 ; PREDICTED similar to homeo box C5 [Canis familiaris] 252
GKRSRTSYTRYQTLELEKEFHFNRYLTRRRRIEIANNLCLNERQIKIWFQNRRMKWKKDS
>gi|73996183|ref|XP_543629.2| [Canis lupus familiaris] gi|73996183|ref|XP_543629.2| ;E = 2.8e-21 pos:237 to 296 ; PREDICTED similar to Homeobox protein Hox C13 (Hox 3G) isoform 1 [Canis familiaris] 253
GRKKRVPYTKVQLKELEKEYAASKFITKEKRRRISATTNLSERQVTIWFQNRRVKEKKVV
>gi|73996181|ref|XP_856807.1| [Canis lupus familiaris] gi|73996181|ref|XP_856807.1| ;E = 2.8e-21 pos:255 to 314 ; PREDICTED similar to Homeobox protein Hox C13 (Hox 3G) isoform 9 [Canis familiaris] 254
GRKKRVPYTKVQLKELEKEYAASKFITKEKRRRISATTNLSERQVTIWFQNRRVKEKKVV
>gi|73996179|ref|XP_856769.1| [Canis lupus familiaris] gi|73996179|ref|XP_856769.1| ;E = 2.8e-21 pos:255 to 314 ; PREDICTED similar to Homeobox protein Hox C13 (Hox 3G) isoform 8 [Canis familiaris] 255
GRKKRVPYTKVQLKELEKEYAASKFITKEKRRRISATTNLSERQVTIWFQNRRVKEKKVV
>gi|73996177|ref|XP_856725.1| [Canis lupus familiaris] gi|73996177|ref|XP_856725.1| ;E = 2.8e-21 pos:255 to 314 ; PREDICTED similar to Homeobox protein Hox C13 (Hox 3G) isoform 7 [Canis familiaris] 256
GRKKRVPYTKVQLKELEKEYAASKFITKEKRRRISATTNLSERQVTIWFQNRRVKEKKVV
>gi|73996175|ref|XP_856687.1| [Canis lupus familiaris] gi|73996175|ref|XP_856687.1| ;E = 2.8e-21 pos:257 to 316 ; PREDICTED similar to Homeobox protein Hox C13 (Hox 3G) isoform 6 [Canis familiaris] 257
GRKKRVPYTKVQLKELEKEYAASKFITKEKRRRISATTNLSERQVTIWFQNRRVKEKKVV
>gi|73996173|ref|XP_856647.1| [Canis lupus familiaris] gi|73996173|ref|XP_856647.1| ;E = 2.8e-21 pos:256 to 315 ; PREDICTED similar to Homeobox protein Hox C13 (Hox 3G) isoform 5 [Canis familiaris] 258
GRKKRVPYTKVQLKELEKEYAASKFITKEKRRRISATTNLSERQVTIWFQNRRVKEKKVV
>gi|73996171|ref|XP_856605.1| [Canis lupus familiaris] gi|73996171|ref|XP_856605.1| ;E = 2.8e-21 pos:253 to 312 ; PREDICTED similar to Homeobox protein Hox C13 (Hox 3G) isoform 4 [Canis familiaris] 259
GRKKRVPYTKVQLKELEKEYAASKFITKEKRRRISATTNLSERQVTIWFQNRRVKEKKVV
>gi|73996169|ref|XP_856568.1| [Canis lupus familiaris] gi|73996169|ref|XP_856568.1| ;E = 2.8e-21 pos:251 to 310 ; PREDICTED similar to Homeobox protein Hox C13 (Hox 3G) isoform 3 [Canis familiaris] 260
GRKKRVPYTKVQLKELEKEYAASKFITKEKRRRISATTNLSERQVTIWFQNRRVKEKKVV
>gi|73996167|ref|XP_856526.1| [Canis lupus familiaris] gi|73996167|ref|XP_856526.1| ;E = 2.8e-21 pos:254 to 313 ; PREDICTED similar to Homeobox protein Hox C13 (Hox 3G) isoform 2 [Canis familiaris] 261
GRKKRVPYTKVQLKELEKEYAASKFITKEKRRRISATTNLSERQVTIWFQNRRVKEKKVV
>gi|73996158|ref|XP_848549.1| [Canis lupus familiaris] gi|73996158|ref|XP_848549.1| ;E = 1.6e-39 pos:149 to 208 ; PREDICTED similar to Homeobox protein Hox C8 (Hox 3 1) (M31) isoform 2 [Canis familiaris] 262
RRSGRQTYSRYQTLELEKEFLFNPYLTRKRRIEVSHALGLTERQVKIWFQNRRMKWKKEN
>gi|73996156|ref|XP_856358.1| [Canis lupus familiaris] gi|73996156|ref|XP_856358.1| ;E = 1.6e-39 pos:150 to 209 ; PREDICTED similar to Homeobox protein Hox C8 (Hox 3 1) (M31) isoform 3 [Canis familiaris] 263
RRSGRQTYSRYQTLELEKEFLFNPYLTRKRRIEVSHALGLTERQVKIWFQNRRMKWKKEN
>gi|73996154|ref|XP_856316.1| [Canis lupus familiaris] gi|73996154|ref|XP_856316.1| ;E = 2.6e-42 pos:144 to 203 ; PREDICTED similar to homeo box C6 isoform 7 [Canis familiaris] 264
RRRGRQIYSRYQTLELEKEFHFNRYLTRRRRIEIANALCLTERQIKIWFQNRRMKWKKES
>gi|73996152|ref|XP_848508.1| [Canis lupus familiaris] gi|73996152|ref|XP_848508.1| ;E = 2.6e-42 pos:141 to 200 ; PREDICTED similar to homeo box C6 isoform 5 [Canis familiaris] 265
RRRGRQIYSRYQTLELEKEFHFNRYLTRRRRIEIANALCLTERQIKIWFQNRRMKWKKES
>gi|73993492|ref|XP_850571.1| [Canis lupus familiaris] gi|73993492|ref|XP_850571.1| ;E = 2.9e-31 pos:147 to 206 ; PREDICTED similar to Homeobox protein GSH 1 [Canis familiaris] 266
SKRMRTAFTSTQLLELEREFASNMYLSRLRRIEIATYLNLSEKQVKIWFQNRRVKHKKEG
>gi|73993490|ref|XP_543155.2| [Canis lupus familiaris] gi|73993490|ref|XP_543155.2| ;E = 9.5e-36 pos:395 to 454 ; PREDICTED similar to Insulin promoter factor 1 (IPF 1) (Pancreas duodenum homeobox 1) (PDX 1) (Islet duodenum homeobox 1) (IDX 1) (Somatostatin transactivating factor 1) (STF 1) (Insulin upstream factor 1) (IUF 1) (Glucose sensitive factor) (GSF) [Canis familiaris] 267
NKRTRTAYTRAQLLELEKEFLFNKYISRPRRVELAVMLNLTERHIKIWFQNRRMKWKKEE
>gi|73993488|ref|XP_543154.2| [Canis lupus familiaris] gi|73993488|ref|XP_543154.2| ;E = 7.8e-27 pos:186 to 245 ; PREDICTED similar to Homeobox protein CDX 2 (Caudal type homeobox protein 2) (CDX 3) [Canis familiaris] 268
KDKYRVVYTDHQRLELEKEFHYSRYITIRRKAELAATLGLSERQVKIWFQNRRAKERKIN
>gi|73976533|ref|XP_539492.2| [Canis lupus familiaris] gi|73976533|ref|XP_539492.2| ;E = 9.7e-22 pos:112 to 171 ; PREDICTED similar to homeobox protein A13 [Canis familiaris] 269
GRKKRVPYTKVQLKELEREYATNKFITKDKRRRISATTNLSERQVTIWFQNRRVKEKKVI
>gi|73976531|ref|XP_854157.1| [Canis lupus familiaris] gi|73976531|ref|XP_854157.1| ;E = 1.4e-34 pos:631 to 690 ; PREDICTED similar to Homeobox protein Hox A10 (Hox 1H) (Hox 1 8) (PL) [Canis familiaris] 270
GRKKRCPYTKHQTLELEKEFLFNMYLTRERRLEISRSVHLTDRQVKIWFQNRRMKLKKMN
>gi|73976527|ref|XP_854141.1| [Canis lupus familiaris] gi|73976527|ref|XP_854141.1| ;E = 3.2e-43 pos:155 to 214 ; PREDICTED similar to homeobox protein A6 [Canis familiaris] 271
GRRGRQTYTRYQTLELEKEFHFNRYLTRRRRIEIANALCLTERQIKIWFQNRRMKWKKEN
>gi|73976523|ref|XP_539486.2| [Canis lupus familiaris] gi|73976523|ref|XP_539486.2| ;E = 1.6e-43 pos:212 to 271 ; PREDICTED similar to homeobox protein A4 [Canis familiaris] 272
PKRSRTAYTRQQVLELEKEFHFNRYLTRRRRIEIAHTLCLSERQVKIWFQNRRMKWKKDH
>gi|73976451|ref|XP_539446.2| [Canis lupus familiaris] gi|73976451|ref|XP_539446.2| ;E = 3e-30 pos:186 to 245 ; PREDICTED similar to Homeobox protein MOX 2 (Mesenchyme homeobox 2) (Growth arrest specific homeobox) [Canis familiaris] gi|109067276|ref|XP_001105568 1| PREDICTED mesenchyme homeobox 2 [Macaca mulatta] 273
PRKERTAFTKEQIRELEAEFAHHNYLTRLRRYEIAVNLDLTERQVKVWFQNRRMKWKRVK
>gi|73976177|ref|XP_539489.2| [Canis lupus familiaris] gi|73976177|ref|XP_539489.2| ;E = 2.2e-35 pos:206 to 265 ; PREDICTED similar to homeobox protein A9 isoform a isoform 1 [Canis familiaris] 274
TRKKRCPYTKHQTLELEKEFLFNMYLTRDRRYEVARLLNLTERQVKIWFQNRRMKMKKIN
>gi|73976173|ref|XP_864678.1| [Canis lupus familiaris] gi|73976173|ref|XP_864678.1| ;E = 1.6e-43 pos:130 to 189 ; PREDICTED similar to homeobox protein A7 isoform 5 [Canis familiaris] 275
RKRGRQTYTRYQTLELEKEFHFNRYLTRRRRIEIAHALCLTERQIKIWFQNRRMKWKKEH
>gi|73976171|ref|XP_864659.1| [Canis lupus familiaris] gi|73976171|ref|XP_864659.1| ;E = 1.6e-43 pos:130 to 189 ; PREDICTED similar to homeobox protein A7 isoform 4 [Canis familiaris] 276
RKRGRQTYTRYQTLELEKEFHFNRYLTRRRRIEIAHALCLTERQIKIWFQNRRMKWKKEH
>gi|73976169|ref|XP_864646.1| [Canis lupus familiaris] gi|73976169|ref|XP_864646.1| ;E = 3.9e-43 pos:130 to 189 ; PREDICTED similar to homeobox protein A7 isoform 3 [Canis familiaris] 277
RKRGRQTYTRYQTLELEKEFHFNRYLTRRRRIEIAHALCLTERQIKIWFQNRRMKWKKDR
>gi|73976165|ref|XP_539488.2| [Canis lupus familiaris] gi|73976165|ref|XP_539488.2| ;E = 1.6e-43 pos:130 to 189 ; PREDICTED similar to homeobox protein A7 isoform 1 [Canis familiaris] 278
RKRGRQTYTRYQTLELEKEFHFNRYLTRRRRIEIAHALCLTERQIKIWFQNRRMKWKKEH
>gi|73976163|ref|XP_851905.1| [Canis lupus familiaris] gi|73976163|ref|XP_851905.1| ;E = 7.5e-41 pos:141 to 200 ; PREDICTED similar to homeobox A2 protein isoform 1 [Canis familiaris] 279
SRRLRTAYTNTQLLELEKEFHFNKYLCRPRRVEIAALLDLTERQVKVWFQNRRMKHKRQT
>gi|73976161|ref|XP_864580.1| [Canis lupus familiaris] gi|73976161|ref|XP_864580.1| ;E = 7.5e-41 pos:141 to 200 ; PREDICTED similar to homeobox A2 protein isoform 2 [Canis familiaris] 280
SRRLRTAYTNTQLLELEKEFHFNKYLCRPRRVEIAALLDLTERQVKVWFQNRRMKHKRQT
>gi|73976157|ref|XP_539485.2| [Canis lupus familiaris] gi|73976157|ref|XP_539485.2| ;E = 3.2e-38 pos:164 to 223 ; PREDICTED similar to homeobox A3 protein isoform a isoform 1 [Canis familiaris] 281
SKRARTAYTSAQLVELEKEFHFNRYLCRPRRVEMANLLNLTERQIKIWFQNRRMKYKKDQ
>gi|73976155|ref|XP_864544.1| [Canis lupus familiaris] gi|73976155|ref|XP_864544.1| ;E = 3.2e-38 pos:192 to 251 ; PREDICTED similar to homeobox A3 protein isoform a isoform 2 [Canis familiaris] 282
SKRARTAYTSAQLVELEKEFHFNRYLCRPRRVEMANLLNLTERQIKIWFQNRRMKYKKDQ
>gi|73976152|ref|XP_864527.1| [Canis lupus familiaris] gi|73976152|ref|XP_864527.1| ;E = 1.4e-37 pos:22 to 81 ; PREDICTED similar to Homeobox protein Hox A1 (Hox 1 6) (Homeotic protein ERA 1 993) (Early retinoic acid 1) (Homeoboxless protein ERA 1 399) isoform 4 [Canis familiaris] 283
PNAVRTNFTTKQLTELEKEFHFNKYLTRARRVEIAASLQLNETQVKIWFQNRRMKQKKRE
>gi|73976148|ref|XP_539484.2| [Canis lupus familiaris] gi|73976148|ref|XP_539484.2| ;E = 1.4e-37 pos:227 to 286 ; PREDICTED similar to homeobox A1 protein isoform a isoform 1 [Canis familiaris] 284
PNAVRTNFTTKQLTELEKEFHFNKYLTRARRVEIAASLQLNETQVKIWFQNRRMKQKKRE
>gi|73975015|ref|XP_539271.2| [Canis lupus familiaris] gi|73975015|ref|XP_539271.2| ;E = 2.8e-31 pos:219 to 278 ; PREDICTED similar to homeobox protein GSH 2 isoform 1 [Canis familiaris] 285
GKRMRTAFTSTQLLELEREFSSNMYLSRLRRIEIATYLNLSEKQVKIWFQNRRVKHKKEG
>gi|73975013|ref|XP_859618.1| [Canis lupus familiaris] gi|73975013|ref|XP_859618.1| ;E = 2.8e-31 pos:202 to 261 ; PREDICTED similar to homeobox protein GSH 2 isoform 3 [Canis familiaris] 286
GKRMRTAFTSTQLLELEREFSSNMYLSRLRRIEIATYLNLSEKQVKIWFQNRRVKHKKEG
>gi|73966255|ref|XP_548180.2| [Canis lupus familiaris] gi|73966255|ref|XP_548180.2| ;E = 3.7e-21 pos:217 to 276 ; PREDICTED similar to Homeobox protein Hox B13 [Canis familiaris] 287
GRKKRIPYSKGQLRELEREYSANKFITKDKRRKISAATSLSERQITIWFQNRRVKEKKVL
>gi|73966250|ref|XP_851221.1| [Canis lupus familiaris] gi|73966250|ref|XP_851221.1| ;E = 4.4e-43 pos:137 to 196 ; PREDICTED similar to Homeobox protein Hox B7 (Hox 2C) (HHO C1) [Canis familiaris] 288
RKRGRQTYTRYQTLELEKEFHYNRYLTRRRRIEIAHALCLTERQIKIWFQNRRMKWKKEN
>gi|73966248|ref|XP_864745.1| [Canis lupus familiaris] gi|73966248|ref|XP_864745.1| ;E = 4e-35 pos:190 to 249 ; PREDICTED similar to homeo box B9 isoform 3 [Canis familiaris] 289
SRKKRCPYTKYQTLELEKEFLFNMYLTRDRRHEVARLLNLSERQVKIWFQNRRMKMKKMN
>gi|73966246|ref|XP_851963.1| [Canis lupus familiaris] gi|73966246|ref|XP_851963.1| ;E = 4e-35 pos:185 to 244 ; PREDICTED similar to homeo box B9 isoform 2 [Canis familiaris] 290
SRKKRCPYTKYQTLELEKEFLFNMYLTRDRRHEVARLLNLSERQVKIWFQNRRMKMKKMN
>gi|73966242|ref|XP_864692.1| [Canis lupus familiaris] gi|73966242|ref|XP_864692.1| ;E = 1.2e-43 pos:146 to 205 ; PREDICTED similar to Homeobox protein Hox B6 (Hox 2 2) (MH 22A) isoform 3 [Canis familiaris] gi|73966244|ref|XP_864710 1| PREDICTED similar to Homeobox protein Hox B6 (Hox 2 2) (MH 22A) isoform 4 [Canis familiaris] 291
GRRGRQTYTRYQTLELEKEFHYNRYLTRRRRIEIAHALCLTERQIKIWFQNRRMKWKKES
>gi|73966240|ref|XP_864672.1| [Canis lupus familiaris] gi|73966240|ref|XP_864672.1| ;E = 1.1e-39 pos:146 to 205 ; PREDICTED similar to Homeobox protein Hox B6 (Hox 2 2) (MH 22A) isoform 2 [Canis familiaris] 292
GRRGRQTYTRYQTLELEKEFHYNRYLTRRRRIEIAHALCLTERQIKIWFQNRRMKLGIYD
>gi|73966238|ref|XP_548176.2| [Canis lupus familiaris] gi|73966238|ref|XP_548176.2| ;E = 2.1e-43 pos:194 to 253 ; PREDICTED similar to Homeobox protein Hox B5 (Hox 2A) (HHO C10) (HU 1) isoform 1 [Canis familiaris] gi|109114181|ref|XP_001088160 1| PREDICTED homeobox B5 [Macaca mulatta] gi|84579185|dbj|BAE73026 1| hypothetical protein [Macaca fascicularis] 293
GKRARTAYTRYQTLELEKEFHFNRYLTRRRRIEIAHALCLSERQIKIWFQNRRMKWKKDN
>gi|73966236|ref|XP_851159.1| [Canis lupus familiaris] gi|73966236|ref|XP_851159.1| ;E = 2.2e-42 pos:288 to 347 ; PREDICTED similar to homeo box B4 [Canis familiaris] 294
PKRSRTAYTRQQVLELEKEFHYNRYLTRRRRVEIAHALCLSERQIKIWFQNRRMKWKKDH
>gi|73966230|ref|XP_851108.1| [Canis lupus familiaris] gi|73966230|ref|XP_851108.1| ;E = 9.7e-41 pos:139 to 198 ; PREDICTED similar to Homeobox protein Hox B2 (Hox 2H) (Hox 2 8) (K8) [Canis familiaris] 295
ARRLRTAYTNTQLLELEKEFHFNKYLCRPRRVEIAALLDLTERQVKVWFQNRRMKHKRQT
>gi|73966228|ref|XP_548172.2| [Canis lupus familiaris] gi|73966228|ref|XP_548172.2| ;E = 2.5e-36 pos:304 to 363 ; PREDICTED similar to Homeobox protein Hox B1 (Hox 2I) [Canis familiaris] 296
PGGLRTNFTTRQLTELEKEFHFNKYLSRARRVEIAATLELNETQVKIWFQNRRMKQKKRE
>gi|73965600|ref|XP_848980.1| [Canis lupus familiaris] gi|73965600|ref|XP_848980.1| ;E = 3.4e-29 pos:171 to 230 ; PREDICTED similar to Homeobox protein MOX 1 (Mesenchyme homeobox 1) [Canis familiaris] 297
ARKERTAFTKEQLRELEAEFAHHNYLTRLRRYEIAVNLDLSERQVKVWFQNRRMKWKRVK
>gi|73954198|ref|XP_855089.1| [Canis lupus familiaris] gi|73954198|ref|XP_855089.1| ;E = 3.7e-27 pos:154 to 213 ; PREDICTED similar to Homeobox protein CDX 1 (Caudal type homeobox protein 1) [Canis familiaris] 298
KDKYRVVYTDHQRLELEKEFHYSRYITIRRKSELAANLGLTERQVKIWFQNRRAKERKVN
>gi|73913462|gb|AAZ91666.1| [Morone saxatilis] gi|73913462|gb|AAZ91666.1| ;E = 5.5e-37 pos:127 to 184 ; HoxA2b [Morone saxatilis] 299
SRRLRTAYTNTQLLELEKEFHFNKYLCRPRRVEIAALLDLTEKQVKVWFQNRRMKHKR
>gi|73913460|gb|AAZ91665.1| [Morone saxatilis] gi|73913460|gb|AAZ91665.1| ;E = 7.5e-41 pos:120 to 179 ; HoxA2a [Morone saxatilis] 300
SRRLRTAYTNTQLLELEKEFHFNKYLCRPRRVEIAALLDLTERQVKVWFQNRRMKHKRQT
>gi|7331262|gb|AAF60348.1|AF242305_1 [Herdmania curvata] gi|7331262|gb|AAF60348.1|AF242305_1 ;E = 2.2e-24 pos:176 to 235 ; Cdx [Herdmania curvata] 301
KDKYRVVYSDHQRLELEKEFRYSRYITIRRKSELASQLHLSERQVKIWFQNRRAKERKNN
>gi|7331260|gb|AAF60347.1|AF242304_1 [Herdmania curvata] gi|7331260|gb|AAF60347.1|AF242304_1 ;E = 2.7e-43 pos:198 to 257 ; Hox5 [Herdmania curvata] 302
SKRTRTAYTRYQTLELEKEFHFNRYLTRRRRIEIAHALCLSERQIKIWFQNRRMKWKKDN
>gi|732791|emb|CAA57949.1| [Homo sapiens] gi|732791|emb|CAA57949.1| ;E = 3e-30 pos:186 to 245 ; Mox 2 [Homo sapiens] gi|16877533|gb|AAH17021 1| Mesenchyme homeobox 2 [Homo sapiens] gi|51095045|gb|EAL24289 1| mesenchyme homeo box 2 (growth arrest specific homeo box) [Homo sapiens] 303
PRKERTAFTKEQIRELEAEFAHHNYLTRLRRYEIAVNLDLTERQVKVWFQNRRMKWKRVK
>gi|7322065|gb|AAB35375.2| [Hirudo medicinalis] gi|7322065|gb|AAB35375.2| ;E = 4.1e-33 pos:10 to 69 ; homeobox protein [Hirudo medicinalis] 304
NKRTRTAYSRAQLLELEKEFHYDKYISRPRRLELAASLNLTECHIKIWFQNRRMKWEKFE
>gi|7305153|ref|NP_038583.1| [Mus musculus] gi|7305153|ref|NP_038583.1| ;E = 5.5e-36 pos:272 to 331 ; homeo box D9 [Mus musculus] gi|123287|sp|P28357 1|HXD9_MOUSE RecName Full Homeobox protein Hox D9 AltName Full Hox 4 4 AltName Full Hox 5 2 gi|51416|emb|CAA44542 1| Hox 4 4 [Mus musculus] gi|17512370|gb|AAH19150 1| Homeo box D9 [Mus musculus] gi|74144059|dbj|BAE22140 1| unnamed protein product [Mus musculus] gi|123233097|emb|CAM20529 1| homeo box D9 [Mus musculus] gi|148695227|gb|EDL27174 1| homeobox D9 [Mus musculus] 305
TRKKRCPYTKYQTLELEKEFLFNMYLTRDRRYEVARILNLTERQVKIWFQNRRMKMKKMS
>gi|7229537|gb|AAF42868.1|AF227628_1 [Tribolium castaneum] gi|7229537|gb|AAF42868.1|AF227628_1 ;E = 2.2e-43 pos:220 to 279 ; sex combs reduced Scr [Tribolium castaneum] gi|54607266|gb|AAL26542 2| cephalothorax [Tribolium castaneum] gi|54607268|gb|AAL27023 2| cephalothorax [Tribolium castaneum] 306
TKRQRTSYTRYQTLELEKEFHFNRYLTRRRRIEIAHALCLTERQIKIWFQNRRMKWKKEH
>gi|72071006|ref|XP_793141.1| [Strongylocentrotus purpuratus] gi|72071006|ref|XP_793141.1| ;E = 9.1e-40 pos:203 to 262 ; PREDICTED similar to HEHBOX6 [Strongylocentrotus purpuratus] gi|115949662|ref|XP_001182303 1| PREDICTED similar to HEHBOX6 [Strongylocentrotus purpuratus] 307
RKRGRQTYTRAQTLELEKEFHYNRYLTRKRRIEIAQAVCLSERQIKIWFQNRRMKWKKER
>gi|72008704|ref|XP_780219.1| [Strongylocentrotus purpuratus] gi|72008704|ref|XP_780219.1| ;E = 2.4e-38 pos:33 to 92 ; PREDICTED similar to homeobox [Strongylocentrotus purpuratus] 308
RKRCRQTYTRYQTLELEKEFHFNRYLTRRRRIELSHLLGLTERQIKIWFQNRRMKYKKES
>gi|72005127|ref|XP_783352.1| [Strongylocentrotus purpuratus] gi|72005127|ref|XP_783352.1| ;E = 3.9e-37 pos:27 to 86 ; PREDICTED similar to homeodomain protein TgHBox4 [Strongylocentrotus purpuratus] gi|115949664|ref|XP_001182393 1| PREDICTED similar to homeodomain protein TgHBox4 [Strongylocentrotus purpuratus] 309
GRKKRCPYTKFQTLELEKEFLFNMYLTRDRRLEIARLLSLTERQVKIWFQNRRMKMKKQN
>gi|72005123|ref|XP_783216.1| [Strongylocentrotus purpuratus] gi|72005123|ref|XP_783216.1| ;E = 2.9e-33 pos:198 to 257 ; PREDICTED similar to HEHBOX10 [Strongylocentrotus purpuratus] gi|115949666|ref|XP_001182443 1| PREDICTED similar to HEHBOX10 [Strongylocentrotus purpuratus] 310
TRKKRKPYTKFQTFELEKEFLYNMYLTRDRRSHISRALSLTERQVKIWFQNRRMKLKKMR
>gi|71995941|ref|NP_001022941.1| [Caenorhabditis elegans] gi|71995941|ref|NP_001022941.1| ;E = 1.8e-23 pos:137 to 196 ; kNOB like posterior (NO Backside) family member (nob 1) [Caenorhabditis elegans] gi|5731333|gb|AAD48874 1|AF172090_1 homeodomain protein NOB 1A [Caenorhabditis elegans] gi|15718333|emb|CAC70124 1| C elegans protein Y75B8A 2b confirmed by transcript evidence [Caenorhabditis elegans] 311
GKKKRQPYKKDQISRLEYEYSVNQYLTNKRRSELSAQLMLDEKQVKVWFQNRRMKDKKLR
>gi|71981493|ref|NP_001021164.1| [Caenorhabditis elegans] gi|71981493|ref|NP_001021164.1| ;E = 6.7e-38 pos:165 to 224 ; abnormal cell LINeage family member (lin 39) [Caenorhabditis elegans] gi|462537|sp|P34684 1|LIN39_CAEEL RecName Full Homeobox protein lin 39 AltName Full Abnormal cell lineage protein 39 gi|15150638|gb|AAK85445 1|AC006605_7 Abnormal cell lineage protein 39 [Caenorhabditis elegans] gi|304328|gb|AAB04137 1| homeobox protein gi|304332|gb|AAC37168 1| homeobox protein 312
EKRQRTAYTRNQVLELEKEFHTHKYLTRKRRIEVAHSLMLTERQVKIWFQNRRMKHKKEN
>gi|71897468|gb|AAZ52558.1| [Xenopus laevis] gi|71897468|gb|AAZ52558.1| ;E = 1.3e-40 pos:46 to 105 ; transcription factor Hoxb2 [Xenopus laevis] 313
CRRLRTAYTNTQLLELEKEFHFNKYLCRPRRVEIAALLDLTERQVKVWFQNRRMKHKRQT
>gi|71896757|ref|NP_001026158.1| [Gallus gallus] gi|71896757|ref|NP_001026158.1| ;E = 3.2e-43 pos:153 to 212 ; homeobox A6 [Gallus gallus] gi|60392397|sp|Q5YLH5 1|HXA6_CHICK RecName Full Homeobox protein Hox A6 gi|34732777|gb|AAQ81318 1| HOXA6 [Gallus gallus] 314
GRRGRQTYTRYQTLELEKEFHFNRYLTRRRRIEIANALCLTERQIKIWFQNRRMKWKKEN
>gi|71896405|ref|NP_001025517.1| [Gallus gallus] gi|71896405|ref|NP_001025517.1| ;E = 1.6e-43 pos:209 to 268 ; homeobox A4 [Gallus gallus] gi|123228|sp|P17277 1|HXA4_CHICK RecName Full Homeobox protein Hox A4 AltName Full Chox 1 4 gi|63219|emb|CAA36896 1| unnamed protein product [Gallus gallus] 315
PKRSRTAYTRQQVLELEKEFHFNRYLTRRRRIEIAHTLCLSERQVKIWFQNRRMKWKKDH
>gi|71682308|gb|AAI00733.1| [Mus musculus] gi|71682308|gb|AAI00733.1| ;E = 9.7e-22 pos:152 to 211 ; Hoxa13 protein [Mus musculus] 316
GRKKRVPYTKVQLKELEREYATNKFITKDKRRRISATTNLSERQVTIWFQNRRVKEKKVI
>gi|71681502|gb|AAI00734.1| [Mus musculus] gi|71681502|gb|AAI00734.1| ;E = 9.7e-22 pos:152 to 211 ; Hoxa13 protein [Mus musculus] 317
GRKKRVPYTKVQLKELEREYATNKFITKDKRRRISATTNLSERQVTIWFQNRRVKEKKVI
>gi|71680768|gb|AAI00732.1| [Mus musculus] gi|71680768|gb|AAI00732.1| ;E = 9.7e-22 pos:153 to 212 ; Hoxa13 protein [Mus musculus] 318
GRKKRVPYTKVQLKELEREYATNKFITKDKRRRISATTNLSERQVTIWFQNRRVKEKKVI
>gi|7159363|gb|AAF36974.2|AF230521_1 [Anopheles gambiae] gi|7159363|gb|AAF36974.2|AF230521_1 ;E = 7.1e-38 pos:6 to 65 ; homeobox transcription factor [Anopheles gambiae] 319
SKRTRQSYSRHQTIELEKEFHFNRYLNRRRRIEIASMLKLTERQIKIWFQNRRMKAKKDN
>gi|7122|emb|CAA45909.1| [Hydra viridis] gi|7122|emb|CAA45909.1| ;E = 1e-32 pos:177 to 236 ; cnox2 [Hydra viridis] 320
SKRIRTAYTSIQLLELEKEFQNNRYLSRLRRIQIAAILDLTEKQVKIWFQNRRVKWKKDK
>gi|7120|emb|CAA45908.1| [Hydra viridis] gi|7120|emb|CAA45908.1| ;E = 4e-25 pos:2 to 55 ; cnox1 [Hydra viridis] 321
SFGHRKIIELEREFKYNRYLTRDRRLEFARNLDLSESQIKVWFQNRRMKQKKEQ
>gi|71068404|gb|AAZ23124.1| [Capitella sp. I Grassle & Grassle, 1976] gi|71068404|gb|AAZ23124.1| ;E = 1.4e-30 pos:43 to 102 ; Gsx [Capitella sp I ECS 2004] 322
VKRMRTAFSSTQLLELEREFASNMYLSRLRRIEIATYLSLSEKQVKIWFQNRRVKFKKEG
>gi|70887645|ref|NP_001020683.1| [Danio rerio] gi|70887645|ref|NP_001020683.1| ;E = 2.8e-31 pos:140 to 199 ; GS homeobox 2 [Danio rerio] gi|55251323|emb|CAH69119 1| novel homeobox protein [Danio rerio] gi|92097947|gb|AAI15064 1| GS homeobox 2 [Danio rerio] gi|182890426|gb|AAI64330 1| Gsx2 protein [Danio rerio] 323
GKRMRTAFTSTQLLELEREFSSNMYLSRLRRIEIATYLNLSEKQVKIWFQNRRVKHKKEG
>gi|70778859|ref|NP_001020526.1| [Gallus gallus] gi|70778859|ref|NP_001020526.1| ;E = 2.1e-43 pos:189 to 248 ; homeo box B5 [Gallus gallus] gi|57235483|gb|AAW48484 1| homeodomain transcription factor [Gallus gallus] 324
GKRARTAYTRYQTLELEKEFHFNRYLTRRRRIEIAHALCLSERQIKIWFQNRRMKWKKDN
>gi|70569917|dbj|BAE06502.1| [Ciona intestinalis] gi|70569917|dbj|BAE06502.1| ;E = 2.9e-42 pos:142 to 201 ; transcription factor protein [Ciona intestinalis] 325
SKRTRTAYTRYQTLELEKEFHYNRYLTRRRRIEVAHTLCLTERQIKIWFQNRRMKWKKEN
>gi|70569907|dbj|BAE06500.1| [Ciona intestinalis] gi|70569907|dbj|BAE06500.1| ;E = 2.4e-38 pos:367 to 426 ; transcription factor protein [Ciona intestinalis] 326
SKRERTAYTNSQLVELEKEFHFSHYLCRPRRIELAQGLGLTERQIKIWFQNRRMKFKKEQ
>gi|70569902|dbj|BAE06499.1| [Ciona intestinalis] gi|70569902|dbj|BAE06499.1| ;E = 2.9e-40 pos:3 to 62 ; transcription factor protein [Ciona intestinalis] 327
SRRLRTAYTNTQLLELEKEFHYNKYLCRPRRIEIATLLDLTERQVKVWFQNRRMKHKRQQ
>gi|70569887|dbj|BAE06496.1| [Ciona intestinalis] gi|70569887|dbj|BAE06496.1| ;E = 6.2e-36 pos:254 to 313 ; transcription factor protein [Ciona intestinalis] 328
GRKKRVPYTKYQLLELEKEFHYNQYLSRERRLEVAKSVKLTDRQVKIWFQNRRMKWKKER
>gi|70569805|dbj|BAE06480.1| [Ciona intestinalis] gi|70569805|dbj|BAE06480.1| ;E = 9.7e-29 pos:218 to 277 ; transcription factor protein [Ciona intestinalis] 329
RKRMRTAFTGSQLLELEREFHSDMYLTRLRRIRIAQMLNLSEKQIKIWFQNRRVKKKKGE
>gi|6981040|ref|NP_037207.1| [Rattus norvegicus] gi|6981040|ref|NP_037207.1| ;E = 7e-34 pos:228 to 286 ; homeobox A1 [Rattus norvegicus] gi|6016290|sp|O08656 1|HXA1_RAT RecName Full Homeobox protein Hox A1 gi|1929020|gb|AAB51399 1| homeobox plus HoxA1 protein [Rattus norvegicus] 330
PNAVRTNFTTKQLTELEKEFHFNKYLTRARSEIAASLQLNETQVKIWFQNRRMKQKKRE
>gi|6918885|emb|CAA59270.1| [Homo sapiens] gi|6918885|emb|CAA59270.1| ;E = 1.6e-43 pos:129 to 188 ; HOX 1 1 (A7) [Homo sapiens] 331
RKRGRQTYTRYQTLELEKEFHFNRYLTRRRRIEIAHALCLTERQIKIWFQNRRMKWKKEH
>gi|688159|gb|AAB32398.1| [Mus sp.] gi|688159|gb|AAB32398.1| ;E = 1.9e-30 pos:20 to 70 ; Hoxb 6 homeobox protein [mice mammary gland Peptide Partial 70 aa] 332
GRRGRQTYTRYQTLELEKEFHYNRYLTRRRRMEIAHALCLTERQIKIWFQN
>gi|688158|gb|AAB32397.1| [Mus sp.] gi|688158|gb|AAB32397.1| ;E = 1.2e-31 pos:12 to 62 ; Hoxa 7 homeobox protein [mice mammary gland Peptide Partial 62 aa] 333
SKRGRQAYTRYQTLELEKEFHFNRYLTRRRRIEIAHALCLTERQIKIWFQN
>gi|68614135|gb|AAP88428.2| [Nematostella vectensis] gi|68614135|gb|AAP88428.2| ;E = 1.3e-30 pos:10 to 69 ; Mox2 homeobox protein [Nematostella vectensis] 334
KRKERTAFTKHQIQELENEFQRNNYLTRLRRYEIAVSLDLTERQVKVWFQNRRMKWKRVK
>gi|68437229|ref|XP_699549.1| [Danio rerio] gi|68437229|ref|XP_699549.1| ;E = 1.3e-26 pos:234 to 293 ; PREDICTED homeo box C11b [Danio rerio] 335
MRKKRCPYTKFQIRELEREFFFNVYINKEKRLQLSRILNLTDRQVKIWFQNRRMKEKKLS
>gi|68354030|ref|XP_684924.1| [Danio rerio] gi|68354030|ref|XP_684924.1| ;E = 3e-30 pos:187 to 246 ; PREDICTED similar to MOX 2 protein [Danio rerio] 336
PRKERTAFTKEQIRELEAEFAHHNYLTRLRRYEIAVNLDLTERQVKVWFQNRRMKWKRVK
>gi|68144518|gb|AAY86180.1| [Heliocidaris tuberculata] gi|68144518|gb|AAY86180.1| ;E = 1.9e-29 pos:194 to 253 ; homeobox protein Hox11 13 [Heliocidaris tuberculata] 337
RRTKRRPYSKLQIYELEKEFQANMYLTRDRRSKLSQALDLTERQVKIWFQNRRMKMKKLN
>gi|68144516|gb|AAY86179.1| [Heliocidaris erythrogramma] gi|68144516|gb|AAY86179.1| ;E = 1.9e-29 pos:194 to 253 ; homeobox protein Hox11 13 [Heliocidaris erythrogramma] 338
RRTKRRPYSKLQIYELEKEFQANMYLTRDRRSKLSQALDLTERQVKIWFQNRRMKMKKLN
>gi|6808023|emb|CAB70742.1| [Homo sapiens] gi|6808023|emb|CAB70742.1| ;E = 2.2e-42 pos:157 to 216 ; hypothetical protein [Homo sapiens] 339
PKRSRTAYTRQQVLELEKEFHYNRYLTRRRRVEIAHALCLSERQIKIWFQNRRMKWKKDH
>gi|67625731|ref|NP_001020013.1| [Mus musculus] gi|67625731|ref|NP_001020013.1| ;E = 1.1e-26 pos:232 to 291 ; homeobox C11 [Mus musculus] gi|34868677|ref|XP_345882 1| PREDICTED similar to homeobox C11 [Rattus norvegicus] gi|148672003|gb|EDL03950 1| homeobox C11 isoform CRA_b [Mus musculus] gi|223461102|gb|AAI39234 1| Homeo box C11 [Mus musculus] gi|223462766|gb|AAI39270 1| Homeo box C11 [Mus musculus] 340
TRKKRCPYSKFQIRELEREFFFNVYINKEKRLQLSRMLNLTDRQVKIWFQNRRMKEKKLS
>gi|6754680|ref|NP_034921.1| [Mus musculus] gi|6754680|ref|NP_034921.1| ;E = 3.4e-29 pos:170 to 229 ; mesenchyme homeobox 1 [Mus musculus] gi|417309|sp|P32442 1|MEOX1_MOUSE RecName Full Homeobox protein MOX 1 AltName Full Mesenchyme homeobox 1 gi|57940|emb|CAA78812 1| Mox 1 [Mus musculus] gi|15029732|gb|AAH11082 1| Mesenchyme homeobox 1 [Mus musculus] gi|26342609|dbj|BAC34961 1| unnamed protein product [Mus musculus] gi|123239588|emb|CAM24247 1| mesenchyme homeobox 1 [Mus musculus] gi|148702122|gb|EDL34069 1| mesenchyme homeobox 1 [Mus musculus] 341
ARKERTAFTKEQLRELEAEFAHHNYLTRLRRYEIAVNLDLSERQVKVWFQNRRMKWKRVK
>gi|6754234|ref|NP_034585.1| [Mus musculus] gi|6754234|ref|NP_034585.1| ;E = 1.6e-43 pos:129 to 188 ; homeobox A7 [Mus musculus] gi|1346331|sp|P02830 2|HXA7_MOUSE RecName Full Homeobox protein Hox A7 AltName Full Hox 1 1 AltName Full M6 12 Short M6 gi|664758|gb|AAC52160 1| Hoxa7 gi|26329169|dbj|BAC28323 1| unnamed protein product [Mus musculus] gi|124297803|gb|AAI31979 1| Homeo box A7 [Mus musculus] gi|124376130|gb|AAI32644 1| Homeo box A7 [Mus musculus] gi|148666246|gb|EDK98662 1| homeobox A7 isoform CRA_c [Mus musculus] 342
RKRGRQTYTRYQTLELEKEFHFNRYLTRRRRIEIAHALCLTERQIKIWFQNRRMKWKKEH
>gi|6754232|ref|NP_034583.1| [Mus musculus] gi|6754232|ref|NP_034583.1| ;E = 2.1e-43 pos:195 to 254 ; homeo box A5 [Mus musculus] gi|123226|sp|P09021 1|HXA5_MOUSE RecName Full Homeobox protein Hox A5 AltName Full Hox 1 3 AltName Full M2 gi|51372|emb|CAA68364 1| homeo domain protein [Mus musculus] gi|51471|emb|CAA34738 1| unnamed protein product [Mus musculus] gi|193917|gb|AAA37838 1| homeobox 1 3 protein gi|309314|gb|AAA37837 1| homeo domain protein gi|148666242|gb|EDK98658 1| homeobox A5 [Mus musculus] gi|149033363|gb|EDL88164 1| rCG52336 [Rattus norvegicus] 343
GKRARTAYTRYQTLELEKEFHFNRYLTRRRRIEIAHALCLSERQIKIWFQNRRMKWKKDN
>gi|6754230|ref|NP_034581.1| [Mus musculus] gi|6754230|ref|NP_034581.1| ;E = 7.5e-41 pos:139 to 198 ; homeobox A2 [Mus musculus] gi|399983|sp|P31245 1|HXA2_MOUSE RecName Full Homeobox protein Hox A2 AltName Full Hox 1 11 Short Hox1 11 gi|193898|gb|AAA37827 1| homeobox containing protein gi|193911|gb|AAA37835 1| homeobox protein gi|193913|gb|AAA37836 1| homeobox protein gi|109733225|gb|AAI17108 1| Homeo box A2 [Mus musculus] gi|109733995|gb|AAI17106 1| Homeo box A2 [Mus musculus] gi|148666233|gb|EDK98649 1| homeobox A2 [Mus musculus] 344
SRRLRTAYTNTQLLELEKEFHFNKYLCRPRRVEIAALLDLTERQVKVWFQNRRMKHKRQT
>gi|6754226|ref|NP_034580.1| [Mus musculus] gi|6754226|ref|NP_034580.1| ;E = 1.7e-25 pos:241 to 300 ; homeobox A11 [Mus musculus] gi|1708350|sp|P31311 2|HXA11_MOUSE RecName Full Homeobox protein Hox A11 AltName Full Hox 1 9 gi|664836|gb|AAA85710 1| homeobox protein gi|664838|gb|AAA85711 1| homeobox protein gi|74225693|dbj|BAE21679 1| unnamed protein product [Mus musculus] gi|111600151|gb|AAI19303 1| Homeo box A11 [Mus musculus] gi|148666254|gb|EDK98670 1| homeobox A11 [Mus musculus] 345
TRKKRCPYTKYQIRELEREFFFSVYINKEKRLQLSRMLNLTDRQVKIWFQNRRMKEKKIN
>gi|67475248|gb|AAY67936.1| [Danio rerio] gi|67475248|gb|AAY67936.1| ;E = 8e-22 pos:166 to 221 ; homeobox c11a [Danio rerio] 346
TRKKRCPYSKFQIRELEREFFFNVYINKEKRLQLSRMLNLTDRQVKIWFQNRRMKE
>gi|6706217|emb|CAB65909.1| [Homo sapiens] gi|6706217|emb|CAB65909.1| ;E = 1.2e-43 pos:146 to 205 ; homeobox protein [Homo sapiens] 347
GRRGRQTYTRYQTLELEKEFHYNRYLTRRRRIEIAHALCLTERQIKIWFQNRRMKWKKES
>gi|66911681|gb|AAH96950.1| [Danio rerio] gi|66911681|gb|AAH96950.1| ;E = 1.9e-35 pos:184 to 243 ; Hoxb9a protein [Danio rerio] 348
SRKKRCPYTKYQTLELEKEFLFNMYLTRDRRHEVARLLNLTERQVKIWFQNRRMKMKKMN
>gi|6680914|ref|NP_031700.1| [Mus musculus] gi|6680914|ref|NP_031700.1| ;E = 1.7e-26 pos:171 to 230 ; caudal type homeo box 4 [Mus musculus] gi|729725|sp|Q07424 1|CDX4_MOUSE RecName Full Homeobox protein CDX 4 AltName Full Caudal type homeobox protein 4 gi|388040|gb|AAA16901 1| homeobox protein gi|21425588|emb|CAD33953 1| Cdx4 [Mus musculus] gi|111600846|gb|AAI19159 1| Caudal type homeo box 4 [Mus musculus] gi|122890174|emb|CAM13950 1| caudal type homeo box 4 [Mus musculus] gi|148682161|gb|EDL14108 1| caudal type homeobox 4 [Mus musculus] 349
KEKYRVVYTDHQRLELEKEFHCNRYITIRRKSELAVNLGLSERQVKIWFQNRRAKERKMI
>gi|6680257|ref|NP_032299.1| [Mus musculus] gi|6680257|ref|NP_032299.1| ;E = 7.7e-27 pos:264 to 323 ; homeo box D11 [Mus musculus] gi|871428|emb|CAA42943 1| Hox 4 6 [Mus musculus] gi|123233095|emb|CAM20527 1| homeo box D11 [Mus musculus] gi|148695224|gb|EDL27171 1| homeobox D11 isoform CRA_b [Mus musculus] gi|187951861|gb|AAI38116 1| Homeo box D11 [Mus musculus] 350
SRKKRCPYTKYQIRELEREFFFNVYINKEKRLQLSRMLNLTDRQVKIWFQNRRMKEKKLN
>gi|6680255|ref|NP_032298.1| [Mus musculus] gi|6680255|ref|NP_032298.1| ;E = 5.6e-36 pos:192 to 251 ; homeobox C9 [Mus musculus] gi|109097001|ref|XP_001108256 1| PREDICTED similar to Homeobox protein Hox C9 (Hox 3 2) isoform 1 [Macaca mulatta] gi|109097003|ref|XP_001108312 1| PREDICTED similar to Homeobox protein Hox C9 (Hox 3 2) isoform 2 [Macaca mulatta] gi|109482994|ref|XP_001069461 1| PREDICTED similar to Homeobox protein Hox C9 (Hox 3 2) isoform 2 [Rattus norvegicus] gi|400010|sp|P09633 2|HXC9_MOUSE RecName Full Homeobox protein Hox C9 AltName Full Hox 3 2 gi|57879|emb|CAA39026 1| Hox 3 2 [Mus musculus] gi|12848755|dbj|BAB28077 1| unnamed protein product [Mus musculus] gi|26347459|dbj|BAC37378 1| unnamed protein product [Mus musculus] gi|30047831|gb|AAH50838 1| Homeo box C9 [Mus musculus] gi|148671998|gb|EDL03945 1| homeobox C9 isoform CRA_a [Mus musculus] gi|149031892|gb|EDL86804 1| rCG50687 [Rattus norvegicus] 351
TRKKRCPYTKYQTLELEKEFLFNMYLTRDRRYEVARVLNLTERQVKIWFQNRRMKMKKMN
>gi|6680247|ref|NP_032293.1| [Mus musculus] gi|6680247|ref|NP_032293.1| ;E = 4.2e-21 pos:218 to 277 ; homeobox B13 [Mus musculus] gi|2495325|sp|P70321 1|HXB13_MOUSE RecName Full Homeobox protein Hox B13 gi|1519038|gb|AAC52769 1| Hoxb 13 [Mus musculus] gi|15489045|gb|AAH13639 1| Homeo box B13 [Mus musculus] gi|37589154|gb|AAH58813 1| Homeo box B13 [Mus musculus] gi|37589951|gb|AAH51087 2| Homeo box B13 [Mus musculus] gi|123255589|emb|CAM27136 1| homeo box B13 [Mus musculus] gi|148684071|gb|EDL16018 1| homeobox B13 [Mus musculus] 352
GRKKRIPYSKGQLRELEREYAANKFITKDKRRKISAATSLSERQITIWFQNRRVKEKKVL
>gi|6680245|ref|NP_032290.1| [Mus musculus] gi|6680245|ref|NP_032290.1| ;E = 9.7e-22 pos:320 to 379 ; homeobox A13 [Mus musculus] gi|4033408|sp|Q62424 1|HXA13_MOUSE RecName Full Homeobox protein Hox A13 AltName Full Hox 1 10 gi|1399859|gb|AAB03322 1| transcription factor HOXA13 353
GRKKRVPYTKVQLKELEREYATNKFITKDKRRRISATTNLSERQVTIWFQNRRVKEKKVI
>gi|6680113|ref|NP_032204.1| [Mus musculus] gi|6680113|ref|NP_032204.1| ;E = 2.9e-31 pos:146 to 205 ; GS homeobox 1 [Mus musculus] gi|1708054|sp|P31315 2|GSX1_MOUSE RecName Full GS homeobox 1 AltName Full Homeobox protein GSH 1 gi|836958|gb|AAA96814 1| homeobox protein Gsh 1 gi|148673880|gb|EDL05827 1| genomic screened homeobox 1 [Mus musculus] gi|187957552|gb|AAI37770 1| Gsx1 protein [Mus musculus] 354
SKRMRTAFTSTQLLELEREFASNMYLSRLRRIEIATYLNLSEKQVKIWFQNRRVKHKKEG
>gi|66793386|ref|NP_571192.2| [Danio rerio] gi|66793386|ref|NP_571192.2| ;E = 6.6e-38 pos:180 to 239 ; homeo box B3a [Danio rerio] gi|66267386|gb|AAH95559 1| Homeo box B3a [Danio rerio] 355
SKRARTAYTSAQLVELEKEFHFNRYLCRPRRVEMANLLNLSERQIKIWFQNRRMKYKKDQ
>gi|66793384|ref|NP_571603.2| [Danio rerio] gi|66793384|ref|NP_571603.2| ;E = 5.6e-36 pos:192 to 251 ; homeo box C9a [Danio rerio] gi|114152823|sp|Q9YGS6 2|HXC9A_DANRE RecName Full Homeobox protein Hox C9a Short Hox C9 gi|66267251|gb|AAH95014 1| Homeo box C9a [Danio rerio] gi|182888666|gb|AAI64046 1| Hoxc9a protein [Danio rerio] 356
TRKKRCPYTKYQTLELEKEFLFNMYLTRDRRYEVARVLNLTERQVKIWFQNRRMKMKKMN
>gi|6679269|ref|NP_032840.1| [Mus musculus] gi|6679269|ref|NP_032840.1| ;E = 9.5e-36 pos:147 to 206 ; pancreatic and duodenal homeobox 1 [Mus musculus] gi|1708541|sp|P52946 1|PDX1_MOUSE RecName Full Pancreas duodenum homeobox protein 1 AltName Full Insulin promoter factor 1 Short IPF 1 AltName Full Islet duodenum homeobox 1 Short IDX 1 AltName Full Somatostatin transactivating factor 1 Short STF 1 gi|414679|emb|CAA52389 1| IPF1 [Mus musculus] gi|12860791|dbj|BAB32045 1| unnamed protein product [Mus musculus] gi|73695366|gb|AAI03583 1| Pancreatic and duodenal homeobox 1 [Mus musculus] gi|73695390|gb|AAI03582 1| Pancreatic and duodenal homeobox 1 [Mus musculus] gi|73695436|gb|AAI03573 1| Pancreatic and duodenal homeobox 1 [Mus musculus] gi|111494175|gb|AAI05643 1| Pancreatic and duodenal homeobox 1 [Mus musculus] gi|148673882|gb|EDL05829 1| insulin promoter factor 1 homeodomain transcription factor [Mus musculus] 357
NKRTRTAYTRAQLLELEKEFLFNKYISRPRRVELAVMLNLTERHIKIWFQNRRMKWKKEE
>gi|66773958|sp|Q5EU41.1|HXD13_CARPS [Carollia perspicillata] gi|66773958|sp|Q5EU41.1|HXD13_CARPS ;E = 2.3e-20 pos:266 to 325 ; RecName Full Homeobox protein Hox D13 gi|58200449|gb|AAW66480 1| HOXD13 [Carollia perspicillata] 358
GRKKRVPYTKLQLKELENEYAINKFINKDKRRRISAATNLSERQVTIWFQNRRVKDKKIV
>gi|66773957|sp|Q5EU40.1|HXD12_CARPS [Carollia perspicillata] gi|66773957|sp|Q5EU40.1|HXD12_CARPS ;E = 4.2e-25 pos:202 to 261 ; RecName Full Homeobox protein Hox D12 gi|58200450|gb|AAW66481 1| HOXD12 [Carollia perspicillata] 359
ARKKRKPYTKQQIAELENEFLLNEFINRQKRKELSNRLNLSDQQVKIWFQNRRMKKKRVV
>gi|66526656|ref|XP_394119.2| [Apis mellifera] gi|66526656|ref|XP_394119.2| ;E = 1.4e-38 pos:371 to 430 ; PREDICTED similar to Homeobox protein abdominal B (P3) (Infraabdominal 7) (IAB 7) (PH189) [Apis mellifera] 360
VRKKRKPYSKFQTLELEKEFLFNAYVSKQKRWELARNLNLTERQVKIWFQNRRMKNKKNS
>gi|66526537|ref|XP_623903.1| [Apis mellifera] gi|66526537|ref|XP_623903.1| ;E = 1.2e-43 pos:240 to 299 ; PREDICTED similar to Sex combs reduced CG1030 PA isoform A [Apis mellifera] 361
VKRQRTSYTRYQTLELEKEFHFNRYLTRRRRIEIAHALCLTERQIKIWFQNRRMKWKKEH
>gi|66476118|gb|AAX63776.2| [Oncorhynchus mykiss] gi|66476118|gb|AAX63776.2| ;E = 1.9e-25 pos:199 to 249 ; HoxD9aii [Oncorhynchus mykiss] 362
TRKKRCPYTKYQTLELEKEFLYNVYLTRDRRYEMARNLNLTERQVKIWFQN
>gi|66476117|gb|AAX63774.2| [Oncorhynchus mykiss] gi|66476117|gb|AAX63774.2| ;E = 5.4e-25 pos:195 to 245 ; HoxD9ai [Oncorhynchus mykiss] 363
TRKKRCPYTKYQTLELEKEFLFNMYLTRDRRYEVARILNLTERQVKIWFQN
>gi|66476116|gb|AAX63773.2| [Oncorhynchus mykiss] gi|66476116|gb|AAX63773.2| ;E = 5.4e-25 pos:195 to 245 ; HoxD9a 1 [Oncorhynchus mykiss] 364
TRKKRCPYTKYQTLELEKEFLFNMYLTRDRRYEVARILNLTERQVKIWFQN
>gi|66476114|gb|AAX63771.2| [Oncorhynchus mykiss] gi|66476114|gb|AAX63771.2| ;E = 2.4e-34 pos:218 to 277 ; HoxD10ai [Oncorhynchus mykiss] 365
GRKKRCPYTKHQTLELEKEFLFNMYLTRERRLEISKGVNLTDRQVKIWFQNRRMKLKKMS
>gi|66476113|gb|AAX63764.2| [Oncorhynchus mykiss] gi|66476113|gb|AAX63764.2| ;E = 5.6e-36 pos:188 to 247 ; HoxC9bi [Oncorhynchus mykiss] 366
TRKKRCPYTKYQTLELEKEFLFNMYLTRDRRYEVARVLNLTERQVKIWFQNRRMKMKKMN
>gi|66476111|gb|AAX63762.2| [Oncorhynchus mykiss] gi|66476111|gb|AAX63762.2| ;E = 6.1e-35 pos:140 to 194 ; HoxC6bi [Oncorhynchus mykiss] 367
RRRGRQIYSRYQTLELEKEFHFNRYLTRRRRIEIANALCLSERQIKIWFQNRRMK
>gi|66476110|gb|AAX63761.2| [Oncorhynchus mykiss] gi|66476110|gb|AAX63761.2| ;E = 2.3e-34 pos:154 to 208 ; HoxC4bii [Oncorhynchus mykiss] 368
TKRSRTAYTRQQVLELEKEFHYNRYLTRRRRIEIAHTLVLSERQIKIWFQNRRMK
>gi|66476109|gb|AAX63759.2| [Oncorhynchus mykiss] gi|66476109|gb|AAX63759.2| ;E = 4.2e-34 pos:155 to 209 ; HoxC4a 2 [Oncorhynchus mykiss] 369
SKRSRTAYTRQQVLELEKEFHYNRYLTRRRRIEIAHTLVLPERQIKIWFQNRRMK
>gi|66476108|gb|AAX63756.2| [Oncorhynchus mykiss] gi|66476108|gb|AAX63756.2| ;E = 5.4e-30 pos:11 to 62 ; HoxB4aii [Oncorhynchus mykiss] 370
PKRSRTAYTRQQVLELEKEFHYNRYLTRRRRVEIAHTLVLSERQIKIWFQNR
>gi|66476107|gb|AAX63755.2| [Oncorhynchus mykiss] gi|66476107|gb|AAX63755.2| ;E = 1.7e-34 pos:11 to 65 ; HoxB4ai [Oncorhynchus mykiss] 371
PKRSRTAYTRQQVLELEKEFHYNRYLTRRRRVEIAHTLVLSERQIKIWFQNRRMK
>gi|66476106|gb|AAX63753.2| [Oncorhynchus mykiss] gi|66476106|gb|AAX63753.2| ;E = 6.4e-42 pos:148 to 207 ; HoxA4aii [Oncorhynchus mykiss] 372
PKRSRTAYTRQQALELEKEFHFNRYLTRRRRVEIAHTMCLTERQVKIWFQNRRMKWKKDH
>gi|66476105|gb|AAX63752.2| [Oncorhynchus mykiss] gi|66476105|gb|AAX63752.2| ;E = 1.3e-41 pos:148 to 207 ; HoxA4ai [Oncorhynchus mykiss] 373
PKRSRTAYTRQQALELEKEFHFNRYLTRRRRVEIAHTMCLSERQVKIWFQNRRMKWKKDH
>gi|66476104|gb|AAX63749.2| [Oncorhynchus mykiss] gi|66476104|gb|AAX63749.2| ;E = 4.1e-40 pos:118 to 177 ; HoxA2bi [Oncorhynchus mykiss] 374
SRRLRTAYTNTQLLELEKEFHFNKYLCRPRRVEIAALLNLTERQVKVWFQNRRMKHKRQT
>gi|66364492|gb|AAH95947.1| [Mus musculus] gi|66364492|gb|AAH95947.1| ;E = 2.2e-42 pos:161 to 220 ; Homeo box B4 [Mus musculus] 375
PKRSRTAYTRQQVLELEKEFHYNRYLTRRRRVEIAHALCLSERQIKIWFQNRRMKWKKDH
>gi|66347927|ref|NP_571230.1| [Danio rerio] gi|66347927|ref|NP_571230.1| ;E = 7.6e-35 pos:256 to 315 ; homeo box A10b [Danio rerio] gi|60392410|sp|Q8AWY2 1|HXAAB_DANRE RecName Full Homeobox protein Hox A10b Short Hox A10 gi|26984645|emb|CAD59110 1| homeo box protein A10b [Danio rerio] gi|190336905|gb|AAI62345 1| Homeo box A10b [Danio rerio] 376
GRKKRCPYTKHQTLELEKEFLFNMYLTRERRLEISRSVHLTDRQVKIWFQNRRMKLKKMS
>gi|65301428|ref|NP_571244.2| [Danio rerio] gi|65301428|ref|NP_571244.2| ;E = 1.4e-20 pos:191 to 250 ; homeo box D13a [Danio rerio] gi|115502403|sp|Q90472 2|HXDDA_DANRE RecName Full Homeobox protein Hox D13a Short Hox D13 gi|61403377|gb|AAH91996 1| Homeo box D13a [Danio rerio] gi|169154439|emb|CAQ15522 1| homeo box D13a [Danio rerio] gi|182889642|gb|AAI65451 1| Hoxd13a protein [Danio rerio] gi|190337759|gb|AAI63878 1| Homeo box D13a [Danio rerio] 377
GRKKRVPYTKFQLKELEREYNTTKFITKENRRRIASSTNLSERQVTIWFQNRRVKDKKRP
>gi|65301418|ref|NP_571240.1| [Danio rerio] gi|65301418|ref|NP_571240.1| ;E = 1.1e-26 pos:234 to 293 ; homeo box C11a [Danio rerio] gi|82230194|sp|Q58EL0 1|HXCBA_DANRE RecName Full Homeobox protein Hox C11a gi|61402494|gb|AAH91858 1| Homeo box C11a [Danio rerio] gi|182889182|gb|AAI64748 1| Hoxc11a protein [Danio rerio] 378
TRKKRCPYSKFQIRELEREFFFNVYINKEKRLQLSRMLNLTDRQVKIWFQNRRMKEKKLS
>gi|6513841|gb|AAD01939.2| [Homo sapiens] gi|6513841|gb|AAD01939.2| ;E = 1.1e-43 pos:130 to 189 ; homeobox protein HOXA7 [Homo sapiens] 379
RKRGRQTYTRYQTLELEKEFHFNRYLTRRRRIEIAHALCLTERQVKIWFQNRRMKWKKEH
>gi|64742|emb|CAA31020.1| [Xenopus laevis] gi|64742|emb|CAA31020.1| ;E = 2.6e-42 pos:59 to 118 ; unnamed protein product [Xenopus laevis] 380
RRRGRQIYSRYQTLELEKEFHFNRYLTRRRRIEIANALCLTERQIKIWFQNRRMKWKKES
>gi|64654375|gb|AAH96251.1| [Homo sapiens] gi|64654375|gb|AAH96251.1| ;E = 3.7e-27 pos:19 to 78 ; CDX1 protein [Homo sapiens] 381
KDKYRVVYTDHQRLELEKEFHYSRYITIRRKSELAANLGLTERQVKIWFQNRRAKERKVN
>gi|64467|emb|CAA43908.1| [Xenopus borealis] gi|64467|emb|CAA43908.1| ;E = 2.2e-35 pos:12 to 71 ; homeobox [Xenopus borealis] gi|59859875|gb|AAO43021 2| HoxA9 [Latimeria menadoensis] 382
TRKKRCPYTKHQTLELEKEFLFNMYLTRDRRYEVARLLNLTERQVKIWFQNRRMKMKKIN
>gi|6434806|emb|CAB61208.1| [Schistocerca gregaria] gi|6434806|emb|CAB61208.1| ;E = 3.6e-36 pos:61 to 120 ; group 3 homeodomain protein [Schistocerca gregaria] 383
SKRARTAYTSQQLIELEKEFSINRYLCRPRRIELAAQLGLTERQIKIWFQNRRMKYKKEK
>gi|64116|emb|CAA34745.1| [Notophthalmus viridescens] gi|64116|emb|CAA34745.1| ;E = 8.7e-41 pos:11 to 70 ; NuHox 1 protein C terminal fragment (104 AA) [Notophthalmus viridescens] 384
RRRGRQIYSRYQTLELEKEFHFNRYLTRRRRIEIANASCLTERQIKIWFQNRRMKWKKES
>gi|63259070|gb|AAD46174.2|AF151671_1 [Neanthes virens] gi|63259070|gb|AAD46174.2|AF151671_1 ;E = 3.6e-41 pos:5 to 64 ; Lox5 homeobox protein [Nereis virens] 385
QKRTRQTYTRYQTLELEKEFHYNRYLTRRRRIEIAHALGLTERQIKIWFQNRRMKWKKEN
>gi|63103263|gb|AAD46176.2|AF151673_1 [Neanthes virens] gi|63103263|gb|AAD46176.2|AF151673_1 ;E = 1.6e-29 pos:6 to 65 ; Post2 homeobox protein [Nereis virens] 386
QRKKRKPYTRYQTMVLENEFMGNSYITRQKRWEISCKLHLSERQVKVWFQNRRMKRKKLN
>gi|63103214|gb|AAD46166.2|AF151663_1 [Neanthes virens] gi|63103214|gb|AAD46166.2|AF151663_1 ;E = 9.7e-40 pos:12 to 71 ; labial homeobox protein [Nereis virens] 387
PNMGRTNFTNKQLTELEKEFHFNKYLTRARRIEIAAALGLNETQVKIWFQNRRMKQKKRM
>gi|63103212|gb|AAD46167.2|AF151664_1 [Neanthes virens] gi|63103212|gb|AAD46167.2|AF151664_1 ;E = 2.6e-42 pos:17 to 76 ; probiscipedia homeobox protein [Nereis virens] 388
PRRLRTAYTNTQLLELEKEFHFNKYLCRPRRIEIAASLDLTERQVKVWFQNRRMKFKRQT
>gi|63103210|gb|AAD46169.2|AF151666_1 [Neanthes virens] gi|63103210|gb|AAD46169.2|AF151666_1 ;E = 4.8e-43 pos:9 to 68 ; deformed homeobox protein [Nereis virens] 389
SKRTRTAYTRHQVLELEKEFHFNRYLTRRRRIEIAHALCLTERQIKIWFQNRRMKWKKEN
>gi|63103208|gb|AAD46171.2|AF151668_1 [Neanthes virens] gi|63103208|gb|AAD46171.2|AF151668_1 ;E = 2.1e-38 pos:6 to 65 ; Lox2 homeobox protein [Nereis virens] 390
RRRGRQTYTRYQTLELEKEFKFNRYLTRKRRIELSHMLCLTERQIKIWFQNRRMKEKKEI
>gi|630482|pir||S39067 [Hydra magnipapillata] gi|630482|pir||S39067 ;E = 2.5e-29 pos:39 to 98 ; homeotic protein cnox4 Hydra magnipapillata (fragment) 391
AFRKRCSFGHSKIIELEKEFKYNKYLSRDRRVEFARNLELSESQIKIWFQNRRMKQKKEQ
>gi|630481|pir||S39066 [Hydra magnipapillata] gi|630481|pir||S39066 ;E = 4.6e-28 pos:12 to 71 ; homeotic protein cnox1 Hydra magnipapillata (fragment) 392
SKRKRMSYSKFQLHELEKEFSFNHFLRKERRTELAKLLKFSDRQIKIWFQNRRMKFKKEI
>gi|62958714|gb|AAY23670.1| [Oreochromis niloticus] gi|62958714|gb|AAY23670.1| ;E = 6.5e-25 pos:10 to 69 ; Hox protein [Oreochromis niloticus] 393
TRKKRKPYSKPQLAELENEFMMNEFINRQKRKELSDRLDLSDQQVKIWFQNRRMKKKRLM
>gi|62958711|gb|AAY23669.1| [Oreochromis niloticus] gi|62958711|gb|AAY23669.1| ;E = 1.4e-26 pos:5 to 64 ; Hox protein [Oreochromis niloticus] 394
SRKKRCPYSKYQIRELEREFFFNVYINKEKRLQLSRMLNLTDRQVKIWFQNRRMKEKKLN
>gi|62958708|gb|AAY23668.1| [Oreochromis niloticus] gi|62958708|gb|AAY23668.1| ;E = 1.7e-34 pos:17 to 76 ; Hox protein [Oreochromis niloticus] 395
GRKKRCPYTKHQTLELEKEFLFNMYLTRERRLEISRSVNLTDRQVKIWFQNRRMKLKKMN
>gi|62958705|gb|AAY23667.1| [Oreochromis niloticus] gi|62958705|gb|AAY23667.1| ;E = 1.2e-35 pos:11 to 70 ; Hox protein [Oreochromis niloticus] 396
TRKKRCPYTKYQTLELEKEFLYNMYLTRDRRYEVARILSLTERQVKIWFQNRRMKMKKMN
>gi|62958702|gb|AAY23666.1| [Oreochromis niloticus] gi|62958702|gb|AAY23666.1| ;E = 2.4e-43 pos:9 to 68 ; Hox protein [Oreochromis niloticus] 397
PKRSRTAYTRQQVLELEKEFHFNRYLTRRRRIEIAHTLCLSERQIKIWFQNRRMKWKKDH
>gi|62958699|gb|AAY23665.1| [Oreochromis niloticus] gi|62958699|gb|AAY23665.1| ;E = 4.8e-38 pos:12 to 71 ; Hox protein [Oreochromis niloticus] 398
SKRVRTAYTSAQLVELEKEFHFNRYLCRPRRVEMANLLNLTERQIKIWFQNRRMKYKKDQ
>gi|62958695|gb|AAV97688.2| [Oreochromis niloticus] gi|62958695|gb|AAV97688.2| ;E = 6.3e-21 pos:14 to 73 ; Hox protein [Oreochromis niloticus] 399
GRKKRVPYTKLQLKELEKEYAASKFITKDKRRRISAATNLSERQVTIWFQNRRVKEKKFV
>gi|62958693|gb|AAY23663.1| [Oreochromis niloticus] gi|62958693|gb|AAY23663.1| ;E = 1.1e-25 pos:9 to 68 ; Hox protein [Oreochromis niloticus] 400
TRKKRKPYSKLQLAELEGEFMLNEFITRQRRRELSDRLNLSDQQVKIWFQNRRMKKKRLM
>gi|62958690|gb|AAY23662.1| [Oreochromis niloticus] gi|62958690|gb|AAY23662.1| ;E = 1.1e-26 pos:5 to 64 ; Hox protein [Oreochromis niloticus] 401
TRKKRCPYSKFQIRELEREFFFNVYINKEKRLQLSRMLNLTDRQVKIWFQNRRMKEKKLS
>gi|62958685|gb|AAY23660.1| [Oreochromis niloticus] gi|62958685|gb|AAY23660.1| ;E = 5.6e-36 pos:12 to 71 ; Hox protein [Oreochromis niloticus] 402
TRKKRCPYTKYQTLELEKEFLFNMYLTRDRRYEVARVLNLTERQVKIWFQNRRMKMKKMN
>gi|62958681|gb|AAV97683.2| [Oreochromis niloticus] gi|62958681|gb|AAV97683.2| ;E = 2.5e-27 pos:1 to 48 ; Hox protein [Oreochromis niloticus] 403
TLELEKEFLFNPYLTRKRRIEVSHALALTERQVKIWFQNRRMKWKKEN
>gi|62958679|gb|AAY23658.1| [Oreochromis niloticus] gi|62958679|gb|AAY23658.1| ;E = 2.6e-42 pos:7 to 66 ; Hox protein [Oreochromis niloticus] 404
RRRGRQIYSRYQTLELEKEFHFNRYLTRRRRIEIANALCLTERQIKIWFQNRRMKWKKES
>gi|62958676|gb|AAV97681.2| [Oreochromis niloticus] gi|62958676|gb|AAV97681.2| ;E = 3e-43 pos:5 to 64 ; Hox protein [Oreochromis niloticus] 405
GKRSRTSYTRYQTLELEKEFHFNRYLSRRRRIEIAHTLCLNERQIKIWFQNRRMKWKKDS
>gi|62958674|gb|AAY23657.1| [Oreochromis niloticus] gi|62958674|gb|AAY23657.1| ;E = 3.5e-42 pos:9 to 68 ; Hox protein [Oreochromis niloticus] 406
PKRSRTAYTRQQVLELEKEFHYNRYLTRRRRIEIAHTLVLSERQIKIWFQNRRMKWKKDH
>gi|62958671|gb|AAY23656.1| [Oreochromis niloticus] gi|62958671|gb|AAY23656.1| ;E = 5.7e-36 pos:16 to 75 ; Hox protein [Oreochromis niloticus] 407
VKRERTAFTNNQLLELEKEFHFSPYLCRPRRLEMAAGLQLTDRQVKIWFQNRRMRYKKEQ
>gi|62958668|gb|AAY23655.1| [Oreochromis niloticus] gi|62958668|gb|AAY23655.1| ;E = 1.1e-42 pos:7 to 66 ; Hox protein [Oreochromis niloticus] 408
GRRGRQTYTRYQTLELEKEFHFNRYLTRRRRIEISHALCLTERQIKIWFQNRRMKWKKEN
>gi|62958662|gb|AAY23653.1| [Oreochromis niloticus] gi|62958662|gb|AAY23653.1| ;E = 4.1e-36 pos:15 to 74 ; Hox protein [Oreochromis niloticus] 409
SKRTRTAYTSAQLVELEKEFHFSRYLCRPRRVEMAGLLNLHERQIKIWFQNRRMKQKKDQ
>gi|62958659|gb|AAY23652.1| [Oreochromis niloticus] gi|62958659|gb|AAY23652.1| ;E = 4.3e-35 pos:12 to 71 ; Hox protein [Oreochromis niloticus] 410
HNVIRTNFTTKQLTELEKEFHFNKYLSRARRVEVAASLELNETQVKIWFQNRRMKQKKRE
>gi|62958656|gb|AAY23651.1| [Oreochromis niloticus] gi|62958656|gb|AAY23651.1| ;E = 2.1e-39 pos:3 to 62 ; Hox protein [Oreochromis niloticus] 411
RRRGRQTYSRYQTLELEKEFLFNPYLTRKRRIEVSHALALTERQVKIWFQNRRMKWKKEN
>gi|62958653|gb|AAY23650.1| [Oreochromis niloticus] gi|62958653|gb|AAY23650.1| ;E = 8.9e-40 pos:4 to 63 ; Hox protein [Oreochromis niloticus] 412
RRRGRQTYTRHQSLELEKEFHFNRYLTRKRQIEVAHALGLTERQIKIWFQNRRMKWKKEN
>gi|62958648|gb|AAY23649.1| [Oreochromis niloticus] gi|62958648|gb|AAY23649.1| ;E = 2.6e-42 pos:10 to 69 ; Hox protein [Oreochromis niloticus] 413
PKRSRTAYTRQQVLELEKEFHYNRYLTRRRRVEIAHTLCLSERQIKIWFQNRRMKWKKDH
>gi|62958645|gb|AAY23648.1| [Oreochromis niloticus] gi|62958645|gb|AAY23648.1| ;E = 6.6e-38 pos:22 to 81 ; Hox protein [Oreochromis niloticus] 414
SKRARTAYTSAQLVELEKEFHFNRYLCRPRRVEMANLLNLSERQIKIWFQNRRMKYKKDQ
>gi|62958642|gb|AAY23647.1| [Oreochromis niloticus] gi|62958642|gb|AAY23647.1| ;E = 8.3e-41 pos:15 to 74 ; Hox protein [Oreochromis niloticus] 415
SRRLRTAYTNTQLLELEKEFHFNKYLCRPRRVEIAALLDLTERQVKVWFQNRRMKHKRQN
>gi|62958637|gb|AAY23646.1| [Oreochromis niloticus] gi|62958637|gb|AAY23646.1| ;E = 7.6e-35 pos:35 to 94 ; Hox protein [Oreochromis niloticus] 416
GRKKRCPYTKHQTLELEKEFLFNMYLTRERRLEISRSVHLTDRQVKIWFQNRRMKLKKMS
>gi|62958634|gb|AAY23645.1| [Oreochromis niloticus] gi|62958634|gb|AAY23645.1| ;E = 7.8e-36 pos:25 to 84 ; Hox protein [Oreochromis niloticus] 417
TRKKRCPYTKHQILELEKEFLFNMYLPRDRRYEIARLLNLTERQVKIWFQNRRMKMKKEN
>gi|62958631|gb|AAY23644.1| [Oreochromis niloticus] gi|62958631|gb|AAY23644.1| ;E = 3.5e-40 pos:12 to 71 ; Hox protein [Oreochromis niloticus] 418
SRRLRTAYTNTQLLELEKEFHFNKYLCRPRRVEIAALLDLTEKQVKVWFQNRRMKHKRQT
>gi|62945316|ref|NP_001017480.1| [Rattus norvegicus] gi|62945316|ref|NP_001017480.1| ;E = 4.4e-43 pos:137 to 196 ; homeo box B7 [Rattus norvegicus] gi|83303676|sp|P18864 2|HXB7_RAT RecName Full Homeobox protein Hox B7 AltName Full Homeobox protein R1B gi|51259417|gb|AAH79340 1| Homeo box B7 [Rattus norvegicus] gi|149053981|gb|EDM05798 1| homeobox protein [Rattus norvegicus] 419
RKRGRQTYTRYQTLELEKEFHYNRYLTRRRRIEIAHALCLTERQIKIWFQNRRMKWKKEN
>gi|62898059|dbj|BAD96969.1| [Homo sapiens] gi|62898059|dbj|BAD96969.1| ;E = 4.6e-42 pos:137 to 196 ; homeo box B7 variant [Homo sapiens] 420
RKRGRQTYTRYQTLELGKEFHYNRYLTRRRRIEIAHTLCLTERQIKIWFQNRRMKWKKEN
>gi|62867012|gb|AAY17396.1| [Homo sapiens] gi|62867012|gb|AAY17396.1| ;E = 3.8e-22 pos:216 to 275 ; PSGD protein [Homo sapiens] 421
GRKKRTPYSKGQLRELEREYAANKFITKDKRRKISAATSLSERQITIWFQNRRVKEKKVL
>gi|62865866|ref|NP_006352.2| [Homo sapiens] gi|62865866|ref|NP_006352.2| ;E = 4.2e-21 pos:216 to 275 ; homeobox B13 [Homo sapiens] gi|55646923|ref|XP_523822 1| PREDICTED homeobox B13 isoform 3 [Pan troglodytes] gi|50403792|sp|Q92826 2|HXB13_HUMAN RecName Full Homeobox protein Hox B13 gi|13937958|gb|AAH07092 1| Homeobox B13 [Homo sapiens] gi|30583659|gb|AAP36078 1| homeo box B13 [Homo sapiens] gi|47125370|gb|AAH70233 1| HOXB13 protein [Homo sapiens] gi|61361706|gb|AAX42090 1| homeobox B13 [synthetic construct] gi|61361711|gb|AAX42091 1| homeobox B13 [synthetic construct] gi|119615120|gb|EAW94714 1| homeobox B13 [Homo sapiens] gi|123993683|gb|ABM84443 1| homeobox B13 [synthetic construct] gi|123999973|gb|ABM87495 1| homeobox B13 [synthetic construct] gi|189055339|dbj|BAG36075 1| unnamed protein product [Homo sapiens] gi|208968497|dbj|BAG74087 1| homeobox B13 [synthetic construct] 422
GRKKRIPYSKGQLRELEREYAANKFITKDKRRKISAATSLSERQITIWFQNRRVKEKKVL
>gi|62859877|ref|NP_001016678.1| [Xenopus (Silurana) tropicalis] gi|62859877|ref|NP_001016678.1| ;E = 8.9e-37 pos:203 to 262 ; homeobox D1 [Xenopus (Silurana) tropicalis] gi|123907399|sp|Q28IU6 1|HXD1_XENTR RecName Full Homeobox protein Hox D1 gi|89268715|emb|CAJ83247 1| homeo box D1 [Xenopus tropicalis] gi|169642308|gb|AAI60395 1| Homeobox D1 [Xenopus tropicalis] gi|213627234|gb|AAI70961 1| Homeobox D1 [Xenopus tropicalis] gi|213627236|gb|AAI70965 1| Homeobox D1 [Xenopus tropicalis] 423
PCTVRTNFTTKQLTELEKEFHFNKYLTRARRIEIANSLQLNDTQVKIWFQNRRMKQKKRE
>gi|62857851|ref|NP_001017256.1| [Xenopus (Silurana) tropicalis] gi|62857851|ref|NP_001017256.1| ;E = 5.6e-36 pos:32 to 91 ; homeobox C9 [Xenopus (Silurana) tropicalis] gi|89267925|emb|CAJ82440 1| homeo box C9 [Xenopus tropicalis] 424
TRKKRCPYTKYQTLELEKEFLFNMYLTRDRRYEVARVLNLTERQVKIWFQNRRMKMKKMN
>gi|62857599|ref|NP_001015971.1| [Xenopus (Silurana) tropicalis] gi|62857599|ref|NP_001015971.1| ;E = 6.6e-38 pos:156 to 215 ; homeobox B3 [Xenopus (Silurana) tropicalis] gi|89271899|emb|CAJ82652 1| homeo box B3 [Xenopus (Silurana) tropicalis] gi|134026018|gb|AAI35407 1| Homeobox B3 [Xenopus tropicalis] 425
SKRARTAYTSAQLVELEKEFHFNRYLCRPRRVEMANLLNLSERQIKIWFQNRRMKYKKDQ
>gi|62857429|ref|NP_001017168.1| [Xenopus (Silurana) tropicalis] gi|62857429|ref|NP_001017168.1| ;E = 2.1e-31 pos:146 to 205 ; GS homeobox 2 [Xenopus (Silurana) tropicalis] gi|77921184|gb|ABB05349 1| genomic screened homeobox 2 [Xenopus (Silurana) tropicalis] gi|89267411|emb|CAJ83161 1| GS homeobox 2 [Xenopus (Silurana) tropicalis] gi|165971574|gb|AAI58504 1| GS homeobox 2 [Xenopus tropicalis] 426
GKRMRTAFSSTQLLELEREFSSNMYLSRLRRIEIATYLSLSEKQVKIWFQNRRVKHKKEN
>gi|62826028|gb|AAH94172.1| [Xenopus laevis] gi|62826028|gb|AAH94172.1| ;E = 2.6e-42 pos:141 to 200 ; Unknown (protein for MGC 115122) [Xenopus laevis] 427
RRRGRQIYSRYQTLELEKEFHFNRYLTRRRRIEIANALCLTERQIKIWFQNRRMKWKKES
>gi|62825098|gb|AAY16110.1| [Holopneustes purpurescens] gi|62825098|gb|AAY16110.1| ;E = 7.2e-32 pos:1 to 49 ; homeoprotein [Holopneustes purpurescens] 428
QTLELEKEFHFNRYLTRRRRIEIAHALGLTERQIKIWFQNRRMKWKKEH
>gi|62751911|ref|NP_571607.2| [Danio rerio] gi|62751911|ref|NP_571607.2| ;E = 4e-35 pos:184 to 243 ; homeo box A9a [Danio rerio] gi|110282970|sp|Q9PWL6 2|HXA9A_DANRE RecName Full Homeobox protein Hox A9a Short Hoxx9 gi|60416115|gb|AAH90700 1| Homeo box A9a [Danio rerio] gi|94733688|emb|CAK10848 1| homeo box A9a [Danio rerio] gi|182889636|gb|AAI65442 1| Hoxa9a protein [Danio rerio] 429
TRKKRCPYTKHQILELEKEFLFNTYLTRDRRYEVARLLNLTERQVKIWFQNRRMKMKKFN
>gi|62658411|ref|XP_221885.3| [Rattus norvegicus] gi|62658411|ref|XP_221885.3| ;E = 2.9e-31 pos:230 to 289 ; PREDICTED similar to Homeobox protein GSH 1 [Rattus norvegicus] gi|109496544|ref|XP_001069419 1| PREDICTED similar to Homeobox protein GSH 1 [Rattus norvegicus] 430
SKRMRTAFTSTQLLELEREFASNMYLSRLRRIEIATYLNLSEKQVKIWFQNRRVKHKKEG
>gi|62653133|ref|XP_235695.3| [Rattus norvegicus] gi|62653133|ref|XP_235695.3| ;E = 2.8e-21 pos:258 to 317 ; PREDICTED similar to Homeobox protein Hox C13 [Rattus norvegicus] 431
GRKKRVPYTKVQLKELEKEYAASKFITKEKRRRISATTNLSERQVTIWFQNRRVKEKKVV
>gi|62647276|ref|XP_575481.1| [Rattus norvegicus] gi|62647276|ref|XP_575481.1| ;E = 9.7e-22 pos:320 to 379 ; PREDICTED similar to Homeobox protein Hox A13 (Hox 1 10) [Rattus norvegicus] 432
GRKKRVPYTKVQLKELEREYATNKFITKDKRRRISATTNLSERQVTIWFQNRRVKEKKVI
>gi|62562|emb|CAA31291.1| [Danio rerio] gi|62562|emb|CAA31291.1| ;E = 3.1e-40 pos:6 to 65 ; unnamed protein product [Danio rerio] 433
ENRARTAYTRYQALELEKEFHFNRYLTRRRRIEIRHALCLSERQIKIWFQNRRMKWKKDN
>gi|62547254|gb|AAX86470.1| [Drosophila repleta] gi|62547254|gb|AAX86470.1| ;E = 1.8e-40 pos:73 to 132 ; labial [Drosophila repleta] 434
NNSGRTNFTNKQLTELEKEFHFNRYLTRARRIEIANTLQLNETQVKIWFQNRRMKQKKRV
>gi|62547246|gb|AAX86466.1| [Drosophila buzzatii] gi|62547246|gb|AAX86466.1| ;E = 2e-35 pos:85 to 139 ; proboscipedia [Drosophila buzzatii] 435
PRRLRTAYTNTQLLELEKEFHFNKYLCRPRRIEIAASLDLTERQVKVWSQNRRMK
>gi|62537|emb|CAA48320.1| [Danio rerio] gi|62537|emb|CAA48320.1| ;E = 2.1e-43 pos:200 to 259 ; homeodomain protein [Danio rerio] gi|62555|emb|CAA31290 1| ZF 21 gene product [Danio rerio] 436
GKRARTAYTRYQTLELEKEFHFNRYLTRRRRIEIAHALCLSERQIKIWFQNRRMKWKKDN
>gi|6252968|dbj|BAA86258.1| [Oryzias latipes] gi|6252968|dbj|BAA86258.1| ;E = 1.1e-12 pos:1 to 40 ; HOXD10A [Oryzias latipes] 437
LFNMYLTRERRLEISRSVNLTDRQVKIWFQNRRMKLKKMN
>gi|6252914|dbj|BAA86252.1| [Oryzias latipes] gi|6252914|dbj|BAA86252.1| ;E = 2.8e-37 pos:48 to 107 ; HOXB9A [Oryzias latipes] 438
SRKKRCPYTKYQTLELEKEFLFNMYLTRDRRHEVARALNLTERQVKIWFQNRRMKMKKQS
>gi|6252908|dbj|BAA86251.1| [Oryzias latipes] gi|6252908|dbj|BAA86251.1| ;E = 3.5e-34 pos:19 to 78 ; HOXD9B [Oryzias latipes] 439
TRKKRCPYTKRQTLELEKEFLYNMYLTRDRRLEVAGLLNLTERQVKIWFQNRRMKMKKLM
>gi|62528|emb|CAA30293.1| [Danio rerio] gi|62528|emb|CAA30293.1| ;E = 2.1e-43 pos:6 to 65 ; unnamed protein product [Danio rerio] gi|225987|prf||1405249A homeo box containing gene Zf21 440
GKRARTAYTRYQTLELEKEFHFNRYLTRRRRIEIAHALCLSERQIKIWFQNRRMKWKKDN
>gi|6252867|dbj|BAA86245.1| [Oryzias latipes] gi|6252867|dbj|BAA86245.1| ;E = 2.1e-43 pos:6 to 65 ; HOXB5B [Oryzias latipes] gi|62958665|gb|AAY23654 1| Hox protein [Oreochromis niloticus] 441
GKRARTAYTRYQTLELEKEFHFNRYLTRRRRIEIAHALCLSERQIKIWFQNRRMKWKKDN
>gi|6252849|dbj|BAA86242.1| [Oryzias latipes] gi|6252849|dbj|BAA86242.1| ;E = 1e-43 pos:6 to 65 ; HOXB5A [Oryzias latipes] gi|62958650|gb|AAV97669 2| Hox protein [Oreochromis niloticus] 442
GKRARTAYTRYQTLELEKEFHFNRYLTRRRRIEIAHALCLTERQIKIWFQNRRMKWKKDN
>gi|62526089|dbj|BAD95561.1| [Pelodiscus sinensis] gi|62526089|dbj|BAD95561.1| ;E = 9.6e-42 pos:191 to 250 ; Hoxb 5 [Pelodiscus sinensis] 443
GKRARTAYTRYRTLELEKEFHFNRYLTRRRRIEIAHALCLSERQIKIWFQNRRMKWKKDN
>gi|62526087|dbj|BAD95560.1| [Pelodiscus sinensis] gi|62526087|dbj|BAD95560.1| ;E = 3.3e-28 pos:132 to 181 ; Hoxc 6 [Pelodiscus sinensis] 444
RRRGRQIYSRYQTLELEKEFHFNRYLTRRRRIEIANALCLTERQIKIWFQ
>gi|62526085|dbj|BAD95559.1| [Pelodiscus sinensis] gi|62526085|dbj|BAD95559.1| ;E = 5.9e-29 pos:129 to 180 ; Hoxa 7 [Pelodiscus sinensis] 445
RKRGRQTYTRYQTLKLEKEFHFNRYLTRRRRIEIAHALCLTERQIKIWFQKA
>gi|62526081|dbj|BAD95557.1| [Pelodiscus sinensis] gi|62526081|dbj|BAD95557.1| ;E = 1.6e-39 pos:129 to 188 ; Hoxc 8 [Pelodiscus sinensis] 446
RRSGRQTYSRYQTLELEKEFLFNPYLTRKRRIEVSHALGLTERQVKIWFQNRRMKWKKEN
>gi|62526079|dbj|BAD95556.1| [Gallus gallus] gi|62526079|dbj|BAD95556.1| ;E = 2.1e-43 pos:189 to 248 ; Hoxb 5 [Gallus gallus] 447
GKRARTAYTRYQTLELEKEFHFNRYLTRRRRIEIAHALCLSERQIKIWFQNRRMKWKKDN
>gi|62526077|dbj|BAD95555.1| [Gallus gallus] gi|62526077|dbj|BAD95555.1| ;E = 8.4e-30 pos:141 to 191 ; Hoxc 6 [Gallus gallus] 448
RRRGRQIYSRYQTLELEKEFHFNRYLTRRRRIEIANALCLTERQIKIWFQN
>gi|62526075|dbj|BAD95554.1| [Gallus gallus] gi|62526075|dbj|BAD95554.1| ;E = 4.4e-43 pos:65 to 124 ; Hoxb 7 [Gallus gallus] 449
RKRGRQTYTRYQTLELEKEFHYNRYLTRRRRIEIAHALCLTERQIKIWFQNRRMKWKKEN
>gi|62125389|gb|AAX63766.1| [Oncorhynchus mykiss] gi|62125389|gb|AAX63766.1| ;E = 1e-35 pos:13 to 72 ; HoxC9a 1 R [Oncorhynchus mykiss] 450
TRKKRCPYSKYQTLELEKEFLFNMYLTRDRRYEVARVLNLTERQVKIWFQNRRMKMKKMN
>gi|62125375|gb|AAX63757.1| [Oncorhynchus mykiss] gi|62125375|gb|AAX63757.1| ;E = 1.2e-43 pos:194 to 253 ; HoxB5bi [Oncorhynchus mykiss] 451
GKRARTAYTRYQTLELEKEFHFNRYLTRRRRIEIAHTLCLTERQIKIWFQNRRMKWKKDN
>gi|61968874|gb|AAV97685.1| [Oreochromis niloticus] gi|61968874|gb|AAV97685.1| ;E = 4e-34 pos:15 to 74 ; Hox protein [Oreochromis niloticus] 452
GRKKRCPYTKHQTLELEKEFLFNMYLSRERRLEISRSINLTDRQVKIWFQNRRMKLKKLN
>gi|61966487|emb|CAI45575.1| [Pecten maximus] gi|61966487|emb|CAI45575.1| ;E = 4.1e-40 pos:1 to 60 ; homeodomain protein Antp [Pecten maximus] 453
RKRGRRTYTRYQTLELEKEFHFNKYLTRRRRVEIAHVLCLTERQIKIWFQSRRMKWKKEA
>gi|61856370|ref|XP_583722.1| [Bos taurus] gi|61856370|ref|XP_583722.1| ;E = 9.5e-36 pos:148 to 207 ; PREDICTED similar to Pancreas duodenum homeobox protein 1 (Homeodomain protein PDX1) (Insulin promoter factor 1) (IPF 1) [Bos taurus] 454
NKRTRTAYTRAQLLELEKEFLFNKYISRPRRVELAVMLNLTERHIKIWFQNRRMKWKKEE
>gi|6166223|sp|O57374.2|HXD4A_DANRE [Danio rerio] gi|6166223|sp|O57374.2|HXD4A_DANRE ;E = 5e-41 pos:146 to 205 ; RecName Full Homeobox protein Hox D4a Short Hox D4 gi|27362953|gb|AAN86981 1| homeodomain protein Hoxd4A [Danio rerio] 455
PKRSRTAYTRQQVLELEKEFHFNRYLTRRRRIESAHTLSLSERQIKIWFQNRRMKWKKDH
>gi|6166218|sp|P06798.4|HXA4_MOUSE [Mus musculus] gi|6166218|sp|P06798.4|HXA4_MOUSE ;E = 1.6e-43 pos:180 to 239 ; RecName Full Homeobox protein Hox A4 AltName Full Hox 1 4 AltName Full Homeobox protein MH 3 456
PKRSRTAYTRQQVLELEKEFHFNRYLTRRRRIEIAHTLCLSERQVKIWFQNRRMKWKKDH
>gi|61402868|gb|AAH91958.1| [Danio rerio] gi|61402868|gb|AAH91958.1| ;E = 3.6e-30 pos:136 to 195 ; Gsh1 protein [Danio rerio] gi|197247066|gb|AAI65050 1| Gsx1 protein [Danio rerio] 457
SKRMRTAFTSTQLLELEREFTSNMYLSRLRRIEIATYLNLSEKQVKIWFQNRRVKHKKRR
>gi|61367304|gb|AAX42979.1| [synthetic construct] gi|61367304|gb|AAX42979.1| ;E = 3e-30 pos:186 to 245 ; mesenchyme homeobox 2 [synthetic construct] 458
PRKERTAFTKEQIRELEAEFAHHNYLTRLRRYEIAVNLDLTERQVKVWFQNRRMKWKRVK
>gi|61364267|gb|AAX42516.1| [synthetic construct] gi|61364267|gb|AAX42516.1| ;E = 1.4e-37 pos:229 to 288 ; homeobox A1 [synthetic construct] 459
PNAVRTNFTTKQLTELEKEFHFNKYLTRARRVEIAASLQLNETQVKIWFQNRRMKQKKRE
>gi|61200953|gb|AAX39848.1| [Takifugu rubripes] gi|61200953|gb|AAX39848.1| ;E = 4.7e-35 pos:9 to 68 ; HoxD9b [Takifugu rubripes] 460
TRKKRCPYTKHQTLELEKEFLYNMYLTRDRRLEVAGLLNLTERQVKIWFQNRRMKMKKLM
>gi|6110592|gb|AAF03888.1|AF187068_1 [Tribolium castaneum] gi|6110592|gb|AAF03888.1|AF187068_1 ;E = 3.3e-43 pos:135 to 194 ; proboscipedia ortholog [Tribolium castaneum] 461
PRRLRTAYTNTQLLELEKEFHFNKYLCRPRRIEIAASLDLTERQVKVWFQNRRMKHKRQT
>gi|6088102|dbj|BAA85628.1| [Halocynthia roretzi] gi|6088102|dbj|BAA85628.1| ;E = 1.1e-25 pos:75 to 134 ; caudal homeoprotein [Halocynthia roretzi] 462
KDKYRVVYSDHQRLELEKEFHFSRYITIRRKSELAMQLSLSERQIKIWFQNRRAKERKIS
>gi|60828272|gb|AAX36836.1| [synthetic construct] gi|60828272|gb|AAX36836.1| ;E = 5.4e-43 pos:137 to 196 ; homeobox B7 [synthetic construct] gi|61368483|gb|AAX43187 1| homeobox B7 [synthetic construct] gi|61369779|gb|AAX43390 1| homeobox B7 [synthetic construct] 463
RKRGRQTYTRYQTLELEKEFHYNRYLTRRRRIEIAHTLCLTERQIKIWFQNRRMKWKKEN
>gi|60678589|gb|AAX33665.1| [Drosophila buzzatii] gi|60678589|gb|AAX33665.1| ;E = 1.6e-30 pos:89 to 148 ; Dbuz zen PA [Drosophila buzzatii] 464
LKRSRTAFTSVQLVELENEFKSNMYLYRTRRIEIAQRLSLCERQVKIWFQNRRMKFKKDI
>gi|60678588|gb|AAX33664.1| [Drosophila buzzatii] gi|60678588|gb|AAX33664.1| ;E = 3.3e-33 pos:36 to 95 ; Dbuz zen2 PA [Drosophila buzzatii] 465
CKRSRTAFSSHQLLELEREFNENKYLGRPRRIGIAQRLQLTERQVKIWFQNRRMKSKKQA
>gi|60678587|gb|AAX33663.1| [Drosophila buzzatii] gi|60678587|gb|AAX33663.1| ;E = 3.3e-43 pos:164 to 223 ; Dbuz pb PD [Drosophila buzzatii] 466
PRRLRTAYTNTQLLELEKEFHFNKYLCRPRRIEIAASLDLTERQVKVWFQNRRMKHKRQT
>gi|60678586|gb|AAX33662.1| [Drosophila buzzatii] gi|60678586|gb|AAX33662.1| ;E = 3.3e-43 pos:169 to 228 ; Dbuz pb PB [Drosophila buzzatii] 467
PRRLRTAYTNTQLLELEKEFHFNKYLCRPRRIEIAASLDLTERQVKVWFQNRRMKHKRQT
>gi|60678585|gb|AAX33661.1| [Drosophila buzzatii] gi|60678585|gb|AAX33661.1| ;E = 3.3e-43 pos:169 to 228 ; Dbuz pb PC [Drosophila buzzatii] 468
PRRLRTAYTNTQLLELEKEFHFNKYLCRPRRIEIAASLDLTERQVKVWFQNRRMKHKRQT
>gi|60678584|gb|AAX33660.1| [Drosophila buzzatii] gi|60678584|gb|AAX33660.1| ;E = 3.3e-43 pos:174 to 233 ; Dbuz pb PA [Drosophila buzzatii] 469
PRRLRTAYTNTQLLELEKEFHFNKYLCRPRRIEIAASLDLTERQVKVWFQNRRMKHKRQT
>gi|60654527|gb|AAX29954.1| [synthetic construct] gi|60654527|gb|AAX29954.1| ;E = 1.4e-37 pos:229 to 288 ; homeobox A1 [synthetic construct] 470
PNAVRTNFTTKQLTELEKEFHFNKYLTRARRVEIAASLQLNETQVKIWFQNRRMKQKKRE
>gi|60654293|gb|AAX29839.1| [synthetic construct] gi|60654293|gb|AAX29839.1| ;E = 1.2e-43 pos:146 to 205 ; homeobox B6 [synthetic construct] 471
GRRGRQTYTRYQTLELEKEFHYNRYLTRRRRIEIAHALCLTERQIKIWFQNRRMKWKKES
>gi|60552556|gb|AAH90853.1| [Homo sapiens] gi|60552556|gb|AAH90853.1| ;E = 2.3e-39 pos:196 to 255 ; HOXD8 protein [Homo sapiens] 472
RRRGRQTYSRFQTLELEKEFLFNPYLTRKRRIEVSHALALTERQVKIWFQNRRMKWKKEN
>gi|6045077|dbj|BAA85262.1| [Dicyema orientale] gi|6045077|dbj|BAA85262.1| ;E = 1.8e-36 pos:100 to 159 ; DoxC [Dicyema orientale] 473
HKRTRQTYTRSQTLELEKEFHYNKYLSKRRRTEISEVLELSERQVKIWFQNRRMKWKKDN
>gi|60416146|gb|AAH90761.1| [Danio rerio] gi|60416146|gb|AAH90761.1| ;E = 1.1e-21 pos:208 to 267 ; Hoxa13b protein [Danio rerio] gi|197247288|gb|AAI65536 1| Hoxa13b protein [Danio rerio] 474
GRKKRVPYTKVQLKELEREYATNKFITKDKRRRISAHTNLTERQVTIWFQNRRVKEKKVV
>gi|60392439|sp|Q6JIY4.1|HXCDB_DANRE [Danio rerio] gi|60392439|sp|Q6JIY4.1|HXCDB_DANRE ;E = 1.4e-21 pos:201 to 260 ; RecName Full Homeobox protein Hox C13b gi|42491594|gb|AAS16938 1| Hoxc13b [Danio rerio] 475
GRKKRVPYTKIQLKELEKEYAASKFITKDRRRRISATTSLSERQVTIWFQNRRVKEKKFV
>gi|60392424|sp|Q9YGT4.2|HXB6B_DANRE [Danio rerio] gi|60392424|sp|Q9YGT4.2|HXB6B_DANRE ;E = 1.3e-42 pos:147 to 206 ; RecName Full Homeobox protein Hox B6b AltName Full Hox A7 gi|22316135|emb|CAD44457 1| homeo box protein B6b [Danio rerio] 476
GRRGRQTYTRFQTLELEKEFHFNRYLTRRRRIEISHALCLTERQIKIWFQNRRMKWKKEN
>gi|60392422|sp|Q9PWL7.1|HXBAA_DANRE [Danio rerio] gi|60392422|sp|Q9PWL7.1|HXBAA_DANRE ;E = 3.6e-34 pos:12 to 71 ; RecName Full Homeobox protein Hox B10a Short Hox B10 gi|4322068|gb|AAD15943 1| homeobox protein [Danio rerio] 477
GRKKRCPYSKHQILELEKEFLFNMYLTRERRLEISRSINLTDRQVKIWFQNRRMKLKKMT
>gi|60392419|sp|Q9DDU2.1|HXABB_DANAE [Devario aequipinnatus] gi|60392419|sp|Q9DDU2.1|HXABB_DANAE ;E = 1.9e-25 pos:211 to 270 ; RecName Full Homeobox protein Hox A11b gi|11611813|gb|AAG39067 1| Hoxa 11b [Danio aequipinnatus] 478
TRKKRCPYTKYQIRELEREFFFSVYINKEKRLQLSRMLNLTDRQVKIWFQNRRMKEKKLN
>gi|60392417|sp|Q9DDU0.1|HXABA_DANRE [Danio rerio] gi|60392417|sp|Q9DDU0.1|HXABA_DANRE ;E = 9.8e-24 pos:212 to 271 ; RecName Full Homeobox protein Hox A11a gi|11611817|gb|AAG39069 1| Hoxa 11a [Danio rerio] 479
FRKKRCPYTKFQIRELEREFFFSVYINKEKRLQLSRMLNLTDRQVKMWFQNRRMKEKKLN
>gi|60392413|sp|Q8AWZ2.1|HXA3A_DANRE [Danio rerio] gi|60392413|sp|Q8AWZ2.1|HXA3A_DANRE ;E = 3.2e-38 pos:163 to 222 ; RecName Full Homeobox protein Hox A3a gi|23503779|emb|CAD52134 1| SI dZ227P06 1 (homeo box A3a) [Danio rerio] gi|49904267|gb|AAH76469 1| Hoxa3a protein [Danio rerio] gi|94733691|emb|CAK10851 1| homeo box A3a [Danio rerio] 480
SKRARTAYTSAQLVELEKEFHFNRYLCRPRRVEMANLLNLTERQIKIWFQNRRMKYKKDQ
>gi|60392405|sp|P09013.2|HXB5B_DANRE [Danio rerio] gi|60392405|sp|P09013.2|HXB5B_DANRE ;E = 2.1e-43 pos:201 to 260 ; RecName Full Homeobox protein Hox B5b AltName Full Hox B5 like AltName Full Zf 54 gi|22316136|emb|CAD44458 1| homeo box protein B5b [Danio rerio] 481
GKRARTAYTRYQTLELEKEFHFNRYLTRRRRIEIAHALCLSERQIKIWFQNRRMKWKKDN
>gi|60392404|sp|O42368.3|HXB3A_DANRE [Danio rerio] gi|60392404|sp|O42368.3|HXB3A_DANRE ;E = 6.6e-38 pos:180 to 239 ; RecName Full Homeobox protein Hox B3a Short Hox B3 gi|26984639|emb|CAD59116 1| SI dZ254O17 6 (homeo box protein B3a) [Danio rerio] gi|27817786|emb|CAD61096 1| Hoxb3a protein [Danio rerio] gi|45772167|tpg|DAA05213 1| TPA_exp Hoxb3a variant 1 [Danio rerio] gi|45772169|tpg|DAA05214 1| TPA_exp Hoxb3a variant 2 [Danio rerio] 482
SKRARTAYTSAQLVELEKEFHFNRYLCRPRRVEMANLLNLSERQIKIWFQNRRMKYKKDQ
>gi|60392402|sp|O42366.2|HXB1A_DANRE [Danio rerio] gi|60392402|sp|O42366.2|HXB1A_DANRE ;E = 2e-34 pos:217 to 276 ; RecName Full Homeobox protein Hox B1a Short Hox B1 gi|26984641|emb|CAD59118 1| SI dZ254O17 8 (homeo box protein B1a) [Danio rerio] 483
QNTIRTNFTTKQLTELEKEFHFSKYLTRARRVEIAATLELNETQVKIWFQNRRMKQKKRE
>gi|60392398|sp|Q6B3N0.1|HXA5_CHICK [Gallus gallus] gi|60392398|sp|Q6B3N0.1|HXA5_CHICK ;E = 2.1e-43 pos:195 to 254 ; RecName Full Homeobox protein Hox A5 gi|50956652|gb|AAT90845 1| homeodomain transcription factor [Gallus gallus] 484
GKRARTAYTRYQTLELEKEFHFNRYLTRRRRIEIAHALCLSERQIKIWFQNRRMKWKKDN
>gi|6018431|emb|CAB57859.1| [Drosophila melanogaster] gi|6018431|emb|CAB57859.1| ;E = 4.3e-39 pos:387 to 446 ; Abdominal B protein [Drosophila melanogaster] 485
VRKKRKPYSKFQTLELEKEFLFNAYVSKQKRWELARNLQLTERQVKIWFQNRRMKNKKNS
>gi|6018426|emb|CAB57949.1| [Gallus gallus] gi|6018426|emb|CAB57949.1| ;E = 1.6e-43 pos:3 to 62 ; homeobox protein [Gallus gallus] 486
PKRSRTAYTRQQVLELEKEFHFNRYLTRRRRIEIAHTLCLSERQVKIWFQNRRMKWKKDH
>gi|60172784|gb|AAX14497.1| [Schistosoma mansoni] gi|60172784|gb|AAX14497.1| ;E = 1.6e-41 pos:576 to 635 ; hox protein Smox1 [Schistosoma mansoni] 487
QKRTRQTYTRYQTLELEKEFHFNKYLTRRRRIEIAHTLTLTERQIKIWFQNRRMKWKKDH
>gi|6016294|sp|O42506.1|HXA9A_FUGRU [Takifugu rubripes] gi|6016294|sp|O42506.1|HXA9A_FUGRU ;E = 4e-35 pos:216 to 275 ; RecName Full Homeobox protein Hox A9a Short HoxA 9 gi|2341093|gb|AAB68684 1| homeodomain protein HOXA 9 [Takifugu rubripes] gi|94482759|gb|ABF22379 1| homeobox protein HoxA9a [Takifugu rubripes] 488
TRKKRCPYTKHQILELEKEFLFNTYLTRDRRYEVARLLNLTERQVKIWFQNRRMKMKKFN
>gi|6015630|emb|CAB57825.1| [Sus scrofa] gi|6015630|emb|CAB57825.1| ;E = 7.3e-31 pos:4 to 63 ; homeobox protein [Sus scrofa] 489
HRRGLQTCSRYQTLELEKEFQCNPYLTCKRWIEVSHALGLTERQIKIWFQNRRMKWKKRE
>gi|6015585|emb|CAB57812.1| [Mus musculus] gi|6015585|emb|CAB57812.1| ;E = 2.1e-43 pos:3 to 62 ; 24 1 homeo box protein [Mus musculus] 490
GKRARTAYTRYQTLELEKEFHFNRYLTRRRRIEIAHALCLSERQIKIWFQNRRMKWKKDN
>gi|6015584|emb|CAB57814.1| [Mus musculus] gi|6015584|emb|CAB57814.1| ;E = 3.7e-34 pos:1 to 60 ; Hox 5 3 [Mus musculus] 491
GREKRCPYTKHQTLELEKEFLFNMYLTRERRLEISKSVNLTDRQVKIWFQNRRMKLKKMS
>gi|6015517|emb|CAB57800.1| [Gallus gallus] gi|6015517|emb|CAB57800.1| ;E = 6.7e-38 pos:32 to 91 ; OX2 7 [Gallus gallus] 492
SKRARTAYTSAQLVELEKEFHFNRYLCRPRRVEMANLLNLSERQIKIWFQNRRMKYKKDE
>gi|6015509|emb|CAB57787.1| [Drosophila melanogaster] gi|6015509|emb|CAB57787.1| ;E = 1.8e-40 pos:501 to 560 ; labial protein [Drosophila melanogaster] 493
NNSGRTNFTNKQLTELEKEFHFNRYLTRARRIEIANTLQLNETQVKIWFQNRRMKQKKRV
>gi|6015508|emb|CAB57786.1| [Drosophila melanogaster] gi|6015508|emb|CAB57786.1| ;E = 1.8e-40 pos:507 to 566 ; labial protein [Drosophila melanogaster] 494
NNSGRTNFTNKQLTELEKEFHFNRYLTRARRIEIANTLQLNETQVKIWFQNRRMKQKKRV
>gi|60099966|gb|AAX13117.1| [Drosophila pseudoobscura] gi|60099966|gb|AAX13117.1| ;E = 1.1e-32 pos:272 to 326 ; fushi tarazu [Drosophila pseudoobscura] 495
SKRTRQTYTRYQTLELEKEFHFNRYITRRRRVDIANALSLSERQIKIWFQNRRMK
>gi|60099964|gb|AAX13116.1| [Drosophila miranda] gi|60099964|gb|AAX13116.1| ;E = 1.1e-32 pos:279 to 333 ; fushi tarazu [Drosophila miranda] 496
SKRTRQTYTRYQTLELEKEFHFNRYITRRRRVDIANALSLSERQIKIWFQNRRMK
>gi|60099962|gb|AAX13115.1| [Drosophila affinis] gi|60099962|gb|AAX13115.1| ;E = 1.1e-32 pos:274 to 328 ; fushi tarazu [Drosophila affinis] 497
SKRTRQTYTRYQTLELEKEFHFNRYITRRRRVDIANALSLSERQIKIWFQNRRMK
>gi|59939347|gb|AAX12439.1| [Drosophila buzzatii] gi|59939347|gb|AAX12439.1| ;E = 1.8e-40 pos:520 to 579 ; Dbuz lab PA [Drosophila buzzatii] 498
NNSGRTNFTNKQLTELEKEFHFNRYLTRARRIEIANTLQLNETQVKIWFQNRRMKQKKRV
>gi|59939334|gb|AAX12426.1| [Drosophila buzzatii] gi|59939334|gb|AAX12426.1| ;E = 8.7e-43 pos:136 to 195 ; Dbuz abd A PA [Drosophila buzzatii] 499
RRRGRQTYTRFQTLELEKEFHFNHYLTRRRRIEIAHALCLTERQIKIWFQNRRMKLKKEL
>gi|59939333|gb|AAX12425.1| [Drosophila buzzatii] gi|59939333|gb|AAX12425.1| ;E = 8.7e-43 pos:341 to 400 ; Dbuz abd A PB [Drosophila buzzatii] 500
RRRGRQTYTRFQTLELEKEFHFNHYLTRRRRIEIAHALCLTERQIKIWFQNRRMKLKKEL
>gi|59860648|gb|AAX09761.1| [Perionyx excavatus] gi|59860648|gb|AAX09761.1| ;E = 3e-26 pos:1 to 53 ; homeodomain transcription factor Xlox [Perionyx excavatus] 501
NKRTRTAYTRAQLLELEKEFHFDKYISRPRRVELAGLLNLTERHIKIWFQNRR
>gi|59860646|gb|AAX09760.1| [Perionyx excavatus] gi|59860646|gb|AAX09760.1| ;E = 3.7e-21 pos:1 to 53 ; homeodomain transcription factor Gsx [Perionyx excavatus] 502
SKRIRTAFDSRQLLDLEREFGANMYLSRLRRIEIANSLSLTEKQVKIWFQNSR
>gi|598438|gb|AAA56866.1| [Danio rerio] gi|598438|gb|AAA56866.1| ;E = 2.6e-42 pos:16 to 75 ; developmental protein [Danio rerio] 503
PKRSRTAYTRQQVLELEKEFHYNRYLTRRRRVEIAHTLCLSERQIKIWFQNRRMKWKKDH
>gi|59808843|gb|AAH90114.1| [Xenopus (Silurana) tropicalis] gi|59808843|gb|AAH90114.1| ;E = 4.3e-40 pos:142 to 201 ; Hoxb4 protein [Xenopus tropicalis] 504
AKRSRTAYTRQQVLELEKEFHYNRYLTRRRRVEIAHTLRLSERQIKIWFQNRRMKWKKDH
>gi|595858|gb|AAC50237.1| [Homo sapiens] gi|595858|gb|AAC50237.1| ;E = 3.7e-27 pos:92 to 151 ; caudal type homeobox protein 505
KDKYRVVYTDHQRLELEKEFHYSRYITIRRKSELAANLGLTERQVKIWFQNRRAKERKVN
>gi|59276036|ref|NP_001012251.1| [Danio rerio] gi|59276036|ref|NP_001012251.1| ;E = 4.1e-31 pos:136 to 195 ; GS homeobox 1 [Danio rerio] gi|45181556|gb|AAS55432 1| genetic screen homeobox 1 protein Gsh1 [Danio rerio] gi|122890857|emb|CAM14173 1| GS homeobox 1 [Danio rerio] 506
SKRMRTAFTSTQLLELEREFTSNMYLSRLRRIEIATYLNLSEKQVKIWFQNRRVKHKKEG
>gi|5916196|gb|AAD55936.1|AF163860_1 [Chaetopterus variopedatus] gi|5916196|gb|AAD55936.1|AF163860_1 ;E = 8.6e-23 pos:207 to 253 ; homeoprotein CH Hox5 [Chaetopterus variopedatus] 507
NKRTRTSYTRHQTLELEKEFHFNRYLTRRRRIEIAHALNLTERQIKI
>gi|5916192|gb|AAD55934.1|AF163858_1 [Chaetopterus variopedatus] gi|5916192|gb|AAD55934.1|AF163858_1 ;E = 1.2e-38 pos:139 to 198 ; homeoprotein CH Hox3 [Chaetopterus variopedatus] 508
SKRARTAYTSAQLVELEKEFHFNRYLCRPRRIEMAALLNLTERQIKIWFQNRRMKYKKEQ
>gi|5916190|gb|AAD55933.1|AF163857_1 [Chaetopterus variopedatus] gi|5916190|gb|AAD55933.1|AF163857_1 ;E = 1.5e-42 pos:142 to 201 ; homeoprotein CH Hox2 [Chaetopterus variopedatus] 509
PRRLRTAYTNTQLLELEKEFHFNKYLCRPRRIEIAASLDLTERQVKVWFQNRRMKFKRQS
>gi|5916188|gb|AAD55932.1|AF163856_1 [Chaetopterus variopedatus] gi|5916188|gb|AAD55932.1|AF163856_1 ;E = 1.6e-39 pos:215 to 274 ; homeoprotein CH Hox1 [Chaetopterus variopedatus] 510
PNLGRTNFTNKQLTELEKEFHFNKYLTRARRIEIAAALGLNETQVKIWFQNRRMKQKKRM
>gi|5880841|gb|AAD54933.1|AF137385_1 [Helobdella triserialis] gi|5880841|gb|AAD54933.1|AF137385_1 ;E = 6.4e-40 pos:71 to 130 ; LOX18 homeodomain protein [Helobdella triserialis] 511
NKRARTRYTKHQILELEKEFHFNRYLTRRRRIEIAHCLCLSERQIKIWFQNRRVKWKKEN
>gi|58803017|gb|AAW82628.1| [Gasterosteus aculeatus] gi|58803017|gb|AAW82628.1| ;E = 2.6e-42 pos:8 to 67 ; HoxC6 [Gasterosteus aculeatus] 512
RRRGRQIYSRYQTLELEKEFHFNRYLTRRRRIEIANALCLTERQIKIWFQNRRMKWKKES
>gi|58803015|gb|AAW82627.1| [Gasterosteus aculeatus] gi|58803015|gb|AAW82627.1| ;E = 1.2e-35 pos:209 to 268 ; HoxD9a [Gasterosteus aculeatus] 513
TRKKRCPYTKYQTLELEKEFLYNMYLTRDRRYEVARILSLTERQVKIWFQNRRMKMKKMN
>gi|58585092|ref|NP_001011571.1| [Apis mellifera] gi|58585092|ref|NP_001011571.1| ;E = 4.4e-43 pos:270 to 329 ; antennapedia [Apis mellifera] gi|9967824|emb|CAC06383 1| Antennapedia protein [Apis mellifera] 514
RKRGRQTYTRYQTLELEKEFHYNRYLTRRRRIEIAHALCLTERQIKIWFQNRRMKWKKEN
>gi|58396739|gb|AAW72809.1| [Urechis unicinctus] gi|58396739|gb|AAW72809.1| ;E = 4.8e-22 pos:1 to 53 ; homeobox protein Post2 [Urechis unicinctus] 515
QRKKRKPYTRYQTMVLENEFMNNSYITRQKRWEISCKLHLSERQVKIWFQNRR
>gi|58396733|gb|AAW72806.1| [Urechis unicinctus] gi|58396733|gb|AAW72806.1| ;E = 3.3e-33 pos:13 to 65 ; homeobox protein Antp [Urechis unicinctus] 516
RKRGRQTYTRYQTLELEKEFHFNRYLTRRRRIEIAHALCLTERQIKIWFQNRR
>gi|58396731|gb|AAW72805.1| [Urechis unicinctus] gi|58396731|gb|AAW72805.1| ;E = 2e-30 pos:25 to 77 ; homeobox protein Scr [Urechis unicinctus] 517
SKRTRTSYTRHQTLELEKEFHFNRYLTRRRRIEIAHLLNLSERQIKIWFQNRR
>gi|58396729|gb|AAW72804.1| [Urechis unicinctus] gi|58396729|gb|AAW72804.1| ;E = 4.1e-30 pos:25 to 77 ; homeobox protein Lox6 [Urechis unicinctus] 518
EKRSRTSYSRYQTLELEKEFHFNRYLTGRRRLEIAHTLGLTERQIKIWFQNRR
>gi|58395861|ref|XP_321553.2| [Anopheles gambiae str. PEST] gi|58395861|ref|XP_321553.2| ;E = 5.4e-30 pos:196 to 255 ; AGAP001560 PA [Anopheles gambiae str PEST] gi|19572380|emb|CAD27926 1| putative hox protein [Anopheles gambiae] gi|55233778|gb|EAA01363 2| AGAP001560 PA [Anopheles gambiae str PEST] 519
SKRIRTAFTSTQLLELEREFAGNMYLTRLRRIEIATRLRLSEKQVKIWFQNRRVKRKKGD
>gi|58382033|ref|XP_311624.2| [Anopheles gambiae str. PEST] gi|58382033|ref|XP_311624.2| ;E = 1.6e-41 pos:219 to 278 ; AGAP004661 PB [Anopheles gambiae str PEST] gi|3420832|gb|AAC31943 1| Ultrabithorax homeotic protein IVa [Anopheles gambiae] gi|55242654|gb|EAA07259 2| AGAP004661 PB [Anopheles gambiae str PEST] 520
RRRGRQTYTRYQTLELEKEFHTNHYLTRRRRIEMAHALCLTERQIKIWFQNRRMKLKKEI
>gi|58382031|ref|XP_311623.2| [Anopheles gambiae str. PEST] gi|58382031|ref|XP_311623.2| ;E = 1.6e-41 pos:236 to 295 ; AGAP004661 PA [Anopheles gambiae str PEST] gi|55242655|gb|EAA45000 2| AGAP004661 PA [Anopheles gambiae str PEST] 521
RRRGRQTYTRYQTLELEKEFHTNHYLTRRRRIEMAHALCLTERQIKIWFQNRRMKLKKEI
>gi|58382029|ref|XP_311618.2| [Anopheles gambiae str. PEST] gi|58382029|ref|XP_311618.2| ;E = 1.8e-43 pos:244 to 303 ; AGAP004660 PA [Anopheles gambiae str PEST] gi|3420836|gb|AAC31945 1| Antennapedia homeotic protein [Anopheles gambiae] gi|55242653|gb|EAA07256 2| AGAP004660 PA [Anopheles gambiae str PEST] 522
RKRGRQTYTRYQTLELEKEFHFNRYLTRRRRIEIAHALCLTERQIKIWFQNRRMKWKKEN
>gi|58332666|ref|NP_001011405.1| [Xenopus (Silurana) tropicalis] gi|58332666|ref|NP_001011405.1| ;E = 2.1e-43 pos:199 to 258 ; homeobox A5 [Xenopus (Silurana) tropicalis] gi|56789615|gb|AAH88772 1| Homeobox A5 [Xenopus tropicalis] 523
GKRARTAYTRYQTLELEKEFHFNRYLTRRRRIEIAHALCLSERQIKIWFQNRRMKWKKDN
>gi|5817775|gb|AAD52913.1| [Porcellio scaber] gi|5817775|gb|AAD52913.1| ;E = 1.4e-29 pos:23 to 75 ; Deformed protein [Porcellio scaber] 524
PKRQRTANTRHQILELEKEFHFNRYLTRRRRIEIAHSLCLSXXQIKIWFQNRR
>gi|5817771|gb|AAD52911.1| [Porcellio scaber] gi|5817771|gb|AAD52911.1| ;E = 4.1e-29 pos:24 to 76 ; labial protein [Porcellio scaber] 525
GGTGRTNFTTKQLTELEKEFHFNKYLTRARRIEIASALQLNETQVKIWFQNRR
>gi|576592|gb|AAA53290.1| [Homo sapiens] gi|576592|gb|AAA53290.1| ;E = 1.6e-43 pos:11 to 70 ; homeobox protein 526
PKRSRTAYTRQQVLELEKEFHFNRYLTRRRRIEIAHTLCLSERQVKIWFQNRRMKWKKDH
>gi|5739140|gb|AAD50360.1|AF104008_1 [Thermobia domestica] gi|5739140|gb|AAD50360.1|AF104008_1 ;E = 2.3e-30 pos:28 to 80 ; labial protein [Thermobia domestica] 527
SNAGRTNFTNKQLTELEKEFHFNKYLTRARRIEIASALQLNETQVKIWFQNRR
>gi|5739134|gb|AAD50357.1|AF104005_1 [Thermobia domestica] gi|5739134|gb|AAD50357.1|AF104005_1 ;E = 1.3e-33 pos:17 to 69 ; deformed protein [Thermobia domestica] 528
PKRQRTAYTRHQILELEKEFHFNRYLTRRRRIEIAHSLCLSERQIKIWFQNRR
>gi|5739128|gb|AAD50354.1| [Thermobia domestica] gi|5739128|gb|AAD50354.1| ;E = 3.6e-28 pos:1 to 52 ; abdominal B protein [Thermobia domestica] 529
RKKRKPYSKFQTLELEKEFLFNAYVSKQKRWELARNLNLTERQVKIWFQNRR
>gi|57232048|gb|AAW47716.1| [Oncopeltus fasciatus] gi|57232048|gb|AAW47716.1| ;E = 5.4e-41 pos:24 to 82 ; Deformed [Oncopeltus fasciatus] 530
PKRQRTAYTRHQILELEKEFHYNKYLTRRRRIEIAHTLCLSERQIKIWFQNRRMKWKKD
>gi|57164349|ref|NP_001009335.1| [Ovis aries] gi|57164349|ref|NP_001009335.1| ;E = 2.6e-42 pos:59 to 118 ; homeobox C6 [Ovis aries] gi|73996148|ref|XP_543625 2| PREDICTED similar to homeo box C6 [Canis familiaris] gi|73996150|ref|XP_856234 1| PREDICTED similar to homeo box C6 isoform 6 [Canis familiaris] gi|1708358|sp|P49925 1|HXC6_SHEEP RecName Full Homeobox protein Hox C6 gi|988252|gb|AAA75473 1| Hox C6 531
RRRGRQIYSRYQTLELEKEFHFNRYLTRRRRIEIANALCLTERQIKIWFQNRRMKWKKES
>gi|57112491|ref|XP_549080.1| [Canis lupus familiaris] gi|57112491|ref|XP_549080.1| ;E = 9.2e-27 pos:215 to 274 ; PREDICTED similar to Homeobox protein CDX 4 (Caudal type homeobox protein 4) [Canis familiaris] 532
KEKYRVVYTDHQRLELEKEFHCNRYITIQRKSELAVNLGLSERQVKIWFQNRRAKERKTI
>gi|57110821|ref|XP_545535.1| [Canis lupus familiaris] gi|57110821|ref|XP_545535.1| ;E = 4.3e-25 pos:202 to 261 ; PREDICTED similar to homeo box D12 [Canis familiaris] 533
TRKKRKPYTKQQIAELENEFLLNEFINRQKRKELSNRLNLSDQQVKIWFQNRRMKKKRVV
>gi|57106663|ref|XP_543624.1| [Canis lupus familiaris] gi|57106663|ref|XP_543624.1| ;E = 4.9e-43 pos:156 to 215 ; PREDICTED similar to Homeobox protein Hox C4 (Hox 3 5) isoform 4 [Canis familiaris] gi|73996160|ref|XP_856443 1| PREDICTED similar to Homeobox protein Hox C4 (Hox 3 5) isoform 8 [Canis familiaris] 534
PKRSRTAYTRQQVLELEKEFHYNRYLTRRRRIEIAHSLCLSERQIKIWFQNRRMKWKKDH
>gi|57091665|ref|XP_548179.1| [Canis lupus familiaris] gi|57091665|ref|XP_548179.1| ;E = 1.8e-39 pos:146 to 205 ; PREDICTED similar to homeo box B8 [Canis familiaris] 535
RRRGRQTYSRYQTLELEKEFLFNPYLTRKRRIEVSHALGLTERQVKIWFQNRRMKWKKEN
>gi|56791852|gb|AAW30427.1| [Oikopleura dioica] gi|56791852|gb|AAW30427.1| ;E = 1.2e-24 pos:38 to 97 ; Cdx3 [Oikopleura dioica] 536
KDKYRVVYSDTQRLELEKEFAFNKYITIQRKGELSQQLNLTERQVKIWFQNRRAKERKIS
>gi|56791848|gb|AAW30425.1| [Oikopleura dioica] gi|56791848|gb|AAW30425.1| ;E = 1.4e-24 pos:123 to 182 ; Cdx1 [Oikopleura dioica] 537
RDKYRVVYSNYQRVELEKEYNFNKYITIRRKVELSKMLDLSERQVKIWFQNRRAKERKMV
>gi|56791844|gb|AAW30423.1| [Oikopleura dioica] gi|56791844|gb|AAW30423.1| ;E = 8.6e-29 pos:158 to 217 ; Gsx [Oikopleura dioica] 538
RKRSRTAFSGRQLLELENEFLTDSYLTRLRRVRIAQSLGLSEKQVKIWFQNRRVKQKKEE
>gi|56790313|ref|NP_571196.1| [Danio rerio] gi|56790313|ref|NP_571196.1| ;E = 1.9e-35 pos:190 to 249 ; homeo box B9a [Danio rerio] gi|4322080|gb|AAD15949 1| homeobox protein [Danio rerio] 539
SRKKRCPYTKYQTLELEKEFLFNMYLTRDRRHEVARLLNLTERQVKIWFQNRRMKMKKMN
>gi|567213|gb|AAA67125.1| [Mus musculus] gi|567213|gb|AAA67125.1| ;E = 1.4e-34 pos:325 to 384 ; homeobox protein 540
GRKKRCPYTKHQTLELEKEFLFNMYLTRERRLEISRSVHLTDRQVKIWFQNRRMKLKKMN
>gi|5669131|gb|AAD46175.1|AF151672_1 [Neanthes virens] gi|5669131|gb|AAD46175.1|AF151672_1 ;E = 2e-30 pos:28 to 87 ; Post1 homeobox protein [Nereis virens] 541
MRKKRKPYSKYQIAELEKEYVNNTYITKPKRWELSQRLNLSERQVKIWFQNRRMKEKKVT
>gi|5669125|gb|AAD46172.1|AF151669_1 [Neanthes virens] gi|5669125|gb|AAD46172.1|AF151669_1 ;E = 1.8e-28 pos:6 to 58 ; Lox4 homeobox protein [Nereis virens] 542
EERGRQTYSRYQTLELEKEFRFNHYLTRKRRMEIAHVLCLTEHQIKIWFQNRR
>gi|5669121|gb|AAD46170.1|AF151667_1 [Neanthes virens] gi|5669121|gb|AAD46170.1|AF151667_1 ;E = 5.5e-42 pos:11 to 70 ; sex combs reduced homeobox protein [Nereis virens] 543
SKRTRTSYTRHQTLELEKEFHFNRYLTRRRRIEIAHALNLTERQIKIWFQNRRMKWKKEH
>gi|5669117|gb|AAD46168.1|AF151665_1 [Neanthes virens] gi|5669117|gb|AAD46168.1|AF151665_1 ;E = 1.2e-37 pos:32 to 91 ; Hox3 homeobox protein [Nereis virens] 544
SKRARTAYNSAQLVELEKEFHFNRYLCRPRRIEMAALLSLSERQIKIWFQNRRMKYKKDQ
>gi|56605944|ref|NP_998001.2| [Danio rerio] gi|56605944|ref|NP_998001.2| ;E = 1.8e-26 pos:129 to 188 ; caudal type homeo box transcription factor 1 a [Danio rerio] gi|56381877|dbj|BAC54033 2| homeodomain protein Cdx1a [Danio rerio] gi|133777490|gb|AAI15218 1| Cdx1a protein [Danio rerio] 545
KDKYRVVYSDVQRLELEKEFHFSRYITIRRKAELAGTLNLSERQVKIWFQNRRAKERKMN
>gi|56549067|gb|AAV97697.1| [Oreochromis niloticus] gi|56549067|gb|AAV97697.1| ;E = 1.1e-33 pos:8 to 67 ; Hox protein [Oreochromis niloticus] 546
TRNKRCPYTKRQTLELEKEFLYNMYLTRDRRLEVAGLLNLTERQVKIWFQNRRMKMKKLM
>gi|56549019|gb|AAV97673.1| [Oreochromis niloticus] gi|56549019|gb|AAV97673.1| ;E = 2.1e-25 pos:1 to 48 ; Hox protein [Oreochromis niloticus] 547
TLELEKEFLFNMYLTRDRRHEVARALNLTERQVKIWFQNRRMKMKKQN
>gi|56549013|gb|AAV97670.1| [Oreochromis niloticus] gi|56549013|gb|AAV97670.1| ;E = 8.1e-30 pos:1 to 48 ; Hox protein [Oreochromis niloticus] 548
TLELEKEFHFNRYLTRRRRIETAHALCLTERQIKIWFQNRRMKWKKEN
>gi|56269680|gb|AAV85466.1| [Euprymna scolopes] gi|56269680|gb|AAV85466.1| ;E = 2.3e-30 pos:173 to 232 ; Gsx homeodomain protein [Euprymna scolopes] 549
SKRIRTAFTSTQLLELEREFASNMYLSRLRRIEIATYLNLSEKQVKIWFQNRRVKYKKEG
>gi|56118560|ref|NP_571518.2| [Danio rerio] gi|56118560|ref|NP_571518.2| ;E = 1.6e-36 pos:137 to 196 ; pancreatic and duodenal homeobox 1 [Danio rerio] gi|50417228|gb|AAH78192 1| Pancreatic and duodenal homeobox 1 [Danio rerio] 550
NKRTRTAYTRAQLLELEKEFLFNKYISRPRRVELALTLSLTERHIKIWFQNRRMKWKKEE
>gi|56118550|ref|NP_001008017.1| [Xenopus (Silurana) tropicalis] gi|56118550|ref|NP_001008017.1| ;E = 1.2e-37 pos:217 to 276 ; homeobox A1 [Xenopus (Silurana) tropicalis] gi|51895944|gb|AAH80895 1| Homeobox A1 [Xenopus tropicalis] 551
PNTARTNFTTKQLTELEKEFHFNKYLTRARRVEIAAALQLNETQVKIWFQNRRMKQKKRE
>gi|5596524|gb|AAD45595.1|AF144680_1 [Lingula anatina] gi|5596524|gb|AAD45595.1|AF144680_1 ;E = 3.2e-27 pos:1 to 56 ; Post 2 homeodomain protein [Lingula anatina] 552
RKPYTRYQTMVLENEFLNNAYITRQKRWEISCKLHLSERQVKVWFQNRRMKRKKLN
>gi|5596522|gb|AAD45594.1|AF144679_1 [Lingula anatina] gi|5596522|gb|AAD45594.1|AF144679_1 ;E = 1.7e-29 pos:9 to 68 ; Post 1 homeodomain protein [Lingula anatina] 553
MRKKRKPYSKYQIAELEREYVSNTYISKPKRWELSQRLQLSERQVKIWFQNRRMKEKKVK
>gi|5596520|gb|AAD45593.1|AF144678_1 [Lingula anatina] gi|5596520|gb|AAD45593.1|AF144678_1 ;E = 1.2e-39 pos:6 to 65 ; Lox4 homeodomain protein [Lingula anatina] 554
RRRGRQTYSRFQTLELEKEFQFNHYLTRKRRIEVAHALCLTERQIKIWFQNRRMKLKKER
>gi|5596516|gb|AAD45591.1|AF144676_1 [Lingula anatina] gi|5596516|gb|AAD45591.1|AF144676_1 ;E = 1.9e-40 pos:5 to 64 ; Lox5 homeodomain protein [Lingula anatina] 555
QKRTRQTYTRYQTLELEKEFHYNRYLTRRRRIEIAHHLGLTERQIKIWFQNRRMKWKKEN
>gi|5596514|gb|AAD45590.1|AF144675_1 [Lingula anatina] gi|5596514|gb|AAD45590.1|AF144675_1 ;E = 6.8e-43 pos:3 to 62 ; antennapedia like homeodomain protein [Lingula anatina] 556
RKRGRHTYSRHQTLELEKEFHFNRYLTRRRRIEIAHALCLTERQIKIWFQNRRMKWKKEN
>gi|5596512|gb|AAD45589.1|AF144674_1 [Lingula anatina] gi|5596512|gb|AAD45589.1|AF144674_1 ;E = 1.4e-41 pos:7 to 66 ; sex combs reduced homeodomain protein [Lingula anatina] 557
SKRTRTSYTRHQTLELEKEFHFNRYLTRRRRIEIAHALNLTERQIKIWFQNRRMKWKKEQ
>gi|5596510|gb|AAD45588.1|AF144673_1 [Lingula anatina] gi|5596510|gb|AAD45588.1|AF144673_1 ;E = 4.5e-38 pos:8 to 67 ; Hox3 homeodomain protein [Lingula anatina] 558
TKRARTAYTSAQLVELEKEFHFNRYLCRPRRIEMAALLNLTERQIKIWFQNRRMKHAKRN
>gi|5596508|gb|AAD45587.1|AF144672_1 [Lingula anatina] gi|5596508|gb|AAD45587.1|AF144672_1 ;E = 4.4e-39 pos:16 to 75 ; labial homeodomain protein [Lingula anatina] 559
PNMGRTNFSDKQLTELEKEFHFNKYLTRARRIEIAAALGLNETQVKIWFQNRRMKQKKRM
>gi|557550|gb|AAA58497.1| [Homo sapiens] gi|557550|gb|AAA58497.1| ;E = 3e-30 pos:185 to 244 ; GAX 560
PRKERTAFTKEQIRELEAEFAHHNYLTRLRRYEIAVNLDLTERQVKVWFQNRRMKWKRVK
>gi|55742132|ref|NP_001006787.1| [Xenopus (Silurana) tropicalis] gi|55742132|ref|NP_001006787.1| ;E = 1.6e-39 pos:149 to 208 ; homeobox C8 [Xenopus (Silurana) tropicalis] gi|49523091|gb|AAH75597 1| Homeobox C8 [Xenopus tropicalis] gi|89267398|emb|CAJ82460 1| homeo box C8 [Xenopus tropicalis] 561
RRSGRQTYSRYQTLELEKEFLFNPYLTRKRRIEVSHALGLTERQVKIWFQNRRMKWKKEN
>gi|55628352|ref|XP_527698.1| [Pan troglodytes] gi|55628352|ref|XP_527698.1| ;E = 3.2e-38 pos:191 to 250 ; PREDICTED similar to Homeobox protein Hox A3 (Hox 1E) isoform 6 [Pan troglodytes] gi|114612522|ref|XP_001162341 1| PREDICTED similar to Homeobox protein Hox A3 (Hox 1E) isoform 1 [Pan troglodytes] gi|114612524|ref|XP_001162377 1| PREDICTED similar to Homeobox protein Hox A3 (Hox 1E) isoform 2 [Pan troglodytes] gi|114612527|ref|XP_001162460 1| PREDICTED similar to Homeobox protein Hox A3 (Hox 1E) isoform 3 [Pan troglodytes] gi|114612529|ref|XP_001162505 1| PREDICTED similar to Homeobox protein Hox A3 (Hox 1E) isoform 4 [Pan troglodytes] gi|114612531|ref|XP_001162547 1| PREDICTED similar to Homeobox protein Hox A3 (Hox 1E) isoform 5 [Pan troglodytes] 562
SKRARTAYTSAQLVELEKEFHFNRYLCRPRRVEMANLLNLTERQIKIWFQNRRMKYKKDQ
>gi|55628252|ref|XP_519009.1| [Pan troglodytes] gi|55628252|ref|XP_519009.1| ;E = 1.4e-37 pos:229 to 288 ; PREDICTED hypothetical protein [Pan troglodytes] 563
PNAVRTNFTTKQLTELEKEFHFNKYLTRARRVEIAASLQLNETQVKIWFQNRRMKQKKRE
>gi|55614053|ref|XP_515926.1| [Pan troglodytes] gi|55614053|ref|XP_515926.1| ;E = 2.9e-25 pos:202 to 261 ; PREDICTED homeobox D12 [Pan troglodytes] 564
ARKKRKPYTKQQIAELENEFLVNEFINRQKRKELSNRLNLSDQQVKIWFQNRRMKKKRVV
>gi|5554|emb|CAA47611.1| [Aedes aegypti] gi|5554|emb|CAA47611.1| ;E = 8.7e-43 pos:6 to 65 ; abdominal A homologue [Aedes aegypti] 565
RRRGRQTYTRFQTLELEKEFHFNHYLTRRRRIEIAHALCLTERQIKIWFQNRRMKLKKEL
>gi|555494|gb|AAA49397.1| [Notophthalmus viridescens] gi|555494|gb|AAA49397.1| ;E = 1.1e-42 pos:3 to 62 ; homeobox protein 566
GKRSRTSYTRYQTLELEKEFHFNRYLTRRRRIEIANNLCLNERQIKIWFQNRRMKWKKDS
>gi|553929|gb|AAA37846.1| [Mus musculus] gi|553929|gb|AAA37846.1| ;E = 7.6e-38 pos:44 to 103 ; homeobox mh23 related protein 567
SKRVRTTYTSAQLVELEKEFHFNRYLCRPRRVEMANLLNLTERQIKIWFQNRRMKYKKDQ
>gi|553346|gb|AAA36004.1| [Homo sapiens] gi|553346|gb|AAA36004.1| ;E = 8.6e-41 pos:11 to 70 ; homeobox protein [Homo sapiens] 568
SGRRAQTYTRYQTLELEKEFHYNRYLTRRRRIEIAHALCLTERQIKIWFQNRRMKWKKES
>gi|55139436|gb|AAV41382.1| [Porcellio scaber] gi|55139436|gb|AAV41382.1| ;E = 9.3e-37 pos:1 to 59 ; abdominal B [Porcellio scaber] 569
RKKRKPYSKFQTLELEKEFLYNAYVSKQKRWELARNLNLTERQVKIWFQNRRMKKKKNS
>gi|547655|sp|Q01622.1|HLOX2_HELRO [Helobdella robusta] gi|547655|sp|Q01622.1|HLOX2_HELRO ;E = 2.5e-38 pos:217 to 276 ; RecName Full Homeobox protein LOX2 gi|9444|emb|CAA78665 1| lox2 [Helobdella robusta] 570
RRRGRQTYTRYQTLELEKEFKFNRYLTRRRRIELSHTLYLTERQIKIWFQNRRMKEKKEV
>gi|547649|sp|Q04649.1|CDX2_MESAU [Mesocricetus auratus] gi|547649|sp|Q04649.1|CDX2_MESAU ;E = 7.8e-27 pos:185 to 244 ; RecName Full Homeobox protein CDX 2 AltName Full Caudal type homeobox protein 2 gi|587458|emb|CAA57162 1| cdx3 [Mesocricetus auratus] 571
KDKYRVVYTDHQRLELEKEFHYSRYITIRRKAELAATLGLSERQVKIWFQNRRAKERKIN
>gi|54695572|gb|AAV38158.1| [synthetic construct] gi|54695572|gb|AAV38158.1| ;E = 3e-30 pos:186 to 245 ; mesenchyme homeo box 2 (growth arrest specific homeo box) [synthetic construct] gi|61367296|gb|AAX42978 1| mesenchyme homeobox 2 [synthetic construct] 572
PRKERTAFTKEQIRELEAEFAHHNYLTRLRRYEIAVNLDLTERQVKVWFQNRRMKWKRVK
>gi|54607270|gb|AAL23667.2| [Tribolium castaneum] gi|54607270|gb|AAL23667.2| ;E = 2.2e-43 pos:220 to 279 ; cephalothorax [Tribolium castaneum] 573
TKRQRTSYTRYQTLELEKEFHFNRYLTRRRRIEIAHALCLTERQIKIWFQNRRMKWKKEH
>gi|545156|gb|AAB29803.1| [Notophthalmus viridescens] gi|545156|gb|AAB29803.1| ;E = 1.7e-25 pos:1 to 60 ; homeobox gene NvHBox 3 product type 1 homeodomain [Notophthalmus viridescens newts tail Peptide Partial 60 aa] 574
TRKKRCPYTKYQIRELEREFFFSVYINKEKRLQLSRMLNLTDRQVKIWFQNRRMKEKKIN
>gi|545155|gb|AAB29802.1| [Notophthalmus viridescens] gi|545155|gb|AAB29802.1| ;E = 3.1e-37 pos:1 to 60 ; homeobox gene NvHBox 2 7 product type 1 homeodomain [Notophthalmus viridescens newts tail Peptide Partial 60 aa] 575
SKRAATAYTSAQLVELEKEFHFNRYLCRPRRVEMANLLSLTERQIKIWFQNRRMKYKKDQ
>gi|545154|gb|AAB29801.1| [Ambystoma mexicanum] gi|545154|gb|AAB29801.1| ;E = 1.1e-34 pos:1 to 60 ; homeobox gene Ahox 4 5 product homeodomain [Ambystoma mexicanum axolotls blastemal tissues Peptide Partial 61 aa] 576
GRKKRCPYTKHQTLELEKEFLFNMYLTRERRLEISKSVNLTDRQVKIWFQNRRMKLKKMS
>gi|5441871|dbj|BAA82371.1| [Paralichthys olivaceus] gi|5441871|dbj|BAA82371.1| ;E = 1.2e-43 pos:11 to 70 ; Hoxb 5 [Paralichthys olivaceus] 577
GKRARTAYTRYQTLELEKEFHFNRYLTRRRRIEIAHTLCLTERQIKIWFQNRRMKWKKDN
>gi|5441267|dbj|BAA82361.1| [Paralichthys olivaceus] gi|5441267|dbj|BAA82361.1| ;E = 2.4e-43 pos:146 to 205 ; Hoxd 4 [Paralichthys olivaceus] 578
PKRSRTAYTRQQVLELEKEFHFNRYLTRRRRIEIAHTLCLSERQIKIWFQNRRMKWKKDH
>gi|54399754|gb|AAV34195.1| [Diplosoma listerianum] gi|54399754|gb|AAV34195.1| ;E = 1e-26 pos:80 to 139 ; ParaHox CDX [Diplosoma listerianum] 579
KDKYRVVYSDHQRLELEKEFRFSRYITIRRRSELAEQLCLSERQVKIWFQNRRAKERKAS
>gi|54261740|ref|NP_571176.2| [Danio rerio] gi|54261740|ref|NP_571176.2| ;E = 2.1e-43 pos:200 to 259 ; homeo box B5a [Danio rerio] gi|60392406|sp|P09014 2|HXB5A_DANRE RecName Full Homeobox protein Hox B5a Short Hox B5 AltName Full Zf 21 gi|26984637|emb|CAD59114 1| SI dZ254O17 4 (homeo box protein B5a) [Danio rerio] gi|47938028|gb|AAH71493 1| Homeo box B5a [Danio rerio] 580
GKRARTAYTRYQTLELEKEFHFNRYLTRRRRIEIAHALCLSERQIKIWFQNRRMKWKKDN
>gi|541626|gb|AAC46491.1| [Tribolium castaneum] gi|541626|gb|AAC46491.1| ;E = 3.4e-40 pos:183 to 242 ; fushi tarazu [Tribolium castaneum] gi|1093401|prf||2103337A fushi tarazu gene 581
NKRTRQTYTRYQTLELEKEFHFNKYLTRRRRIEIAESLRLTERQIKIWFQNRRMKAKKDT
>gi|54144469|ref|NP_001005771.1| [Danio rerio] gi|54144469|ref|NP_001005771.1| ;E = 7.5e-39 pos:149 to 208 ; homeo box C8a [Danio rerio] gi|82234789|sp|Q68EH7 1|HXC8A_DANRE RecName Full Homeobox protein Hox C8a gi|51327258|gb|AAH80255 1| Homeo box C8a [Danio rerio] gi|123295380|emb|CAM16418 1| homeo box C8a [Danio rerio] gi|182890004|gb|AAI65923 1| Hoxc8a protein [Danio rerio] 582
RRNGRQTYSRYQTLELEKEFLFNPYLTRKRRIEVSHALSLTERQVKIWFQNRRMKWKKEN
>gi|53749672|ref|NP_001005427.1| [Gallus gallus] gi|53749672|ref|NP_001005427.1| ;E = 3e-30 pos:185 to 244 ; mesenchyme homeobox 2 [Gallus gallus] gi|14572594|emb|CAC42831 1| MOX 2 protein [Gallus gallus] 583
PRKERTAFTKEQIRELEAEFAHHNYLTRLRRYEIAVNLDLTERQVKVWFQNRRMKWKRVK
>gi|53749656|ref|NP_571612.2| [Danio rerio] gi|53749656|ref|NP_571612.2| ;E = 2.1e-43 pos:201 to 260 ; homeo box B5b [Danio rerio] gi|50417206|gb|AAH78285 1| Homeo box B5b [Danio rerio] 584
GKRARTAYTRYQTLELEKEFHFNRYLTRRRRIEIAHALCLSERQIKIWFQNRRMKWKKDN
>gi|53734117|gb|AAH83312.1| [Danio rerio] gi|53734117|gb|AAH83312.1| ;E = 4.3e-35 pos:184 to 243 ; Hoxb9a protein [Danio rerio] 585
SRKKRCPYTKYQTLELEKEFLFNMYLTRDRRHEVARLLNLTERQVKIWFQNRRMKKKKKK
>gi|53733782|gb|AAH83307.1| [Danio rerio] gi|53733782|gb|AAH83307.1| ;E = 4.3e-42 pos:119 to 178 ; Hoxc6a protein [Danio rerio] gi|197247195|gb|AAI65049 1| Hoxc6a protein [Danio rerio] 586
RRRGRQIYSRYQTLELEKEFHFNRYLTRRRRIEIANALCLTERQIKIWFQNRRMKWKKET
>gi|52693900|dbj|BAD51739.1| [Gryllus bimaculatus] gi|52693900|dbj|BAD51739.1| ;E = 1.4e-27 pos:23 to 82 ; caudal [Gryllus bimaculatus] 587
KDKYRVVYSDHQRLELEKEFHYSRYITIRRKAELAASLGLSERQVKIWFQNRRAKERKQV
>gi|522335|gb|AAA37842.1| [Mus musculus] gi|522335|gb|AAA37842.1| ;E = 2.1e-43 pos:194 to 253 ; homeobox protein 588
GKRARTAYTRYQTLELEKEFHFNRYLTRRRRIEIAHALCLSERQIKIWFQNRRMKWKKDN
>gi|520622|emb|CAA84521.1| [Branchiostoma floridae] gi|520622|emb|CAA84521.1| ;E = 4.5e-34 pos:15 to 74 ; Hox 9 homeodomain protein [Branchiostoma floridae] gi|745781|prf||2016458H Hox 9 gene 589
SRKKRCPYTRFQTLELEKEFLYNMYLTRERRYEISQHVNLTERQVKIWFQNRRMKMKKMS
>gi|520620|emb|CAA84520.1| [Branchiostoma floridae] gi|520620|emb|CAA84520.1| ;E = 1.3e-41 pos:3 to 62 ; Hox 8 homeodomain protein [Branchiostoma floridae] gi|745780|prf||2016458G Hox 8 gene 590
RRRGRQTYSRYQTLELEKEFHFNKYLTRRRRIEIAHALGLTERQIKIWFQNRRMKLKKEA
>gi|520616|emb|CAA84518.1| [Branchiostoma floridae] gi|520616|emb|CAA84518.1| ;E = 4.6e-41 pos:134 to 193 ; Hox 6 homeodomain protein [Branchiostoma floridae] gi|745778|prf||2016458E Hox 6 gene 591
KKRGRQTYTRYQTLELEKEFHFNKYLTRKRRIEIAHLLGLTERQIKIWFQNRRMKWKKEN
>gi|520614|emb|CAA84517.1| [Branchiostoma floridae] gi|520614|emb|CAA84517.1| ;E = 2.7e-43 pos:6 to 65 ; Hox 5 homeodomain protein [Branchiostoma floridae] gi|745777|prf||2016458D Hox 5 gene 592
NKRTRTAYTRYQTLELEKEFHFNRYLTRRRRIEIAHALCLTERQIKIWFQNRRMKWKKEN
>gi|520612|emb|CAA84516.1| [Branchiostoma floridae] gi|520612|emb|CAA84516.1| ;E = 4.7e-42 pos:9 to 68 ; Hox 4 homeodomain protein [Branchiostoma floridae] gi|745776|prf||2016458C Hox 4 gene 593
TKRSRTAYTRQQVLELEKEFHFNRYLTRRRRIEIAHSLGLTERQIKIWFQNRRMKWKKDN
>gi|520610|emb|CAA84515.1| [Branchiostoma floridae] gi|520610|emb|CAA84515.1| ;E = 1.8e-35 pos:15 to 74 ; Hox 2 homeodomain protein [Branchiostoma floridae] gi|745775|prf||2016458B Hox 2 gene 594
SRRLRTVFTNTQLLELEKEFHYNKYVCKPRRKEIASYLDLNERQVKIWFQNRRMRQKRRD
>gi|520608|emb|CAA84514.1| [Branchiostoma floridae] gi|520608|emb|CAA84514.1| ;E = 1.4e-37 pos:12 to 71 ; Hox 1 homeodomain protein [Branchiostoma floridae] gi|745774|prf||2016458A Hox 1 gene 595
PNNGRTNFTTKQLTELEKEFHYNKYLTRARRVEIAAALNLNETQVKIWFQNRRMKQKKRE
>gi|520606|emb|CAA84522.1| [Branchiostoma floridae] gi|520606|emb|CAA84522.1| ;E = 9.5e-32 pos:13 to 72 ; Hox 10 homeodomain protein [Branchiostoma floridae] 596
GRKKRCPYTKYQILELEKEFLFNMYVSRERRQEISRHVNLSDRQVKIWFQNRRMKMKRMN
>gi|5163362|gb|AAD40649.1|AF144893_1 [Priapulus caudatus] gi|5163362|gb|AAD40649.1|AF144893_1 ;E = 1.2e-38 pos:12 to 71 ; abdominal B homeodomain protein [Priapulus caudatus] 597
VRKKRKPYTKYQTLELEKEFLFNAYVSKQKRWELARTLNLTERQVKIWFQNRRMKSKKSN
>gi|5163360|gb|AAD40648.1|AF144892_1 [Priapulus caudatus] gi|5163360|gb|AAD40648.1|AF144892_1 ;E = 3.8e-33 pos:12 to 71 ; HB4 homeodomain protein [Priapulus caudatus] 598
VRSKRKPYSKQQIVDLEKEYKVNPYITRQRRFEMAHNLGLSERQVKIWFQNRRMKTKKHL
>gi|5163358|gb|AAD40647.1|AF144891_1 [Priapulus caudatus] gi|5163358|gb|AAD40647.1|AF144891_1 ;E = 7e-39 pos:6 to 65 ; ultrabithorax homeodomain protein [Priapulus caudatus] 599
RRRGRQTYTRYQTLELEKEFRFNHYLTRRRRIEMSQALCLTERQIKIWFQNRRMKLKKET
>gi|5163356|gb|AAD40646.1|AF144890_1 [Priapulus caudatus] gi|5163356|gb|AAD40646.1|AF144890_1 ;E = 1.1e-41 pos:1 to 60 ; HB3 homeodomain protein [Priapulus caudatus] 600
RRRGRQTYTRFQTLELEKEFHFNRYLTRRRRIEIANMLCLTERQIKIWFQNRRMKWKKEK
>gi|5163354|gb|AAD40645.1|AF144889_1 [Priapulus caudatus] gi|5163354|gb|AAD40645.1|AF144889_1 ;E = 5.4e-42 pos:2 to 61 ; HB2 homeodomain protein [Priapulus caudatus] 601
RKRGRQTYTRYQTLELEKEFHFNRYLTRRRRIEIANMLCLTERQIKIWFQNRRMKWKKEC
>gi|51513017|gb|AAH80434.1| [Xenopus laevis] gi|51513017|gb|AAH80434.1| ;E = 2.6e-20 pos:229 to 288 ; Hoxd13 protein [Xenopus laevis] 602
GRKKRVPYTKLQLKELENEYAMNKFINKDKRRRISATTNLSERQVTIWFQNRRVKDKKIV
>gi|51476|emb|CAA34518.1| [Mus musculus] gi|51476|emb|CAA34518.1| ;E = 2.6e-42 pos:141 to 200 ; unnamed protein product [Mus musculus] gi|241279|gb|AAB20717 1| homeobox protein 3 3 [Mus sp ] 603
RRRGRQIYSRYQTLELEKEFHFNRYLTRRRRIEIANALCLTERQIKIWFQNRRMKWKKES
>gi|51474|emb|CAA34517.1| [Mus musculus] gi|51474|emb|CAA34517.1| ;E = 2.6e-42 pos:59 to 118 ; unnamed protein product [Mus musculus] 604
RRRGRQIYSRYQTLELEKEFHFNRYLTRRRRIEIANALCLTERQIKIWFQNRRMKWKKES
>gi|51434|emb|CAA42078.1| [Mus musculus] gi|51434|emb|CAA42078.1| ;E = 1.6e-36 pos:199 to 258 ; 297 aa protein [Mus musculus] 605
PRGLRTNFTTRQLTELEKEFHFNKYLSRARRVEIAPTLELNETQVKIWFQNRRMKQKKRE
>gi|51415|emb|CAA44541.1| [Mus musculus] gi|51415|emb|CAA44541.1| ;E = 3.7e-34 pos:266 to 325 ; Hox 4 5 [Mus musculus] 606
GREKRCPYTKHQTLELEKEFLFNMYLTRERRLEISKSVNLTDRQVKIWFQNRRMKLKKMS
>gi|51390|emb|CAA29934.1| [Mus musculus] gi|51390|emb|CAA29934.1| ;E = 5.4e-43 pos:137 to 196 ; unnamed protein product [Mus musculus] gi|861031|emb|CAA68494 1| 2 3 gene product [Mus musculus] 607
RKRGRQTYTRYQTLELEKEFHYNRYLTRRRRIEIAHTLCLTERQIKIWFQNRRMKWKKEN
>gi|51374|emb|CAA31889.1| [Mus musculus] gi|51374|emb|CAA31889.1| ;E = 1.6e-43 pos:1 to 60 ; Hox 1 4 protein (147 AA) [Mus musculus] 608
PKRSRTAYTRQQVLELEKEFHFNRYLTRRRRIEIAHTLCLSERQVKIWFQNRRMKWKKDH
>gi|509231|emb|CAA48883.1| [Gallus gallus] gi|509231|emb|CAA48883.1| ;E = 1.7e-27 pos:6 to 65 ; CHox cad [Gallus gallus] 609
KDKYRVVYTDHQRLELEKEFHYSRYITIRRKAELAAALGLTERQVKIWFQNRRAKERKVN
>gi|50838802|ref|NP_074043.3| [Rattus norvegicus] gi|50838802|ref|NP_074043.3| ;E = 9.5e-36 pos:146 to 205 ; pancreatic and duodenal homeobox 1 [Rattus norvegicus] gi|454392|gb|AAA18355 1| islet duodenum homeobox 1 610
NKRTRTAYTRAQLLELEKEFLFNKYISRPRRVELAVMLNLTERHIKIWFQNRRMKWKKEE
>gi|5081330|gb|AAD39349.1|AF085283_1 [Nematostella vectensis] gi|5081330|gb|AAD39349.1|AF085283_1 ;E = 1.3e-32 pos:128 to 187 ; hox2 protein [Nematostella vectensis] 611
SKRIRTAYTSMQLLELEKEFSQNRYLSRLRRIQIAALLDLSEKQVKIWFQNRRVKWKKDK
>gi|5081328|gb|AAD39348.1| [Nematostella vectensis] gi|5081328|gb|AAD39348.1| ;E = 8.7e-33 pos:158 to 217 ; hox6 protein [Nematostella vectensis] 612
SQKKRFTFTQRQLVELEKEFHFSKYLTRTRRIEIATTLKLTEMQIKIWFQNRRMKWKGEF
>gi|50784490|ref|XP_423451.1| [Gallus gallus] gi|50784490|ref|XP_423451.1| ;E = 5.4e-35 pos:194 to 253 ; PREDICTED similar to Hox 3 2 [Gallus gallus] 613
TRKKRCPYTKYQTLELEKEFLFNMYLTRDRRYEVARVLNLTERQVKIWFQNRGMKMKKMN
>gi|50750405|ref|XP_421990.1| [Gallus gallus] gi|50750405|ref|XP_421990.1| ;E = 2.4e-43 pos:146 to 205 ; PREDICTED homeo box D4 isoform 2 [Gallus gallus] 614
PKRSRTAYTRQQVLELEKEFHFNRYLTRRRRIEIAHTLCLSERQIKIWFQNRRMKWKKDH
>gi|50745908|ref|XP_420293.1| [Gallus gallus] gi|50745908|ref|XP_420293.1| ;E = 7.2e-27 pos:152 to 211 ; PREDICTED similar to caudal type homeobox protein CDXB [Gallus gallus] 615
REKYRVVYTDHQRLELEKEFHYNRYITIRRKSELAANLRLSERQVKIWFQNRRAKERKLM
>gi|505633|gb|AAA19240.1| [Drosophila melanogaster] gi|505633|gb|AAA19240.1| ;E = 2.1e-42 pos:322 to 381 ; sex combs reduced homeodomain protein 616
TKRQRTSYTRYQTLELEKEFHFNRYLTRRRRIEIAHALCLTERQIKIWFQDRRMKWKKEH
>gi|50400184|gb|AAT76439.1| [Euscorpius flavicaudis] gi|50400184|gb|AAT76439.1| ;E = 1.5e-22 pos:1 to 52 ; caudal [Euscorpius flavicaudis] 617
TDHQRLELEKEFHYSRYITIRRKSELASSLGLSERQVKIWFQNRRAKERKQA
>gi|50370280|gb|AAH75791.1| [Homo sapiens] gi|50370280|gb|AAH75791.1| ;E = 9.7e-22 pos:322 to 381 ; Homeobox A13 [Homo sapiens] 618
GRKKRVPYTKVQLKELEREYATNKFITKDKRRRISATTNLSERQVTIWFQNRRVKEKKVI
>gi|50363247|gb|AAT75330.1| [Polyodon spathula] gi|50363247|gb|AAT75330.1| ;E = 1.2e-22 pos:190 to 247 ; Hoxa 11 [Polyodon spathula] 619
IRKKRCPYTKYQIRELEREFFFSVYINKEKRLQLSRMLNLTDRQVKIWFQNRRMKEKK
>gi|5031761|ref|NP_005513.1| [Homo sapiens] gi|5031761|ref|NP_005513.1| ;E = 1.4e-37 pos:229 to 288 ; homeobox A1 isoform a [Homo sapiens] gi|6166216|sp|P49639 2|HXA1_HUMAN RecName Full Homeobox protein Hox A1 AltName Full Hox 1F gi|500757|gb|AAA86954 1| HOX A1 homeodomain protein gi|21595839|gb|AAH32547 1| Homeobox A1 [Homo sapiens] gi|51094984|gb|EAL24228 1| homeo box A1 [Homo sapiens] gi|61364253|gb|AAX42514 1| homeobox A1 [synthetic construct] gi|61364262|gb|AAX42515 1| homeobox A1 [synthetic construct] gi|119614267|gb|EAW93861 1| homeobox A1 isoform CRA_a [Homo sapiens] gi|123979962|gb|ABM81810 1| homeobox A1 [synthetic construct] gi|123994725|gb|ABM84964 1| homeobox A1 [synthetic construct] gi|208968487|dbj|BAG74082 1| homeobox A1 [synthetic construct] 620
PNAVRTNFTTKQLTELEKEFHFNKYLTRARRVEIAASLQLNETQVKIWFQNRRMKQKKRE
>gi|5031759|ref|NP_005514.1| [Homo sapiens] gi|5031759|ref|NP_005514.1| ;E = 1.7e-25 pos:241 to 300 ; homeobox A11 [Homo sapiens] gi|13124744|sp|P31270 2|HXA11_HUMAN RecName Full Homeobox protein Hox A11 AltName Full Hox 1I gi|2745851|gb|AAB94761 1| homeobox A11 [Homo sapiens] gi|3930577|gb|AAC80455 1| homeobox A11 [Homo sapiens] gi|26454733|gb|AAH40948 1| Homeobox A11 [Homo sapiens] gi|51094976|gb|EAL24220 1| homeo box A11 [Homo sapiens] gi|119614294|gb|EAW93888 1| homeobox A11 isoform CRA_b [Homo sapiens] gi|208968491|dbj|BAG74084 1| homeobox A11 [synthetic construct] 621
TRKKRCPYTKYQIRELEREFFFSVYINKEKRLQLSRMLNLTDRQVKIWFQNRRMKEKKIN
>gi|50233777|ref|NP_571618.1| [Danio rerio] gi|50233777|ref|NP_571618.1| ;E = 5.7e-21 pos:236 to 295 ; homeo box C13a [Danio rerio] gi|60392440|sp|Q6JIY5 1|HXCDA_DANRE RecName Full Homeobox protein Hox C13a gi|42491592|gb|AAS16937 1| Hoxc13a [Danio rerio] 622
GRKKRVPYTKIQLKELEKEYAASKFITKDKRRRISATTNLSERQVTIWFQNRRVKEKKFV
>gi|5020076|gb|AAD38009.1|AF146649_1 [Tribolium castaneum] gi|5020076|gb|AAD38009.1|AF146649_1 ;E = 1.6e-41 pos:5 to 64 ; ultrathorax [Tribolium castaneum] 623
RRRGRQTYTRYQTLELEKEFHTNHYLTRRRRIEMAHALCLTERQIKIWFQNRRMKLKKEI
>gi|5002502|dbj|BAA78622.1| [Branchiostoma floridae] gi|5002502|dbj|BAA78622.1| ;E = 4.7e-42 pos:171 to 230 ; AmphiHox4 [Branchiostoma floridae] 624
TKRSRTAYTRQQVLELEKEFHFNRYLTRRRRIEIAHSLGLTERQIKIWFQNRRMKWKKDN
>gi|5002500|dbj|BAA78621.1| [Branchiostoma floridae] gi|5002500|dbj|BAA78621.1| ;E = 1.8e-35 pos:106 to 165 ; AmphiHox2 [Branchiostoma floridae] 625
SRRLRTVFTNTQLLELEKEFHYNKYVCKPRRKEIASYLDLNERQVKIWFQNRRMRQKRRD
>gi|49903787|gb|AAH76488.1| [Danio rerio] gi|49903787|gb|AAH76488.1| ;E = 2.5e-27 pos:139 to 198 ; Cdx4 protein [Danio rerio] gi|197246985|gb|AAI64427 1| Cdx4 protein [Danio rerio] 626
KEKYRVVYTDHQRLELEKEFHFNRYITIRRKSELAVNLGLSERQVKIWFQNRRAKERKLI
>gi|49901289|gb|AAH76021.1| [Danio rerio] gi|49901289|gb|AAH76021.1| ;E = 2.4e-29 pos:157 to 216 ; Mesenchyme homeobox 1 [Danio rerio] 627
ARKERTAFTKEQLRELEAEFTHHNYLTRLRRYEIAVNLDLTERQVKVWFQNRRMKWKRVK
>gi|496849|emb|CAA83978.1| [Girardia tigrina] gi|496849|emb|CAA83978.1| ;E = 6.7e-42 pos:122 to 181 ; DNA binding protein [Girardia tigrina] 628
HKRSRQTYTRYQTLELEKEFHFNKYLTRRRRIEIAHGLSLTERQIKIWFQNRRMKWKKDH
>gi|496847|emb|CAA83977.1| [Girardia tigrina] gi|496847|emb|CAA83977.1| ;E = 5.3e-31 pos:2 to 61 ; DNA binding protein [Girardia tigrina] 629
RVSAAIAYTNNQLVELEKEFHYNNYLARGRRTELSKQLLLTERQVKIWFQNRRMKQKKEK
>gi|496845|emb|CAA83976.1| [Girardia tigrina] gi|496845|emb|CAA83976.1| ;E = 2e-37 pos:14 to 73 ; DNA Binding Protein [Girardia tigrina] 630
YKRCRQAYSRQQTLELEKEFYYNQYLTRRRRIEIANSVCLSERQIKIWFQNRRMKYKKDV
>gi|49583|emb|CAA31888.1| [Cavia sp.] gi|49583|emb|CAA31888.1| ;E = 2.2e-35 pos:110 to 169 ; unnamed protein product [Cavia sp ] 631
TRKKRCPYTKHQTLELEKEFLFNMYLTRDRRYEVARLLNLTERQVKIWFQNRRMKMKKIN
>gi|49457548|emb|CAG47073.1| [Homo sapiens] gi|49457548|emb|CAG47073.1| ;E = 1.4e-43 pos:195 to 254 ; HOXA5 [Homo sapiens] 632
GKRARTAYTRYQTLELEKEFHFNHYLTRRRRIEIAHALCLSERQIKIWFQNRRMKWKKDN
>gi|4929895|pdb|1B8I|A [Drosophila melanogaster] gi|4929895|pdb|1B8I|A ;E = 1.1e-40 pos:20 to 79 ; Chain A Structure Of The Homeotic UbxEXDDNA TERNARY COMPLEX 633
RRRGRQTYTRYQTLELEKEFHTNHYLTRRRRIEMAHALSLTERQIKIWFQNRRMKLKKEI
>gi|4929545|gb|AAD34033.1|AF151696_1 [Pristionchus pacificus] gi|4929545|gb|AAD34033.1|AF151696_1 ;E = 1.3e-37 pos:122 to 181 ; MAB 5 [Pristionchus pacificus] 634
SKRTRQTYSRTQTLELEKEFHFNKYLTRKRRQEISESLHLTERQVKIWFQNRRMKHKKES
>gi|49169787|ref|NP_989926.1| [Gallus gallus] gi|49169787|ref|NP_989926.1| ;E = 1.6e-43 pos:129 to 188 ; homeobox A7 [Gallus gallus] gi|60392400|sp|Q90VZ9 1|HXA7_CHICK RecName Full Homeobox protein Hox A7 gi|15553502|gb|AAL01899 1|AF408695_1 homeodomain transcription factor HoxA 7 [Gallus gallus] gi|13872753|emb|CAC37629 1| Hoxa 7 protein [Gallus gallus] 635
RKRGRQTYTRYQTLELEKEFHFNRYLTRRRRIEIAHALCLTERQIKIWFQNRRMKWKKEH
>gi|49168590|emb|CAG38790.1| [Homo sapiens] gi|49168590|emb|CAG38790.1| ;E = 3e-30 pos:186 to 245 ; MEOX2 [Homo sapiens] 636
PRKERTAFTKEQIRELEAEFAHHNYLTRLRRYEIAVNLDLTERQVKVWFQNRRMKWKRVK
>gi|4894659|gb|AAD32578.1|AF124594_1 [Cassiopea xamachana] gi|4894659|gb|AAD32578.1|AF124594_1 ;E = 1.1e-31 pos:73 to 132 ; Scox 4 homeodomain protein [Cassiopea xamachana] 637
KRRKRMTYTSSQTLELEKEFLYNRYLAKDRRKELSQMLCLSERQVKIWFQNRRVKSKRGI
>gi|4894655|gb|AAD32576.1|AF124592_1 [Cassiopea xamachana] gi|4894655|gb|AAD32576.1|AF124592_1 ;E = 7.7e-33 pos:93 to 152 ; Scox 2 homeodomain protein [Cassiopea xamachana] 638
SKRIRTAYTSIQLLELEKEFQNNRYLSRLRRIQIAAMLDLTEKQVKIWFQNRRVKWKKDK
>gi|4894653|gb|AAD32575.1|AF124591_1 [Cassiopea xamachana] gi|4894653|gb|AAD32575.1|AF124591_1 ;E = 1.6e-28 pos:138 to 197 ; Scox 1 homeodomain protein [Cassiopea xamachana] 639
RHRKRMTYSRNQILELEKEFLYSRYLTKERRKDLSDSLRLTERQIKIWFQNRRTKSKKER
>gi|4885127|ref|NP_005184.1| [Homo sapiens] gi|4885127|ref|NP_005184.1| ;E = 1.5e-26 pos:173 to 232 ; caudal type homeobox 4 [Homo sapiens] gi|3023467|sp|O14627 1|CDX4_HUMAN RecName Full Homeobox protein CDX 4 AltName Full Caudal type homeobox protein 4 gi|2314825|gb|AAB66319 1| homeobox protein CDX4 [Homo sapiens] gi|4103945|gb|AAD01894 1| caudal 4 [Homo sapiens] gi|57209341|emb|CAI40795 1| caudal type homeobox 4 [Homo sapiens] gi|118764215|gb|AAI28234 1| Caudal type homeobox 4 [Homo sapiens] gi|119619073|gb|EAW98667 1| caudal type homeobox transcription factor 4 [Homo sapiens] 640
KEKYRVVYTDHQRLELEKEFHCNRYITIQRKSELAVNLGLSERQVKIWFQNRRAKERKMI
>gi|48734588|gb|AAN11403.2| [Neanthes virens] gi|48734588|gb|AAN11403.2| ;E = 1.1e-26 pos:5 to 64 ; caudal parahox protein Nvcdx [Nereis virens] 641
KDKYRVVYTDHQRLELEKEFHYSRYITIRRKAELAQNLNLSERQVKIWFQNRRAKERKQN
>gi|487337|gb|AAB60683.1| [Mus musculus] gi|487337|gb|AAB60683.1| ;E = 4.8e-38 pos:179 to 238 ; homeobox containing protein [Mus musculus] gi|1398929|gb|AAC52779 1| Hoxd3 gene product gi|1398931|gb|AAC52780 1| Hoxd3 gene product gi|74210733|dbj|BAE23694 1| unnamed protein product [Mus musculus] gi|1090526|prf||2019256A Hox D3 protein 642
SKRVRTAYTSAQLVELEKEFHFNRYLCRPRRVEMANLLNLTERQIKIWFQNRRMKYKKDQ
>gi|48476647|gb|AAT44526.1| [Oncopeltus fasciatus] gi|48476647|gb|AAT44526.1| ;E = 1.6e-37 pos:1 to 57 ; labial [Oncopeltus fasciatus] 643
GRTNFTNKQLTELEKEFHFNKYLTRARRIEIASALQLNETQVKIWFQNRRMKQKKRM
>gi|48476643|gb|AAT44524.1| [Oncopeltus fasciatus] gi|48476643|gb|AAT44524.1| ;E = 2e-25 pos:1 to 47 ; abdominal B [Oncopeltus fasciatus] 644
LELEKEFLFNAYVSKQKRWELARNLNLTERQVKIWFQNRRMKNKKNT
>gi|48476635|gb|AAT44520.1| [Oncopeltus fasciatus] gi|48476635|gb|AAT44520.1| ;E = 3.3e-43 pos:9 to 68 ; proboscipedia [Oncopeltus fasciatus] 645
PRRLRTAYTNTQLLELEKEFHFNKYLCRPRRIEIAASLDLTERQVKVWFQNRRMKHKRQT
>gi|48146025|emb|CAG33235.1| [Homo sapiens] gi|48146025|emb|CAG33235.1| ;E = 2.6e-42 pos:141 to 200 ; HOXC6 [Homo sapiens] 646
RRRGRQIYSRYQTLELEKEFHFNRYLTRRRRIEIANALCLTERQIKIWFQNRRMKWKKES
>gi|47971150|dbj|BAD22532.1| [Lethenteron japonicum] gi|47971150|dbj|BAD22532.1| ;E = 2e-40 pos:25 to 84 ; LjHox4x Homeobox [Lethenteron japonicum] 647
LKRARTAYTRYQALELEKEFHFNRYLTRRRRVEVAGALCLSERQIKIWFQNRRMKWKKDH
>gi|47971148|dbj|BAD22531.1| [Lethenteron japonicum] gi|47971148|dbj|BAD22531.1| ;E = 1.9e-42 pos:22 to 81 ; LjHox5w Homeobox [Lethenteron japonicum] 648
GKRSRTAYTRYQTLELEKEFHFNRYLTRRRRIEVANALCLSERQIKIWFQNRRMKWKKDN
>gi|47971146|dbj|BAD22530.1| [Lethenteron japonicum] gi|47971146|dbj|BAD22530.1| ;E = 7.7e-44 pos:22 to 81 ; LjHox5i Homeobox [Lethenteron japonicum] 649
GKRSRTAYTRYQTLELEKEFHFNRYLTRRRRIEIAHALCLTERQIKIWFQNRRMKWKKDN
>gi|47971144|dbj|BAD22529.1| [Lethenteron japonicum] gi|47971144|dbj|BAD22529.1| ;E = 2.4e-43 pos:22 to 81 ; LjHox6w Homeobox [Lethenteron japonicum] 650
RRRGRQTYSRYQTLELEKEFHFNRYLTRRRRIEIAHALCLTERQIKIWFQNRRMKWKKEH
>gi|47971142|dbj|BAD22528.1| [Lethenteron japonicum] gi|47971142|dbj|BAD22528.1| ;E = 2e-39 pos:14 to 73 ; LjHoxQ8 Homeobox [Lethenteron japonicum] 651
RRRGRQTYSRFQTLELEKEFLFNPYLTRKRRIEVSHALGLTERQVKIWFQNRRMKWKKEN
>gi|47971140|dbj|BAD22527.1| [Lethenteron japonicum] gi|47971140|dbj|BAD22527.1| ;E = 5.8e-38 pos:15 to 74 ; LjHox8p Homeobox [Lethenteron japonicum] 652
RRRGRQTYSRYQTLELEKEFLFNPHLTRKRRIEVSHALGLTERQVKIWFQNRRMKWKKEN
>gi|47971136|dbj|BAD22525.1| [Lethenteron japonicum] gi|47971136|dbj|BAD22525.1| ;E = 2.3e-36 pos:8 to 67 ; LjHox9r Homeobox [Lethenteron japonicum] 653
SRKKRCPYTKFQTLELEKEFLFNMYLTRDRRYEVARVLSLTERQVKIWFQNRRMKMKKMN
>gi|47971134|dbj|BAD22524.1| [Lethenteron japonicum] gi|47971134|dbj|BAD22524.1| ;E = 1.2e-38 pos:10 to 69 ; LjHox3d Homeobox [Lethenteron japonicum] 654
SKRARTAYTSAQLVELEKEFHFNRYLCRPRRVEMANLLNLTERQIKIWFQNRRMKYKKDH
>gi|47971132|dbj|BAD22523.1| [Lethenteron japonicum] gi|47971132|dbj|BAD22523.1| ;E = 1.5e-42 pos:24 to 83 ; LjHox4w Homeobox [Lethenteron japonicum] 655
LKRSRTAYTRQQVLELEKEFHFNRYLTRRRRIEIAHALCLTERQIKIWFQNRRMKWKKDH
>gi|47937864|gb|AAH71329.1| [Danio rerio] gi|47937864|gb|AAH71329.1| ;E = 1.1e-34 pos:258 to 317 ; Hoxd10a protein [Danio rerio] gi|157422873|gb|AAI53659 1| Hoxd10a protein [Danio rerio] gi|169154436|emb|CAQ15519 1| homeo box D10a [Danio rerio] 656
GRKKRCPYTKHQTLELEKEFLFNMYLTRERRLEISKSVNLTDRQVKIWFQNRRMKLKKMS
>gi|479301|pir||S33375 [Schistocerca gregaria] gi|479301|pir||S33375 ;E = 1.4e-38 pos:13 to 72 ; homeotic protein Abd B desert locust (fragment) 657
VRKKRKPYSKFQTLELEKEFLFNAYVSKQKRWELARNLNLTERQVKIWFQNRRMKNKKNS
>gi|477807|pir||B48428 [Cavia porcellus] gi|477807|pir||B48428 ;E = 2.2e-35 pos:114 to 173 ; homeotic protein Hox 1 7 (clone GPK5) guinea pig 658
TRKKRCPYTKHQTLELEKEFLFNMYLTRDRRYEVARLLNLTERQVKIWFQNRRMKMKKIN
>gi|4760774|dbj|BAA77406.1| [Dugesia japonica] gi|4760774|dbj|BAA77406.1| ;E = 3.1e-42 pos:115 to 174 ; PLOX6 Dj [Dugesia japonica] 659
HKRSRQTYTRYQTLELEKEFHFNKYLTRRRRIEIAHALSLTERQIKIWFQNRRMKWKKDH
>gi|4760772|dbj|BAA77405.1| [Dugesia japonica] gi|4760772|dbj|BAA77405.1| ;E = 1.9e-41 pos:187 to 246 ; PLOX5 Dj [Dugesia japonica] 660
NKRTRQTYTRHQTLELEKEFHFNKYLTRRRRIEIAHSLILTERQIKIWFQNRRMKWKKEH
>gi|4760770|dbj|BAA77404.1| [Dugesia japonica] gi|4760770|dbj|BAA77404.1| ;E = 1.5e-37 pos:116 to 175 ; PLOX4 Dj [Dugesia japonica] 661
FKRSRQAYSRQQTLELEKEFYYNQYLTRRRRIEIANSVCLSERQIKIWFQNRRMKYKKDV
>gi|4760768|dbj|BAA77403.1| [Dugesia japonica] gi|4760768|dbj|BAA77403.1| ;E = 7.4e-41 pos:237 to 296 ; PLOX3 Dj [Dugesia japonica] 662
SKRNRTAYTRQQILELEKEFHFNKYLTRKRRIEIAQSLQLSERQVKIWFQNRRMKWKKDH
>gi|4760766|dbj|BAA77402.1| [Dugesia japonica] gi|4760766|dbj|BAA77402.1| ;E = 1.3e-33 pos:51 to 110 ; PLOX2 Dj [Dugesia japonica] 663
SKRCRSAYTNNQLVELEKEFHYNNYLARGRRTELSKQLLLTERQVKIWFQNRRMKQKKEK
>gi|4758710|ref|NP_004518.1| [Homo sapiens] gi|4758710|ref|NP_004518.1| ;E = 3.4e-29 pos:171 to 230 ; mesenchyme homeobox 1 isoform 1 [Homo sapiens] gi|1709078|sp|P50221 1|MEOX1_HUMAN RecName Full Homeobox protein MOX 1 AltName Full Mesenchyme homeobox 1 gi|514309|gb|AAA19983 1| Mox1 gi|47479461|gb|AAH69506 1| Mesenchyme homeobox 1 [Homo sapiens] gi|47480988|gb|AAH69474 1| Mesenchyme homeobox 1 [Homo sapiens] gi|119572056|gb|EAW51671 1| mesenchyme homeobox 1 isoform CRA_a [Homo sapiens] gi|167773461|gb|ABZ92165 1| mesenchyme homeobox 1 [synthetic construct] 664
ARKERTAFTKEQLRELEAEFAHHNYLTRLRRYEIAVNLDLSERQVKVWFQNRRMKWKRVK
>gi|4758554|ref|NP_004494.1| [Homo sapiens] gi|4758554|ref|NP_004494.1| ;E = 2.6e-42 pos:141 to 200 ; homeobox C6 isoform 1 [Homo sapiens] gi|114145519|ref|NP_034595 2| homeobox C6 [Mus musculus] gi|34868679|ref|XP_345883 1| PREDICTED similar to homeobox C6 [Rattus norvegicus] gi|400007|sp|P10629 2|HXC6_MOUSE RecName Full Homeobox protein Hox C6 AltName Full Hox 3 3 AltName Full Hox 6 1 gi|115502398|sp|P09630 3|HXC6_HUMAN RecName Full Homeobox protein Hox C6 AltName Full Hox 3C AltName Full HHO C8 AltName Full CP25 gi|7446275|pir||S72429 homeotic protein HOX C6 (clone 211) human gi|1836128|gb|AAB46892 1| homeodomain containing protein [Homo sapiens] gi|49901568|gb|AAH74845 1| Homeobox C6 [Homo sapiens] gi|49902099|gb|AAH74844 1| Homeobox C6 [Homo sapiens] gi|119617153|gb|EAW96747 1| homeobox C6 isoform CRA_b [Homo sapiens] gi|148671996|gb|EDL03943 1| homeobox C6 [Mus musculus] gi|149031890|gb|EDL86802 1| homeo box C6 [Rattus norvegicus] gi|187954707|gb|AAI41062 1| Homeo box C6 [Mus musculus] 665
RRRGRQIYSRYQTLELEKEFHFNRYLTRRRRIEIANALCLTERQIKIWFQNRRMKWKKES
>gi|47559173|gb|AAT35589.1| [Strigamia maritima] gi|47559173|gb|AAT35589.1| ;E = 1.1e-25 pos:16 to 75 ; caudal [Strigamia maritima] 666
KDKYRVVYSDIQRLELEKEFHYSRYITIRRKAELAQLLGLSERQVKIWFQNRRAKERKQV
>gi|47551187|ref|NP_999774.1| [Strongylocentrotus purpuratus] gi|47551187|ref|NP_999774.1| ;E = 7.8e-30 pos:194 to 253 ; homeodomain protein [Strongylocentrotus purpuratus] gi|2809211|gb|AAB97687 1| SpHbox7 [Strongylocentrotus purpuratus] 667
RRTKRRPYSKLQIYELEKEFTTNMYLTRDRRSKLSQALDLTERQVKIWFQNRRMKMKKLN
>gi|47551093|ref|NP_999725.1| [Strongylocentrotus purpuratus] gi|47551093|ref|NP_999725.1| ;E = 2.4e-38 pos:190 to 249 ; homeobox hox 1 [Strongylocentrotus purpuratus] gi|2506527|sp|P13545 2|HMB1_STRPU RecName Full Homeobox protein HB1 AltName Full SPHBOX1 gi|1339973|dbj|BAA12813 1| homeobox [Strongylocentrotus purpuratus] 668
RKRCRQTYTRYQTLELEKEFHFNRYLTRRRRIELSHLLGLTERQIKIWFQNRRMKYKKES
>gi|47523050|ref|NP_999286.1| [Sus scrofa] gi|47523050|ref|NP_999286.1| ;E = 2.8e-28 pos:186 to 245 ; mesenchyme homeobox 2 [Sus scrofa] gi|15824328|gb|AAL09303 1|AF295686_1 growth arrest homeobox transcription factor GAX [Sus scrofa] 669
PRKERTAFTKEQIRELEAEFAHHNYLTRLRRYELAVNLDLTERQVKVWLQNRRMKWKRVK
>gi|47271408|ref|NP_571201.2| [Danio rerio] gi|47271408|ref|NP_571201.2| ;E = 2.5e-35 pos:195 to 254 ; homeo box D9a [Danio rerio] gi|34784079|gb|AAH56695 1| Homeo box D9a [Danio rerio] 670
TRKKRCPYTKYQTLELEKEFLYNMYLTRDRRYEVARILNLTERQVKIWFQNRRMKMKKMN
>gi|47229434|emb|CAF99422.1| [Tetraodon nigroviridis] gi|47229434|emb|CAF99422.1| ;E = 1.9e-37 pos:212 to 271 ; unnamed protein product [Tetraodon nigroviridis] 671
PNTVRTNFTTKQLTELEKEFHFNKYLTRARRVEIAAALQLNETQVKIWFQNRRMKQKKRE
>gi|47229433|emb|CAF99421.1| [Tetraodon nigroviridis] gi|47229433|emb|CAF99421.1| ;E = 7.5e-41 pos:624 to 683 ; unnamed protein product [Tetraodon nigroviridis] 672
SRRLRTAYTNTQLLELEKEFHFNKYLCRPRRVEIAALLDLTERQVKVWFQNRRMKHKRQT
>gi|47229432|emb|CAF99420.1| [Tetraodon nigroviridis] gi|47229432|emb|CAF99420.1| ;E = 2.1e-43 pos:160 to 219 ; unnamed protein product [Tetraodon nigroviridis] 673
GKRARTAYTRYQTLELEKEFHFNRYLTRRRRIEIAHALCLSERQIKIWFQNRRMKWKKDN
>gi|47229431|emb|CAF99419.1| [Tetraodon nigroviridis] gi|47229431|emb|CAF99419.1| ;E = 4e-35 pos:198 to 257 ; unnamed protein product [Tetraodon nigroviridis] 674
TRKKRCPYTKHQILELEKEFLFNTYLTRDRRYEVARLLNLTERQVKIWFQNRRMKMKKFN
>gi|47229430|emb|CAF99418.1| [Tetraodon nigroviridis] gi|47229430|emb|CAF99418.1| ;E = 1.6e-34 pos:618 to 677 ; unnamed protein product [Tetraodon nigroviridis] 675
GRKKRCPYTKHQTLELEKEFLFNMYLTRERRLEISKSVHLTDRQVKIWFQNRRMKLKKMT
>gi|47229429|emb|CAF99417.1| [Tetraodon nigroviridis] gi|47229429|emb|CAF99417.1| ;E = 5.2e-21 pos:235 to 294 ; unnamed protein product [Tetraodon nigroviridis] 676
GRKKRVPYTKVQLKELEREYAANKFITKDKRRRISAQTNLSERQVTIWFQNRRVKEKKVV
>gi|47228658|emb|CAG07390.1| [Tetraodon nigroviridis] gi|47228658|emb|CAG07390.1| ;E = 9.2e-21 pos:155 to 214 ; unnamed protein product [Tetraodon nigroviridis] 677
GRKKRVPYTKIQLKELEKEYAASKFITKDKRRRISAATNLSERQVTIWFQNRRVKEKKFI
>gi|47228657|emb|CAG07389.1| [Tetraodon nigroviridis] gi|47228657|emb|CAG07389.1| ;E = 1.1e-25 pos:173 to 232 ; unnamed protein product [Tetraodon nigroviridis] 678
TRKKRKPYSKLQLAELEGEFIMNEFITRQRRRELSDRLNLSDQQVKIWFQNRRMKKKRLM
>gi|47228656|emb|CAG07388.1| [Tetraodon nigroviridis] gi|47228656|emb|CAG07388.1| ;E = 4e-34 pos:469 to 528 ; unnamed protein product [Tetraodon nigroviridis] 679
GRKKRCPYTKHQTLELEKEFLFNMYLSRERRLEISRSINLTDRQVKIWFQNRRMKLKKLN
>gi|47228655|emb|CAG07387.1| [Tetraodon nigroviridis] gi|47228655|emb|CAG07387.1| ;E = 2.6e-42 pos:371 to 430 ; unnamed protein product [Tetraodon nigroviridis] 680
RRRGRQIYSRYQTLELEKEFHFNRYLTRRRRIEIANALCLTERQIKIWFQNRRMKWKKES
>gi|47228654|emb|CAG07386.1| [Tetraodon nigroviridis] gi|47228654|emb|CAG07386.1| ;E = 4.3e-43 pos:63 to 122 ; unnamed protein product [Tetraodon nigroviridis] 681
GKRSRTSYTRYQTLELEKEFHFNRYLSRRRRIEIAHNLCLNERQIKIWFQNRRMKWKKDS
>gi|47227205|emb|CAG00567.1| [Tetraodon nigroviridis] gi|47227205|emb|CAG00567.1| ;E = 1e-29 pos:136 to 195 ; unnamed protein product [Tetraodon nigroviridis] 682
SKRMRTAFTSTQLLELEREFTSNMYLSRLRRIEIATYLNLSEKQVKIWFQNRRVKTKRRA
>gi|47225515|emb|CAG11998.1| [Tetraodon nigroviridis] gi|47225515|emb|CAG11998.1| ;E = 1.5e-20 pos:6 to 65 ; unnamed protein product [Tetraodon nigroviridis] 683
GRKKRVPYTKVQLKELEREYAANKFITKDKRRRISVQTNLTERQVTIWFQNRRVKEKKIV
>gi|47225514|emb|CAG11997.1| [Tetraodon nigroviridis] gi|47225514|emb|CAG11997.1| ;E = 3.4e-25 pos:212 to 271 ; unnamed protein product [Tetraodon nigroviridis] 684
TRKKRCPYSKYQIRELEREFFFSVYINKEKRLQLSRMLNLTDRQVKIWFQNRRMKEKKLN
>gi|47225512|emb|CAG11995.1| [Tetraodon nigroviridis] gi|47225512|emb|CAG11995.1| ;E = 3.4e-37 pos:1 to 56 ; unnamed protein product [Tetraodon nigroviridis] 685
RTAYTNTQLLELEKEFHFNKYLCRPRRVEIAALLDLTEKQVKVWFQNRRMKHKRQT
>gi|47224729|emb|CAG00323.1| [Tetraodon nigroviridis] gi|47224729|emb|CAG00323.1| ;E = 2.6e-26 pos:601 to 660 ; unnamed protein product [Tetraodon nigroviridis] 686
RRKKRCPYSKQQIRELEREFLFNIYINKDRRMQLSHLLRLTDRQVKIWFQNRRMKEKKLK
>gi|47224728|emb|CAG00322.1| [Tetraodon nigroviridis] gi|47224728|emb|CAG00322.1| ;E = 2e-39 pos:150 to 209 ; unnamed protein product [Tetraodon nigroviridis] 687
PKRLRTAYTRQQVLELEKEFHFSRYLTRRRRVEVAHTLCLSERQVKVWFQNRRMRWKKDN
>gi|47223354|emb|CAG04215.1| [Tetraodon nigroviridis] gi|47223354|emb|CAG04215.1| ;E = 2.6e-36 pos:137 to 196 ; unnamed protein product [Tetraodon nigroviridis] 688
NKRTRTAYTRAQLLELEKEFLFNRYISRPRRVELALTLNLTERHIKIWFQNRRMKWKKEE
>gi|47218582|emb|CAG10281.1| [Tetraodon nigroviridis] gi|47218582|emb|CAG10281.1| ;E = 4e-34 pos:18 to 77 ; unnamed protein product [Tetraodon nigroviridis] 689
GRKKRCPYTKHQTLELEKEFLFNMYLSRERRLEISRSINLTDRQVKIWFQNRRMKLKKLN
>gi|47218112|emb|CAG09984.1| [Tetraodon nigroviridis] gi|47218112|emb|CAG09984.1| ;E = 2.2e-35 pos:186 to 245 ; unnamed protein product [Tetraodon nigroviridis] 690
TRKKRCPYTKYQTLELEKEFLYNMYLTRDRRYEVARILSLTERQVKIWFQNRRMKMKKLN
>gi|47218111|emb|CAG09983.1| [Tetraodon nigroviridis] gi|47218111|emb|CAG09983.1| ;E = 1.3e-34 pos:472 to 531 ; unnamed protein product [Tetraodon nigroviridis] 691
GRKKRCPYTKHQTLELEKEFLFNMYLSRERRLEISRSVNLTDRQVKIWFQNRRMKLKKMS
>gi|47218110|emb|CAG09982.1| [Tetraodon nigroviridis] gi|47218110|emb|CAG09982.1| ;E = 2.6e-25 pos:11 to 70 ; unnamed protein product [Tetraodon nigroviridis] 692
TRKKRKPYSKPQLAELENEFLMNEFINRQKRKELSDRLDLSDQQVKIWFQNRRMKKKRLM
>gi|47217001|emb|CAG01629.1| [Tetraodon nigroviridis] gi|47217001|emb|CAG01629.1| ;E = 2.4e-22 pos:225 to 284 ; unnamed protein product [Tetraodon nigroviridis] 693
GRKKRIPYTKVQLKELEKEYAANKFITKDKRRKISAATNLSERQITIWFQNRRVKEKKFV
>gi|47217000|emb|CAG01628.1| [Tetraodon nigroviridis] gi|47217000|emb|CAG01628.1| ;E = 9.2e-44 pos:693 to 752 ; unnamed protein product [Tetraodon nigroviridis] 694
GRRGRQTYTRYQTLELEKEFHFNRYLTRRRRIEIAHALCLTERQIKIWFQNRRMKWKKEN
>gi|47216999|emb|CAG01627.1| [Tetraodon nigroviridis] gi|47216999|emb|CAG01627.1| ;E = 1e-43 pos:242 to 301 ; unnamed protein product [Tetraodon nigroviridis] 695
GKRARTAYTRYQTLELEKEFHFNRYLTRRRRIEIAHALCLTERQIKIWFQNRRMKWKKDN
>gi|47216997|emb|CAG01625.1| [Tetraodon nigroviridis] gi|47216997|emb|CAG01625.1| ;E = 2.6e-42 pos:80 to 139 ; unnamed protein product [Tetraodon nigroviridis] 696
PKRSRTAYTRQQVLELEKEFHYNRYLTRRRRVEIAHTLCLSERQIKIWFQNRRMKWKKDH
>gi|47216996|emb|CAG01624.1| [Tetraodon nigroviridis] gi|47216996|emb|CAG01624.1| ;E = 7.5e-41 pos:173 to 232 ; unnamed protein product [Tetraodon nigroviridis] 697
SRRLRTAYTNTQLLELEKEFHFNKYLCRPRRVEIAALLDLTERQVKVWFQNRRMKHKRQT
>gi|47213842|emb|CAG00646.1| [Tetraodon nigroviridis] gi|47213842|emb|CAG00646.1| ;E = 1.9e-35 pos:195 to 254 ; unnamed protein product [Tetraodon nigroviridis] 698
HNAIRTNFTTKQLTELEKEFHFNKYLTRARRVEVAASLELNETQVKIWFQNRRMKQKKRE
>gi|47213841|emb|CAG00645.1| [Tetraodon nigroviridis] gi|47213841|emb|CAG00645.1| ;E = 5e-31 pos:96 to 155 ; unnamed protein product [Tetraodon nigroviridis] 699
SKRTRTAYTSAQLVELEKEFHFSRYLCRPRRVEMAGLLNLQERQIKIWFPHRRLKPKKGE
>gi|47213840|emb|CAG00644.1| [Tetraodon nigroviridis] gi|47213840|emb|CAG00644.1| ;E = 3.9e-39 pos:155 to 214 ; unnamed protein product [Tetraodon nigroviridis] 700
GRRGRQTYTRYQTLELEKEFHFNRYLTRRRRIEISHALCLTERQIKIWFQNRRMKLGVYG
>gi|47209558|emb|CAF93246.1| [Tetraodon nigroviridis] gi|47209558|emb|CAF93246.1| ;E = 2.3e-30 pos:139 to 198 ; unnamed protein product [Tetraodon nigroviridis] 701
PRKERTAFTKEQIRELESEFAHHNYLTRLRRYEIAVNLDLTERQVKVWFQNRRMKWKRVK
>gi|47207843|emb|CAF90661.1| [Tetraodon nigroviridis] gi|47207843|emb|CAF90661.1| ;E = 8e-34 pos:285 to 344 ; unnamed protein product [Tetraodon nigroviridis] 702
NSAIRTNFSTRQLTELEKEFHFSKYLTRARRVEIAATLELNETQVKIWFQNRRMKQKKRE
>gi|47191990|emb|CAF93267.1| [Tetraodon nigroviridis] gi|47191990|emb|CAF93267.1| ;E = 2.1e-39 pos:16 to 75 ; unnamed protein product [Tetraodon nigroviridis] 703
RRRGRQTYSRYQTLELEKEFLFNPYLTRKRRIEVSHALALTERQVKIWFQNRRMKWKKEN
>gi|471298|emb|CAA83536.1| [Girardia tigrina] gi|471298|emb|CAA83536.1| ;E = 1.8e-30 pos:53 to 112 ; DNA binding protein [Girardia tigrina] 704
QRKERTAFSKGQILELEKEFAVHNYLTRLRRYELAVALNLNERQIKVWFQNRRMKCKRSK
>gi|47115878|sp|Q8T940.1|UBX_JUNCO [Junonia coenia] gi|47115878|sp|Q8T940.1|UBX_JUNCO ;E = 1.6e-41 pos:159 to 218 ; RecName Full Homeotic protein ultrabithorax AltName Full JcUbx gi|18535620|gb|AAL71873 1| ultrabithorax [Junonia coenia] 705
RRRGRQTYTRYQTLELEKEFHTNHYLTRRRRIEMAHALCLTERQIKIWFQNRRMKLKKEI
>gi|46559386|ref|NP_034010.2| [Mus musculus] gi|46559386|ref|NP_034010.2| ;E = 3.7e-27 pos:154 to 213 ; caudal type homeo box 1 [Mus musculus] gi|18043503|gb|AAH19986 1| Caudal type homeo box 1 [Mus musculus] 706
KDKYRVVYTDHQRLELEKEFHYSRYITIRRKSELAANLGLTERQVKIWFQNRRAKERKVN
>gi|46395474|ref|NP_997060.1| [Gallus gallus] gi|46395474|ref|NP_997060.1| ;E = 2e-39 pos:95 to 154 ; homeo box D8 [Gallus gallus] gi|123283|sp|P23459 1|HXD8_CHICK RecName Full Homeobox protein Hox D8 AltName Full Chox M gi|62701|emb|CAA40445 1| CHOX M product [Gallus gallus] 707
RRRGRQTYSRFQTLELEKEFLFNPYLTRKRRIEVSHALGLTERQVKIWFQNRRMKWKKEN
>gi|46277831|gb|AAK77946.2| [Drosophila virilis] gi|46277831|gb|AAK77946.2| ;E = 1.8e-40 pos:504 to 563 ; homeodomain transcription factor labial [Drosophila virilis] 708
NNSGRTNFTNKQLTELEKEFHFNRYLTRARRIEIANTLQLNETQVKIWFQNRRMKQKKRV
>gi|46275824|ref|NP_034582.1| [Mus musculus] gi|46275824|ref|NP_034582.1| ;E = 3.2e-38 pos:192 to 251 ; homeobox A3 [Mus musculus] gi|2811092|sp|P02831 2|HXA3_MOUSE RecName Full Homeobox protein Hox A3 AltName Full Hox 1 5 AltName Full MO 10 gi|1888441|emb|CAA72404 1| homeobox containing transcription factor [Mus musculus] gi|66794501|gb|AAH96612 1| Homeo box A3 [Mus musculus] gi|148666235|gb|EDK98651 1| homeobox A3 isoform CRA_a [Mus musculus] gi|148666236|gb|EDK98652 1| homeobox A3 isoform CRA_a [Mus musculus] 709
SKRARTAYTSAQLVELEKEFHFNRYLCRPRRVEMANLLNLTERQIKIWFQNRRMKYKKDQ
>gi|46275810|ref|NP_032291.1| [Mus musculus] gi|46275810|ref|NP_032291.1| ;E = 1.6e-43 pos:180 to 239 ; homeobox A4 [Mus musculus] gi|26345064|dbj|BAC36181 1| unnamed protein product [Mus musculus] gi|148666239|gb|EDK98655 1| homeobox A4 [Mus musculus] 710
PKRSRTAYTRQQVLELEKEFHFNRYLTRRRRIEIAHTLCLSERQVKIWFQNRRMKWKKDH
>gi|46275806|ref|NP_034592.1| [Mus musculus] gi|46275806|ref|NP_034592.1| ;E = 2.3e-34 pos:238 to 297 ; homeobox C10 [Mus musculus] gi|26328901|dbj|BAC28189 1| unnamed protein product [Mus musculus] 711
GRKKRCPYTKHQTLELEKEFLFNMYLTRERRLEISKTINLTDRQVKIWFQNRRMKLKKMN
>gi|46048894|ref|NP_990074.1| [Gallus gallus] gi|46048894|ref|NP_990074.1| ;E = 6.6e-38 pos:159 to 218 ; homeobox B3 [Gallus gallus] gi|1708352|sp|P23682 2|HXB3_CHICK RecName Full Homeobox protein Hox B3 AltName Full Chox 2 7 gi|443794|emb|CAA52613 1| HOX(B3) (CHOX 2 7) [Gallus gallus] 712
SKRARTAYTSAQLVELEKEFHFNRYLCRPRRVEMANLLNLSERQIKIWFQNRRMKYKKDQ
>gi|46048762|ref|NP_990481.1| [Gallus gallus] gi|46048762|ref|NP_990481.1| ;E = 7.5e-41 pos:140 to 199 ; homeobox A2 [Gallus gallus] gi|585280|sp|Q08727 1|HXA2_CHICK RecName Full Homeobox protein Hox A2 gi|415800|emb|CAA52370 1| Hoxa2 protein [Gallus gallus] 713
SRRLRTAYTNTQLLELEKEFHFNKYLCRPRRVEIAALLDLTERQVKVWFQNRRMKHKRQT
>gi|4585806|emb|CAB40893.1| [Megaselia abdita] gi|4585806|emb|CAB40893.1| ;E = 4.2e-31 pos:51 to 110 ; zerknuellt protein [Megaselia abdita] 714
TKRSRTAFTSIQLLELENEFKKNKYLNRPRRIEISLRLSLSERQVKIWFQNRRMKSKKDR
>gi|4584727|emb|CAB40807.1| [Cupiennius salei] gi|4584727|emb|CAB40807.1| ;E = 3.8e-38 pos:245 to 304 ; abdominal B [Cupiennius salei] 715
VRKKRKPYSKFQTLELEKEFLFNAYVSKQKRWELARNLNLTERQVKIWFQNRRMKSKKTS
>gi|45775268|gb|AAS77231.1| [Lethenteron japonicum] gi|45775268|gb|AAS77231.1| ;E = 9e-41 pos:157 to 216 ; transcription factor Hox2 [Lethenteron japonicum] 716
SKRLRTAYTNTQLLELEKEFHFNKYLCRPRRVEIAALLDLTERQVKVWFQNRRMKHKRQT
>gi|45775266|gb|AAS77230.1| [Bugula turrita] gi|45775266|gb|AAS77230.1| ;E = 4.8e-29 pos:5 to 64 ; Hox class homeodomain containing protein Post2 [Bugula turrita] 717
SRKKRKPYTRYQTMVLETEFINNSYITRQKRWEISCRLRLTERQVKVWFQNRRMKRKKLN
>gi|45775264|gb|AAS77229.1| [Bugula turrita] gi|45775264|gb|AAS77229.1| ;E = 4.4e-41 pos:5 to 64 ; Hox class homeodomain containing protein Lox5 [Bugula turrita] 718
QKRTRQTYTRYQTLELEKEFHYNRYLTRRRRIEIAHTLGLTERQIKIWFQNRRMKWKKEN
>gi|45775262|gb|AAS77228.1| [Bugula turrita] gi|45775262|gb|AAS77228.1| ;E = 3.4e-40 pos:5 to 64 ; Hox class homeodomain containing protein Dfdb [Bugula turrita] 719
NKRTRTAYTRQQVLELEKEFHYNRYLTQRRRIEIAHTLTLSERQIKIWFQNRRMKWKKDH
>gi|45775260|gb|AAS77227.1| [Bugula turrita] gi|45775260|gb|AAS77227.1| ;E = 3.8e-43 pos:5 to 64 ; Hox class homeodomain containing protein Dfda [Bugula turrita] 720
PKRARTAYTRHQILELEKEFHFNRYLTRRRRIEIAHTLDLSERQIKIWFQNRRMKWKKEH
>gi|45772175|tpg|DAA05217.1| [Takifugu rubripes] gi|45772175|tpg|DAA05217.1| ;E = 6.6e-38 pos:215 to 274 ; TPA TPA_exp Hoxb3a [Takifugu rubripes] 721
SKRARTAYTSAQLVELEKEFHFNRYLCRPRRVEMANLLNLSERQIKIWFQNRRMKYKKDQ
>gi|45772171|tpg|DAA05215.1| [Takifugu rubripes] gi|45772171|tpg|DAA05215.1| ;E = 8e-34 pos:283 to 342 ; TPA TPA_exp Hoxb1a [Takifugu rubripes] 722
NSAIRTNFSTRQLTELEKEFHFSKYLTRARRVEIAATLELNETQVKIWFQNRRMKQKKRE
>gi|4558069|pdb|1B72|A [Homo sapiens] gi|4558069|pdb|1B72|A ;E = 2.6e-36 pos:34 to 93 ; Chain A Pbx1 Homeobox Protein Hox B1DNA TERNARY COMPLEX 723
PSGLRTNFTTRQLTELEKEFHFNKYLSRARRVEIAATLELNETQVKIWFQNRRMKQKKRE
>gi|4557673|ref|NP_000200.1| [Homo sapiens] gi|4557673|ref|NP_000200.1| ;E = 9.5e-36 pos:146 to 205 ; pancreatic and duodenal homeobox 1 [Homo sapiens] gi|1708540|sp|P52945 1|PDX1_HUMAN RecName Full Pancreas duodenum homeobox protein 1 Short PDX 1 AltName Full Insulin promoter factor 1 Short IPF 1 AltName Full Islet duodenum homeobox 1 Short IDX 1 AltName Full Somatostatin transactivating factor 1 Short STF 1 AltName Full Insulin upstream factor 1 Short IUF 1 AltName Full Glucose sensitive factor Short GSF gi|929923|gb|AAA74012 1| insulin promoter factor 1 gi|1197838|gb|AAA88820 1| insulin promoter factor 1 gi|1486365|emb|CAA68169 1| insulin promoter factor 1 (IPF 1) [Homo sapiens] gi|1839457|gb|AAB47101 1| insulin promoter factor 1 IPF 1 [Homo sapiens] gi|2665701|gb|AAB88463 1| insulin promoter factor 1 [Homo sapiens] gi|55662850|emb|CAH72544 1| pancreatic and duodenal homeobox 1 [Homo sapiens] gi|94963115|gb|AAI11593 1| PDX1 protein [synthetic construct] gi|119628825|gb|EAX08420 1| insulin promoter factor 1 homeodomain transcription factor [Homo sapiens] gi|208968645|dbj|BAG74161 1| pancreatic and duodenal homeobox 1 [synthetic construct] 724
NKRTRTAYTRAQLLELEKEFLFNKYISRPRRVELAVMLNLTERHIKIWFQNRRMKWKKEE
>gi|45553381|ref|NP_996219.1| [Drosophila melanogaster] gi|45553381|ref|NP_996219.1| ;E = 1.6e-41 pos:261 to 320 ; ultrabithorax isoform F [Drosophila melanogaster] gi|45446510|gb|AAS65158 1| ultrabithorax isoform F [Drosophila melanogaster] 725
RRRGRQTYTRYQTLELEKEFHTNHYLTRRRRIEMAHALCLTERQIKIWFQNRRMKLKKEI
>gi|45553289|ref|NP_996171.1| [Drosophila melanogaster] gi|45553289|ref|NP_996171.1| ;E = 1.8e-43 pos:293 to 352 ; antennapedia isoform N [Drosophila melanogaster] gi|45553295|ref|NP_996174 1| antennapedia isoform D [Drosophila melanogaster] gi|195344085|ref|XP_002038619 1| GM10522 [Drosophila sechellia] gi|195568836|ref|XP_002102418 1| GD19515 [Drosophila simulans] gi|45446389|gb|AAS65109 1| antennapedia isoform D [Drosophila melanogaster] gi|45446390|gb|AAS65110 1| antennapedia isoform N [Drosophila melanogaster] gi|194133640|gb|EDW55156 1| GM10522 [Drosophila sechellia] gi|194198345|gb|EDX11921 1| GD19515 [Drosophila simulans] 726
RKRGRQTYTRYQTLELEKEFHFNRYLTRRRRIEIAHALCLTERQIKIWFQNRRMKWKKEN
>gi|45553285|ref|NP_996169.1| [Drosophila melanogaster] gi|45553285|ref|NP_996169.1| ;E = 1.8e-43 pos:284 to 343 ; antennapedia isoform F [Drosophila melanogaster] gi|45553291|ref|NP_996172 1| antennapedia isoform E [Drosophila melanogaster] gi|45446387|gb|AAS65107 1| antennapedia isoform E [Drosophila melanogaster] gi|45446388|gb|AAS65108 1| antennapedia isoform F [Drosophila melanogaster] 727
RKRGRQTYTRYQTLELEKEFHFNRYLTRRRRIEIAHALCLTERQIKIWFQNRRMKWKKEN
>gi|45553281|ref|NP_996167.1| [Drosophila melanogaster] gi|45553281|ref|NP_996167.1| ;E = 1.8e-43 pos:297 to 356 ; antennapedia isoform J [Drosophila melanogaster] gi|45553283|ref|NP_996168 1| antennapedia isoform I [Drosophila melanogaster] gi|45553287|ref|NP_996170 1| antennapedia isoform L [Drosophila melanogaster] gi|45553297|ref|NP_996175 1| antennapedia isoform M [Drosophila melanogaster] gi|123317|sp|P02833 1|ANTP_DROME RecName Full Homeotic protein antennapedia gi|156947|gb|AAA28376 1| Antennapedia differentiation protein gi|156949|gb|AAA70214 1| antennapedia protein gi|156951|gb|AAA70216 1| antennapedia protein gi|1805742|emb|CAA27417 1| antennapedia protein [Drosophila melanogaster] gi|4389423|gb|AAD19793 1| homeodomain protein [Drosophila melanogaster] gi|45446391|gb|AAS65111 1| antennapedia isoform I [Drosophila melanogaster] gi|45446392|gb|AAS65112 1| antennapedia isoform J [Drosophila melanogaster] gi|45446393|gb|AAS65113 1| antennapedia isoform L [Drosophila melanogaster] gi|45446394|gb|AAS65114 1| antennapedia isoform M [Drosophila melanogaster] gi|224976|prf||1205216A gene Antp 728
RKRGRQTYTRYQTLELEKEFHFNRYLTRRRRIEIAHALCLTERQIKIWFQNRRMKWKKEN
>gi|45553279|ref|NP_996166.1| [Drosophila melanogaster] gi|45553279|ref|NP_996166.1| ;E = 1.8e-43 pos:280 to 339 ; antennapedia isoform K [Drosophila melanogaster] gi|45553293|ref|NP_996173 1| antennapedia isoform G [Drosophila melanogaster] gi|45446385|gb|AAS65105 1| antennapedia isoform G [Drosophila melanogaster] gi|45446386|gb|AAS65106 1| antennapedia isoform K [Drosophila melanogaster] 729
RKRGRQTYTRYQTLELEKEFHFNRYLTRRRRIEIAHALCLTERQIKIWFQNRRMKWKKEN
>gi|45553273|ref|NP_996163.1| [Drosophila melanogaster] gi|45553273|ref|NP_996163.1| ;E = 3.3e-43 pos:193 to 252 ; proboscipedia isoform B [Drosophila melanogaster] gi|45446404|gb|AAS65120 1| proboscipedia isoform B [Drosophila melanogaster] 730
PRRLRTAYTNTQLLELEKEFHFNKYLCRPRRIEIAASLDLTERQVKVWFQNRRMKHKRQT
>gi|45553271|ref|NP_996162.1| [Drosophila melanogaster] gi|45553271|ref|NP_996162.1| ;E = 3.3e-43 pos:193 to 252 ; proboscipedia isoform C [Drosophila melanogaster] gi|45446403|gb|AAS65119 1| proboscipedia isoform C [Drosophila melanogaster] 731
PRRLRTAYTNTQLLELEKEFHFNKYLCRPRRIEIAASLDLTERQVKVWFQNRRMKHKRQT
>gi|45553267|ref|NP_996161.1| [Drosophila melanogaster] gi|45553267|ref|NP_996161.1| ;E = 3.3e-43 pos:188 to 247 ; proboscipedia isoform D [Drosophila melanogaster] gi|45446402|gb|AAS65118 1| proboscipedia isoform D [Drosophila melanogaster] 732
PRRLRTAYTNTQLLELEKEFHFNKYLCRPRRIEIAASLDLTERQVKVWFQNRRMKHKRQT
>gi|45553119|ref|NP_996087.1| [Drosophila melanogaster] gi|45553119|ref|NP_996087.1| ;E = 1.3e-31 pos:298 to 357 ; intermediate neuroblasts defective [Drosophila melanogaster] gi|41618104|tpg|DAA02991 1| TPA_inf HDC10207 [Drosophila melanogaster] gi|45445888|gb|AAS65004 1| intermediate neuroblasts defective [Drosophila melanogaster] gi|115646555|gb|ABJ17080 1| RT01026p [Drosophila melanogaster] 733
SKRIRTAFTSTQLLELEREFSHNAYLSRLRRIEIANRLRLSEKQVKIWFQNRRVKQKKGG
>gi|45549028|ref|NP_476669.3| [Drosophila melanogaster] gi|45549028|ref|NP_476669.3| ;E = 3.3e-43 pos:198 to 257 ; proboscipedia isoform A [Drosophila melanogaster] gi|32470599|sp|P31264 2|HMPB_DROME RecName Full Homeotic protein proboscipedia gi|4389432|gb|AAD19802 1| homeodomain protein [Drosophila melanogaster] gi|45446405|gb|AAF54089 3| proboscipedia isoform A [Drosophila melanogaster] 734
PRRLRTAYTNTQLLELEKEFHFNKYLCRPRRIEIAASLDLTERQVKVWFQNRRMKHKRQT
>gi|454798|gb|AAA16288.1| [Styela plicata] gi|454798|gb|AAA16288.1| ;E = 2e-35 pos:39 to 98 ; homeobox protein 735
GRKKRVPYTKYQLLELEKEFHYNQYLSRERRQEVAKAVSLSDRQVKIWFQNRRMKWKKEK
>gi|45384234|ref|NP_990624.1| [Gallus gallus] gi|45384234|ref|NP_990624.1| ;E = 2.2e-42 pos:150 to 209 ; homeobox B4 [Gallus gallus] gi|123264|sp|P14840 1|HXB4_CHICK RecName Full Homeobox protein Hox B4 AltName Full Chox Z gi|63505|emb|CAA35614 1| unnamed protein product [Gallus gallus] 736
PKRSRTAYTRQQVLELEKEFHYNRYLTRRRRVEIAHSLCLSERQIKIWFQNRRMKWKKDH
>gi|45383838|ref|NP_989470.1| [Gallus gallus] gi|45383838|ref|NP_989470.1| ;E = 9.7e-22 pos:224 to 283 ; homeobox A13 [Gallus gallus] gi|20138643|sp|Q90X25 1|HXA13_CHICK RecName Full Homeobox protein Hox A13 gi|15418784|gb|AAK38163 1| homeo box A13 [Gallus gallus] 737
GRKKRVPYTKVQLKELEREYATNKFITKDKRRRISATTNLSERQVTIWFQNRRVKEKKVI
>gi|45383526|ref|NP_989642.1| [Gallus gallus] gi|45383526|ref|NP_989642.1| ;E = 9.4e-27 pos:178 to 237 ; caudal type homeobox 2 [Gallus gallus] gi|1737445|gb|AAB38964 1| homeobox protein [Gallus gallus] 738
KDKYRVVYTDHQRLELEKEFHYSRYITIRRKAELASSLGLSERQVKIWFQNRRAKERKIN
>gi|45383083|ref|NP_989879.1| [Gallus gallus] gi|45383083|ref|NP_989879.1| ;E = 3.2e-38 pos:173 to 232 ; homeobox A3 [Gallus gallus] gi|3201973|gb|AAC19377 1| homeodomain protein HOXD 3 [Gallus gallus] 739
SKRARTAYTSAQLVELEKEFHFNRYLCRPRRVEMANLLNLTERQIKIWFQNRRMKYKKDQ
>gi|45382933|ref|NP_989945.1| [Gallus gallus] gi|45382933|ref|NP_989945.1| ;E = 8.5e-27 pos:152 to 211 ; caudal type homeobox 4 [Gallus gallus] gi|13751864|gb|AAK38602 1|AF353624_1 caudal type homeobox protein CDXB [Gallus gallus] 740
KEKYRVVYTDHQRLELEKEFHCNRYITIRRKSELAANLGLSERQVKIWFQNRRAKERKII
>gi|45382913|ref|NP_989951.1| [Gallus gallus] gi|45382913|ref|NP_989951.1| ;E = 7.7e-27 pos:208 to 267 ; homeobox D11 [Gallus gallus] gi|400020|sp|P24342 2|HXD11_CHICK RecName Full Homeobox protein Hox D11 AltName Full Chox 4 6 AltName Full GHOX 4 6 AltName Full Chox 4E gi|211937|gb|AAA48822 1| homeodomain containing protein [Gallus gallus] 741
SRKKRCPYTKYQIRELEREFFFNVYINKEKRLQLSRMLNLTDRQVKIWFQNRRMKEKKLN
>gi|45382911|ref|NP_989950.1| [Gallus gallus] gi|45382911|ref|NP_989950.1| ;E = 1.7e-25 pos:225 to 284 ; homeobox A11 [Gallus gallus] gi|399992|sp|P31258 1|HXA11_CHICK RecName Full Homeobox protein Hox A11 AltName Full Ghox 1I AltName Full Chox 1 9 gi|211939|gb|AAA48823 1| homeodomain containing protein [Gallus gallus] 742
TRKKRCPYTKYQIRELEREFFFSVYINKEKRLQLSRMLNLTDRQVKIWFQNRRMKEKKIN
>gi|45382751|ref|NP_990007.1| [Gallus gallus] gi|45382751|ref|NP_990007.1| ;E = 1.7e-27 pos:137 to 196 ; caudal type homeobox 1 [Gallus gallus] gi|11559418|dbj|BAB18778 1| caudal type homeodomain protein [Gallus gallus] 743
KDKYRVVYTDHQRLELEKEFHYSRYITIRRKAELAAALGLTERQVKIWFQNRRAKERKVN
>gi|45382599|ref|NP_990580.1| [Gallus gallus] gi|45382599|ref|NP_990580.1| ;E = 3.3e-25 pos:198 to 257 ; homeobox D12 [Gallus gallus] gi|400023|sp|P24343 2|HXD12_CHICK RecName Full Homeobox protein Hox D12 AltName Full Chox 4 7 AltName Full Ghox 4 7 AltName Full Chox 4F gi|312775|emb|CAA43974 1| Ghox 4 7 [Gallus gallus] 744
SRKKRKPYTKQQIAELENEFLLNEFINRQKRKELSNRLNLSDQQVKIWFQNRRMKKKRVV
>gi|45382501|ref|NP_990242.1| [Gallus gallus] gi|45382501|ref|NP_990242.1| ;E = 1.8e-39 pos:144 to 203 ; homeo box B8 [Gallus gallus] gi|4099016|gb|AAD09228 1| Hoxb 8 [Gallus gallus] 745
RRRGRQTYSRYQTLELEKEFLFNPYLTRKRRIEVSHALGLTERQVKIWFQNRRMKWKKEN
>gi|45382451|ref|NP_990224.1| [Gallus gallus] gi|45382451|ref|NP_990224.1| ;E = 1.6e-39 pos:149 to 208 ; homeobox C8 [Gallus gallus] gi|60392437|sp|Q9YH13 1|HXC8_CHICK RecName Full Homeobox protein Hox C8 Short cHoxc 8 gi|4454161|emb|CAA63888 1| homeobox protein [Gallus gallus] 746
RRSGRQTYSRYQTLELEKEFLFNPYLTRKRRIEVSHALGLTERQVKIWFQNRRMKWKKEN
>gi|45382165|ref|NP_990765.1| [Gallus gallus] gi|45382165|ref|NP_990765.1| ;E = 2.3e-20 pos:234 to 293 ; homeobox D13 [Gallus gallus] gi|1170443|sp|P24344 3|HXD13_CHICK RecName Full Homeobox protein Hox D13 AltName Full Chox 4 8 AltName Full Chox 4G gi|289813|gb|AAA48824 1| homeobox protein hoxd13 747
GRKKRVPYTKLQLKELENEYAINKFINKDKRRRISAATNLSERQVTIWFQNRRVKDKKIV
>gi|45382107|ref|NP_990096.1| [Gallus gallus] gi|45382107|ref|NP_990096.1| ;E = 1.3e-29 pos:157 to 216 ; mesenchyme homeobox 1 [Gallus gallus] gi|4105141|gb|AAD02272 1| Mox 1 related protein [Gallus gallus] 748
SRKERTAFTKEQLRELEAEFAHHNYLTRLRRYEIAVNLDLTERQVKVWFQNRRMKWKRVK
>gi|45361687|ref|NP_989417.1| [Xenopus (Silurana) tropicalis] gi|45361687|ref|NP_989417.1| ;E = 2.7e-25 pos:152 to 211 ; caudal type homeobox 4 [Xenopus (Silurana) tropicalis] gi|16118866|gb|AAL14634 1|AF417199_1 cad3 [Xenopus tropicalis] gi|195540101|gb|AAI67866 1| Caudal type homeobox 4 [Xenopus tropicalis] gi|213624268|gb|AAI70865 1| Caudal type homeobox 4 [Xenopus tropicalis] gi|213624270|gb|AAI70869 1| Caudal type homeobox 4 [Xenopus tropicalis] 749
KEKYRVVYTDHQRLELEKEFHYSRYITIRRKTELAASLRLSERQVKIWFQNRRAKERKLF
>gi|45361677|ref|NP_989416.1| [Xenopus (Silurana) tropicalis] gi|45361677|ref|NP_989416.1| ;E = 2e-27 pos:149 to 208 ; caudal type homeobox 1 [Xenopus (Silurana) tropicalis] gi|82217132|sp|Q90X89 1|CDX1_XENTR RecName Full Homeobox protein CDX 1 gi|16118864|gb|AAL14633 1|AF417198_1 cad2 [Xenopus tropicalis] 750
KDKYRVVYTDHQRLELEKEFHYSRYITIRRKAELAASLALTERQVKIWFQNRRAKERKVN
>gi|45361263|ref|NP_989209.1| [Xenopus (Silurana) tropicalis] gi|45361263|ref|NP_989209.1| ;E = 4e-26 pos:149 to 208 ; caudal type homeobox 2 [Xenopus (Silurana) tropicalis] gi|16118862|gb|AAL14632 1|AF417197_1 cad1 [Xenopus tropicalis] gi|38648967|gb|AAH63344 1| Caudal type homeobox 2 [Xenopus tropicalis] gi|89267401|emb|CAJ82366 1| caudal type homeo box transcription factor 2 [Xenopus tropicalis] 751
KDKYRVVYTDQQRLELEKEFHYSRYITIRRKAELAANLGLSERQVKIWFQNRRAKERKIT
>gi|45360913|ref|NP_988879.1| [Xenopus (Silurana) tropicalis] gi|45360913|ref|NP_988879.1| ;E = 7.2e-35 pos:182 to 241 ; homeobox B9 [Xenopus (Silurana) tropicalis] gi|37590431|gb|AAH59757 1| Homeobox B9 [Xenopus tropicalis] gi|89269520|emb|CAJ82382 1| homeo box B9 [Xenopus tropicalis] 752
SRKKRCPYTKYQTLELEKEFLFNMYLTRDRRHEVARLLNLSERQVKIWFQNRRMKMKKLN
>gi|452480|gb|AAA16226.1| [Styela clava] gi|452480|gb|AAA16226.1| ;E = 2e-35 pos:11 to 70 ; homeobox protein 753
GRKKRVPYTKYQLLELEKEFHYNQYLSRERRQEVAKAVSLSDRQVKIWFQNRRMKWKKEK
>gi|4504469|ref|NP_002138.1| [Homo sapiens] gi|4504469|ref|NP_002138.1| ;E = 2.1e-43 pos:194 to 253 ; homeobox B5 [Homo sapiens] gi|114666352|ref|XP_001173004 1| PREDICTED homeobox B5 [Pan troglodytes] gi|400000|sp|P09067 3|HXB5_HUMAN RecName Full Homeobox protein Hox B5 AltName Full Hox 2A AltName Full HHO C10 AltName Full HU 1 gi|11138933|gb|AAG31553 1|AF287967_3 homeobox B5 [Homo sapiens] gi|184293|gb|AAA52682 1| homeobox protein gi|109659004|gb|AAI17248 1| Homeobox B5 [Homo sapiens] gi|119615143|gb|EAW94737 1| homeobox B5 [Homo sapiens] gi|189054616|dbj|BAG37466 1| unnamed protein product [Homo sapiens] gi|208968499|dbj|BAG74088 1| homeobox B5 [synthetic construct] 754
GKRARTAYTRYQTLELEKEFHFNRYLTRRRRIEIAHALCLSERQIKIWFQNRRMKWKKDN
>gi|4504465|ref|NP_002136.1| [Homo sapiens] gi|4504465|ref|NP_002136.1| ;E = 9.7e-41 pos:143 to 202 ; homeobox B2 [Homo sapiens] gi|123270|sp|P14652 1|HXB2_HUMAN RecName Full Homeobox protein Hox B2 AltName Full Hox 2H AltName Full Hox 2 8 AltName Full K8 gi|32382|emb|CAA34655 1| unnamed protein product [Homo sapiens] gi|49901881|gb|AAH74805 1| Homeobox B2 [Homo sapiens] gi|49902074|gb|AAH74806 1| Homeobox B2 [Homo sapiens] gi|119615149|gb|EAW94743 1| homeobox B2 isoform CRA_a [Homo sapiens] gi|167773151|gb|ABZ92010 1| homeobox B2 [synthetic construct] 755
ARRLRTAYTNTQLLELEKEFHFNKYLCRPRRVEIAALLDLTERQVKVWFQNRRMKHKRQT
>gi|4454138|emb|CAA10727.1| [Drosophila melanogaster] gi|4454138|emb|CAA10727.1| ;E = 3.1e-28 pos:86 to 145 ; homeodomain protein [Drosophila melanogaster] 756
NRKERTAFSKTQLKQLEAEFCYSNYLTRLRRYEIAVALELTERQVKVWFQNRRMKCKRIK
>gi|441163|dbj|BAA01132.1| [Gallus gallus] gi|441163|dbj|BAA01132.1| ;E = 1.1e-34 pos:20 to 79 ; homeodomain protein [Gallus gallus] 757
GRKKRCPYTKHQTLELEKEFLFNMYLTRERRLEISKSVNLTDRQVKIWFQNRRMKLKKMS
>gi|4388694|emb|CAA30123.1| [Xenopus laevis] gi|4388694|emb|CAA30123.1| ;E = 2.2e-43 pos:20 to 79 ; unnamed protein product [Xenopus laevis] 758
RKRGRQTYTRYQTLELEKEFHFNRYLTRRRRIEIAHTLCLTERQIKIWFQNRRMKWKKEN
>gi|4322104|gb|AAD15961.1| [Danio rerio] gi|4322104|gb|AAD15961.1| ;E = 2.5e-35 pos:195 to 254 ; homeobox protein [Danio rerio] 759
TRKKRCPYTKYQTLELEKEFLYNMYLTRDRRYEVARILNLTERQVKIWFQNRRMKMKKMN
>gi|4322102|gb|AAD15960.1| [Danio rerio] gi|4322102|gb|AAD15960.1| ;E = 5.6e-36 pos:192 to 251 ; homeobox protein [Danio rerio] 760
TRKKRCPYTKYQTLELEKEFLFNMYLTRDRRYEVARVLNLTERQVKIWFQNRRMKMKKMN
>gi|4322094|gb|AAD15956.1| [Danio rerio] gi|4322094|gb|AAD15956.1| ;E = 6.8e-35 pos:1 to 56 ; homeobox protein [Danio rerio] 761
RTNFTTKQLTELEKEFHFNKYLTRARRIEIANPLQLSETQVKIWFQNRRMKQKKML
>gi|4322092|gb|AAD15955.1| [Danio rerio] gi|4322092|gb|AAD15955.1| ;E = 1.4e-21 pos:1 to 60 ; homeobox protein [Danio rerio] 762
GRKKRVPYTKIQLKELEKEYAASKFITKDRRRRISATTSLSERQVTIWFQNRRVKEKKFV
>gi|4322090|gb|AAD15954.1| [Danio rerio] gi|4322090|gb|AAD15954.1| ;E = 5.7e-21 pos:1 to 60 ; homeobox protein [Danio rerio] 763
GRKKRVPYTKIQLKELEKEYAASKFITKDKRRRISATTNLSERQVTIWFQNRRVKEKKFV
>gi|4322086|gb|AAD15952.1| [Danio rerio] gi|4322086|gb|AAD15952.1| ;E = 2.9e-25 pos:1 to 58 ; homeobox protein [Danio rerio] 764
KKRCPYTKFQIRELEREFFFNVYINKEKRLQLSRILNLTDRQVKIWFQNRRMKEKKLS
>gi|4322084|gb|AAD15951.1| [Danio rerio] gi|4322084|gb|AAD15951.1| ;E = 1.1e-26 pos:1 to 60 ; homeobox protein [Danio rerio] 765
TRKKRCPYSKFQIRELEREFFFNVYINKEKRLQLSRMLNLTDRQVKIWFQNRRMKEKKLS
>gi|4322082|gb|AAD15950.1| [Danio rerio] gi|4322082|gb|AAD15950.1| ;E = 7e-31 pos:11 to 70 ; homeobox protein [Danio rerio] 766
GRKKXCPNTKHQTLELEKEFLFNMYLTRERRLEISKSINLTDRQVKIWFQNRRMKLKKLN
>gi|4322078|gb|AAD15948.1| [Danio rerio] gi|4322078|gb|AAD15948.1| ;E = 1.9e-39 pos:2 to 61 ; homeobox protein [Danio rerio] 767
RRRGRQTYSRYQTLELEKEFLFNPYLTRKRRIEVSHALALTERQVKIWFQNRRMKWKKEH
>gi|4322076|gb|AAD15947.1| [Danio rerio] gi|4322076|gb|AAD15947.1| ;E = 1.3e-42 pos:147 to 206 ; homeobox protein [Danio rerio] 768
GRRGRQTYTRFQTLELEKEFHFNRYLTRRRRIEISHALCLTERQIKIWFQNRRMKWKKEN
>gi|4322074|gb|AAD15946.1| [Danio rerio] gi|4322074|gb|AAD15946.1| ;E = 2.1e-43 pos:201 to 260 ; homeobox protein [Danio rerio] 769
GKRARTAYTRYQTLELEKEFHFNRYLTRRRRIEIAHALCLSERQIKIWFQNRRMKWKKDN
>gi|4322064|gb|AAD15941.1| [Danio rerio] gi|4322064|gb|AAD15941.1| ;E = 4e-35 pos:184 to 243 ; homeobox protein [Danio rerio] 770
TRKKRCPYTKHQILELEKEFLFNTYLTRDRRYEVARLLNLTERQVKIWFQNRRMKMKKFN
>gi|4322060|gb|AAD15939.1| [Danio rerio] gi|4322060|gb|AAD15939.1| ;E = 1.3e-41 pos:147 to 206 ; homeobox protein [Danio rerio] 771
PKRSRTAYTRQQALELEKEFHFNRYLTRRRRVEIAHTMCLSERQVKIWFQNRRMKWKKDH
>gi|4322055|gb|AAD15937.1| [Danio rerio] gi|4322055|gb|AAD15937.1| ;E = 3.4e-37 pos:211 to 270 ; homeobox protein [Danio rerio] 772
PNTVRTNFSTKQLTELEKEFHFNKYLTRARRVEIAASLQLNETQVKIWFQNRRMKQKKRE
>gi|4322051|gb|AAD15935.1| [Danio rerio] gi|4322051|gb|AAD15935.1| ;E = 2.7e-21 pos:1 to 60 ; homeobox protein [Danio rerio] 773
GRKKRVPYTKVQLKELEREYATNKFITKDKRRRISAQTNLSERQVTIWFQNRRVKEKKVV
>gi|4322040|gb|AAD15930.1| [Petromyzon marinus] gi|4322040|gb|AAD15930.1| ;E = 2.4e-43 pos:162 to 221 ; homeobox protein [Petromyzon marinus] 774
RRRGRQTYSRYQTLELEKEFHFNRYLTRRRRIEIAHALCLTERQIKIWFQNRRMKWKKEH
>gi|4322038|gb|AAD15929.1| [Petromyzon marinus] gi|4322038|gb|AAD15929.1| ;E = 1.9e-42 pos:227 to 286 ; homeobox protein [Petromyzon marinus] 775
GKRSRTAYTRYQTLELEKEFHFNRYLTRRRRIEVANALCLSERQIKIWFQNRRMKWKKDN
>gi|42734369|ref|NP_571195.1| [Danio rerio] gi|42734369|ref|NP_571195.1| ;E = 1.8e-39 pos:145 to 204 ; homeo box B8a [Danio rerio] gi|60392412|sp|Q8AWZ0 1|HXB8A_DANRE RecName Full Homeobox protein Hox B8a Short Hox B8 gi|26984634|emb|CAD59111 1| SI dZ254O17 1 (homeo box protein B8a) [Danio rerio] gi|31419284|gb|AAH53287 1| Homeo box B8a [Danio rerio] 776
RRRGRQTYSRYQTLELEKEFLFNPYLTRKRRIEVSHALGLTERQVKIWFQNRRMKWKKEN
>gi|42495113|gb|AAS17755.1| [Thermobia domestica] gi|42495113|gb|AAS17755.1| ;E = 2.5e-32 pos:1 to 51 ; homeodomain transcription factor fushi tarazu [Thermobia domestica] 777
RFQTLELEKEFHFNKYLTRRRRIEIAHSLGLSERQIKIWFQNRRMKAKKEI
>gi|42495111|gb|AAS17754.1| [Thermobia domestica] gi|42495111|gb|AAS17754.1| ;E = 2.1e-29 pos:1 to 51 ; homeodomain transcription factor Hox3 zen [Thermobia domestica] 778
SAQLVELEKEFHFNRYLCRPRRIEMAALLNLTERQIKIWFQNRRMKYKKEQ
>gi|4204923|gb|AAD10852.1| [Homo sapiens] gi|4204923|gb|AAD10852.1| ;E = 2.2e-36 pos:188 to 247 ; hox homeobox transcription factor HOXB3 [Homo sapiens] 779
SKRARTAYTSAHVVELEKEFHFNRYLCRPRRVEMANLLNLSERQIKIWFQNRRMKYKKDQ
>gi|41581576|gb|AAS07629.1| [Perionyx excavatus] gi|41581576|gb|AAS07629.1| ;E = 5.1e-22 pos:1 to 53 ; homeobox protein Post2b [Perionyx excavatus] 780
QRKKRKPYTRYQTMVLENEFVSNSYITRQKRWEISCKLHLSERQVKVWFQNRR
>gi|41581574|gb|AAS07628.1| [Perionyx excavatus] gi|41581574|gb|AAS07628.1| ;E = 7.5e-21 pos:1 to 53 ; homeobox protein Post2a [Perionyx excavatus] 781
ERKKRKPYTRYQTIVLENEFLTNGYITRQKRYELSCHLHLSERQIKVWFQNRR
>gi|41581570|gb|AAS07626.1| [Perionyx excavatus] gi|41581570|gb|AAS07626.1| ;E = 9.3e-31 pos:17 to 69 ; homeobox protein Lox4 [Perionyx excavatus] 782
MRRGRQTYSRYQTLELEKEFQFNRYLTRKRRIEIAHCLCLTERQIKIWFQNRR
>gi|41581568|gb|AAS07625.1| [Perionyx excavatus] gi|41581568|gb|AAS07625.1| ;E = 2.3e-28 pos:17 to 69 ; homeobox protein Lox2 [Perionyx excavatus] 783
RRRGRQTYTRFQTLELEKEFKFNRYLTRRRRIELSHTLFLTERQIKIWFQNRR
>gi|41581566|gb|AAS07624.1| [Perionyx excavatus] gi|41581566|gb|AAS07624.1| ;E = 3.3e-30 pos:18 to 70 ; homeobox protein Lox5 [Perionyx excavatus] 784
QKRTRQTYTRYQTLELEKEFHHNRYLTRRRRIEIAHALALTERQIKIWFQNRR
>gi|41581562|gb|AAS07622.1| [Perionyx excavatus] gi|41581562|gb|AAS07622.1| ;E = 9.4e-29 pos:24 to 76 ; homeobox protein Scr [Perionyx excavatus] 785
RKRKRTLYTRHQTLELEKEFHFNRYLVRRRRIEIAHYLNLSERQIKIWFQNRR
>gi|41581560|gb|AAS07621.1| [Perionyx excavatus] gi|41581560|gb|AAS07621.1| ;E = 7e-33 pos:25 to 77 ; homeobox protein Lox18 [Perionyx excavatus] 786
SKRARTAYTKHQILELEKEFHFNRYLTRRRRIEIAHSLCLSERQIKIWFQNRR
>gi|41581558|gb|AAS07620.1| [Perionyx excavatus] gi|41581558|gb|AAS07620.1| ;E = 4.6e-30 pos:25 to 77 ; homeobox protein Lox6 [Perionyx excavatus] 787
EKRARTSYSRYQTLELEKEFHFNRYLTGRRRLEIAHSLGLTERQIKIWFQNRR
>gi|41581554|gb|AAS07618.1| [Perionyx excavatus] gi|41581554|gb|AAS07618.1| ;E = 8.9e-30 pos:42 to 94 ; homeobox protein Hox3a [Perionyx excavatus] 788
SKRTRTAYSSSQLVELEKEFHFNRYLCRPRRIEMASMLKLSERQIKIWFQNRR
>gi|41581550|gb|AAS07616.1| [Perionyx excavatus] gi|41581550|gb|AAS07616.1| ;E = 1.5e-32 pos:1 to 54 ; homeobox protein lab03 [Perionyx excavatus] 789
TNFTNKQLTELEKEFHFNKYLTRARRIEIAAALGLNETQVKIWFQNRRMKQKKR
>gi|41581548|gb|AAS07615.1| [Perionyx excavatus] gi|41581548|gb|AAS07615.1| ;E = 1.2e-32 pos:1 to 54 ; homeobox protein lab02 [Perionyx excavatus] 790
TNFTNKQLTELEKEFHFNRYLTRARRIEIASSLGLNETQVKIWFQNRRMKQKKR
>gi|41581546|gb|AAS07614.1| [Perionyx excavatus] gi|41581546|gb|AAS07614.1| ;E = 3.7e-31 pos:1 to 54 ; homeobox protein lab01 [Perionyx excavatus] 791
TNFTNKQLTELEKEFHFSRYLTRSRRIEIAASLGLNETQIKIWFQNRRMKQKKR
>gi|413876|gb|AAA03480.1| [Xenopus laevis] gi|413876|gb|AAA03480.1| ;E = 8.6e-37 pos:200 to 259 ; homeobox protein [Xenopus laevis] 792
PCNVRTNFTTKQLTELEKEFHFNKYLTRARRIEIANSLQLNDTQVKIWFQNRRMKQKKRE
>gi|41350071|gb|AAS00374.1| [Homo sapiens] gi|41350071|gb|AAS00374.1| ;E = 1.4e-37 pos:229 to 288 ; unknown [Homo sapiens] gi|189069262|dbj|BAG36294 1| unnamed protein product [Homo sapiens] 793
PNAVRTNFTTKQLTELEKEFHFNKYLTRARRVEIAASLQLNETQVKIWFQNRRMKQKKRE
>gi|407415|emb|CAA53027.1| [Haliotis rufescens] gi|407415|emb|CAA53027.1| ;E = 8.8e-31 pos:163 to 222 ; Hrox1 [Haliotis rufescens] 794
PRKERTAFTKHQIQELEKEFNVHNYLTRLRRYELAVSLELSERQVKVWFQNRRMKWKRVK
>gi|404058|gb|AAA37855.1| [Mus musculus] gi|404058|gb|AAA37855.1| ;E = 4.8e-38 pos:13 to 72 ; includes homeodomain 795
SKRVRTAYTSAQLVELEKEFHFNRYLCRPRRVEMANLLNLTERQIKIWFQNRRMKYKKDQ
>gi|402308|gb|AAA16447.1| [Mus musculus] gi|402308|gb|AAA16447.1| ;E = 3.7e-27 pos:78 to 137 ; caudal type homeobox 1 [Mus musculus] 796
KDKYRVVYTDHQRLELEKEFHYSRYITIRRKSELAANLGLTERQVKIWFQNRRAKERKVN
>gi|400022|sp|P31263.1|HXD11_NOTVI [Notophthalmus viridescens] gi|400022|sp|P31263.1|HXD11_NOTVI ;E = 7.7e-27 pos:205 to 264 ; RecName Full Homeobox protein Hox D11 AltName Full NvHox 2 797
SRKKRCPYTKYQIRELEREFFFNVYINKEKRLQLSRMLNLTDRQVKIWFQNRRMKEKKLN
>gi|400019|sp|P24341.2|HXD10_CHICK [Gallus gallus] gi|400019|sp|P24341.2|HXD10_CHICK ;E = 1.1e-34 pos:21 to 80 ; RecName Full Homeobox protein Hox D10 AltName Full Chox 4 5 AltName Full Chox 4D 798
GRKKRCPYTKHQTLELEKEFLFNMYLTRERRLEISKSVNLTDRQVKIWFQNRRMKLKKMS
>gi|400018|sp|P23463.3|HXD8_MOUSE [Mus musculus] gi|400018|sp|P23463.3|HXD8_MOUSE ;E = 2.8e-39 pos:195 to 254 ; RecName Full Homeobox protein Hox D8 AltName Full Hox 4 3 AltName Full Hox 5 4 799
RRRGRQTYSRFQTLELEKEFLFNPYLTRKRRIEVSHTLALTERQVKIWFQNRRMKWKKEN
>gi|400011|sp|P31257.1|HXC10_MOUSE [Mus musculus] gi|400011|sp|P31257.1|HXC10_MOUSE ;E = 2.3e-34 pos:268 to 327 ; RecName Full Homeobox protein Hox C10 AltName Full Hox 3 6 gi|148672001|gb|EDL03948 1| homeobox C10 [Mus musculus] 800
GRKKRCPYTKHQTLELEKEFLFNMYLTRERRLEISKTINLTDRQVKIWFQNRRMKLKKMN
>gi|400006|sp|P31262.1|HXC5_NOTVI [Notophthalmus viridescens] gi|400006|sp|P31262.1|HXC5_NOTVI ;E = 1.1e-42 pos:4 to 63 ; RecName Full Homeobox protein Hox C5 AltName Full NvHbox 3 4 801
GKRSRTSYTRYQTLELEKEFHFNRYLTRRRRIEIANNLCLNERQIKIWFQNRRMKWKKDS
>gi|400004|sp|P31272.1|HXB9_XENLA [Xenopus laevis] gi|400004|sp|P31272.1|HXB9_XENLA ;E = 6e-34 pos:167 to 226 ; RecName Full Homeobox protein Hox B9 AltName Full XlHbox 6 802
SRKKRCPYSKYQTLELEKEFKFNMYLTRDRRHEVARLLNLSERQVKIWFQNRRMKMKKLN
>gi|400003|sp|P18863.2|HXB8_RAT [Rattus norvegicus] gi|400003|sp|P18863.2|HXB8_RAT ;E = 4.4e-39 pos:11 to 70 ; RecName Full Homeobox protein Hox B8 AltName Full Homeobox protein R1A 803
TQRGRQTYSRYQTLELEKEFLFNPYLTRKRRIEVSHALGLTERQVKIWFQNRRMKWKKEN
>gi|399999|sp|P31247.1|HXB3_XENLA [Xenopus laevis] gi|399999|sp|P31247.1|HXB3_XENLA ;E = 6.6e-38 pos:1 to 60 ; RecName Full Homeobox protein Hox B3 AltName Full XlHox 2 7 gi|214260|gb|AAA49751 1| homeobox protein 804
SKRARTAYTSAQLVELEKEFHFNRYLCRPRRVEMANLLNLSERQIKIWFQNRRMKYKKDQ
>gi|399996|sp|P31357.1|HXB1_AMBME [Ambystoma mexicanum] gi|399996|sp|P31357.1|HXB1_AMBME ;E = 5.7e-36 pos:87 to 146 ; RecName Full Homeobox protein Hox B1 AltName Full AHox1 gi|62414|emb|CAA33599 1| Ahox1 protein product (184 AA) [Ambystoma mexicanum] 805
QNSIRTNFTTKQLSELEKEFHFNKYLTRARRVEIAATLELNETQVKIWFQNRRMKQKKRE
>gi|399985|sp|P31246.1|HXA2_RAT [Rattus norvegicus] gi|399985|sp|P31246.1|HXA2_RAT ;E = 7.5e-41 pos:139 to 198 ; RecName Full Homeobox protein Hox A2 AltName Full Hox 1 11 gi|204642|gb|AAA67846 1| homeobox protein gi|262016|gb|AAB24560 1| Hox 1 11 homeobox transcription factor [rats aortic smooth muscles Peptide 372 aa] 806
SRRLRTAYTNTQLLELEKEFHFNKYLCRPRRVEIAALLDLTERQVKVWFQNRRMKHKRQT
>gi|399984|sp|P31261.1|HXA2_NOTVI [Notophthalmus viridescens] gi|399984|sp|P31261.1|HXA2_NOTVI ;E = 7.5e-41 pos:2 to 61 ; RecName Full Homeobox protein Hox A2 AltName Full NvHbox 2 8 gi|213396|gb|AAA49396 1| homeobox protein 807
SRRLRTAYTNTQLLELEKEFHFNKYLCRPRRVEIAALLDLTERQVKVWFQNRRMKHKRQT
>gi|396779|emb|CAA52159.1| [Schistocerca gregaria] gi|396779|emb|CAA52159.1| ;E = 2.2e-43 pos:8 to 67 ; sex combs reduced homeodomain protein homologue [Schistocerca gregaria] 808
TKRQRTSYTRYQTLELEKEFHFNRYLTRRRRIEIAHALCLTERQIKIWFQNRRMKWKKEH
>gi|396777|emb|CAA52160.1| [Schistocerca gregaria] gi|396777|emb|CAA52160.1| ;E = 4.4e-38 pos:4 to 63 ; divergent antennapedia class homeodomain protein [Schistocerca gregaria] 809
AKRTRQTYTRFQTLELEKEFHYNRYLTRRRRVEISQALGLTERQIKIWFQNRRMKLKKEN
>gi|396599|emb|CAA43980.1| [Xenopus laevis] gi|396599|emb|CAA43980.1| ;E = 8.6e-37 pos:126 to 185 ; Xhox lab1 [Xenopus laevis] 810
PCNVRTNFTTKQLTELEKEFHFNKYLTRARRIEIANSLQLNDTQVKIWFQNRRMKQKKRE
>gi|396184|emb|CAA48784.1| [Mus musculus] gi|396184|emb|CAA48784.1| ;E = 4.9e-43 pos:156 to 215 ; Hox 3 5 [Mus musculus] 811
PKRSRTAYTRQQVLELEKEFHYNRYLTRRRRIEIAHSLCLSERQIKIWFQNRRMKWKKDH
>gi|3915721|sp|P31268.2|HXA7_HUMAN [Homo sapiens] gi|3915721|sp|P31268.2|HXA7_HUMAN ;E = 1.6e-43 pos:130 to 189 ; RecName Full Homeobox protein Hox A7 AltName Full Hox 1A AltName Full Hox 1 1 gi|2739071|gb|AAB94604 1| homeobox transcription factor HOXA7 [Homo sapiens] gi|3097078|emb|CAA06713 1| hoxA7 [Homo sapiens] gi|208966494|dbj|BAG73261 1| homeobox A7 [synthetic construct] 812
RKRGRQTYTRYQTLELEKEFHFNRYLTRRRRIEIAHALCLTERQIKIWFQNRRMKWKKEH
>gi|3891759|pdb|9ANT|A [Drosophila melanogaster] gi|3891759|pdb|9ANT|A ;E = 1.2e-42 pos:3 to 62 ; Chain A Antennapedia Homeodomain Dna Complex gi|3891760|pdb|9ANT|B Chain B Antennapedia Homeodomain Dna Complex 813
RKRGRQTYTRYQTLELEKEFHFNRYLTRRRRIEIAHALSLTERQIKIWFQNRRMKWKKEN
>gi|387668|gb|AAA58663.1| [Homo sapiens] gi|387668|gb|AAA58663.1| ;E = 2.1e-43 pos:195 to 254 ; HOX 1 3 814
GKRARTAYTRYQTLELEKEFHFNRYLTRRRRIEIAHALCLSERQIKIWFQNRRMKWKKDN
>gi|387205|gb|AAA37854.1| [Mus musculus] gi|387205|gb|AAA37854.1| ;E = 5e-41 pos:11 to 70 ; homeobox 6 1 protein gi|930199|emb|CAA34737 1| Hox 6 1 protein (106 AA) [Mus musculus] 815
RRRGRQIYSRYQTLELEKEFHFNRYLTRRRRIEIANALCLTERQIKIWFQNARMKWKKES
>gi|387204|gb|AAA37844.1| [Mus musculus] gi|387204|gb|AAA37844.1| ;E = 6.2e-43 pos:3 to 62 ; homeobox mh22a related protein 816
GRRGRQTYTRYQTLELEKEFHYNRYLTRRRRIEIAHALCLPERQIKIWFQNRRMKWKKES
>gi|387202|gb|AAA37839.1| [Mus musculus] gi|387202|gb|AAA37839.1| ;E = 1.4e-37 pos:22 to 81 ; Hox1 6 protein [Mus musculus] 817
PNAVRTNFTTKQLTELEKEFHFNKYLTRARRVEIAASLQLNETQVKIWFQNRRMKQKKRE
>gi|387201|gb|AAA37830.1| [Mus musculus] gi|387201|gb|AAA37830.1| ;E = 3.2e-43 pos:19 to 78 ; m5 4 protein 818
GRRGRQTYTRYQTLELEKEFHFNRYLTRRRRIEIANALCLTERQIKIWFQNRRMKWKKEN
>gi|386782|gb|AAA36005.1| [Homo sapiens] gi|386782|gb|AAA36005.1| ;E = 5.4e-43 pos:19 to 78 ; homeobox protein 819
RKRGRQTYTRYQTLELEKEFHYNRYLTRRRRIEIAHTLCLTERQIKIWFQNRRMKWKKEN
>gi|386781|gb|AAA52681.1| [Homo sapiens] gi|386781|gb|AAA52681.1| ;E = 2.1e-43 pos:43 to 102 ; Hu1 gene 820
GKRARTAYTRYQTLELEKEFHFNRYLTRRRRIEIAHALCLSERQIKIWFQNRRMKWKKDN
>gi|38565482|gb|AAQ82695.1| [Trichoplax adhaerens] gi|38565482|gb|AAQ82695.1| ;E = 1.2e-32 pos:125 to 184 ; Trox 2 homeobox transcription factor [Trichoplax adhaerens] gi|45024755|gb|AAS54997 1| Hox ParaHox protein [Trichoplax adhaerens] 821
TKRIRTAYTSMQLLELEKEFNSSRYLSRLRRIEIANMLNLSEKQVKIWFQNRRVKWKKDN
>gi|385342|gb|AAB25676.1| [Xenopus laevis] gi|385342|gb|AAB25676.1| ;E = 3.8e-38 pos:1 to 60 ; Xhox2 7 product homeodomain [Xenopus laevis embryo Peptide Partial 66 aa] 822
SKRARTAYTNSQLVELEKEFHFNRYLCRPRRLEMAKLLNLSERQIKIWFQNRRMKFKKDH
>gi|385341|gb|AAB25675.1| [Xenopus laevis] gi|385341|gb|AAB25675.1| ;E = 2.1e-35 pos:1 to 60 ; Xhox2 9 product homeodomain [Xenopus laevis embryo Peptide Partial 66 aa] 823
QNIIRTNFTTKQLTELEKEFHFNKYLTRARRVEIAATLELNETQVKIWFQNRRMKQKKRE
>gi|3851606|gb|AAC97116.1| [Drosophila melanogaster] gi|3851606|gb|AAC97116.1| ;E = 1.3e-31 pos:227 to 286 ; intermediate neuroblasts defective protein [Drosophila melanogaster] 824
SKRIRTAFTSTQLLELEREFSHNAYLSRLRRIEIANRLRLSEKQVKIWFQNRRVKQKKGG
>gi|38488502|emb|CAD98862.1| [Artemia franciscana] gi|38488502|emb|CAD98862.1| ;E = 8.8e-28 pos:208 to 267 ; homeodomain transcription factor [Artemia franciscana] 825
KDKYRVVYTDHQRLELEKEFHYNKYITIRRKSELATVLGLSERQVKIWFQNRRAKDRKQM
>gi|38305291|gb|AAR16188.1| [Euprymna scolopes] gi|38305291|gb|AAR16188.1| ;E = 1.9e-36 pos:117 to 176 ; Hox class homeodomain containing protein Hox3 [Euprymna scolopes] 826
AKRARTAYTSAQLVELEKEFHFNQYLCRPRRIEMAALLNLSERQIKIWFQNRRMRFKKEK
>gi|38016623|gb|AAR07645.1| [Ptychodera flava] gi|38016623|gb|AAR07645.1| ;E = 7.8e-27 pos:129 to 188 ; transcription factor Cad [Ptychodera flava] 827
KDKYRVVYTDHQRLELEKEFHYSRYITIRRKAELALALGLSERQVKIWFQNRRAKERKQN
>gi|38016621|gb|AAR07644.1| [Ptychodera flava] gi|38016621|gb|AAR07644.1| ;E = 5.8e-37 pos:150 to 209 ; transcription factor Lox2 [Ptychodera flava] 828
NKRTRTAYTRSQLLELEKEFHFNKYISRPRRIELAAMLNLTERHIKIWFQNRRMKFKKEE
>gi|38016619|gb|AAR07643.1| [Ptychodera flava] gi|38016619|gb|AAR07643.1| ;E = 5.8e-37 pos:148 to 207 ; transcription factor Lox1 [Ptychodera flava] 829
NKRTRTAYTRSQLLELEKEFHFNKYISRPRRIELAAMLNLTERHIKIWFQNRRMKFKKEE
>gi|38016617|gb|AAR07642.1| [Ptychodera flava] gi|38016617|gb|AAR07642.1| ;E = 3.5e-28 pos:191 to 250 ; transcription factor Gsx [Ptychodera flava] 830
SKRIRTAFTSTQLLELEREFAANMYLSRLRRIEIATYLNLSEKQVKIWFQNRRVQYKKRR
>gi|38016615|gb|AAR07641.1| [Ptychodera flava] gi|38016615|gb|AAR07641.1| ;E = 1.6e-29 pos:154 to 213 ; transcription factor Hox11 13c [Ptychodera flava] 831
RRTKRRPYSKLQIFELEKEFQQNMYLTRDRRTRLAQTLNLTERQVKIWFQNRRMKLKKMT
>gi|38016613|gb|AAR07640.1| [Ptychodera flava] gi|38016613|gb|AAR07640.1| ;E = 2.3e-26 pos:116 to 175 ; transcription factor Hox11 13b [Ptychodera flava] 832
RRTKRRPYSKMQIYELEKAFQQNAYLTRERRQKYSQQLNLTERQVKIWFQNRRMKSKKQV
>gi|38016611|gb|AAR07639.1| [Ptychodera flava] gi|38016611|gb|AAR07639.1| ;E = 9.6e-35 pos:151 to 210 ; transcription factor Hox11 13a [Ptychodera flava] 833
NRKKRKPYTKYQTLELEKEFLYNMYLTRDRRTDISRALNLTERQVKIWFQNRRMKLKKMR
>gi|38016609|gb|AAR07638.1| [Ptychodera flava] gi|38016609|gb|AAR07638.1| ;E = 1.2e-35 pos:264 to 323 ; transcription factor Hox9 10 [Ptychodera flava] 834
GRKKRCPYTKFQTLELEKEFLFNMYLTRERRVEISRLLNLTERQVKIWFQNRRMKLKKQN
>gi|38016607|gb|AAR07637.1| [Ptychodera flava] gi|38016607|gb|AAR07637.1| ;E = 3.1e-42 pos:150 to 209 ; transcription factor Hox6 [Ptychodera flava] 835
QRRGRQTYTRYQTLELEKEFHFNRYLTRRRRIEIAHALGLTERQIKIWFQNRRMKWKKEQ
>gi|38016605|gb|AAR07636.1| [Ptychodera flava] gi|38016605|gb|AAR07636.1| ;E = 2.7e-42 pos:151 to 210 ; transcription factor Hox5 [Ptychodera flava] 836
AKRSRTAYTRYQTLELEKEFHFNRYLTRRRRIEIAHALGLSERQIKIWFQNRRMKWKKEH
>gi|38016603|gb|AAR07635.1| [Ptychodera flava] gi|38016603|gb|AAR07635.1| ;E = 1.6e-42 pos:185 to 244 ; transcription factor Hox4 [Ptychodera flava] 837
HKRTRTAYTRYQVLELEKEFHFNRYLTRRRRIEIAHALGLTERQVKIWFQNRRMKWKKDH
>gi|38016601|gb|AAR07634.1| [Ptychodera flava] gi|38016601|gb|AAR07634.1| ;E = 4.3e-38 pos:247 to 306 ; transcription factor Hox1 [Ptychodera flava] 838
PNNGRTNFTNKQLTELEKEFHFNKYLTRARRVEIAAMLGLNETQVKIWFQNRRMKQKKRY
>gi|38004426|gb|AAR07506.1| [Schistosoma mansoni] gi|38004426|gb|AAR07506.1| ;E = 1.3e-37 pos:125 to 184 ; labial like protein [Schistosoma mansoni] 839
SLSGRTNFTTRQLTELEKEFHFNRYLSRARRIEIAADLNLTETQVKIWFQNRRMKQKKRI
>gi|38004412|gb|AAR07505.1| [Schistosoma mansoni] gi|38004412|gb|AAR07505.1| ;E = 1.4e-38 pos:513 to 572 ; Abd A like protein [Schistosoma mansoni] 840
RRRGRQTYSRYQTLELEKEFQYSHYLTRRRRIEIAHNLCLTERQIKIWFQNRRMKLKKER
>gi|37777299|dbj|BAC99311.1| [Bombyx mori] gi|37777299|dbj|BAC99311.1| ;E = 1.1e-36 pos:1 to 55 ; Hox 2 [Bombyx mori] 841
TAYTNTQLLELEKEFHFNKYLCRPRRVEIAALLDLTERQVKVWFQNRRMKHKRQT
>gi|37777297|dbj|BAC99310.1| [Bombyx mori] gi|37777297|dbj|BAC99310.1| ;E = 2.2e-39 pos:3 to 62 ; Hox 1 [Bombyx mori] 842
NNTGRTNFTNKQLTELEKEFHFNKYLTRARRIEIASALQLNETQVKIWFQNRRMKQKKRI
>gi|37693039|gb|AAQ98855.1| [Drosophila buzzatii] gi|37693039|gb|AAQ98855.1| ;E = 1.8e-40 pos:517 to 576 ; homeodomain transcription factor labial [Drosophila buzzatii] 843
NNSGRTNFTNKQLTELEKEFHFNRYLTRARRIEIANTLQLNETQVKIWFQNRRMKQKKRV
>gi|37693035|gb|AAQ98854.1| [Drosophila buzzatii] gi|37693035|gb|AAQ98854.1| ;E = 1.8e-40 pos:124 to 183 ; homeodomain transcription factor labial [Drosophila buzzatii] 844
NNSGRTNFTNKQLTELEKEFHFNRYLTRARRIEIANTLQLNETQVKIWFQNRRMKQKKRV
>gi|37693029|gb|AAQ98853.1| [Drosophila virilis] gi|37693029|gb|AAQ98853.1| ;E = 1.8e-40 pos:122 to 181 ; homeodomain transcription factor labial [Drosophila virilis] 845
NNSGRTNFTNKQLTELEKEFHFNRYLTRARRIEIANTLQLNETQVKIWFQNRRMKQKKRV
>gi|37625188|gb|AAQ95789.1| [Xenopus laevis] gi|37625188|gb|AAQ95789.1| ;E = 1.1e-42 pos:128 to 187 ; HOXD4 [Xenopus laevis] 846
PKRSRTAYTRQQVLELEKEFHFNRYLTRRRRIEIAHSLCLSECQIKIWFQNRRMKWKKDH
>gi|37573963|gb|AAH44855.2| [Homo sapiens] gi|37573963|gb|AAH44855.2| ;E = 5.5e-36 pos:275 to 334 ; Homeobox D9 [Homo sapiens] 847
TRKKRCPYTKYQTLELEKEFLFNMYLTRDRRYEVARILNLTERQVKIWFQNRRMKMKKMS
>gi|37528845|gb|AAQ92348.1| [Pleurodeles waltl] gi|37528845|gb|AAQ92348.1| ;E = 1.6e-43 pos:49 to 108 ; transcription factor HoxA4 [Pleurodeles waltl] 848
PKRSRTAYTRQQVLELEKEFHFNRYLTRRRRIEIAHTLCLSERQVKIWFQNRRMKWKKDH
>gi|37528843|gb|AAQ92347.1| [Pleurodeles waltl] gi|37528843|gb|AAQ92347.1| ;E = 3.2e-38 pos:166 to 225 ; transcription factor HoxB3 [Pleurodeles waltl] 849
SKRARTAYTSAQLVELEKEFHFNRYLCRPRRVEMANLLSLSERQIKIWFQNRRMKYKKDQ
>gi|37528841|gb|AAQ92346.1| [Pleurodeles waltl] gi|37528841|gb|AAQ92346.1| ;E = 4e-35 pos:18 to 77 ; transcription factor HoxB9 [Pleurodeles waltl] 850
SRKKRCPYTKYQTLELEKEFLFNMYLTRDRRHEVARLLNLSERQVKIWFQNRRMKMKKMN
>gi|37528839|gb|AAQ92345.1| [Pleurodeles waltl] gi|37528839|gb|AAQ92345.1| ;E = 1.7e-19 pos:214 to 273 ; transcription factor HoxD13 [Pleurodeles waltl] 851
GRKKRVPYTKVQLKELEGEYALSKFINKDKRRRISASTSLSERQVTIWFQNRRVKDKKII
>gi|37362228|gb|AAQ91242.1| [Danio rerio] gi|37362228|gb|AAQ91242.1| ;E = 4.9e-34 pos:183 to 242 ; homeo box B9 [Danio rerio] 852
IPEKRCPYTKYQTLELEKEFLFNMYLTRDRRHEVARLLNLTERQVKIWFQNRRMKMKKMN
>gi|37029992|gb|AAQ88098.1| [Schistosoma mansoni] gi|37029992|gb|AAQ88098.1| ;E = 4.4e-40 pos:216 to 275 ; hox protein Dfd [Schistosoma mansoni] 853
PKRTRTAYTRQQILELEKEFHYNKYLTRKRRLEIAHTLTLSERQIKIWFQNRRMKWKKEH
>gi|3641285|gb|AAC36332.1| [Archegozetes longisetosus] gi|3641285|gb|AAC36332.1| ;E = 1.3e-35 pos:1 to 60 ; Hox 3 [Archegozetes longisetosus] 854
AKRARTAYTSSQLVELEKEFHTSRYLCRPRRIEMASLLKLSERQIKIWFQNRRMKFKKEQ
>gi|3598854|gb|AAC35936.1| [Archegozetes longisetosus] gi|3598854|gb|AAC35936.1| ;E = 1.1e-41 pos:1 to 60 ; Sex combs reduced [Archegozetes longisetosus] 855
TKRQRTSYTRYQTLXLEKEFHFNRYLTRRRRIEIAHSLCLSERQIKIWFQNRRMKWKKEH
>gi|3598852|gb|AAC35935.1| [Archegozetes longisetosus] gi|3598852|gb|AAC35935.1| ;E = 2e-43 pos:1 to 60 ; proboscipedia [Archegozetes longisetosus] 856
PRRLRTAYTNTQLLELEKEFHFNKYLCRPRRIEIAASLDLTERQVKVWFQNRRMKHKRQS
>gi|3598846|gb|AAC35932.1| [Archegozetes longisetosus] gi|3598846|gb|AAC35932.1| ;E = 4.1e-44 pos:1 to 60 ; deformed [Archegozetes longisetosus] 857
PKRQRTAYTRHQILELEKEFHFNRYLTRRRRIEIAHSLCLSERQIKIWFQNRRMKWKKDN
>gi|3598844|gb|AAC35931.1| [Archegozetes longisetosus] gi|3598844|gb|AAC35931.1| ;E = 2.2e-43 pos:1 to 60 ; antennapedia [Archegozetes longisetosus] 858
RKRGRQTYTRYQTLELEKEFHFNRYLTRRRRIEIAHALCLTERQIKIWFQNRRMKWKKEI
>gi|3581956|emb|CAA64693.1| [Girardia tigrina] gi|3581956|emb|CAA64693.1| ;E = 3.1e-42 pos:226 to 285 ; DthoxE [Girardia tigrina] 859
HKRSRQTYTRYQTLELEKEFHFNKYLTRRRRIEIAHALSLTERQIKIWFQNRRMKWKKDH
>gi|3581955|emb|CAA64692.1| [Girardia tigrina] gi|3581955|emb|CAA64692.1| ;E = 8.1e-40 pos:262 to 321 ; homeodomain protein [Girardia tigrina] 860
KRRGRQTYSRHQTLELEKEFQFNHYLTRRRRIEIAHNLCLSERQIKIWFQNRRMKLKKER
>gi|3581948|emb|CAA64697.1| [Girardia tigrina] gi|3581948|emb|CAA64697.1| ;E = 2e-37 pos:120 to 179 ; homeodomain protein [Girardia tigrina] 861
YKRCRQAYSRQQTLELEKEFYYNQYLTRRRRIEIANSVCLSERQIKIWFQNRRMKYKKDV
>gi|3581946|emb|CAA64696.1| [Girardia tigrina] gi|3581946|emb|CAA64696.1| ;E = 2.3e-41 pos:173 to 232 ; homeodomain protein [Girardia tigrina] 862
NKRTRQTYTRHQTLELEKEFHFNKYLTRRRRIEIAHTLILTERQIKIWFQNRRMKWKKEH
>gi|3559789|gb|AAD08713.1| [Homo sapiens] gi|3559789|gb|AAD08713.1| ;E = 2.2e-35 pos:206 to 265 ; homeodomain protein [Homo sapiens] 863
TRKKRCPYTKHQTLELEKEFLFNMYLTRDRRYEVARLLNLTERQVKIWFQNRRMKMKKIN
>gi|3551785|gb|AAC34744.1| [Ambystoma mexicanum] gi|3551785|gb|AAC34744.1| ;E = 2.3e-25 pos:204 to 263 ; homeobox transcription factor [Ambystoma mexicanum] 864
SRKKRCPYTKYQIRELEREFFFNVYINKEKRLQLSRMLNLSDRQVKIWFQNRRMREKKLN
>gi|3551783|gb|AAC34743.1| [Ambystoma mexicanum] gi|3551783|gb|AAC34743.1| ;E = 2e-39 pos:38 to 97 ; homeobox transcription factor [Ambystoma mexicanum] 865
RRRGRQTYSRFQTLELEKEFLFNPYLTRKRRIEVSHALGLTERQVKIWFQNRRMKWKKEN
>gi|3551781|gb|AAC34742.1| [Ambystoma mexicanum] gi|3551781|gb|AAC34742.1| ;E = 5.5e-35 pos:49 to 108 ; homeobox transcription factor [Ambystoma mexicanum] 866
GRKKRSPYTKHQTLELEKEFLFNMYLTRERRLEISKSVNLTDRQVKIWFQNRRMKLKKMS
>gi|348920|gb|AAA29211.1| [Hydra vulgaris] gi|348920|gb|AAA29211.1| ;E = 2.5e-29 pos:161 to 220 ; HOM HOX homeodomain transcription factor 867
AFRKRCSFGHSKIIELEKEFKYNKYLSRDRRVEFARNLELSESQIKIWFQNRRMKQKKEQ
>gi|34868616|ref|XP_235698.2| [Rattus norvegicus] gi|34868616|ref|XP_235698.2| ;E = 2.3e-34 pos:268 to 327 ; PREDICTED similar to Homeobox protein Hox C10 (Hox 3 6) [Rattus norvegicus] gi|149031895|gb|EDL86807 1| homeo box C10 isoform CRA_b [Rattus norvegicus] 868
GRKKRCPYTKHQTLELEKEFLFNMYLTRERRLEISKTINLTDRQVKIWFQNRRMKLKKMN
>gi|34855295|ref|XP_213633.2| [Rattus norvegicus] gi|34855295|ref|XP_213633.2| ;E = 4.8e-38 pos:194 to 253 ; PREDICTED similar to homeobox D3 [Rattus norvegicus] 869
SKRVRTAYTSAQLVELEKEFHFNRYLCRPRRVEMANLLNLTERQIKIWFQNRRMKYKKDQ
>gi|34810086|pdb|1PUF|A [Mus musculus] gi|34810086|pdb|1PUF|A ;E = 2.2e-35 pos:13 to 72 ; Chain A Crystal Structure Of Hoxa9 And Pbx1 Homeodomains Bound To Dna 870
TRKKRCPYTKHQTLELEKEFLFNMYLTRDRRYEVARLLNLTERQVKIWFQNRRMKMKKIN
>gi|34484447|gb|AAQ72846.1| [Sphoeroides nephelus] gi|34484447|gb|AAQ72846.1| ;E = 4.8e-36 pos:13 to 72 ; HoxB3b [Sphoeroides nephelus] 871
SKRTRTAYTSAQLVELEKEFHFSRYLCRPRRVEMASLLNLQERQIKIWFQNRRMKQKKDE
>gi|34484445|gb|AAQ72845.1| [Sphoeroides nephelus] gi|34484445|gb|AAQ72845.1| ;E = 2.1e-43 pos:205 to 264 ; Hoxb5b [Sphoeroides nephelus] 872
GKRARTAYTRYQTLELEKEFHFNRYLTRRRRIEIAHALCLSERQIKIWFQNRRMKWKKDN
>gi|34484444|gb|AAQ72844.1| [Sphoeroides nephelus] gi|34484444|gb|AAQ72844.1| ;E = 1.1e-42 pos:155 to 214 ; HoxB6b [Sphoeroides nephelus] 873
GRRGRQTYTRYQTLELEKEFHFNRYLTRRRRIEISHALCLTERQIKIWFQNRRMKWKKEN
>gi|34484442|gb|AAQ72843.1| [Sphoeroides nephelus] gi|34484442|gb|AAQ72843.1| ;E = 6.6e-22 pos:253 to 312 ; HoxB13a [Sphoeroides nephelus] 874
GRKKRIPYTKIQLKELEKEYAANKFITKDKRRKISAATNLSERQITIWFQNRRVKEKKFG
>gi|34484440|gb|AAQ72842.1| [Sphoeroides nephelus] gi|34484440|gb|AAQ72842.1| ;E = 2e-39 pos:156 to 215 ; HoxD4b [Sphoeroides nephelus] 875
PKRLRTAYTRQQVLELEKEFHFSRYLTRRRRVEVAHTLCLSERQVKVWFQNRRMRWKKDN
>gi|34484438|gb|AAQ72841.1| [Sphoeroides nephelus] gi|34484438|gb|AAQ72841.1| ;E = 2.6e-33 pos:1 to 59 ; HoxD9b [Sphoeroides nephelus] 876
ERRRCPYTKHQTLELEKEFLYNMYLTRDRRLEVAGLLNLTERQVKIWFQNRRMKMKKLM
>gi|34484436|gb|AAQ72840.1| [Sphoeroides nephelus] gi|34484436|gb|AAQ72840.1| ;E = 2.1e-36 pos:3 to 62 ; HoxB7a [Sphoeroides nephelus] 877
RQRGRQSYTRQQSLELEKEFHSGRYLTRRRRGEIAHALRLTERQVKIWFQNRRMKWKKEK
>gi|34484434|gb|AAQ72839.1| [Danio rerio] gi|34484434|gb|AAQ72839.1| ;E = 2.7e-21 pos:244 to 303 ; HoxA13a [Danio rerio] 878
GRKKRVPYTKVQLKELEREYATNKFITKDKRRRISAQTNLSERQVTIWFQNRRVKEKKVV
>gi|3445436|emb|CAA07502.1| [Cupiennius salei] gi|3445436|emb|CAA07502.1| ;E = 7.1e-43 pos:136 to 195 ; homeobox protein [Cupiennius salei] 879
RRRGRQTYTRFQTLELEKEFHFNHYLTRRRRIEIAHALCLTERQIKIWFQNRRMKLKKEM
>gi|3445434|emb|CAA07501.1| [Cupiennius salei] gi|3445434|emb|CAA07501.1| ;E = 1.7e-41 pos:5 to 64 ; ultrabithorax 2 [Cupiennius salei] 880
RRRGRQTYTRYQTLELEKEFHTNHYLTRRRRIEMAHSLCLTERQIKIWFQNRRMKLKKEA
>gi|3445432|emb|CAA07500.1| [Cupiennius salei] gi|3445432|emb|CAA07500.1| ;E = 1.6e-41 pos:5 to 64 ; ultrabithorax 1 [Cupiennius salei] 881
RRRGRQTYTRYQTLELEKEFHTNHYLTRRRRIEMAHALCLTERQIKIWFQNRRMKLKKEI
>gi|3445430|emb|CAA07499.1| [Cupiennius salei] gi|3445430|emb|CAA07499.1| ;E = 1.8e-43 pos:86 to 145 ; homeobox protein [Cupiennius salei] 882
RKRGRQTYTRYQTLELEKEFHFNRYLTRRRRIEIAHALCLTERQIKIWFQNRRMKWKKEN
>gi|3445428|emb|CAA07498.1| [Cupiennius salei] gi|3445428|emb|CAA07498.1| ;E = 4e-44 pos:134 to 193 ; homeobox protein [Cupiennius salei] 883
PKRQRTAYTRHQILELEKEFHFNRYLTRRRRIEIAHALCLSERQIKIWFQNRRMKWKKDN
>gi|3445426|emb|CAA07497.1| [Cupiennius salei] gi|3445426|emb|CAA07497.1| ;E = 2.6e-38 pos:67 to 126 ; homeobox protein [Cupiennius salei] 884
NGSGRTNFTTKQLTELEKEFHYNKYLTRARRIEIATALQLNETQVKIWFQNRRMKQKKRM
>gi|34398401|gb|AAQ67269.1| [Drosophila virilis] gi|34398401|gb|AAQ67269.1| ;E = 1.6e-41 pos:292 to 351 ; ultrabithorax [Drosophila virilis] 885
RRRGRQTYTRYQTLELEKEFHTNHYLTRRRRIEMAHALCLTERQIKIWFQNRRMKLKKEI
>gi|34398398|gb|AAQ67266.1| [Drosophila virilis] gi|34398398|gb|AAQ67266.1| ;E = 1.8e-43 pos:299 to 358 ; antennapedia [Drosophila virilis] 886
RKRGRQTYTRYQTLELEKEFHFNRYLTRRRRIEIAHALCLTERQIKIWFQNRRMKWKKEN
>gi|34395628|sp|Q24645.1|ANTP_DROSU [Drosophila subobscura] gi|34395628|sp|Q24645.1|ANTP_DROSU ;E = 1.8e-43 pos:313 to 372 ; RecName Full Homeotic protein antennapedia gi|829192|emb|CAA43307 1| Antp [Drosophila subobscura] 887
RKRGRQTYTRYQTLELEKEFHFNRYLTRRRRIEIAHALCLTERQIKIWFQNRRMKWKKEN
>gi|34304667|gb|AAQ63439.1| [Oikopleura dioica] gi|34304667|gb|AAQ63439.1| ;E = 6.8e-22 pos:1 to 60 ; Hox13 [Oikopleura dioica] 888
IRKKRQPYSKQQTRQLEQEYAQNKFITRQKREQISRDLSLTDRQVKIWFQNRRVKEKKER
>gi|34304665|gb|AAQ63438.1| [Oikopleura dioica] gi|34304665|gb|AAQ63438.1| ;E = 4.6e-22 pos:1 to 60 ; Hox12 [Oikopleura dioica] 889
GRKKRRPYTKLQIQELETEFRRTEFVTREQRQEISRRLNLTDRQVKIWFQNRRMKEKRLR
>gi|34304663|gb|AAQ63437.1| [Oikopleura dioica] gi|34304663|gb|AAQ63437.1| ;E = 3.5e-25 pos:1 to 60 ; Hox11 [Oikopleura dioica] 890
ARKKRRPYTKQQIAELEKEYMSSTYIAREKRQELGDRLNLSDRQVKVWFQNRRMKEKKLQ
>gi|34304661|gb|AAQ63436.1| [Oikopleura dioica] gi|34304661|gb|AAQ63436.1| ;E = 2.2e-36 pos:1 to 60 ; Hox10 [Oikopleura dioica] 891
GRKKRVPYTKFQLLELEKEFHFNQYLSRERRLEVAKNVGLTDRQVKIWFQNRRMKWKKER
>gi|34304659|gb|AAQ63435.1| [Oikopleura dioica] gi|34304659|gb|AAQ63435.1| ;E = 4e-33 pos:1 to 60 ; Hox9 [Oikopleura dioica] 892
QRKKRVPYSRTQLLELEKEFRFNQYLSRDRRLELASLVNLTDRQVKIWFQNRRMKWKRER
>gi|34304657|gb|AAQ63434.1| [Oikopleura dioica] gi|34304657|gb|AAQ63434.1| ;E = 2.9e-38 pos:1 to 60 ; Hox4 [Oikopleura dioica] 893
NKRIRTAYTRHQTFELEKEFHFKRYLTRKRRIEIATTLQLSERQVKIWFQNRRMKWKKEH
>gi|34304655|gb|AAQ63433.1| [Oikopleura dioica] gi|34304655|gb|AAQ63433.1| ;E = 6.7e-40 pos:1 to 60 ; Hox2 [Oikopleura dioica] 894
SRRLRTAYTNTQLIELEKEFHFNKYLCRPRRIEIASMLDLTERQVKVWFQNRRMKYKREQ
>gi|34304653|gb|AAQ63432.1| [Oikopleura dioica] gi|34304653|gb|AAQ63432.1| ;E = 7.4e-37 pos:1 to 60 ; Hox1 [Oikopleura dioica] 895
NGSGRTTFSTRQLTELEKEFHYNKYLTRARRVEIASNLALNETQVKIWFQNRRMKQKKRD
>gi|3420830|gb|AAC31942.1| [Anopheles gambiae] gi|3420830|gb|AAC31942.1| ;E = 1.6e-41 pos:236 to 295 ; Ultrabithorax homeotic protein IIa [Anopheles gambiae] 896
RRRGRQTYTRYQTLELEKEFHTNHYLTRRRRIEMAHALCLTERQIKIWFQNRRMKLKKEI
>gi|3417239|emb|CAA64691.1| [Girardia tigrina] gi|3417239|emb|CAA64691.1| ;E = 1.3e-33 pos:73 to 132 ; homeodomain protein [Girardia tigrina] 897
SKRCRSAYTNNQLVELEKEFHYNNYLARGRRTELSKQLLLTERQVKIWFQNRRMKQKKEK
>gi|3417236|emb|CAA64694.1| [Girardia tigrina] gi|3417236|emb|CAA64694.1| ;E = 1.3e-38 pos:81 to 140 ; homeodomain protein [Girardia tigrina] 898
SKRNRTAYTRQQILELEKEFHFNKYLTRKRRNEIAQSLQLSESQVKIWFQNRRMKWKKDH
>gi|33859568|ref|NP_034593.1| [Mus musculus] gi|33859568|ref|NP_034593.1| ;E = 2.9e-26 pos:212 to 271 ; homeobox C12 [Mus musculus] gi|81866873|sp|Q8K5B8 1|HXC12_MOUSE RecName Full Homeobox protein Hox C12 AltName Full Hox 3 8 gi|20805350|gb|AAM28679 1| HOXC12 [Mus musculus] gi|111308902|gb|AAI20846 1| Homeo box C12 [Mus musculus] gi|111308906|gb|AAI20848 1| Homeo box C12 [Mus musculus] gi|148672005|gb|EDL03952 1| homeobox C12 [Mus musculus] 899
SRKKRKPYSKLQLAELEGEFLVNEFITRQRRRELSDRLNLSDQQVKIWFQNRRMKKKRLL
>gi|33859562|ref|NP_034594.1| [Mus musculus] gi|33859562|ref|NP_034594.1| ;E = 2.8e-21 pos:258 to 317 ; homeobox C13 [Mus musculus] gi|20141569|sp|P50207 2|HXC13_MOUSE RecName Full Homeobox protein Hox C13 gi|15824281|gb|AAL09298 1|AF193796_1 homeodomain protein [Mus musculus] gi|33772634|gb|AAQ54690 1| hox transcription factor [Mus musculus] gi|148672006|gb|EDL03953 1| homeobox C13 [Mus musculus] gi|182888409|gb|AAI60208 1| Homeo box C13 [synthetic construct] 900
GRKKRVPYTKVQLKELEKEYAASKFITKEKRRRISATTNLSERQVTIWFQNRRVKEKKVV
>gi|33468861|ref|NP_032610.1| [Mus musculus] gi|33468861|ref|NP_032610.1| ;E = 3e-30 pos:186 to 245 ; mesenchyme homeobox 2 [Mus musculus] gi|417310|sp|P32443 1|MEOX2_MOUSE RecName Full Homeobox protein MOX 2 AltName Full Mesenchyme homeobox 2 gi|57950|emb|CAA78899 1| Mox 2 [Mus musculus] gi|26327077|dbj|BAC27282 1| unnamed protein product [Mus musculus] gi|26390443|dbj|BAC25898 1| unnamed protein product [Mus musculus] gi|74216497|dbj|BAE25163 1| unnamed protein product [Mus musculus] 901
PRKERTAFTKEQIRELEAEFAHHNYLTRLRRYEIAVNLDLTERQVKVWFQNRRMKWKRVK
>gi|33457326|ref|NP_663632.1| [Homo sapiens] gi|33457326|ref|NP_663632.1| ;E = 2.9e-31 pos:147 to 206 ; GS homeobox 1 [Homo sapiens] gi|114649196|ref|XP_522643 2| PREDICTED homeobox protein Gsh 1 [Pan troglodytes] gi|27923786|sp|Q9H4S2 1|GSX1_HUMAN RecName Full GS homeobox 1 AltName Full Homeobox protein GSH 1 gi|10697010|emb|CAC12721 1| GS homeobox 1 [Homo sapiens] gi|17402497|dbj|BAB78692 1| homeobox protein Gsh 1 [Homo sapiens] gi|17402499|dbj|BAB78693 1| homeobox protein Gsh 1 [Homo sapiens] gi|182887879|gb|AAI60140 1| GS homeobox 1 [synthetic construct] gi|208966398|dbj|BAG73213 1| GS homeobox 1 [synthetic construct] 902
SKRMRTAFTSTQLLELEREFASNMYLSRLRRIEIATYLNLSEKQVKIWFQNRRVKHKKEG
>gi|3335322|gb|AAC27130.1| [Mus musculus] gi|3335322|gb|AAC27130.1| ;E = 1.2e-43 pos:19 to 78 ; putative homeobox 2 2 protein [Mus musculus] 903
GRRGRQTYTRYQTLELEKEFHYNRYLTRRRRIEIAHALCLTERQIKIWFQNRRMKWKKES
>gi|32880101|gb|AAP88881.1| [synthetic construct] gi|32880101|gb|AAP88881.1| ;E = 4.2e-21 pos:216 to 275 ; homeo box B13 [synthetic construct] gi|60653709|gb|AAX29548 1| homeobox B13 [synthetic construct] 904
GRKKRIPYSKGQLRELEREYAANKFITKDKRRKISAATSLSERQITIWFQNRRVKEKKVL
>gi|32879829|gb|AAP88745.1| [synthetic construct] gi|32879829|gb|AAP88745.1| ;E = 2.1e-43 pos:195 to 254 ; homeo box A5 [synthetic construct] gi|61370206|gb|AAX43454 1| homeobox A5 [synthetic construct] gi|61370212|gb|AAX43455 1| homeobox A5 [synthetic construct] 905
GKRARTAYTRYQTLELEKEFHFNRYLTRRRRIEIAHALCLSERQIKIWFQNRRMKWKKDN
>gi|32400|emb|CAA33529.1| [Homo sapiens] gi|32400|emb|CAA33529.1| ;E = 2.3e-39 pos:5 to 64 ; Hox5 4 gene product (AA 1 95) [Homo sapiens] 906
RRRGRQTYSRFQTLELEKEFLFNPYLTRKRRIEVSHALALTERQVKIWFQNRRMKWKKEN
>gi|32394402|gb|AAN11404.1| [Symsagittifera roscoffensis] gi|32394402|gb|AAN11404.1| ;E = 9.7e-37 pos:3 to 62 ; labial like homeobox protein SrHox1 [Symsagittifera roscoffensis] 907
TRGGRTNFTNKQLTELEKEFHFNRYLTRARRIEIATSLTLNETQVKIWFQTRRMKQKKLL
>gi|32394398|gb|AAN11406.1| [Symsagittifera roscoffensis] gi|32394398|gb|AAN11406.1| ;E = 1.8e-35 pos:15 to 74 ; posterior class Hox protein Srpost [Symsagittifera roscoffensis] 908
SRKKRRPYPKNQTLELEKEFLFNTYITRERRLEIARSLNLTDRQVKIWFQNRRMKNKKQH
>gi|32394396|gb|AAN11405.1| [Symsagittifera roscoffensis] gi|32394396|gb|AAN11405.1| ;E = 9.1e-41 pos:5 to 64 ; homeobox protein SrHox4 5 [Symsagittifera roscoffensis] 909
CKRTRTAYTRFQTLELEKEFHFNRYLTRRRRIEIANLLALTERQIKIWFQNRRMKWKKDN
>gi|32393|emb|CAA42017.1| [Homo sapiens] gi|32393|emb|CAA42017.1| ;E = 1.1e-34 pos:266 to 325 ; homeobox protein [Homo sapiens] 910
GRKKRCPYTKHQTLELEKEFLFNMYLTRERRLEISKSVNLTDRQVKIWFQNRRMKLKKMS
>gi|32391|emb|CAA42016.1| [Homo sapiens] gi|32391|emb|CAA42016.1| ;E = 5.5e-36 pos:275 to 334 ; homeobox protein [Homo sapiens] 911
TRKKRCPYTKYQTLELEKEFLFNMYLTRDRRYEVARILNLTERQVKIWFQNRRMKMKKMS
>gi|3237299|gb|AAC23705.1| [Homo sapiens] gi|3237299|gb|AAC23705.1| ;E = 2.2e-35 pos:202 to 261 ; HOXA 9B [Homo sapiens] 912
TRKKRCPYTKHQTLELEKEFLFNMYLTRDRRYEVARLLNLTERQVKIWFQNRRMKMKKIN
>gi|3237298|gb|AAC23704.1| [Homo sapiens] gi|3237298|gb|AAC23704.1| ;E = 2.2e-35 pos:132 to 191 ; HOXA 9A [Homo sapiens] 913
TRKKRCPYTKHQTLELEKEFLFNMYLTRDRRYEVARLLNLTERQVKIWFQNRRMKMKKIN
>gi|32370|emb|CAA41335.1| [Homo sapiens] gi|32370|emb|CAA41335.1| ;E = 1.2e-43 pos:146 to 205 ; HOX 2 2 [Homo sapiens] 914
GRRGRQTYTRYQTLELEKEFHYNRYLTRRRRIEIAHALCLTERQIKIWFQNRRMKWKKES
>gi|32367|emb|CAA28411.1| [Homo sapiens] gi|32367|emb|CAA28411.1| ;E = 2.4e-43 pos:154 to 213 ; unnamed protein product [Homo sapiens] gi|225392|prf||1301323A gene homeobox 915
PKRSRTAYTRQQVLELEKEFHFNRYLTRRRRIEIAHTLCLSERQIKIWFQNRRMKWKKDH
>gi|32364|emb|CAA27420.1| [Homo sapiens] gi|32364|emb|CAA27420.1| ;E = 2.5e-38 pos:1 to 54 ; unnamed protein product [Homo sapiens] gi|224991|prf||1205300A homeo box gene 916
AYTRYQTLELEKEFHFNRYLTRRRRIEIAHALCLSERQIKIWFQNRRMKWKKDN
>gi|32307801|gb|AAP79297.1| [Saccoglossus kowalevskii] gi|32307801|gb|AAP79297.1| ;E = 2.4e-42 pos:184 to 243 ; hox4 [Saccoglossus kowalevskii] 917
HKRTRTAYTRYQVLELEKEFHFNRYLTRRRRIEIAHALGLTERQIKIWFQNRRMKWKKDH
>gi|32307799|gb|AAP79296.1| [Saccoglossus kowalevskii] gi|32307799|gb|AAP79296.1| ;E = 1.4e-37 pos:232 to 291 ; hox1 [Saccoglossus kowalevskii] 918
PANGRTNFTNKQLTELEKEFHFNKYLTRARRVEIAAMLGLNETQVKIWFQNRRMKQKKRF
>gi|32307783|gb|AAP79288.1| [Saccoglossus kowalevskii] gi|32307783|gb|AAP79288.1| ;E = 2.1e-28 pos:159 to 218 ; hox 11 13c [Saccoglossus kowalevskii] 919
RRTKRRPYSKLQIFELEKEFQQNMYLTRDRRSRLSQALNLTERQIKIWFQNRRMKLKKMT
>gi|32307779|gb|AAP79286.1| [Saccoglossus kowalevskii] gi|32307779|gb|AAP79286.1| ;E = 2e-29 pos:135 to 194 ; hox 3 [Saccoglossus kowalevskii] 920
IKRMRTNFCTAQLVELEKEFRFNRYLQKQRRTELSSVLNLTERQIKVWFQNRRMKFKKEM
>gi|32263873|gb|AAG37795.2|AF020962_1 [Nematostella vectensis] gi|32263873|gb|AAG37795.2|AF020962_1 ;E = 5.7e-35 pos:46 to 105 ; Hox type homeodomain protein [Nematostella vectensis] 921
TKRYRTSYTNRQLLELEKEFHYNKYLCGTRRRELANAMKLTERQVKVWFQNRRMKLKKDE
>gi|32263856|gb|AAA86634.2| [Nematostella vectensis] gi|32263856|gb|AAA86634.2| ;E = 7e-36 pos:80 to 139 ; HOM Hox class homeobox protein [Nematostella vectensis] 922
KHRKRMAYTRIQLLELEKEFHFTRYLTKERRTEMARMLDLTERQVKIWFQNRRMKWKKDN
>gi|31560722|ref|NP_031699.2| [Mus musculus] gi|31560722|ref|NP_031699.2| ;E = 1.1e-26 pos:185 to 244 ; caudal type homeo box 2 [Mus musculus] gi|1170314|sp|P43241 1|CDX2_MOUSE RecName Full Homeobox protein CDX 2 AltName Full Caudal type homeobox protein 2 gi|494977|gb|AAA19645 1| Cdx 2 homeobox protein gi|26340302|dbj|BAC33814 1| unnamed protein product [Mus musculus] gi|73695237|gb|AAI03517 1| Caudal type homeo box 2 [Mus musculus] gi|73695239|gb|AAI03521 1| Caudal type homeo box 2 [Mus musculus] gi|73695241|gb|AAI03520 1| Caudal type homeo box 2 [Mus musculus] gi|73695406|gb|AAI03518 1| Caudal type homeo box 2 [Mus musculus] gi|148673883|gb|EDL05830 1| caudal type homeobox 2 [Mus musculus] 923
KDKYRVVYTDHQRLELEKEFHFSRYITIRRKSELAATLGLSERQVKIWFQNRRAKERKIK
>gi|31560501|ref|NP_038582.2| [Mus musculus] gi|31560501|ref|NP_038582.2| ;E = 1.1e-34 pos:266 to 325 ; homeo box D10 [Mus musculus] gi|114152824|sp|P28359 2|HXD10_MOUSE RecName Full Homeobox protein Hox D10 AltName Full Hox 4 5 AltName Full Hox 5 3 gi|15488636|gb|AAH13463 1| Homeo box D10 [Mus musculus] gi|29144954|gb|AAH48690 1| Homeo box D10 [Mus musculus] gi|123233096|emb|CAM20528 1| homeo box D10 [Mus musculus] gi|148695225|gb|EDL27172 1| homeobox D10 [Mus musculus] 924
GRKKRCPYTKHQTLELEKEFLFNMYLTRERRLEISKSVNLTDRQVKIWFQNRRMKLKKMS
>gi|3150080|emb|CAA06645.1| [Cupiennius salei] gi|3150080|emb|CAA06645.1| ;E = 4e-38 pos:210 to 269 ; hox3 [Cupiennius salei] 925
AKRARTAYTSAQLVELEKEFHFNRYLCRPRRIEMANLLNLSERQIKIWFQNRRMKYKKEQ
>gi|31418381|gb|AAH53405.1| [Mus musculus] gi|31418381|gb|AAH53405.1| ;E = 2.3e-34 pos:268 to 327 ; Hoxc10 protein [Mus musculus] 926
GRKKRCPYTKHQTLELEKEFLFNMYLTRERRLEISKTINLTDRQVKIWFQNRRMKLKKMN
>gi|313253|emb|CAA51975.1| [Mus musculus] gi|313253|emb|CAA51975.1| ;E = 4.8e-38 pos:179 to 238 ; homeobox containing protein [Mus musculus] 927
SKRVRTAYTSAQLVELEKEFHFNRYLCRPRRVEMANLLNLTERQIKIWFQNRRMKYKKDQ
>gi|31323441|gb|AAP47022.1| [Diplosoma listerianum] gi|31323441|gb|AAP47022.1| ;E = 2.2e-21 pos:9 to 68 ; Hox POST1 [Diplosoma listerianum] 928
SRKKRQPYSKTQINNLEQEYQNSNFITRQKRELIARDLKLTDRQVKIWFQNRRVKDKKIK
>gi|31323439|gb|AAP47021.1| [Diplosoma listerianum] gi|31323439|gb|AAP47021.1| ;E = 5.6e-29 pos:81 to 140 ; ParaHox GSX [Diplosoma listerianum] 929
RKRTRTAFTGHQLMELEKEFRADMYLTRLRRIQIAQDLLLSEKQVKIWFQNRRVKEKKGN
>gi|31323437|gb|AAP47020.1| [Diplosoma listerianum] gi|31323437|gb|AAP47020.1| ;E = 1e-26 pos:228 to 287 ; caudal ParaHox CDX [Diplosoma listerianum] 930
KDKYRVVYSDHQRLELEKEFRFSRYITIRRRSELAEQLCLSERQVKIWFQNRRAKERKAS
>gi|31323435|gb|AAP47019.1| [Diplosoma listerianum] gi|31323435|gb|AAP47019.1| ;E = 1e-27 pos:12 to 63 ; ParaHox XLOX [Diplosoma listerianum] 931
NKRTRTAYTRKQLLELEKEFHFNKYISRPRRIELAAGLNLTERHIKIWFQNR
>gi|31323433|gb|AAP47018.1| [Diplosoma listerianum] gi|31323433|gb|AAP47018.1| ;E = 6.9e-41 pos:12 to 71 ; HOX6 7 [Diplosoma listerianum] 932
RRRSRQTYSRYQTLELEKEFHYNRYLTRRRRIEIANALCLSERQIKIWFQNRRMKWKREN
>gi|31232313|ref|XP_318681.1| [Anopheles gambiae str. PEST] gi|31232313|ref|XP_318681.1| ;E = 3.5e-26 pos:215 to 274 ; AGAP009646 PA [Anopheles gambiae str PEST] gi|4680233|gb|AAD27585 1|AF119382_1 caudal protein homolog [Anopheles gambiae] gi|30174499|gb|EAA13881 2| AGAP009646 PA [Anopheles gambiae str PEST] 933
KDKYRVVYTDQQRLELEKEFHYTRYITIRRKAELAQNLQLSERQVKIWFQNRRAKDRKQK
>gi|3123219|sp|P18866.2|HXC8_RAT [Rattus norvegicus] gi|3123219|sp|P18866.2|HXC8_RAT ;E = 1.6e-39 pos:15 to 74 ; RecName Full Homeobox protein Hox C8 AltName Full Homeobox protein R4 934
RRSGRQTYSRYQTLELEKEFLFNPYLTRKRRIEVSHALGLTERQVKIWFQNRRMKWKKEN
>gi|312246|emb|CAA51066.1| [Tribolium castaneum] gi|312246|emb|CAA51066.1| ;E = 8.7e-43 pos:6 to 65 ; abdominal [Tribolium castaneum] 935
RRRGRQTYTRFQTLELEKEFHFNHYLTRRRRIEIAHALCLTERQIKIWFQNRRMKLKKEL
>gi|3122244|sp|P81192.1|HXA4_LINSA [Lineus sanguineus] gi|3122244|sp|P81192.1|HXA4_LINSA ;E = 1.1e-42 pos:11 to 70 ; RecName Full Homeobox protein Hox A4 AltName Full LsHox 4 936
SKRSRTAYTRHQILELEKEFHFNRYLTRRRRIEIAHALDLSERQIKIWFQNRRMKWKKEH
>gi|3121834|sp|P81193.1|CDX_LINSA [Lineus sanguineus] gi|3121834|sp|P81193.1|CDX_LINSA ;E = 5.3e-28 pos:1 to 60 ; RecName Full Homeobox protein CDX AltName Full Caudal type homeobox protein AltName Full LSCDX 937
PDKYRVVYTDYQRLELEKEFHYSRYITMNRKAELAKSLDLTERQIKIWFQNRRAKERKIN
>gi|31205335|ref|XP_311616.1| [Anopheles gambiae str. PEST] gi|31205335|ref|XP_311616.1| ;E = 2.2e-43 pos:280 to 339 ; AGAP004659 PA [Anopheles gambiae str PEST] gi|3420834|gb|AAC31944 1| Sex combs reduced homeotic protein [Anopheles gambiae] gi|30177656|gb|EAA07257 2| AGAP004659 PA [Anopheles gambiae str PEST] 938
TKRQRTSYTRYQTLELEKEFHFNRYLTRRRRIEIAHALCLTERQIKIWFQNRRMKWKKEH
>gi|309313|gb|AAA37833.1| [Mus musculus] gi|309313|gb|AAA37833.1| ;E = 1.6e-43 pos:129 to 188 ; hox 1 1 peptide 939
RKRGRQTYTRYQTLELEKEFHFNRYLTRRRRIEIAHALCLTERQIKIWFQNRRMKWKKEH
>gi|309163|gb|AAA37412.1| [Mus musculus] gi|309163|gb|AAA37412.1| ;E = 9.6e-28 pos:78 to 137 ; Cdx 1 homeobox protein 940
KDKSRVVYTDHQRLELEKEFHYSRYITIRRKSELAANLGLTERQVKIWFQNRRAKERKVN
>gi|306879|gb|AAA36007.1| [Homo sapiens] gi|306879|gb|AAA36007.1| ;E = 2.6e-42 pos:59 to 118 ; homeo box c8 protein 941
RRRGRQIYSRYQTLELEKEFHFNRYLTRRRRIEIANALCLTERQIKIWFQNRRMKWKKES
>gi|306878|gb|AAA36003.1| [Homo sapiens] gi|306878|gb|AAA36003.1| ;E = 4.4e-43 pos:137 to 196 ; homeobox c1 protein 942
RKRGRQTYTRYQTLELEKEFHYNRYLTRRRRIEIAHALCLTERQIKIWFQNRRMKWKKEN
>gi|30585409|gb|AAP36977.1| [synthetic construct] gi|30585409|gb|AAP36977.1| ;E = 3.2e-38 pos:191 to 250 ; Homo sapiens homeo box A3 [synthetic construct] gi|61370826|gb|AAX43558 1| homeobox A3 [synthetic construct] gi|61370831|gb|AAX43559 1| homeobox A3 [synthetic construct] 943
SKRARTAYTSAQLVELEKEFHFNRYLCRPRRVEMANLLNLTERQIKIWFQNRRMKYKKDQ
>gi|30585353|gb|AAP36949.1| [synthetic construct] gi|30585353|gb|AAP36949.1| ;E = 2.3e-34 pos:268 to 327 ; Homo sapiens homeo box C10 [synthetic construct] gi|61371438|gb|AAX43667 1| homeobox C10 [synthetic construct] 944
GRKKRCPYTKHQTLELEKEFLFNMYLTRERRLEISKTINLTDRQVKIWFQNRRMKLKKMN
>gi|30585333|gb|AAP36939.1| [synthetic construct] gi|30585333|gb|AAP36939.1| ;E = 2.8e-21 pos:260 to 319 ; Homo sapiens homeo box C13 [synthetic construct] gi|60652685|gb|AAX29037 1| homeobox C13 [synthetic construct] gi|60652687|gb|AAX29038 1| homeobox C13 [synthetic construct] 945
GRKKRVPYTKVQLKELEKEYAASKFITKEKRRRISATTNLSERQVTIWFQNRRVKEKKVV
>gi|30584147|gb|AAP36322.1| [synthetic construct] gi|30584147|gb|AAP36322.1| ;E = 2.2e-35 pos:206 to 265 ; Homo sapiens homeo box A9 [synthetic construct] gi|60653827|gb|AAX29606 1| homeobox A9 [synthetic construct] 946
TRKKRCPYTKHQTLELEKEFLFNMYLTRDRRYEVARLLNLTERQVKIWFQNRRMKMKKIN
>gi|30352212|gb|AAP31871.1| [Rattus sp.] gi|30352212|gb|AAP31871.1| ;E = 4.8e-38 pos:1 to 60 ; Hox D|Hox 4 [Rattus sp ] 947
SKRVRTAYTSAQLVELEKEFHFNRYLCRPRRVEMANLLNLTERQIKIWFQNRRMKYKKDQ
>gi|30352211|gb|AAP31870.1| [Rattus sp.] gi|30352211|gb|AAP31870.1| ;E = 5.6e-36 pos:1 to 60 ; Hox C|Hox 3 [Rattus sp ] 948
TRKKRCPYTKYQTLELEKEFLFNMYLTRDRRYEVARVLNLTERQVKIWFQNRRMKMKKMN
>gi|30352210|gb|AAP31869.1| [Rattus sp.] gi|30352210|gb|AAP31869.1| ;E = 1.6e-39 pos:1 to 60 ; Hox C|Hox 3 [Rattus sp ] 949
RRSGRQTYSRYQTLELEKEFLFNPYLTRKRRIEVSHALGLTERQVKIWFQNRRMKWKKEN
>gi|30352208|gb|AAP31867.1| [Rattus sp.] gi|30352208|gb|AAP31867.1| ;E = 4.4e-43 pos:1 to 60 ; Hox B|Hox 2 [Rattus sp ] 950
RKRGRQTYTRYQTLELEKEFHYNRYLTRRRRIEIAHALCLTERQIKIWFQNRRMKWKKEN
>gi|30352204|gb|AAP31863.1| [Rattus sp.] gi|30352204|gb|AAP31863.1| ;E = 1.6e-43 pos:1 to 60 ; Hox A|Hox 1 [Rattus sp ] 951
RKRGRQTYTRYQTLELEKEFHFNRYLTRRRRIEIAHALCLTERQIKIWFQNRRMKWKKEH
>gi|30349430|gb|AAP22026.1| [Ovis aries] gi|30349430|gb|AAP22026.1| ;E = 2.8e-21 pos:15 to 74 ; Hoxc13 [Ovis aries] 952
GRKKRVPYTKVQLKELEKEYAASKFITKEKRRRISATTNLSERQVTIWFQNRRVKEKKVV
>gi|30314938|gb|AAP30719.1| [Diplosoma listerianum] gi|30314938|gb|AAP30719.1| ;E = 2.3e-38 pos:94 to 153 ; Hox5 [Diplosoma listerianum] 953
NKRRRTSYSRYQTLELEKEFHYNRYLTRRRRVEIAHILSLSERQIKIWFQNRRMRWKKEN
>gi|30171175|gb|AAO25087.1| [Spadella cephaloptera] gi|30171175|gb|AAO25087.1| ;E = 2.5e-30 pos:5 to 56 ; Hox median 2 protein [Spadella cephaloptera] 954
QKRTRQTYTRHQTLELEKEFHFNRYLTRRRRIEIAHALGLTERQIKIWFQNR
>gi|30089858|gb|AAO16206.2| [Spadella cephaloptera] gi|30089858|gb|AAO16206.2| ;E = 1.6e-29 pos:22 to 81 ; Hox protein MedPost [Spadella cephaloptera] 955
HRKRRQTYSRQQTAELEREYVSNRYLTRRRRIEISQHLDLSERQIKIWFQNRRMKERREK
>gi|3005958|emb|CAA76299.1| [Lineus sanguineus] gi|3005958|emb|CAA76299.1| ;E = 1.1e-30 pos:14 to 73 ; homeodomain protein [Lineus sanguineus] 956
TRKKRKPYTRYQTMVLENEFLTNSYITRQKRWEISCKLHLTERQVKVWFQNRRMKRKKLN
>gi|3005956|emb|CAA76298.1| [Lineus sanguineus] gi|3005956|emb|CAA76298.1| ;E = 1.4e-42 pos:28 to 87 ; homeodomain protein [Lineus sanguineus] 957
RKRGRQTYTRYQTLELEKEFHFNKYLTRRRRIEIAHALCLTERQIKIWFQNRRMKWKKKE
>gi|3005954|emb|CAA76297.1| [Lineus sanguineus] gi|3005954|emb|CAA76297.1| ;E = 1.8e-41 pos:10 to 69 ; homeodomain protein [Lineus sanguineus] 958
QKRTRQTYTRYQTLELEKEFHFNKYLTRRRRIEIAHALGLTERQIKIWFQNRRMKWKKEN
>gi|3005952|emb|CAA76296.1| [Lineus sanguineus] gi|3005952|emb|CAA76296.1| ;E = 2.1e-39 pos:7 to 66 ; homeodomain protein [Lineus sanguineus] 959
PKRSRTAYTSAQLVELEKEFHFNRYLCRPRRIEMAALLNLSERQIKIWFQNRRMKYKKDQ
>gi|3005950|emb|CAA76295.1| [Lineus sanguineus] gi|3005950|emb|CAA76295.1| ;E = 7.5e-40 pos:11 to 70 ; homeodomain protein [Lineus sanguineus] 960
PNTGRTNFTNKQLTELEKEFHFNKYLTRARRIEIAAALGLNETQVKIWFQNRRMKQKKRM
>gi|30047742|gb|AAH50442.1| [Homo sapiens] gi|30047742|gb|AAH50442.1| ;E = 4.9e-43 pos:156 to 215 ; Homeobox C4 [Homo sapiens] gi|167773153|gb|ABZ92011 1| homeobox C6 [synthetic construct] 961
PKRSRTAYTRQQVLELEKEFHYNRYLTRRRRIEIAHSLCLSERQIKIWFQNRRMKWKKDH
>gi|30046954|gb|AAH50839.1| [Mus musculus] gi|30046954|gb|AAH50839.1| ;E = 1.4e-34 pos:325 to 384 ; Homeo box A10 [Mus musculus] 962
GRKKRCPYTKHQTLELEKEFLFNMYLTRERRLEISRSVHLTDRQVKIWFQNRRMKLKKMN
>gi|300373|gb|AAB26645.1| [Drosophila melanogaster] gi|300373|gb|AAB26645.1| ;E = 1.6e-41 pos:2 to 61 ; Ultrabithorax Ubx homeotic selector protein homeo domain [Drosophila melanogaster Peptide Partial 62 aa] 963
RRRGRQTYTRYQTLELEKEFHTNHYLTRRRRIEMAHALCLTERQIKIWFQNRRMKLKKEI
>gi|2995957|gb|AAC08404.1| [Xenopus laevis] gi|2995957|gb|AAC08404.1| ;E = 1.7e-16 pos:1 to 50 ; homeobox containing transcription factor [Xenopus laevis] 964
YQIRELEREFFFSVYINKEKRLQLSRMLNLTDRQVKIWFQNRRMKEKKVN
>gi|2995657|gb|AAC39017.1| [Branchiostoma floridae] gi|2995657|gb|AAC39017.1| ;E = 4.8e-24 pos:1 to 60 ; homeobox protein AmphiCdx [Branchiostoma floridae] 965
KDKYRVVYSDHQRLELEKEFYSNKYITIKRKVQLANELGLSERQVKIWFQNRRAKQRKMA
>gi|2995655|gb|AAC39016.1| [Branchiostoma floridae] gi|2995655|gb|AAC39016.1| ;E = 6.3e-38 pos:1 to 60 ; homeobox protein AmphiXlox [Branchiostoma floridae] 966
NKRTRTAYTRGQLLELEKEFHFNKYISRPRRIELAAMLNLTERHIKIWFQNRRMKWKKEQ
>gi|2995653|gb|AAC39015.1| [Branchiostoma floridae] gi|2995653|gb|AAC39015.1| ;E = 6.1e-31 pos:1 to 60 ; homeobox protein AmphiGsx [Branchiostoma floridae] 967
SRRMRTAFSSTQLLELEREFASNMYLSRLRRIEIATFLNLSEKQVKIWFQNRRVKHKKEA
>gi|296652|emb|CAA35237.1| [Homo sapiens] gi|296652|emb|CAA35237.1| ;E = 2.4e-43 pos:154 to 213 ; hox 5 1 protein [Homo sapiens] gi|189067017|dbj|BAG36610 1| unnamed protein product [Homo sapiens] gi|208968521|dbj|BAG74099 1| homeobox D4 [synthetic construct] 968
PKRSRTAYTRQQVLELEKEFHFNRYLTRRRRIEIAHTLCLSERQIKIWFQNRRMKWKKDH
>gi|2961628|gb|AAC05784.1| [Pristionchus pacificus] gi|2961628|gb|AAC05784.1| ;E = 1.1e-39 pos:116 to 175 ; homeotic protein [Pristionchus pacificus] 969
EKRQRTAYTRNQVLELEKEFHFNKYLTRKRRIEISHSLMLSERQVKIWFQNRRMKHKKEH
>gi|2961626|gb|AAC05783.1| [Trichoplax adhaerens] gi|2961626|gb|AAC05783.1| ;E = 1.2e-32 pos:88 to 147 ; Hox protein [Trichoplax adhaerens] 970
TKRIRTAYTSMQLLELEKEFNSSRYLSRLRRIEIANMLNLSEKQVKIWFQNRRVKWKKDN
>gi|295695|gb|AAA50034.1| [Danio rerio] gi|295695|gb|AAA50034.1| ;E = 1.3e-34 pos:1 to 55 ; homeodomain protein 971
PKRSRTAYTRQQALELEKEFHFNRYLTRRRRVEIAHTMCLSERQVKIWFQNRRMK
>gi|29468144|gb|AAO85417.1|AF439973_1 [Archaster typicus] gi|29468144|gb|AAO85417.1|AF439973_1 ;E = 6.4e-38 pos:87 to 146 ; homeodomain transcription factor Xlox [Archaster typicus] 972
NKRTRTAYTRGQLLELEKEFHFNKYISRPRRIELAAMLNLTERHIKIWFQNRRMKWKKEE
>gi|2935702|gb|AAC41260.1| [Danio rerio] gi|2935702|gb|AAC41260.1| ;E = 1.6e-36 pos:137 to 196 ; homeobox protein PDX 1 [Danio rerio] 973
NKRTRTAYTRAQLLELEKEFLFNKYISRPRRVELALTLSLTERHIKIWFQNRRMKWKKEE
>gi|2935557|gb|AAC05157.1| [Homo sapiens] gi|2935557|gb|AAC05157.1| ;E = 9.5e-36 pos:146 to 205 ; insulin upstream factor 1 [Homo sapiens] 974
NKRTRTAYTRAQLLELEKEFLFNKYISRPRRVELAVMLNLTERHIKIWFQNRRMKWKKEE
>gi|2911356|gb|AAC04332.1| [Petromyzon marinus] gi|2911356|gb|AAC04332.1| ;E = 2e-39 pos:174 to 233 ; homeobox protein HoxQ8 [Petromyzon marinus] 975
RRRGRQTYSRFQTLELEKEFLFNPYLTRKRRIEVSHALGLTERQVKIWFQNRRMKWKKEN
>gi|2911352|gb|AAC04331.1| [Petromyzon marinus] gi|2911352|gb|AAC04331.1| ;E = 2e-39 pos:1 to 60 ; homeobox protein HoxQ8a [Petromyzon marinus] 976
RRRGRQTYSRFQTLELEKEFLFNPYLTRKRRIEVSHALGLTERQVKIWFQNRRMKWKKEN
>gi|2911350|gb|AAC04330.1| [Petromyzon marinus] gi|2911350|gb|AAC04330.1| ;E = 1.8e-38 pos:1 to 60 ; homeobox protein HoxR8 [Petromyzon marinus] 977
RRRGRQTYSRYQTLELEKEFLFNPYLTRKRRIEVSHVLGLSERQVKIWFQNRRMKWKKEN
>gi|28950406|emb|CAD27941.1| [Homo sapiens] gi|28950406|emb|CAD27941.1| ;E = 2.8e-21 pos:260 to 319 ; hypothetical protein [Homo sapiens] 978
GRKKRVPYTKVQLKELEKEYAASKFITKEKRRRISATTNLSERQVTIWFQNRRVKEKKVV
>gi|287635|emb|CAA32637.1| [Drosophila melanogaster] gi|287635|emb|CAA32637.1| ;E = 2.2e-43 pos:322 to 381 ; unnamed protein product [Drosophila melanogaster] 979
TKRQRTSYTRYQTLELEKEFHFNRYLTRRRRIEIAHALCLTERQIKIWFQNRRMKWKKEH
>gi|28629685|gb|AAO43048.1| [Latimeria menadoensis] gi|28629685|gb|AAO43048.1| ;E = 8.6e-27 pos:4 to 63 ; HoxD11 [Latimeria menadoensis] 980
SRKKRCPYTKFQIRELEREFFFNVYINKEKRLQLSRMLNLTDRQVKIWFQNRRMKEKKLN
>gi|28629683|gb|AAO43047.1| [Latimeria menadoensis] gi|28629683|gb|AAO43047.1| ;E = 2.2e-23 pos:131 to 190 ; HoxD12 [Latimeria menadoensis] 981
SRKKRKPYTKQQIAHLENEFLINEFINRQKRKELSDRLNLSDQQVKIWFQNRRMKKKRLI
>gi|28629681|gb|AAO43046.1| [Latimeria menadoensis] gi|28629681|gb|AAO43046.1| ;E = 9.2e-35 pos:17 to 76 ; HoxD10 [Latimeria menadoensis] 982
GRKKRCPYTKHQTLELEKEFLFNMYLTRERRLEISRSVNLTDRQVKIWFQNRRMKLKKMS
>gi|28629679|gb|AAO43045.1| [Latimeria menadoensis] gi|28629679|gb|AAO43045.1| ;E = 1.9e-36 pos:12 to 71 ; HoxD9 [Latimeria menadoensis] 983
TRKKRCPYTKYQTLELEKEFLFNMYLTRDRRYEVARILDLTERQVKIWFQNRRMKMKKMN
>gi|28629677|gb|AAO43044.1| [Latimeria menadoensis] gi|28629677|gb|AAO43044.1| ;E = 3e-39 pos:130 to 189 ; HoxD8 [Latimeria menadoensis] 984
RRRGRQTYSRFQTLELEKEFLFNPYLTRKRRIEVSHSLGLTERQIKIWFQNRRMKWKKEN
>gi|28629675|gb|AAO43043.1| [Latimeria menadoensis] gi|28629675|gb|AAO43043.1| ;E = 5.6e-42 pos:9 to 68 ; HoxD4 [Latimeria menadoensis] 985
PKRSRTAYTRQQVLELEKEFHFNRYLTRRRRIEIAHTLCLSERQIKIWFQNRRMKWEKDH
>gi|28629673|gb|AAO43042.1| [Latimeria menadoensis] gi|28629673|gb|AAO43042.1| ;E = 4.8e-38 pos:13 to 72 ; HoxD3 [Latimeria menadoensis] 986
SKRVRTAYTSAQLVELEKEFHFNRYLCRPRRVEMANLLNLTERQIKIWFQNRRMKYKKDQ
>gi|28629671|gb|AAO43041.1| [Latimeria menadoensis] gi|28629671|gb|AAO43041.1| ;E = 5.2e-37 pos:11 to 70 ; HoxD1 [Latimeria menadoensis] 987
VNTARTNFTTKQLTELEKEFHFNKYLSRTRRIEIANALHLNETQVKIWFQNRRMKQKKRG
>gi|28629669|gb|AAO43040.1| [Latimeria menadoensis] gi|28629669|gb|AAO43040.1| ;E = 2.2e-20 pos:14 to 73 ; HoxC13 [Latimeria menadoensis] 988
GRKKRVPYTKIQLKELEKEYAASKFITKEKRRRISATTNLSERQVTIWFQNRRVKEKKIL
>gi|28629667|gb|AAO43039.1| [Latimeria menadoensis] gi|28629667|gb|AAO43039.1| ;E = 2e-34 pos:16 to 75 ; HoxC10 [Latimeria menadoensis] 989
GRKKRCPYTKHQTLELEKEFLFNMYLTRERRLEISKSINLTDRQVKIWFQNRRMKLKKMN
>gi|28629665|gb|AAO43038.1| [Latimeria menadoensis] gi|28629665|gb|AAO43038.1| ;E = 5.6e-36 pos:12 to 71 ; HoxC9 [Latimeria menadoensis] 990
TRKKRCPYTKYQTLELEKEFLFNMYLTRDRRYEVARVLNLTERQVKIWFQNRRMKMKKMN
>gi|28629663|gb|AAO43037.1| [Latimeria menadoensis] gi|28629663|gb|AAO43037.1| ;E = 1.6e-39 pos:3 to 62 ; HoxC8 [Latimeria menadoensis] 991
RRSGRQTYSRYQTLELEKEFLFNPYLTRKRRIEVSHALGLTERQVKIWFQNRRMKWKKEN
>gi|28629661|gb|AAO43036.1| [Latimeria menadoensis] gi|28629661|gb|AAO43036.1| ;E = 1.1e-42 pos:3 to 62 ; HoxC5 [Latimeria menadoensis] 992
GKRSRTSYTRYQTLELEKEFHFNRYLTRRRRIEIANNLCLNERQIKIWFQNRRMKWKKDS
>gi|28629659|gb|AAO43035.1| [Latimeria menadoensis] gi|28629659|gb|AAO43035.1| ;E = 4.9e-43 pos:9 to 68 ; HoxC4 [Latimeria menadoensis] 993
PKRSRTAYTRQQVLELEKEFHYNRYLTRRRRIEIAHSLCLSERQIKIWFQNRRMKWKKDH
>gi|28629657|gb|AAO43034.1| [Latimeria menadoensis] gi|28629657|gb|AAO43034.1| ;E = 2.3e-36 pos:10 to 69 ; HoxC1 [Latimeria menadoensis] 994
GATARTNFTTKQLTELEKEFHFNKYLTRARRVEIASALQLNETQVKIWFQNRRMKQKKRE
>gi|28629655|gb|AAO43033.1| [Latimeria menadoensis] gi|28629655|gb|AAO43033.1| ;E = 9.4e-22 pos:14 to 73 ; HoxB13 [Latimeria menadoensis] 995
GRKKRIPYTKVQLKELEKEYATNKFITKDKRRKISAATNLSERQITIWFQNRRVKEEKVV
>gi|28629653|gb|AAO43032.1| [Latimeria menadoensis] gi|28629653|gb|AAO43032.1| ;E = 4.4e-43 pos:3 to 62 ; HoxB7 [Latimeria menadoensis] 996
RKRGRQTYTRYQTLELEKEFHYNRYLTRRRRIEIAHALCLTERQIKIWFQNRRMKWKKEN
>gi|28629651|gb|AAO43031.1| [Latimeria menadoensis] gi|28629651|gb|AAO43031.1| ;E = 1.2e-43 pos:7 to 66 ; HoxB6 [Latimeria menadoensis] 997
GRRGRQTYTRYQTLELEKEFHFNRYVTRRRRIEIAHALCLTERQIKIWFQNRRMKWKKEN
>gi|28629649|gb|AAO43030.1| [Latimeria menadoensis] gi|28629649|gb|AAO43030.1| ;E = 2.1e-43 pos:150 to 209 ; HoxB5 [Latimeria menadoensis] 998
GKRARTAYTRYQTLELEKEFHFNRYLTRRRRIEIAHALCLSERQIKIWFQNRRMKWKKDN
>gi|28629647|gb|AAO43029.1| [Latimeria menadoensis] gi|28629647|gb|AAO43029.1| ;E = 2.2e-42 pos:147 to 206 ; HoxB4 [Latimeria menadoensis] 999
PKRSRTAYTRQQVLELEKEFHYNRYLTRRRRVEIAHSLCLSERQIKIWFQNRRMKWKKDH
>gi|28629645|gb|AAO43028.1| [Latimeria menadoensis] gi|28629645|gb|AAO43028.1| ;E = 6.6e-38 pos:14 to 73 ; HoxB3 [Latimeria menadoensis] 1000
SKRARTAYTSAQLVELEKEFHFNRYLCRPRRVEMANLLNLSERQIKIWFQNRRMKYKKDQ
>gi|28629643|gb|AAO43027.1| [Latimeria menadoensis] gi|28629643|gb|AAO43027.1| ;E = 7.5e-41 pos:47 to 106 ; HoxB2 [Latimeria menadoensis] 1001
SRRLRTAYTNTQLLELEKEFHFNKYLCRPRRVEIAALLDLTERQVKVWFQNRRMKHKRQT
>gi|28629641|gb|AAO43026.1| [Latimeria menadoensis] gi|28629641|gb|AAO43026.1| ;E = 1e-35 pos:11 to 70 ; HoxB1 [Latimeria menadoensis] 1002
QNTIRTNFTTKQLTELEKEFHFNKYLTRARRVEIAATLELNETQVKIWFQNRRMKQKKRE
>gi|28629637|gb|AAO43024.1| [Latimeria menadoensis] gi|28629637|gb|AAO43024.1| ;E = 9.7e-22 pos:14 to 73 ; HoxA13 [Latimeria menadoensis] 1003
GRKKRVPYTKVQLKELEREYATNKFITKDKRRRISATTNLSERQVTIWFQNRRVKEKKVI
>gi|28629635|gb|AAO43023.1| [Latimeria menadoensis] gi|28629635|gb|AAO43023.1| ;E = 1.9e-25 pos:4 to 63 ; HoxA11 [Latimeria menadoensis] 1004
TRKKRCPYTKYQIRELEREFFFSVYINKEKRLQLSRMLNLTDRQVKIWFQNRRMKEKKLN
>gi|28629633|gb|AAO43022.1| [Latimeria menadoensis] gi|28629633|gb|AAO43022.1| ;E = 1.4e-33 pos:16 to 75 ; HoxA10 [Latimeria menadoensis] 1005
GRKKGCPYTKHQTLELEKEFLFNMYLTRERRLEISRSVHLTDRQVKIWFQNRRMKLKKMN
>gi|28629629|gb|AAO43020.1| [Latimeria menadoensis] gi|28629629|gb|AAO43020.1| ;E = 2.1e-43 pos:59 to 118 ; HoxA7 [Latimeria menadoensis] 1006
KKRGRQTYTRYQTLELEKEFHFNRYLTRRRRIEIAHALCLTERQIKIWFQNRRMKWKKEH
>gi|28629627|gb|AAO43019.1| [Latimeria menadoensis] gi|28629627|gb|AAO43019.1| ;E = 1.3e-41 pos:7 to 66 ; HoxA6 [Latimeria menadoensis] 1007
GRRGRQTYTRYQTLELEKEFHFNRYLTRRRRIEIANALCLTGRQIGIWFQNRRMKWKKES
>gi|28629625|gb|AAO43018.1| [Latimeria menadoensis] gi|28629625|gb|AAO43018.1| ;E = 1.6e-43 pos:9 to 68 ; HoxA4 [Latimeria menadoensis] 1008
PKRSRTAYTRQQVLELEKEFHFNRYLTRRRRIEIAHTLCLSERQVKIWFQNRRMKWKKDH
>gi|28629623|gb|AAO43017.1| [Latimeria menadoensis] gi|28629623|gb|AAO43017.1| ;E = 9.4e-39 pos:12 to 71 ; HoxA2 [Latimeria menadoensis] 1009
SRRLRTAYTNTQLLELEKEFHFNKYLCRPRRVEIAALLDLTGRQVRVWFQNRRMKHKRQT
>gi|28629621|gb|AAO43016.1| [Latimeria menadoensis] gi|28629621|gb|AAO43016.1| ;E = 1.9e-37 pos:11 to 70 ; HoxA1 [Latimeria menadoensis] 1010
PNTVRTNFTTKQLTELEKEFHFNKYLTRARRVEIAAALQLNETQVKIWFQNRRMKQKKRE
>gi|28628705|gb|AAO49317.1|AF481736_1 [Sacculina carcini] gi|28628705|gb|AAO49317.1|AF481736_1 ;E = 9.3e-38 pos:260 to 319 ; abdominal B [Sacculina carcini] 1011
VRKKRKPYSKYQTLELEKEFLFNAYVSKQKRWELARNLNLTERQVKIWFQNRRMKNKKAQ
>gi|283891|pir||I45186 [Gallus gallus] gi|283891|pir||I45186 ;E = 7.1e-31 pos:12 to 62 ; homeotic protein Ghox 4 7 chicken (fragment) 1012
RKRGRQTYTRYQTLELEKEFHYNRYLTRRRRIEIAHALCLTERQIKIWFQN
>gi|283889|pir||H45186 [Gallus gallus] gi|283889|pir||H45186 ;E = 2.9e-31 pos:12 to 62 ; homeotic protein Ghox 4 7 chicken (fragment) 1013
RKRGRQTYTRYQTLELEKEFHFNRYLTRRRRIEIAHALCLTERQIKIWFQN
>gi|283887|pir||G45186 [Gallus gallus] gi|283887|pir||G45186 ;E = 8.4e-30 pos:20 to 70 ; homeotic protein Ghox 4 7 chicken (fragment) gi|688160|gb|AAB32399 1| Hoxc 6 homeobox protein [mice mammary gland Peptide Partial 70 aa] 1014
RRRGRQIYSRYQTLELEKEFHFNRYLTRRRRIEIANALCLTERQIKIWFQN
>gi|283881|pir||D45186 [Gallus gallus] gi|283881|pir||D45186 ;E = 7.5e-30 pos:16 to 66 ; homeotic protein Ghox 4 7 chicken (fragment) 1015
GKRSRTSYTRYQTLELEKEFHFNRYLTRRRRIEIANNLCLNERQIKIWFQN
>gi|283879|pir||C45186 [Gallus gallus] gi|283879|pir||C45186 ;E = 8.6e-31 pos:19 to 69 ; homeotic protein Ghox 4 7 chicken (fragment) 1016
GKRARTAYTRYQTLELEKEFHFNRYLTRRRRIEIAHALCLSERQIKIWFQN
>gi|283877|pir||B45186 [Gallus gallus] gi|283877|pir||B45186 ;E = 8.6e-31 pos:20 to 70 ; homeotic protein Ghox 4 7 chicken (fragment) 1017
GKRARTAYTRYQTLELEKEFHFNRYLTRRRRIEIAHALCLSERQIKIWFQN
>gi|283876|pir||A45187 [Gallus gallus] gi|283876|pir||A45187 ;E = 3e-27 pos:12 to 62 ; homeotic protein Ghox 4 7 chicken (fragment) 1018
RRRGRQTYSRYQTLELEKEFLFNPYLTRKRRIEVSHALGLTERQVKIWFQN
>gi|28376623|ref|NP_783857.1| [Mus musculus] gi|28376623|ref|NP_783857.1| ;E = 1.1e-42 pos:155 to 214 ; homeobox C5 [Mus musculus] gi|157822081|ref|NP_001101586 1| homeo box C5 [Rattus norvegicus] gi|149714970|ref|XP_001504605 1| PREDICTED similar to Homeobox protein Hox C5 (Hox 3 4) (Hox 6 2) [Equus caballus] gi|114152822|sp|P32043 3|HXC5_MOUSE RecName Full Homeobox protein Hox C5 AltName Full Hox 3 4 AltName Full Hox 6 2 gi|26347351|dbj|BAC37324 1| unnamed protein product [Mus musculus] gi|109731984|gb|AAI15552 1| Homeo box C5 [Mus musculus] gi|109731987|gb|AAI15553 1| Homeo box C5 [Mus musculus] gi|148671995|gb|EDL03942 1| homeobox C5 [Mus musculus] gi|149031889|gb|EDL86801 1| homeo box C5 (predicted) [Rattus norvegicus] 1019
GKRSRTSYTRYQTLELEKEFHFNRYLTRRRRIEIANNLCLNERQIKIWFQNRRMKWKKDS
>gi|28372236|gb|AAO38042.1| [Latimeria menadoensis] gi|28372236|gb|AAO38042.1| ;E = 7.3e-26 pos:10 to 69 ; HoxC12 [Latimeria menadoensis] 1020
SRKKRKPYSKLQLAELEGEFMVNEFITRQRRRELSDRLNLSDQQVKIWFQNRRMKKKRLL
>gi|28261119|gb|AAO32895.1| [Polistes sp. HN-2002] gi|28261119|gb|AAO32895.1| ;E = 1.1e-31 pos:1 to 51 ; abdominal A [Polistes sp HN 2002] 1021
RFQTLELEKEFHYNHYLTRRRRIEIAHALCLTERHIKIWFQNRRMKLKKEM
>gi|28261117|gb|AAO32894.1| [Mutilla sp. HN-2002] gi|28261117|gb|AAO32894.1| ;E = 9.2e-32 pos:1 to 51 ; abdominal A [Mutilla sp HN 2002] 1022
RFQTLELEKEFHFNHYLTRRRRIEIAHALCLTERQIKIWFENRRMKLKKEL
>gi|28261105|gb|AAO32888.1| [Prionopelta sp. HN-2002] gi|28261105|gb|AAO32888.1| ;E = 2.6e-33 pos:1 to 51 ; abdominal A [Prionopelta sp HN 2002] 1023
RFQTLELEKEFHFNHYLTRRRRIEIAHALCLTERQIKIWFQNRRMKLKKEL
>gi|28261103|gb|AAO32887.1| [Ponera coarctata] gi|28261103|gb|AAO32887.1| ;E = 2.6e-33 pos:1 to 51 ; abdominal A [Ponera coarctata] 1024
RFQTLELEKEFHFNHYLTRRRRIEIAHALCLTERQIKIWFQNRRMKLKKEL
>gi|28261101|gb|AAO32886.1| [Platythyrea sinuata] gi|28261101|gb|AAO32886.1| ;E = 2.6e-33 pos:1 to 51 ; abdominal A [Platythyrea sinuata] 1025
RFQTLELEKEFHFNHYLTRRRRIEIAHALCLTERQIKIWFQNRRMKLKKEL
>gi|28261065|gb|AAO32868.1| [Crematogaster brasiliensis] gi|28261065|gb|AAO32868.1| ;E = 2.6e-33 pos:1 to 51 ; abdominal A [Crematogaster brasiliensis] gi|28261069|gb|AAO32870 1| abdominal A [Crematogaster limata parabiotica] gi|28261121|gb|AAO32896 1| abdominal A [Myrmecia nigriceps] 1026
RFQTLELEKEFHFNHYLTRRRRIEIAHALCLTERQIKIWFQNRRMKLKKEL
>gi|28261059|gb|AAO32865.1| [Leptanilla sp. HN-2002] gi|28261059|gb|AAO32865.1| ;E = 4.3e-32 pos:1 to 51 ; abdominal A [Leptanilla sp HN 2002] 1027
RFQTLELEKEFHFSHYLTRRRRIEIAHALCLTERQIKIWFQNRRMKLKKEL
>gi|28261051|gb|AAO32861.1| [Gigantiops destructor] gi|28261051|gb|AAO32861.1| ;E = 2.6e-33 pos:1 to 51 ; abdominal A [Gigantiops destructor] 1028
RFQTLELEKEFHFNHYLTRRRRIEIAHALCLTERQIKIWFQNRRMKLKKEL
>gi|28261025|gb|AAO32848.1| [Azteca sp. HN-2002] gi|28261025|gb|AAO32848.1| ;E = 2.6e-33 pos:1 to 51 ; abdominal A [Azteca sp HN 2002] gi|28261027|gb|AAO32849 1| abdominal A [Dolichoderus bidens] gi|28261029|gb|AAO32850 1| abdominal A [Dolichoderus sp HN 2002] gi|28261031|gb|AAO32851 1| abdominal A [Tapinoma erraticum] gi|28261033|gb|AAO32852 1| abdominal A [Tapinoma melanocephalum] 1029
RFQTLELEKEFHFNHYLTRRRRIEIAHALCLTERQIKIWFQNRRMKLKKEL
>gi|28261023|gb|AAO32847.1| [Cerapachys sp. HN-2002] gi|28261023|gb|AAO32847.1| ;E = 2.6e-33 pos:1 to 51 ; abdominal A [Cerapachys sp HN 2002] gi|28261035|gb|AAO32853 1| abdominal A [Dorylus nigricans] gi|28261037|gb|AAO32854 1| abdominal A [Eciton burchelli] gi|28261039|gb|AAO32855 1| abdominal A [Neivamyrmex pilosus] gi|28261041|gb|AAO32856 1| abdominal A [Camponotus femoratus] gi|28261043|gb|AAO32857 1| abdominal A [Camponotus sp HN 2002] gi|28261045|gb|AAO32858 1| abdominal A [Camponotus vagus] gi|28261047|gb|AAO32859 1| abdominal A [Dendromyrmex sp HN 2002] gi|28261049|gb|AAO32860 1| abdominal A [Formica selysi] gi|28261053|gb|AAO32862 1| abdominal A [Lasius alienus] gi|28261055|gb|AAO32863 1| abdominal A [Oecophylla longinoda] gi|28261057|gb|AAO32864 1| abdominal A [Polyrhachis laboriosa] gi|28261061|gb|AAO32866 1| abdominal A [Acromyrmex subterraneus] gi|28261063|gb|AAO32867 1| abdominal A [Atta sexdens] gi|28261067|gb|AAO32869 1| abdominal A [Cyphomyrmex salvini] gi|28261071|gb|AAO32871 1| abdominal A [Manica rubida] gi|28261073|gb|AAO32872 1| abdominal A [Messor capitatus] gi|28261075|gb|AAO32873 1| abdominal A [Myrmica rubra] gi|28261077|gb|AAO32874 1| abdominal A [Tetramorium bicarinatum] gi|28261079|gb|AAO32875 1| abdominal A [Amblyopone australis] gi|28261081|gb|AAO32876 1| abdominal A [Ectatomma quadridens] gi|28261083|gb|AAO32877 1| abdominal A [Ectatomma ruidum] gi|28261085|gb|AAO32878 1| abdominal A [Gnamptogenys striatula] gi|28261087|gb|AAO32879 1| abdominal A [Leptogenys sp HN 2002] gi|28261089|gb|AAO32880 1| abdominal A [Odontomachus haematodus] gi|28261091|gb|AAO32881 1| abdominal A [Odontomachus mayi] gi|28261093|gb|AAO32882 1| abdominal A [Pachycondyla apicalis] gi|28261095|gb|AAO32883 1| abdominal A [Pachycondyla goeldii] gi|28261097|gb|AAO32884 1| abdominal A [Paraponera clavata] gi|28261099|gb|AAO32885 1| abdominal A [Pachycondyla obscuricornis] gi|28261107|gb|AAO32889 1| abdominal A [Typhlomyrmex sp HN 2002] gi|28261109|gb|AAO32890 1| abdominal A [Myrcidris epicharis] gi|28261111|gb|AAO32891 1| abdominal A [Pseudomyrmex gracilis] gi|28261113|gb|AAO32892 1| abdominal A [Pseudomyrmex termitarius] gi|28261115|gb|AAO32893 1| abdominal A [Tetraponera aethiops] gi|28261123|gb|AAO32897 1| abdominal A [Myrmecia tarsata] 1030
RFQTLELEKEFHFNHYLTRRRRIEIAHALCLTERQIKIWFQNRRMKLKKEL
>gi|28070941|emb|CAD61871.1| [Calanus helgolandicus] gi|28070941|emb|CAD61871.1| ;E = 7.5e-33 pos:78 to 137 ; putative antennapedia protein 2 [Calanus helgolandicus] 1031
SKRPRTTFKAGQLVELEKEYHYNRYLCSTRRLELAASLGLSERQVKIWFQNRRMKANKEN
>gi|28070939|emb|CAD61870.1| [Calanus helgolandicus] gi|28070939|emb|CAD61870.1| ;E = 1.8e-43 pos:1 to 60 ; putative antennapedia protein 1 [Calanus helgolandicus] 1032
RKRGRQTYTRYQTLELEKEFHFNRYLTRRRRIEIAHALCLTERQIKIWFQNRRMKWKKEN
>gi|27948456|gb|AAO25534.1| [Xenopus laevis] gi|27948456|gb|AAO25534.1| ;E = 2e-34 pos:277 to 336 ; Hoxc10 [Xenopus laevis] 1033
GRKKRCPYTKHQTLELEKEFLFNMYLTRERRLEISKSINLTDRQVKIWFQNRRMKLKKMN
>gi|27805921|ref|NP_776767.1| [Bos taurus] gi|27805921|ref|NP_776767.1| ;E = 4.4e-43 pos:137 to 196 ; homeobox B7 [Bos taurus] gi|18203484|sp|Q9TT89 1|HXB7_BOVIN RecName Full Homeobox protein Hox B7 gi|6573100|gb|AAF17552 1|AF200721_1 homeodomain containing transcription factor [Bos taurus] 1034
RKRGRQTYTRYQTLELEKEFHYNRYLTRRRRIEIAHALCLTERQIKIWFQNRRMKWKKEN
>gi|27804315|ref|NP_776272.1| [Homo sapiens] gi|27804315|ref|NP_776272.1| ;E = 2.9e-26 pos:214 to 273 ; homeobox C12 [Homo sapiens] gi|20141538|sp|P31275 2|HXC12_HUMAN RecName Full Homeobox protein Hox C12 AltName Full Hox 3F gi|13249232|gb|AAK16717 1| HOXC12 [Homo sapiens] gi|119617141|gb|EAW96735 1| homeobox C12 [Homo sapiens] gi|182887767|gb|AAI60004 1| Homeobox C12 [synthetic construct] gi|208968507|dbj|BAG74092 1| homeobox C12 [synthetic construct] 1035
SRKKRKPYSKLQLAELEGEFLVNEFITRQRRRELSDRLNLSDQQVKIWFQNRRMKKKRLL
>gi|2765089|emb|CAA71835.1| [Helobdella triserialis] gi|2765089|emb|CAA71835.1| ;E = 7.1e-39 pos:41 to 100 ; Lox7 [Helobdella triserialis] 1036
NNLGRTNFTNKQLTELEKEFHFNKYLTRARRIEIASTLGLNETQVKIWFQNRRMKHKKRL
>gi|2765012|emb|CAA70835.1| [Helobdella triserialis] gi|2765012|emb|CAA70835.1| ;E = 3.4e-36 pos:7 to 66 ; A2 [Helobdella triserialis] 1037
NKRTRTAYSRSQLLELEKEFHFDKYISRPRRVELASSLNLTERHIKIWFQNRRMKWKKME
>gi|27544943|ref|NP_034584.1| [Mus musculus] gi|27544943|ref|NP_034584.1| ;E = 3.2e-43 pos:154 to 213 ; homeobox A6 [Mus musculus] gi|20141492|sp|P09092 2|HXA6_MOUSE RecName Full Homeobox protein Hox A6 AltName Full Hox 1 2 AltName Full M5 4 gi|9716486|gb|AAF97512 1|AF247663_1 homeodomain protein Hoxa 6 [Mus musculus] gi|111599973|gb|AAI19106 1| Homeo box A6 [Mus musculus] gi|111601101|gb|AAI19108 1| Homeo box A6 [Mus musculus] gi|148666243|gb|EDK98659 1| homeobox A6 [Mus musculus] 1038
GRRGRQTYTRYQTLELEKEFHFNRYLTRRRRIEIANALCLTERQIKIWFQNRRMKWKKEN
>gi|27528427|emb|CAD57266.1| [Patella vulgata] gi|27528427|emb|CAD57266.1| ;E = 6.7e-28 pos:165 to 224 ; caudal protein [Patella vulgata] 1039
KDKYRVAYTDHQRLELEKEFHYSRYITIRRKAEIAAQLALSERQVKIWFQNRRAKERKQN
>gi|27528342|emb|CAD43607.1| [Platynereis dumerilii] gi|27528342|emb|CAD43607.1| ;E = 9.7e-40 pos:67 to 126 ; homeobox protein [Platynereis dumerilii] 1040
PNMGRTNFTNKQLTELEKEFHFNKYLTRARRIEIAAALGLNETQVKIWFQNRRMKQKKRM
>gi|27525479|emb|CAD59672.1| [Ciona intestinalis] gi|27525479|emb|CAD59672.1| ;E = 8.1e-23 pos:10 to 69 ; putative homeobox protein Hox12 13 [Ciona intestinalis] 1041
SRKKRQPYSKTHISSLEREYKANNFITRQKRENIARDLKLSDRQVKIWFQNRRVKHKKIK
>gi|27525475|emb|CAD59670.1| [Ciona intestinalis] gi|27525475|emb|CAD59670.1| ;E = 3.3e-40 pos:16 to 75 ; putative homeobox protein Hox6 7 [Ciona intestinalis] 1042
RRRGRQTYSRHQTLELEKEFHYNRYLTRRRRIEVAHTKCLTERQIKIWFQNRRMKWKKEN
>gi|27525473|emb|CAD59669.1| [Ciona intestinalis] gi|27525473|emb|CAD59669.1| ;E = 1.8e-41 pos:109 to 168 ; putative homeobox protein 4 [Ciona intestinalis] 1043
GKRPRTAYTRHQVLELEKEFHYNRYLTRRRRIEIALGLCLSERQVKIWFQNRRMKWKKDH
>gi|27525471|emb|CAD59668.1| [Ciona intestinalis] gi|27525471|emb|CAD59668.1| ;E = 3.4e-40 pos:7 to 66 ; putative homeobox protein hox2 [Ciona intestinalis] 1044
SRRLRTAYTNTQLLELEKEFHYNKYLCRPRRIEIATRLDLTERQVKVWFQNRRMKHKRQQ
>gi|27525469|emb|CAD59667.1| [Ciona intestinalis] gi|27525469|emb|CAD59667.1| ;E = 2.5e-37 pos:17 to 76 ; putative homeobox protein hox1 [Ciona intestinalis] 1045
GNNGRTNFTTKQLTELEKEFHFNKYLTRARRVEIAAALRLNETQVKIWFQNRRMKQKKRD
>gi|27374332|gb|AAO01076.1| [Drosophila virilis] gi|27374332|gb|AAO01076.1| ;E = 2.5e-38 pos:288 to 347 ; ftz PA [Drosophila virilis] 1046
SKRTRQTYSRYQTLELEKEFHFNRYITRRRRMDIAHALNLSERQIKIWFQNRRMKSKKDR
>gi|27374286|gb|AAO01040.1| [Drosophila pseudoobscura] gi|27374286|gb|AAO01040.1| ;E = 1.4e-38 pos:287 to 346 ; ftz PA [Drosophila pseudoobscura] 1047
SKRTRQTYTRYQTLELEKEFHFNRYITRRRRVDIANALSLSERQIKIWFQNRRMKSKKDR
>gi|27374238|gb|AAO00998.1| [Drosophila erecta] gi|27374238|gb|AAO00998.1| ;E = 3.2e-39 pos:262 to 321 ; ftz PA [Drosophila erecta] 1048
SKRTRQTYTRYQTLELEKEFHFNRYITRRRRIDIANALSLSERQIKIWFQNRRMKSKKDR
>gi|27374237|gb|AAO00997.1| [Drosophila erecta] gi|27374237|gb|AAO00997.1| ;E = 1.8e-43 pos:2 to 61 ; Antp PA [Drosophila erecta] gi|27374285|gb|AAO01039 1| Antp PA [Drosophila pseudoobscura] 1049
RKRGRQTYTRYQTLELEKEFHFNRYLTRRRRIEIAHALCLTERQIKIWFQNRRMKWKKEN
>gi|2708303|gb|AAB92412.1| [Acanthokara kaputensis] gi|2708303|gb|AAB92412.1| ;E = 2.4e-41 pos:135 to 194 ; ultrabithorax [Acanthokara kaputensis] 1050
RKRGRQTYTRYQTLELEKEFHTNHYLTRRRRIEMAHALCLTERQIKIWFQNRRMKLKKEM
>gi|2708301|gb|AAB92411.1| [Acanthokara kaputensis] gi|2708301|gb|AAB92411.1| ;E = 2.2e-43 pos:40 to 99 ; sex combs reduced [Acanthokara kaputensis] 1051
AKRQRTSYTRYQTLELEKEFHFNRYLTRRRRIEIAHALCLTERQIKIWFQNRRMKWKKEH
>gi|2708283|gb|AAB92402.1| [Acanthokara kaputensis] gi|2708283|gb|AAB92402.1| ;E = 3.9e-42 pos:6 to 65 ; abdominal A [Acanthokara kaputensis] 1052
RRRGRQTYTRYQTLELEKEFHFNHYLTRRRRIEIAHVLCLTERQIKIWFQNRRMKLKKEL
>gi|26984644|emb|CAD59109.1| [Danio rerio] gi|26984644|emb|CAD59109.1| ;E = 1.7e-30 pos:187 to 242 ; homeo box protein A9b [Danio rerio] 1053
TRKKRCPYTKHQTLELEKEFLFNMYLSRDRRYEVARLLNLTERQVKIWFQNRRMKM
>gi|26984638|emb|CAD59115.1| [Danio rerio] gi|26984638|emb|CAD59115.1| ;E = 2.6e-42 pos:149 to 208 ; SI dZ254O17 5 (homeo box protein B4a) [Danio rerio] 1054
PKRSRTAYTRQQVLELEKEFHYNRYLTRRRRVEIAHTLCLSERQIKIWFQNRRMKWKKDH
>gi|26984636|emb|CAD59113.1| [Danio rerio] gi|26984636|emb|CAD59113.1| ;E = 9.2e-44 pos:150 to 209 ; SI dZ254O17 3 (homeo box protein B6a) [Danio rerio] gi|190339534|gb|AAI62839 1| Homeo box B6a [Danio rerio] gi|190339552|gb|AAI62846 1| Homeo box B6a [Danio rerio] 1055
GRRGRQTYTRYQTLELEKEFHFNRYLTRRRRIEIAHALCLTERQIKIWFQNRRMKWKKEN
>gi|2689627|gb|AAB91393.1| [Ethmostigmus rubripes] gi|2689627|gb|AAB91393.1| ;E = 1.6e-41 pos:5 to 64 ; ultrabithorax [Ethmostigmus rubripes] 1056
RRRGRQTYTRYQTLELEKEFHTNHYLTRRRRIEMAHALCLTERQIKIWFQNRRMKLKKEI
>gi|2689625|gb|AAB91392.1| [Ethmostigmus rubripes] gi|2689625|gb|AAB91392.1| ;E = 6.9e-38 pos:1 to 54 ; sex combs reduced [Ethmostigmus rubripes] 1057
SYTRYQTLELEKEFHFNRYLTRRRRIEIAHSLCLSERQIKIWFQNRRMKWKKEH
>gi|2689617|gb|AAB91388.1| [Ethmostigmus rubripes] gi|2689617|gb|AAB91388.1| ;E = 7.1e-43 pos:3 to 62 ; abdominal A [Ethmostigmus rubripes] 1058
RRRGRQTYTRFQTLELEKEFHFNHYLTRRRRIEIAHALCLTERQIKIWFQNRRMKLKKEM
>gi|2661823|emb|CAA74881.1| [Danio rerio] gi|2661823|emb|CAA74881.1| ;E = 2.2e-41 pos:1 to 59 ; Hoxc6 protein [Danio rerio] 1059
RRGRQIYSRYQTLELEKEFHFNRYLTRRRRIEIANALCLTERQIKIWFQNRRMKWKKET
>gi|2661805|emb|CAA74872.1| [Danio rerio] gi|2661805|emb|CAA74872.1| ;E = 8e-41 pos:1 to 59 ; Hoxy6 protein [Danio rerio] 1060
RRGRQIYSRYQTLELEKEFHYNRYLTRRRRIEIANTLCLSERQIKIWFQNRRMKWKKES
>gi|2661799|emb|CAA74869.1| [Danio rerio] gi|2661799|emb|CAA74869.1| ;E = 2.4e-21 pos:1 to 43 ; Hoxa8 protein [Danio rerio] 1061
KEFLFNPYLTRKRRIEVSHALALTERQVKIWFQNRRMKWKKEH
>gi|2661795|emb|CAA74867.1| [Danio rerio] gi|2661795|emb|CAA74867.1| ;E = 4.7e-30 pos:1 to 48 ; Hoxa7 protein [Danio rerio] 1062
TLELEKEFHFNRYLTRRRRIEISHALCLTERQIKIWFQNRRMKWKKEN
>gi|2661791|emb|CAA74865.1| [Danio rerio] gi|2661791|emb|CAA74865.1| ;E = 1.9e-21 pos:1 to 43 ; Hoxb8 protein [Danio rerio] 1063
KEFLFNPYLTRKRRIEVSHALGLTERQVKIWFQNRRMKWKKEN
>gi|2642608|gb|AAB87073.1| [Hydractinia symbiolongicarpus] gi|2642608|gb|AAB87073.1| ;E = 5.4e-33 pos:187 to 246 ; Hox homeobox protein [Hydractinia symbiolongicarpus] 1064
VKRIRTAYTSIQLLELEKEFQNNRYLSRLRRIQIAAMLDLTEKQVKIWFQNRRVKWKKDK
>gi|26350639|dbj|BAC38956.1| [Mus musculus] gi|26350639|dbj|BAC38956.1| ;E = 3e-36 pos:230 to 289 ; unnamed protein product [Mus musculus] 1065
PNAVRTNFNTKQLTELEKEFHFNKYLTRARRVEIAASLQLNETQVKIWFQNRRMKQKKRE
>gi|26348375|dbj|BAC37827.1| [Mus musculus] gi|26348375|dbj|BAC37827.1| ;E = 1.6e-39 pos:83 to 142 ; unnamed protein product [Mus musculus] 1066
RRSGRQTYSRYQTLELEKEFLFNPYLTRKRRIEVSHALGLTERQVKIWFQNRRMKWKKEN
>gi|26348301|dbj|BAC37790.1| [Mus musculus] gi|26348301|dbj|BAC37790.1| ;E = 1.6e-39 pos:92 to 151 ; unnamed protein product [Mus musculus] 1067
RRSGRQTYSRYQTLELEKEFLFNPYLTRKRRIEVSHALGLTERQVKIWFQNRRMKWKKEN
>gi|26341764|dbj|BAC34544.1| [Mus musculus] gi|26341764|dbj|BAC34544.1| ;E = 1.6e-39 pos:48 to 107 ; unnamed protein product [Mus musculus] 1068
RRSGRQTYSRYQTLELEKEFLFNPYLTRKRRIEVSHALGLTERQVKIWFQNRRMKWKKEN
>gi|26340314|dbj|BAC33820.1| [Mus musculus] gi|26340314|dbj|BAC33820.1| ;E = 1.1e-26 pos:185 to 244 ; unnamed protein product [Mus musculus] 1069
KDKYRVVYTDHQRLELEKEFHFSRYITIRRKSELAATLGLSERQVKIWFQNRRAKERKIK
>gi|26006977|sp|P10105.2|LAB_DROME [Drosophila melanogaster] gi|26006977|sp|P10105.2|LAB_DROME ;E = 1.8e-40 pos:507 to 566 ; RecName Full Homeotic protein labial AltName Full F24 AltName Full F90 2 1070
NNSGRTNFTNKQLTELEKEFHFNRYLTRARRIEIANTLQLNETQVKIWFQNRRMKQKKRV
>gi|2582183|gb|AAB82458.1| [Hirudo medicinalis] gi|2582183|gb|AAB82458.1| ;E = 1.5e-40 pos:94 to 153 ; LOX6 [Hirudo medicinalis] 1071
DKRARTSYSRYQTLELEKEFHFNRYLNGRRRIEIAHSLGLTERQIKIWFQNRRMKWKKDN
>gi|25137519|dbj|BAC24090.1| [Parasteatoda tepidariorum] gi|25137519|dbj|BAC24090.1| ;E = 7.3e-27 pos:210 to 269 ; caudal [Achaearanea tepidariorum] 1072
KDKYRIVYTDHQRLELEKEFHYSRYITIRRKVELAASLNLSERQIKIWFQNRRAKERRQA
>gi|2495331|sp|Q05007.1|ABDA_ARTSF [Artemia franciscana] gi|2495331|sp|Q05007.1|ABDA_ARTSF ;E = 7.8e-43 pos:6 to 65 ; RecName Full Homeobox protein abdominal A homolog gi|11098|emb|CAA49681 1| adbA [Artemia franciscana] 1073
RRRGRQTYTRYQTLELEKEFHFNHYLTRRRRIEIAHALCLTERQIKIWFQNRRMKLKKEL
>gi|2495329|sp|Q26430.1|ABDA_MANSE [Manduca sexta] gi|2495329|sp|Q26430.1|ABDA_MANSE ;E = 8.7e-43 pos:6 to 65 ; RecName Full Homeobox protein abdominal A homolog 1074
RRRGRQTYTRFQTLELEKEFHFNHYLTRRRRIEIAHALCLTERQIKIWFQNRRMKLKKEL
>gi|2495326|sp|Q28601.1|HXC9_SHEEP [Ovis aries] gi|2495326|sp|Q28601.1|HXC9_SHEEP ;E = 5.6e-36 pos:28 to 87 ; RecName Full Homeobox protein Hox C9 gi|1458090|gb|AAB04756 1| Hoxc 9 1075
TRKKRCPYTKYQTLELEKEFLFNMYLTRDRRYEVARVLNLTERQVKIWFQNRRMKMKKMN
>gi|2495323|sp|Q90346.1|HXB1_CYPCA [Cyprinus carpio] gi|2495323|sp|Q90346.1|HXB1_CYPCA ;E = 2e-34 pos:221 to 280 ; RecName Full Homeobox protein Hox B1 gi|1483240|emb|CAA62554 1| hoxb 1 [Cyprinus carpio] 1076
QNTIRTNFTTKQLTELEKEFHFSKYLTRARRVEIAATLELNETQVKIWFQNRRMKQKKRE
>gi|2495322|sp|Q98924.1|HXA9_CHICK [Gallus gallus] gi|2495322|sp|Q98924.1|HXA9_CHICK ;E = 2.2e-35 pos:103 to 162 ; RecName Full Homeobox protein Hox A9 gi|1673428|emb|CAA66331 1| Hoxa 9 protein [Gallus gallus] 1077
TRKKRCPYTKHQTLELEKEFLFNMYLTRDRRYEVARLLNLTERQVKIWFQNRRMKMKKIN
>gi|2495321|sp|Q28600.1|HXA7_SHEEP [Ovis aries] gi|2495321|sp|Q28600.1|HXA7_SHEEP ;E = 1.6e-43 pos:4 to 63 ; RecName Full Homeobox protein Hox A7 gi|1458088|gb|AAB04755 1| Hoxa 7 1078
RKRGRQTYTRYQTLELEKEFHFNRYLTRRRRIEIAHALCLTERQIKIWFQNRRMKWKKEH
>gi|2495320|sp|Q28599.1|HXA5_SHEEP [Ovis aries] gi|2495320|sp|Q28599.1|HXA5_SHEEP ;E = 1.1e-32 pos:1 to 49 ; RecName Full Homeobox protein Hox A5 gi|1458086|gb|AAB04754 1| Hoxa 5 1079
QTLELEKEFHFNRYLTRRRRIEIAHALCLSERQIKIWFQNRRMKWKKDN
>gi|2495319|sp|Q28598.1|HXA4_SHEEP [Ovis aries] gi|2495319|sp|Q28598.1|HXA4_SHEEP ;E = 6e-37 pos:1 to 54 ; RecName Full Homeobox protein Hox A4 gi|1438963|gb|AAB04134 1| homeobox protein Hox A4 1080
AYTRQQVLELEKEFHFNRYLTRRRRIEIAHTLCLSEAQVKIWFQNRRMKWKKDH
>gi|2495318|sp|Q08821.1|HXA1_XENLA [Xenopus laevis] gi|2495318|sp|Q08821.1|HXA1_XENLA ;E = 1.2e-37 pos:134 to 193 ; RecName Full Homeobox protein Hox A1 AltName Full Hox lab2 gi|396601|emb|CAA43981 1| Xhox lab2 [Xenopus laevis] gi|413874|gb|AAA03479 1| homeobox protein [Xenopus laevis] 1081
PNTARTNFTTKQLTELEKEFHFNKYLTRARRVEIAAALQLNETQVKIWFQNRRMKQKKRE
>gi|2495288|sp|P70118.1|PDX1_MESAU [Mesocricetus auratus] gi|2495288|sp|P70118.1|PDX1_MESAU ;E = 9.5e-36 pos:146 to 205 ; RecName Full Pancreas duodenum homeobox protein 1 AltName Full Homeodomain protein PDX1 AltName Full Insulin promoter factor 1 Short IPF 1 gi|1658066|gb|AAB18252 1| homeodomain protein PDX1 [Mesocricetus auratus] 1082
NKRTRTAYTRAQLLELEKEFLFNKYISRPRRVELAVMLNLTERHIKIWFQNRRMKWKKEE
>gi|2495286|sp|Q24648.1|ZEN_DROSU [Drosophila subobscura] gi|2495286|sp|Q24648.1|ZEN_DROSU ;E = 1.6e-30 pos:88 to 147 ; RecName Full Protein zerknuellt gi|1177290|emb|CAA54976 1| zerknuellt [Drosophila subobscura] 1083
LKRSRTAFTSVQLVELENEFKSNMYLYRTRRIEIAQRLSLCERQVKIWFQNRRMKFKKDI
>gi|249224|gb|AAA08719.1| [Mus musculus] gi|249224|gb|AAA08719.1| ;E = 6.6e-38 pos:191 to 250 ; homeobox containing protein [Mus musculus] gi|312230|emb|CAA46951 1| Hox 2 7 [Mus musculus] 1084
SKRARTAYTSAQLVELEKEFHFNRYLCRPRRVEMANLLNLSERQIKIWFQNRRMKYKKDQ
>gi|24649074|ref|NP_732768.1| [Drosophila melanogaster] gi|24649074|ref|NP_732768.1| ;E = 3.1e-28 pos:86 to 145 ; buttonless [Drosophila melanogaster] gi|7300884|gb|AAF56025 1| buttonless [Drosophila melanogaster] 1085
NRKERTAFSKTQLKQLEAEFCYSNYLTRLRRYEIAVALELTERQVKVWFQNRRMKCKRIK
>gi|24647542|ref|NP_650577.1| [Drosophila melanogaster] gi|24647542|ref|NP_650577.1| ;E = 4.3e-39 pos:164 to 223 ; abdominal B isoform A [Drosophila melanogaster] gi|24647544|ref|NP_732180 1| abdominal B isoform C [Drosophila melanogaster] gi|24647546|ref|NP_732181 1| abdominal B isoform D [Drosophila melanogaster] gi|45553383|ref|NP_996220 1| abdominal B isoform E [Drosophila melanogaster] gi|7674|emb|CAA33187 1| unnamed protein product [Drosophila melanogaster] gi|969081|gb|AAA84403 1| ABD BII gi|7300198|gb|AAF55363 1| abdominal B isoform A [Drosophila melanogaster] gi|23171504|gb|AAF55364 2| abdominal B isoform C [Drosophila melanogaster] gi|23171505|gb|AAN13723 1| abdominal B isoform D [Drosophila melanogaster] gi|45446511|gb|AAS65159 1| abdominal B isoform E [Drosophila melanogaster] 1086
VRKKRKPYSKFQTLELEKEFLFNAYVSKQKRWELARNLQLTERQVKIWFQNRRMKNKKNS
>gi|24647540|ref|NP_524896.2| [Drosophila melanogaster] gi|24647540|ref|NP_524896.2| ;E = 4.3e-39 pos:387 to 446 ; abdominal B isoform B [Drosophila melanogaster] gi|1708231|sp|P09087 3|ABDB_DROME RecName Full Homeobox protein abdominal B AltName Full P3 AltName Full Infraabdominal 7 Short IAB 7 AltName Full PH189 gi|969080|gb|AAA84402 1| ABD BI gi|7300197|gb|AAF55362 1| abdominal B isoform B [Drosophila melanogaster] 1087
VRKKRKPYSKFQTLELEKEFLFNAYVSKQKRWELARNLQLTERQVKIWFQNRRMKNKKNS
>gi|24647534|ref|NP_732176.1| [Drosophila melanogaster] gi|24647534|ref|NP_732176.1| ;E = 8.7e-43 pos:398 to 457 ; abdominal A isoform B [Drosophila melanogaster] gi|1708230|sp|P29555 2|ABDA_DROME RecName Full Homeobox protein abdominal A gi|969083|gb|AAA84405 1| ABD AII gi|23171502|gb|AAF55360 2| abdominal A isoform B [Drosophila melanogaster] 1088
RRRGRQTYTRFQTLELEKEFHFNHYLTRRRRIEIAHALCLTERQIKIWFQNRRMKLKKEL
>gi|24647525|ref|NP_732173.1| [Drosophila melanogaster] gi|24647525|ref|NP_732173.1| ;E = 1.6e-41 pos:278 to 337 ; ultrabithorax isoform C [Drosophila melanogaster] gi|23171495|gb|AAN13719 1| ultrabithorax isoform C [Drosophila melanogaster] 1089
RRRGRQTYTRYQTLELEKEFHTNHYLTRRRRIEMAHALCLTERQIKIWFQNRRMKLKKEI
>gi|24647523|ref|NP_732172.1| [Drosophila melanogaster] gi|24647523|ref|NP_732172.1| ;E = 1.6e-41 pos:286 to 345 ; ultrabithorax isoform E [Drosophila melanogaster] gi|23171494|gb|AAN13718 1| ultrabithorax isoform E [Drosophila melanogaster] gi|33636523|gb|AAQ23559 1| RE43738p [Drosophila melanogaster] gi|220945946|gb|ACL85516 1| Ubx PE [synthetic construct] gi|220955710|gb|ACL90398 1| Ubx PE [synthetic construct] 1090
RRRGRQTYTRYQTLELEKEFHTNHYLTRRRRIEMAHALCLTERQIKIWFQNRRMKLKKEI
>gi|24647521|ref|NP_732171.1| [Drosophila melanogaster] gi|24647521|ref|NP_732171.1| ;E = 1.6e-41 pos:269 to 328 ; ultrabithorax isoform D [Drosophila melanogaster] gi|23171493|gb|AAN13717 1| ultrabithorax isoform D [Drosophila melanogaster] 1091
RRRGRQTYTRYQTLELEKEFHTNHYLTRRRRIEMAHALCLTERQIKIWFQNRRMKLKKEI
>gi|24644694|ref|NP_524248.2| [Drosophila melanogaster] gi|24644694|ref|NP_524248.2| ;E = 2.2e-43 pos:324 to 383 ; Sex combs reduced isoform A [Drosophila melanogaster] gi|45553275|ref|NP_996164 1| Sex combs reduced isoform C [Drosophila melanogaster] gi|45553277|ref|NP_996165 1| Sex combs reduced isoform B [Drosophila melanogaster] gi|68067436|sp|P09077 5|SCR_DROME RecName Full Homeotic protein Sex combs reduced gi|4389425|gb|AAD19795 1| homeodomain protein [Drosophila melanogaster] gi|7298875|gb|AAF54082 1| Sex combs reduced isoform A [Drosophila melanogaster] gi|45446383|gb|AAS65103 1| Sex combs reduced isoform B [Drosophila melanogaster] gi|45446384|gb|AAS65104 1| Sex combs reduced isoform C [Drosophila melanogaster] 1092
TKRQRTSYTRYQTLELEKEFHFNRYLTRRRRIEIAHALCLTERQIKIWFQNRRMKWKKEH
>gi|24637241|gb|AAN63624.1|AF438315_1 [Pleurodeles waltl] gi|24637241|gb|AAN63624.1|AF438315_1 ;E = 1.4e-21 pos:187 to 246 ; transcription factor HoxC13 [Pleurodeles waltl] 1093
GRKKRVPYTKAQLKELEKEYAASKFITKEKRRRISAATGLSERQVTIWFQNRRVKEKKVV
>gi|24637239|gb|AAN63623.1|AF438314_1 [Pleurodeles waltl] gi|24637239|gb|AAN63623.1|AF438314_1 ;E = 2.2e-35 pos:13 to 72 ; transcription factor HoxA9 [Pleurodeles waltl] 1094
TRKKRCPYTKHQTLELEKEFLFNMYLTRDRRYEVARLLNLTERQVKIWFQNRRMKMKKIN
>gi|24637178|gb|AAN63594.1|AF434199_1 [Pleurodeles waltl] gi|24637178|gb|AAN63594.1|AF434199_1 ;E = 1.3e-12 pos:1 to 40 ; transcription factor HoxC10 [Pleurodeles waltl] 1095
LFNMYLTRERRLEISKSINLTDRQVKIWFQNRRMKLKKMN
>gi|24637176|gb|AAN63593.1|AF434200_1 [Pleurodeles waltl] gi|24637176|gb|AAN63593.1|AF434200_1 ;E = 2.9e-26 pos:171 to 230 ; transcription factor HoxC12 [Pleurodeles waltl] 1096
SRKKRKPYSKLQLAELEGEFLVNEFITRQRRRELSDRLNLSDQQVKIWFQNRRMKKKRLL
>gi|24497556|ref|NP_008827.2| [Homo sapiens] gi|24497556|ref|NP_008827.2| ;E = 1.6e-43 pos:130 to 189 ; homeobox A7 [Homo sapiens] gi|51094977|gb|EAL24221 1| homeo box A7 [Homo sapiens] gi|119614283|gb|EAW93877 1| homeobox A7 [Homo sapiens] gi|147897929|gb|AAI40402 1| Homeobox A7 [synthetic construct] gi|151555121|gb|AAI48693 1| Homeobox A7 [synthetic construct] 1097
RKRGRQTYTRYQTLELEKEFHFNRYLTRRRRIEIAHALCLTERQIKIWFQNRRMKWKKEH
>gi|24497554|ref|NP_000513.2| [Homo sapiens] gi|24497554|ref|NP_000513.2| ;E = 9.7e-22 pos:322 to 381 ; homeobox A13 [Homo sapiens] gi|116242513|sp|P31271 3|HXA13_HUMAN RecName Full Homeobox protein Hox A13 AltName Full Hox 1J gi|51094974|gb|EAL24218 1| homeo box A13 [Homo sapiens] gi|119614296|gb|EAW93890 1| homeobox A13 [Homo sapiens] 1098
GRKKRVPYTKVQLKELEREYATNKFITKDKRRRISATTNLSERQVTIWFQNRRVKEKKVI
>gi|24497551|ref|NP_714926.1| [Homo sapiens] gi|24497551|ref|NP_714926.1| ;E = 1.4e-34 pos:20 to 79 ; homeobox A10 isoform b [Homo sapiens] gi|157279943|ref|NP_001098487 1| homeobox A10 [Bos taurus] gi|47939579|gb|AAH71843 1| HOXA10 protein [Homo sapiens] gi|63100325|gb|AAH94807 1| HOXA10 protein [Homo sapiens] gi|119614291|gb|EAW93885 1| homeobox A10 isoform CRA_c [Homo sapiens] gi|151554160|gb|AAI49227 1| HOXA10 protein [Bos taurus] gi|189065518|dbj|BAG35357 1| unnamed protein product [Homo sapiens] 1099
GRKKRCPYTKHQTLELEKEFLFNMYLTRERRLEISRSVHLTDRQVKIWFQNRRMKLKKMN
>gi|24497547|ref|NP_008828.1| [Homo sapiens] gi|24497547|ref|NP_008828.1| ;E = 5.6e-36 pos:192 to 251 ; homeobox C9 [Homo sapiens] gi|114644442|ref|XP_001136545 1| PREDICTED homeobox C9 isoform 2 [Pan troglodytes] gi|114644444|ref|XP_001136621 1| PREDICTED homeobox C9 isoform 3 [Pan troglodytes] gi|20141537|sp|P31274 3|HXC9_HUMAN RecName Full Homeobox protein Hox C9 AltName Full Hox 3B gi|11993927|gb|AAG42151 1| HOXC9 [Homo sapiens] gi|31753222|gb|AAH53894 1| Homeobox C9 [Homo sapiens] gi|119617147|gb|EAW96741 1| homeobox C9 isoform CRA_a [Homo sapiens] gi|119617148|gb|EAW96742 1| homeobox C9 isoform CRA_a [Homo sapiens] gi|189054805|dbj|BAG37634 1| unnamed protein product [Homo sapiens] gi|208968513|dbj|BAG74095 1| homeobox C9 [synthetic construct] 1100
TRKKRCPYTKYQTLELEKEFLFNMYLTRDRRYEVARVLNLTERQVKIWFQNRRMKMKKMN
>gi|24497544|ref|NP_710160.1| [Homo sapiens] gi|24497544|ref|NP_710160.1| ;E = 2.6e-42 pos:59 to 118 ; homeobox C6 isoform 2 [Homo sapiens] gi|51412|emb|CAA31023 1| unnamed protein product [Mus musculus] gi|26341506|dbj|BAC34415 1| unnamed protein product [Mus musculus] gi|119617152|gb|EAW96746 1| homeobox C6 isoform CRA_a [Homo sapiens] gi|189054716|dbj|BAG37349 1| unnamed protein product [Homo sapiens] 1101
RRRGRQIYSRYQTLELEKEFHFNRYLTRRRRIEIANALCLTERQIKIWFQNRRMKWKKES
>gi|24497538|ref|NP_055435.2| [Homo sapiens] gi|24497538|ref|NP_055435.2| ;E = 4.9e-43 pos:156 to 215 ; homeobox C4 [Homo sapiens] gi|24497540|ref|NP_705897 1| homeobox C4 [Homo sapiens] gi|119617150|gb|EAW96744 1| hCG2044075 [Homo sapiens] gi|119617155|gb|EAW96749 1| hCG2043420 [Homo sapiens] gi|208968509|dbj|BAG74093 1| homeobox C4 [synthetic construct] 1102
PKRSRTAYTRQQVLELEKEFHYNRYLTRRRRIEIAHSLCLSERQIKIWFQNRRMKWKKDH
>gi|24497536|ref|NP_059106.2| [Homo sapiens] gi|24497536|ref|NP_059106.2| ;E = 2.8e-21 pos:260 to 319 ; homeobox C13 [Homo sapiens] gi|114644456|ref|XP_522408 2| PREDICTED homeobox C13 [Pan troglodytes] gi|20141539|sp|P31276 3|HXC13_HUMAN RecName Full Homeobox protein Hox C13 AltName Full Hox 3G gi|8132983|gb|AAF73439 1|AF263466_1 HOXC13 [Homo sapiens] gi|32880159|gb|AAP88910 1| homeo box C13 [Homo sapiens] gi|60551068|gb|AAH90850 1| Homeobox C13 [Homo sapiens] gi|60655779|gb|AAX32453 1| homeobox C13 [synthetic construct] gi|119617140|gb|EAW96734 1| homeobox C13 [Homo sapiens] 1103
GRKKRVPYTKVQLKELEKEYAASKFITKEKRRRISATTNLSERQVTIWFQNRRVKEKKVV
>gi|24497533|ref|NP_059105.2| [Homo sapiens] gi|24497533|ref|NP_059105.2| ;E = 2.3e-34 pos:268 to 327 ; homeobox C10 [Homo sapiens] gi|20141612|sp|Q9NYD6 2|HXC10_HUMAN RecName Full Homeobox protein Hox C10 gi|12654897|gb|AAH01293 1| Homeobox C10 [Homo sapiens] gi|32880185|gb|AAP88923 1| homeo box C10 [Homo sapiens] gi|60654887|gb|AAX32008 1| homeobox C10 [synthetic construct] gi|60654889|gb|AAX32009 1| homeobox C10 [synthetic construct] gi|119617144|gb|EAW96738 1| homeobox C10 isoform CRA_a [Homo sapiens] gi|189053991|dbj|BAG36498 1| unnamed protein product [Homo sapiens] gi|208968505|dbj|BAG74091 1| homeobox C10 [synthetic construct] 1104
GRKKRCPYTKHQTLELEKEFLFNMYLTRERRLEISKTINLTDRQVKIWFQNRRMKLKKMN
>gi|24497526|ref|NP_002135.2| [Homo sapiens] gi|24497526|ref|NP_002135.2| ;E = 2.6e-36 pos:203 to 262 ; homeobox B1 [Homo sapiens] 1105
PSGLRTNFTTRQLTELEKEFHFNKYLSRARRVEIAATLELNETQVKIWFQNRRMKQKKRE
>gi|24497517|ref|NP_061975.2| [Homo sapiens] gi|24497517|ref|NP_061975.2| ;E = 2.1e-43 pos:195 to 254 ; homeobox A5 [Homo sapiens] gi|52788238|sp|P20719 2|HXA5_HUMAN RecName Full Homeobox protein Hox A5 AltName Full Hox 1C gi|15489147|gb|AAH13682 1| Homeobox A5 [Homo sapiens] gi|32879831|gb|AAP88746 1| homeo box A5 [Homo sapiens] gi|49457506|emb|CAG47052 1| HOXA5 [Homo sapiens] gi|51094979|gb|EAL24223 1| homeo box A5 [Homo sapiens] gi|61360384|gb|AAX41854 1| homeobox A5 [synthetic construct] gi|119614279|gb|EAW93873 1| homeobox A5 [Homo sapiens] gi|123994171|gb|ABM84687 1| homeobox A5 [synthetic construct] gi|124126875|gb|ABM92210 1| homeobox A5 [synthetic construct] 1106
GKRARTAYTRYQTLELEKEFHFNRYLTRRRRIEIAHALCLSERQIKIWFQNRRMKWKKDN
>gi|24497515|ref|NP_705896.1| [Homo sapiens] gi|24497515|ref|NP_705896.1| ;E = 3.2e-38 pos:33 to 92 ; homeobox A3 isoform b [Homo sapiens] gi|51094982|gb|EAL24226 1| homeo box A3 [Homo sapiens] gi|193787636|dbj|BAG52842 1| unnamed protein product [Homo sapiens] 1107
SKRARTAYTSAQLVELEKEFHFNRYLCRPRRVEMANLLNLTERQIKIWFQNRRMKYKKDQ
>gi|24270881|gb|AAH38709.1| [Homo sapiens] gi|24270881|gb|AAH38709.1| ;E = 2.3e-39 pos:196 to 255 ; Homeobox D8 [Homo sapiens] 1108
RRRGRQTYSRFQTLELEKEFLFNPYLTRKRRIEVSHALALTERQVKIWFQNRRMKWKKEN
>gi|24266677|gb|AAN52289.1| [Morone saxatilis] gi|24266677|gb|AAN52289.1| ;E = 7.5e-41 pos:176 to 235 ; Hoxb2a protein [Morone saxatilis] 1109
SRRLRTAYTNTQLLELEKEFHFNKYLCRPRRVEIAALLDLTERQVKVWFQNRRMKHKRQT
>gi|24266676|gb|AAN52288.1| [Morone saxatilis] gi|24266676|gb|AAN52288.1| ;E = 6.6e-38 pos:220 to 279 ; Hoxb3a protein [Morone saxatilis] 1110
SKRARTAYTSAQLVELEKEFHFNRYLCRPRRVEMANLLNLSERQIKIWFQNRRMKYKKDQ
>gi|24119281|ref|NP_571608.1| [Danio rerio] gi|24119281|ref|NP_571608.1| ;E = 1.7e-35 pos:192 to 251 ; homeo box A9b [Danio rerio] gi|4322066|gb|AAD15942 1| homeobox protein [Danio rerio] 1111
TRKKRCPYTKHQTLELEKEFLFNMYLSRDRRYEVARLLNLTERQVKIWFQNRRMKMKKCN
>gi|24119205|ref|NP_571615.1| [Danio rerio] gi|24119205|ref|NP_571615.1| ;E = 2.3e-43 pos:152 to 211 ; homeo box A5a [Danio rerio] gi|4322062|gb|AAD15940 1| homeobox protein [Danio rerio] gi|190337204|gb|AAI62990 1| Homeo box A5a [Danio rerio] gi|190338205|gb|AAI62975 1| Homeo box A5a [Danio rerio] 1112
GKRPRTAYTRYQTLELEKEFHFNRYLTRRRRIEIAHTLCLSERQIKIWFQNRRMKWKKDN
>gi|2394296|gb|AAB70263.1| [Tribolium castaneum] gi|2394296|gb|AAB70263.1| ;E = 8.7e-43 pos:157 to 216 ; abdominal A [Tribolium castaneum] 1113
RRRGRQTYTRFQTLELEKEFHFNHYLTRRRRIEIAHALCLTERQIKIWFQNRRMKLKKEL
>gi|2352536|gb|AAB69194.1| [Helobdella triserialis] gi|2352536|gb|AAB69194.1| ;E = 3.5e-41 pos:20 to 79 ; LOX20 homeodomain protein [Helobdella triserialis] 1114
NKRTRTSYTRHQTLELEKEFHFNRYLSRRRRIEIAHVLNLSERQIKIWFQNRRMKWKKDH
>gi|23510368|ref|NP_067015.2| [Homo sapiens] gi|23510368|ref|NP_067015.2| ;E = 7.7e-27 pos:266 to 325 ; homeobox D11 [Homo sapiens] gi|223590220|sp|P31277 3|HXD11_HUMAN RecName Full Homeobox protein Hox D11 AltName Full Hox 4F gi|182887873|gb|AAI60135 1| Homeobox D11 [synthetic construct] 1115
SRKKRCPYTKYQIRELEREFFFNVYINKEKRLQLSRMLNLTDRQVKIWFQNRRMKEKKLN
>gi|23510366|ref|NP_002139.2| [Homo sapiens] gi|23510366|ref|NP_002139.2| ;E = 1.1e-34 pos:266 to 325 ; homeobox D10 [Homo sapiens] gi|74004886|ref|XP_545537 2| PREDICTED similar to homeo box D10 [Canis familiaris] gi|143811403|sp|P28358 2|HXD10_HUMAN RecName Full Homeobox protein Hox D10 AltName Full Hox 4D AltName Full Hox 4E gi|46854699|gb|AAH69619 1| Homeo box D10 [Homo sapiens] gi|50959595|gb|AAH74760 1| Homeobox D10 [Homo sapiens] gi|119631496|gb|EAX11091 1| homeobox D10 [Homo sapiens] gi|167773155|gb|ABZ92012 1| homeobox D10 [synthetic construct] gi|208968517|dbj|BAG74097 1| homeobox D10 [synthetic construct] 1116
GRKKRCPYTKHQTLELEKEFLFNMYLTRERRLEISKSVNLTDRQVKIWFQNRRMKLKKMS
>gi|23503781|emb|CAD52137.1| [Danio rerio] gi|23503781|emb|CAD52137.1| ;E = 3.4e-37 pos:190 to 249 ; SI dZ227P06 2 2 (homeo box A1a) [Danio rerio] gi|94733693|emb|CAK10853 1| homeo box A1a [Danio rerio] 1117
PNTVRTNFSTKQLTELEKEFHFNKYLTRARRVEIAASLQLNETQVKIWFQNRRMKQKKRE
>gi|23503237|ref|NP_061825.2| [Homo sapiens] gi|23503237|ref|NP_061825.2| ;E = 1.2e-43 pos:146 to 205 ; homeobox B6 [Homo sapiens] gi|114666344|ref|XP_001172963 1| PREDICTED homeobox B6 isoform 1 [Pan troglodytes] gi|114666346|ref|XP_001172971 1| PREDICTED homeobox B6 isoform 2 [Pan troglodytes] gi|114666348|ref|XP_001172980 1| PREDICTED homeobox B6 isoform 3 [Pan troglodytes] gi|116242515|sp|P17509 4|HXB6_HUMAN RecName Full Homeobox protein Hox B6 AltName Full Hox 2B AltName Full Hox 2 2 AltName Full HU 2 gi|11138932|gb|AAG31552 1|AF287967_2 homeobox B6 [Homo sapiens] gi|15779175|gb|AAH14651 1| Homeobox B6 [Homo sapiens] gi|61363527|gb|AAX42406 1| homeobox B6 [synthetic construct] gi|119615134|gb|EAW94728 1| hCG2000669 isoform CRA_a [Homo sapiens] gi|119615135|gb|EAW94729 1| hCG2000669 isoform CRA_a [Homo sapiens] gi|119615136|gb|EAW94730 1| hCG2000669 isoform CRA_a [Homo sapiens] gi|119615137|gb|EAW94731 1| hCG2000669 isoform CRA_a [Homo sapiens] gi|123979658|gb|ABM81658 1| homeobox B6 [synthetic construct] gi|158257832|dbj|BAF84889 1| unnamed protein product [Homo sapiens] gi|208968501|dbj|BAG74089 1| homeobox B6 [synthetic construct] 1118
GRRGRQTYTRYQTLELEKEFHYNRYLTRRRRIEIAHALCLTERQIKIWFQNRRMKWKKES
>gi|2341092|gb|AAB68683.1| [Takifugu rubripes] gi|2341092|gb|AAB68683.1| ;E = 3.6e-33 pos:89 to 148 ; homeobox protein HOXA 10 [Takifugu rubripes] 1119
GRKKRCPYTKHQTLELEKEFLFNMYLTRERRLEISKVSTLTDRQVKIWFQNRRMKLKKMT
>gi|23397672|ref|NP_055436.2| [Homo sapiens] gi|23397672|ref|NP_055436.2| ;E = 2.4e-43 pos:154 to 213 ; homeobox D4 [Homo sapiens] gi|20141491|sp|P09016 3|HXD4_HUMAN RecName Full Homeobox protein Hox D4 AltName Full Hox 4B AltName Full Hox 5 1 AltName Full HHO C13 gi|16876979|gb|AAH16763 1| Homeobox D4 [Homo sapiens] gi|49904755|gb|AAH74797 1| Homeobox D4 [Homo sapiens] gi|119631491|gb|EAX11086 1| homeobox D4 [Homo sapiens] 1120
PKRSRTAYTRQQVLELEKEFHFNRYLTRRRRIEIAHTLCLSERQIKIWFQNRRMKWKKDH
>gi|232266|sp|P29556.1|ABDA_SCHGR [Schistocerca gregaria] gi|232266|sp|P29556.1|ABDA_SCHGR ;E = 8.7e-43 pos:6 to 65 ; RecName Full Homeobox protein abdominal A homolog gi|1335663|emb|CAA38485 1| abdominal A homologue [Schistocerca gregaria] 1121
RRRGRQTYTRFQTLELEKEFHFNHYLTRRRRIEIAHALCLTERQIKIWFQNRRMKLKKEL
>gi|232263|sp|Q01822.1|HXD1_MOUSE [Mus musculus] gi|232263|sp|Q01822.1|HXD1_MOUSE ;E = 3.1e-36 pos:228 to 287 ; RecName Full Homeobox protein Hox D1 AltName Full Hox 4 9 gi|51426|emb|CAA42637 1| Hox 4 9 [Mus musculus] 1122
PSAIRTNFSTKQLTELEKEFHFNKYLTRARRIEIANCLQLNDTQVKIWFQNRRMKQKKRE
>gi|23097236|ref|NP_689952.1| [Homo sapiens] gi|23097236|ref|NP_689952.1| ;E = 2.2e-35 pos:206 to 265 ; homeobox A9 [Homo sapiens] gi|6166219|sp|P31269 4|HXA9_HUMAN RecName Full Homeobox protein Hox A9 AltName Full Hox 1G gi|14603109|gb|AAH10023 1| Homeobox A9 [Homo sapiens] gi|16306819|gb|AAH06537 1| Homeobox A9 [Homo sapiens] gi|30582819|gb|AAP35636 1| homeo box A9 [Homo sapiens] gi|61362010|gb|AAX42140 1| homeobox A9 [synthetic construct] gi|61362016|gb|AAX42141 1| homeobox A9 [synthetic construct] gi|117645874|emb|CAL38404 1| hypothetical protein [synthetic construct] gi|119614286|gb|EAW93880 1| hCG39031 isoform CRA_c [Homo sapiens] gi|123984657|gb|ABM83674 1| homeobox A9 [synthetic construct] gi|123998647|gb|ABM86962 1| homeobox A9 [synthetic construct] gi|208966496|dbj|BAG73262 1| homeobox A9 [synthetic construct] 1123
TRKKRCPYTKHQTLELEKEFLFNMYLTRDRRYEVARLLNLTERQVKIWFQNRRMKMKKIN
>gi|229577337|ref|NP_571613.1| [Danio rerio] gi|229577337|ref|NP_571613.1| ;E = 1.3e-42 pos:147 to 206 ; homeo box B6b [Danio rerio] gi|190337106|gb|AAI62868 1| Homeo box B6b [Danio rerio] gi|190338163|gb|AAI62890 1| Homeo box B6b [Danio rerio] 1124
GRRGRQTYTRFQTLELEKEFHFNRYLTRRRRIEISHALCLTERQIKIWFQNRRMKWKKEN
>gi|229577325|ref|NP_571256.1| [Danio rerio] gi|229577325|ref|NP_571256.1| ;E = 1.9e-39 pos:145 to 204 ; homeo box B8b [Danio rerio] gi|60392414|sp|Q8JH55 1|HXB8B_DANRE RecName Full Homeobox protein Hox B8b AltName Full Hox A8 gi|22316134|emb|CAD44456 1| homeo box protein B8b [Danio rerio] gi|190337844|gb|AAI62153 1| Homeo box B8b [Danio rerio] gi|190338644|gb|AAI62167 1| Homeo box B8b [Danio rerio] 1125
RRRGRQTYSRYQTLELEKEFLFNPYLTRKRRIEVSHALALTERQVKIWFQNRRMKWKKEH
>gi|229577319|ref|NP_571242.1| [Danio rerio] gi|229577319|ref|NP_571242.1| ;E = 6.6e-27 pos:204 to 263 ; homeo box D11a [Danio rerio] gi|115502401|sp|Q90470 2|HXDBA_DANRE RecName Full Homeobox protein Hox D11a Short Hox D11 AltName Full Hox C11 gi|169154437|emb|CAQ15520 1| homeo box D11a [Danio rerio] 1126
SRKKRCPYSKYQIRELEREFFFNVYINKEKRLQLSRMLSLTDRQVKIWFQNRRMKEKKLN
>gi|2292858|emb|CAA74285.1| [Danio rerio] gi|2292858|emb|CAA74285.1| ;E = 6.5e-31 pos:1 to 50 ; Hoxx4 protein [Danio rerio] 1127
QQALELEKEFHFNRYLTRRRRVEIAHTMCLSERQVKIWFQNRRMKWKKDH
>gi|229259774|gb|ACQ45695.1| [Ovis aries] gi|229259774|gb|ACQ45695.1| ;E = 6.4e-36 pos:2 to 57 ; Hoxc8 [Ovis aries] 1128
RQTYSRYQTLELEKEFLFNPYLTRKRRIEVSHALGLTERQVKIWFQNRRMKWKKEN
>gi|227719|prf||1709358E [Gallus gallus] gi|227719|prf||1709358E ;E = 2.3e-20 pos:1 to 60 ; homeobox Hox4 8 gene 1129
GRKKRVPYTKLQLKELENEYAINKFINKDKRRRISAATNLSERQVTIWFQNRRVKDKKIV
>gi|227718|prf||1709358D [Gallus gallus] gi|227718|prf||1709358D ;E = 4.1e-25 pos:1 to 60 ; homeobox Hox4 7 gene 1130
RRKKRKPYTKQQIAELENEFLVNEFINRQKRKELSNRLNLSDQQVKIWFQNRRMKKKRVV
>gi|227717|prf||1709358C [Gallus gallus] gi|227717|prf||1709358C ;E = 7.7e-27 pos:1 to 60 ; homeobox Hox4 6 gene 1131
SRKKRCPYTKYQIRELEREFFFNVYINKEKRLQLSRMLNLTDRQVKIWFQNRRMKEKKLN
>gi|227716|prf||1709358B [Gallus gallus] gi|227716|prf||1709358B ;E = 1.1e-34 pos:1 to 60 ; homeobox Hox4 5 gene 1132
GRKKRCPYTKHQTLELEKEFLFNMYLTRERRLEISKSVNLTDRQVKIWFQNRRMKLKKMS
>gi|227284530|emb|CAY17198.1| [Schistosoma mansoni] gi|227284530|emb|CAY17198.1| ;E = 9.4e-32 pos:170 to 229 ; homeobox protein putative [Schistosoma mansoni] 1133
SKEPITSYTNLQLIELEKEFHYSNYLGQPRRLELAEQLGLSERQIKIWFQNRRMKQKKEF
>gi|226822853|gb|ACO83088.1| [Dasypus novemcinctus] gi|226822853|gb|ACO83088.1| ;E = 1.7e-25 pos:243 to 302 ; homeobox A11 (predicted) [Dasypus novemcinctus] 1134
TRKKRCPYTKYQIRELEREFFFSVYINKEKRLQLSRMLNLTDRQVKIWFQNRRMKEKKIN
>gi|226822852|gb|ACO83087.1| [Dasypus novemcinctus] gi|226822852|gb|ACO83087.1| ;E = 1.4e-34 pos:237 to 296 ; homeobox A10 isoform a (predicted) 3 prime [Dasypus novemcinctus] 1135
GRKKRCPYTKHQTLELEKEFLFNMYLTRERRLEISRSVHLTDRQVKIWFQNRRMKLKKMN
>gi|226822850|gb|ACO83085.1| [Dasypus novemcinctus] gi|226822850|gb|ACO83085.1| ;E = 3.2e-43 pos:155 to 214 ; homeobox A6 (predicted) [Dasypus novemcinctus] 1136
GRRGRQTYTRYQTLELEKEFHFNRYLTRRRRIEIANALCLTERQIKIWFQNRRMKWKKEN
>gi|226822849|gb|ACO83084.1| [Dasypus novemcinctus] gi|226822849|gb|ACO83084.1| ;E = 2.1e-43 pos:195 to 254 ; homeobox A5 (predicted) [Dasypus novemcinctus] 1137
GKRARTAYTRYQTLELEKEFHFNRYLTRRRRIEIAHALCLSERQIKIWFQNRRMKWKKDN
>gi|226822848|gb|ACO83083.1| [Dasypus novemcinctus] gi|226822848|gb|ACO83083.1| ;E = 1.6e-43 pos:214 to 273 ; homeobox A4 (predicted) [Dasypus novemcinctus] 1138
PKRSRTAYTRQQVLELEKEFHFNRYLTRRRRIEIAHTLCLSERQVKIWFQNRRMKWKKDH
>gi|226822847|gb|ACO83082.1| [Dasypus novemcinctus] gi|226822847|gb|ACO83082.1| ;E = 3.2e-38 pos:191 to 250 ; homeobox A3 isoform a (predicted) [Dasypus novemcinctus] 1139
SKRARTAYTSAQLVELEKEFHFNRYLCRPRRVEMANLLNLTERQIKIWFQNRRMKYKKDQ
>gi|226822846|gb|ACO83081.1| [Dasypus novemcinctus] gi|226822846|gb|ACO83081.1| ;E = 7.5e-41 pos:140 to 199 ; homeobox A2 (predicted) [Dasypus novemcinctus] 1140
SRRLRTAYTNTQLLELEKEFHFNKYLCRPRRVEIAALLDLTERQVKVWFQNRRMKHKRQT
>gi|226822845|gb|ACO83080.1| [Dasypus novemcinctus] gi|226822845|gb|ACO83080.1| ;E = 2.8e-37 pos:230 to 289 ; homeobox A1 isoform a (predicted) [Dasypus novemcinctus] 1141
PSAVRTNFTTKQLTELEKEFHFNKYLTRARRVEIAASLQLNETQVKIWFQNRRMKQKKRE
>gi|226723|prf||1604246A [Drosophila melanogaster] gi|226723|prf||1604246A ;E = 1.2e-36 pos:387 to 446 ; Abdominal B gene 1142
VRKKRKPYSKFQTLELEKERLFNAYVSKQKRWELARNLQLTERQVKIWFQNRRMKNKKNS
>gi|226693400|ref|NP_032292.3| [Mus musculus] gi|226693400|ref|NP_032292.3| ;E = 2.5e-36 pos:199 to 258 ; homeobox B1 [Mus musculus] gi|123272|sp|P17919 1|HXB1_MOUSE RecName Full Homeobox protein Hox B1 AltName Full Hox 2 9 gi|297528|emb|CAA37238 1| hox 2 9 [Mus musculus] gi|73695289|gb|AAI03598 1| Homeo box B1 [Mus musculus] gi|73695291|gb|AAI03599 1| Homeo box B1 [Mus musculus] gi|73695454|gb|AAI03607 1| Homeo box B1 [Mus musculus] gi|123246175|emb|CAM27582 1| homeo box B1 [Mus musculus] gi|148684086|gb|EDL16033 1| homeobox B1 [Mus musculus] 1143
PGGLRTNFTTRQLTELEKEFHFNKYLSRARRVEIAATLELNETQVKIWFQNRRMKQKKRE
>gi|226446767|gb|ACO58663.1| [Oreochromis niloticus] gi|226446767|gb|ACO58663.1| ;E = 8.3e-41 pos:175 to 234 ; homeobox b2a [Oreochromis niloticus] 1144
SRRLRTAYTNTQLLELEKEFHFNKYLCRPRRVEIAALLDLTERQVKVWFQNRRMKHKRQN
>gi|226446765|gb|ACO58662.1| [Oreochromis niloticus] gi|226446765|gb|ACO58662.1| ;E = 7.5e-41 pos:149 to 208 ; homeobox a2b [Oreochromis niloticus] 1145
SRRLRTAYTNTQLLELEKEFHFNKYLCRPRRVEIAALLDLTERQVKVWFQNRRMKHKRQT
>gi|226442590|ref|NP_001140118.1| [Salmo salar] gi|226442590|ref|NP_001140118.1| ;E = 1.4e-35 pos:132 to 191 ; Pancreas duodenum homeobox protein 1 [Salmo salar] gi|221220358|gb|ACM08840 1| Pancreas duodenum homeobox protein 1 [Salmo salar] 1146
YKRSRTAYSRAQLLELEKEFLFNKYISRPRRYELATTLKLTERHIKIWFQNRRMKWKKEE
>gi|226434229|gb|ACO56222.1| [Oreochromis niloticus] gi|226434229|gb|ACO56222.1| ;E = 1.7e-39 pos:25 to 84 ; hoxd4b [Oreochromis niloticus] 1147
PKRLRTAYTRQQVLELEKEFHFSRYLTRRRRVEVAHALCLSERQVKVWFQNRRMRWKKDN
>gi|226434215|gb|ACO56215.1| [Oreochromis niloticus] gi|226434215|gb|ACO56215.1| ;E = 6.6e-38 pos:197 to 256 ; hoxb3a [Oreochromis niloticus] 1148
SKRARTAYTSAQLVELEKEFHFNRYLCRPRRVEMANLLNLSERQIKIWFQNRRMKYKKDQ
>gi|226342876|ref|NP_001139700.1| [Bombyx mori] gi|226342876|ref|NP_001139700.1| ;E = 1.4e-38 pos:216 to 275 ; abdominal B [Bombyx mori] gi|225637154|dbj|BAH30152 1| Abdominal B [Bombyx mori] 1149
VRKKRKPYSKFQTLELEKEFLFNAYVSKQKRWELARNLNLTERQVKIWFQNRRMKNKKNS
>gi|225717090|gb|ACO14391.1| [Esox lucius] gi|225717090|gb|ACO14391.1| ;E = 1.8e-43 pos:134 to 193 ; Homeobox protein Hox B7a [Esox lucius] 1150
RKRGRQTYTRYQTLELEKEFHFNRYLTRRRRIEIAHALCLTERQIKIWFQNRRMKWKKEN
>gi|225715912|gb|ACO13802.1| [Esox lucius] gi|225715912|gb|ACO13802.1| ;E = 2.5e-35 pos:200 to 259 ; Homeobox protein Hox D9a [Esox lucius] 1151
TRKKRCPYTKYQTLELEKEFLYNMYLTRDRRYEVARILNLTERQVKIWFQNRRMKMKKMN
>gi|225707232|gb|ACO09462.1| [Osmerus mordax] gi|225707232|gb|ACO09462.1| ;E = 2.5e-35 pos:197 to 256 ; Homeobox protein Hox D9a [Osmerus mordax] 1152
TRKKRCPYTKYQTLELEKEFLYNMYLTRDRRYEVARILNLTERQVKIWFQNRRMKMKKMN
>gi|225707008|gb|ACO09350.1| [Osmerus mordax] gi|225707008|gb|ACO09350.1| ;E = 9.2e-44 pos:149 to 208 ; Homeobox protein Hox B6a [Osmerus mordax] 1153
GRRGRQTYTRYQTLELEKEFHFNRYLTRRRRIEIAHALCLTERQIKIWFQNRRMKWKKEN
>gi|225637158|dbj|BAH30154.1| [Bombyx mori] gi|225637158|dbj|BAH30154.1| ;E = 8.7e-43 pos:227 to 286 ; abdominal A [Bombyx mori] 1154
RRRGRQTYTRFQTLELEKEFHFNHYLTRRRRIEIAHALCLTERQIKIWFQNRRMKLKKEL
>gi|225637152|dbj|BAH30151.1| [Bombyx mori] gi|225637152|dbj|BAH30151.1| ;E = 1.4e-38 pos:216 to 275 ; Abdominal B [Bombyx mori] 1155
VRKKRKPYSKFQTLELEKEFLFNAYVSKQKRWELARNLNLTERQVKIWFQNRRMKNKKNS
>gi|225543572|ref|NP_571200.1| [Danio rerio] gi|225543572|ref|NP_571200.1| ;E = 4.8e-38 pos:161 to 220 ; homeo box D3a [Danio rerio] gi|223590219|sp|O42370 2|HXD3A_DANRE RecName Full Homeobox protein Hox D3a Short Hox D3 gi|169154433|emb|CAQ15516 1| homeo box D3a [Danio rerio] 1156
SKRVRTAYTSAQLVELEKEFHFNRYLCRPRRVEMANLLNLTERQIKIWFQNRRMKYKKDQ
>gi|225543570|ref|NP_571616.1| [Danio rerio] gi|225543570|ref|NP_571616.1| ;E = 3.6e-34 pos:206 to 265 ; homeo box B10a [Danio rerio] 1157
GRKKRCPYSKHQILELEKEFLFNMYLTRERRLEISRSINLTDRQVKIWFQNRRMKLKKMT
>gi|225507|prf||1305251A [Drosophila sp.] gi|225507|prf||1305251A ;E = 7.3e-43 pos:366 to 425 ; Deformed gene 1158
PKRQRTAYTRHQILELEKEFHYNRYLTRRRRIEIAHTLVLSERQIKIWFQNRRMKWKKDN
>gi|224856|prf||1202268A [Drosophila melanogaster] gi|224856|prf||1202268A ;E = 2.2e-43 pos:8 to 67 ; Sex combs reduced gene 1159
TKRQRTSYTRYQTLELEKEFHFNRYLTRRRRIEIAHALCLTERQIKIWFQNRRMKWKKEH
>gi|224813654|gb|ACN65056.1| [Megalobrama amblycephala] gi|224813654|gb|ACN65056.1| ;E = 7.4e-35 pos:207 to 266 ; homeo box B1b [Megalobrama amblycephala] 1160
QNIIRTNFTTKQLTELEKEFHFNKYLTRARRVEVAATLELNETQVKIWFQNRRMKQKKRE
>gi|224813652|gb|ACN65055.1| [Megalobrama amblycephala] gi|224813652|gb|ACN65055.1| ;E = 2.6e-42 pos:151 to 210 ; homeo box B4a [Megalobrama amblycephala] 1161
PKRSRTAYTRQQVLELEKEFHYNRYLTRRRRVEIAHTLCLSERQIKIWFQNRRMKWKKDH
>gi|224813650|gb|ACN65054.1| [Megalobrama amblycephala] gi|224813650|gb|ACN65054.1| ;E = 5.7e-37 pos:179 to 238 ; homeo box B3a [Megalobrama amblycephala] 1162
SKRARTAYTSAQLVGLEKEFHFNRYLCRPRRVEMANLLNLSERQIKIWFQNRRMKYKKDQ
>gi|224813648|gb|ACN65053.1| [Megalobrama amblycephala] gi|224813648|gb|ACN65053.1| ;E = 7.5e-41 pos:177 to 236 ; homeo box B2a [Megalobrama amblycephala] 1163
SRRLRTAYTNTQLLELEKEFHFNKYLCRPRRVEIAALLDLTERQVKVWFQNRRMKHKRQT
>gi|224813646|gb|ACN65052.1| [Megalobrama amblycephala] gi|224813646|gb|ACN65052.1| ;E = 2e-34 pos:222 to 281 ; homeo box B1a [Megalobrama amblycephala] 1164
QNTIRTNFTTKQLTELEKEFHFSKYLTRARRVEIAATLELNETQVKIWFQNRRMKQKKRE
>gi|22477523|gb|AAH36986.1| [Mus musculus] gi|22477523|gb|AAH36986.1| ;E = 1.6e-43 pos:8 to 67 ; Hoxa7 protein [Mus musculus] gi|148666244|gb|EDK98660 1| homeobox A7 isoform CRA_a [Mus musculus] 1165
RKRGRQTYTRYQTLELEKEFHFNRYLTRRRRIEIAHALCLTERQIKIWFQNRRMKWKKEH
>gi|224471047|dbj|BAH23880.1| [Balanoglossus misakiensis] gi|224471047|dbj|BAH23880.1| ;E = 2e-25 pos:1 to 60 ; transcription factor Hox11 13b [Balanoglossus misakiensis] 1166
RRTKRRPYSKMQIYELEKAFQQNAYLTRERRQKYSQQLNLTERQVKIWFQNRRMKSKKLT
>gi|224471041|dbj|BAH23877.1| [Balanoglossus misakiensis] gi|224471041|dbj|BAH23877.1| ;E = 2.7e-37 pos:123 to 182 ; transcription factor Hox8 [Balanoglossus misakiensis] 1167
KRRGRQTYTRFQTLELEKEFHFNQYLTRKRRIEISQIVGLSERQIKIWFQNRRMKQKKEG
>gi|224471029|dbj|BAH23871.1| [Balanoglossus misakiensis] gi|224471029|dbj|BAH23871.1| ;E = 1.7e-24 pos:1 to 46 ; transcription factor Hox2 [Balanoglossus misakiensis] 1168
ELEKEFNYNRYLCRPRRIEIASMLELSERQVKVWFQNRRMKHKRQV
>gi|224460203|gb|ACN43631.1| [Rhodnius prolixus] gi|224460203|gb|ACN43631.1| ;E = 2.5e-43 pos:250 to 309 ; sex combs reduced [Rhodnius prolixus] 1169
TKRQRTSYTRYQTLELEKEFHFNRYLTRRRRIEIAHALCLTERQIKIWFQNRRMKWKKEN
>gi|224456|prf||1105304A [Murid herpesvirus 1] gi|224456|prf||1105304A ;E = 3.6e-41 pos:19 to 78 ; homeo box gene 1170
RKRGRQTYTRYQTLELEKEFHFNRYLTRRRTLEIAHALCLTERQIKIWFQNRRMKWKKEH
>gi|224178640|ref|XP_002198098.1| [Taeniopygia guttata] gi|224178640|ref|XP_002198098.1| ;E = 2.8e-31 pos:26 to 85 ; PREDICTED similar to GS homeobox 2 partial [Taeniopygia guttata] 1171
GKRMRTAFTSTQLLELEREFSSNMYLSRLRRIEIATYLNLSEKQVKIWFQNRRVKHKKEG
>gi|224170624|ref|XP_002197063.1| [Taeniopygia guttata] gi|224170624|ref|XP_002197063.1| ;E = 9.7e-35 pos:244 to 303 ; PREDICTED similar to Hoxc10 [Taeniopygia guttata] 1172
GRKKRCPYTKHQTLELEKEFLFNMYLTRERRLEISRSIALTDRQVKIWFQNRRMKLKKMN
>gi|224158218|ref|XP_002200140.1| [Taeniopygia guttata] gi|224158218|ref|XP_002200140.1| ;E = 1.3e-29 pos:14 to 73 ; PREDICTED similar to mesenchyme homeobox 1 partial [Taeniopygia guttata] 1173
SRKERTAFTKEQLRELEAEFAHHNYLTRLRRYEIAVNLDLTERQVKVWFQNRRMKWKRVK
>gi|224157013|ref|XP_002189599.1| [Taeniopygia guttata] gi|224157013|ref|XP_002189599.1| ;E = 6e-22 pos:18 to 77 ; PREDICTED similar to hoxC13a partial [Taeniopygia guttata] 1174
GRKKRVPYTKPQLKELEREFAASRFITKEKRRRISAATSLSERQVTIWFQNRRVKEKKGV
>gi|224156405|ref|XP_002199453.1| [Taeniopygia guttata] gi|224156405|ref|XP_002199453.1| ;E = 3.3e-42 pos:54 to 113 ; PREDICTED similar to homeobox D4 [Taeniopygia guttata] 1175
PKRSRTAYTRQQVLELEKEFHYNRYLTRRRRIEIAHALSLSERQIKIWFQNRRMKWKKDH
>gi|224109114|ref|XP_002195969.1| [Taeniopygia guttata] gi|224109114|ref|XP_002195969.1| ;E = 5.6e-36 pos:190 to 249 ; PREDICTED homeobox C9 [Taeniopygia guttata] 1176
TRKKRCPYTKYQTLELEKEFLFNMYLTRDRRYEVARVLNLTERQVKIWFQNRRMKMKKMN
>gi|224098338|ref|XP_002199238.1| [Taeniopygia guttata] gi|224098338|ref|XP_002199238.1| ;E = 5.2e-27 pos:149 to 208 ; PREDICTED caudal type homeobox 4 [Taeniopygia guttata] 1177
KEKYRVVYTDHQRLELEKEFHCNRYITIRRKSELAANLGLSERQVKIWFQNRRAKERKMI
>gi|224086912|ref|XP_002187142.1| [Taeniopygia guttata] gi|224086912|ref|XP_002187142.1| ;E = 2.5e-34 pos:12 to 71 ; PREDICTED hypothetical protein partial [Taeniopygia guttata] 1178
SRKKRCPYSKFQTLELEKEFLFNMYLSRERRHEVARLLNLSERQVKIWFQNRRMKMKKMN
>gi|224086910|ref|XP_002187352.1| [Taeniopygia guttata] gi|224086910|ref|XP_002187352.1| ;E = 1.8e-39 pos:145 to 204 ; PREDICTED homeo box B8 [Taeniopygia guttata] 1179
RRRGRQTYSRYQTLELEKEFLFNPYLTRKRRIEVSHALGLTERQVKIWFQNRRMKWKKEN
>gi|224086908|ref|XP_002187141.1| [Taeniopygia guttata] gi|224086908|ref|XP_002187141.1| ;E = 4.4e-43 pos:137 to 196 ; PREDICTED hypothetical protein [Taeniopygia guttata] 1180
RKRGRQTYTRYQTLELEKEFHYNRYLTRRRRIEIAHALCLTERQIKIWFQNRRMKWKKEN
>gi|224086902|ref|XP_002187008.1| [Taeniopygia guttata] gi|224086902|ref|XP_002187008.1| ;E = 2.1e-43 pos:190 to 249 ; PREDICTED homeo box B5 [Taeniopygia guttata] 1181
GKRARTAYTRYQTLELEKEFHFNRYLTRRRRIEIAHALCLSERQIKIWFQNRRMKWKKDN
>gi|224086892|ref|XP_002186890.1| [Taeniopygia guttata] gi|224086892|ref|XP_002186890.1| ;E = 6.6e-38 pos:150 to 209 ; PREDICTED homeobox B3 [Taeniopygia guttata] 1182
SKRARTAYTSAQLVELEKEFHFNRYLCRPRRVEMANLLNLSERQIKIWFQNRRMKYKKDQ
>gi|224086637|ref|XP_002198556.1| [Taeniopygia guttata] gi|224086637|ref|XP_002198556.1| ;E = 1.3e-29 pos:159 to 218 ; PREDICTED similar to Homeobox protein MOX 1 [Taeniopygia guttata] 1183
SRKERTAFTKEQLRELEAEFAHHNYLTRLRRYEIAVNLDLTERQVKVWFQNRRMKWKRVK
>gi|224072516|ref|XP_002188517.1| [Taeniopygia guttata] gi|224072516|ref|XP_002188517.1| ;E = 4.3e-42 pos:200 to 259 ; PREDICTED homeo box C6 partial [Taeniopygia guttata] 1184
RRRGRQIYSRYQTLELEKEFHFNRYLTRRRRIEIANALCLTERQIKIWFQNRRMKWKKET
>gi|224072506|ref|XP_002188472.1| [Taeniopygia guttata] gi|224072506|ref|XP_002188472.1| ;E = 3.3e-39 pos:3 to 62 ; PREDICTED hypothetical protein partial [Taeniopygia guttata] 1185
RRSGRQTYSRYQTLELEKEFLFNPYLTRKRRIEVSHALGLSERQVKIWFQNRRMKWKKEN
>gi|224067718|ref|XP_002198914.1| [Taeniopygia guttata] gi|224067718|ref|XP_002198914.1| ;E = 1.7e-27 pos:148 to 207 ; PREDICTED caudal type homeobox 1 [Taeniopygia guttata] 1186
KDKYRVVYTDHQRLELEKEFHYSRYITIRRKAELAAALGLTERQVKIWFQNRRAKERKVN
>gi|224055150|ref|XP_002199293.1| [Taeniopygia guttata] gi|224055150|ref|XP_002199293.1| ;E = 6.8e-36 pos:176 to 235 ; PREDICTED hypothetical protein [Taeniopygia guttata] 1187
SMKVRTAYTSAQWVELEKEFHFNSYLCRPRRVEMANLLNLTERQIKIWFQNRRMKYKKDQ
>gi|224055148|ref|XP_002199292.1| [Taeniopygia guttata] gi|224055148|ref|XP_002199292.1| ;E = 2.4e-43 pos:146 to 205 ; PREDICTED homeo box D4 [Taeniopygia guttata] 1188
PKRSRTAYTRQQVLELEKEFHFNRYLTRRRRIEIAHTLCLSERQIKIWFQNRRMKWKKDH
>gi|224055144|ref|XP_002196688.1| [Taeniopygia guttata] gi|224055144|ref|XP_002196688.1| ;E = 1.1e-34 pos:486 to 545 ; PREDICTED homeobox D11 [Taeniopygia guttata] 1189
GRKKRCPYTKHQTLELEKEFLFNMYLTRERRLEISKSVNLTDRQVKIWFQNRRMKLKKMS
>gi|224055141|ref|XP_002196614.1| [Taeniopygia guttata] gi|224055141|ref|XP_002196614.1| ;E = 2.3e-20 pos:89 to 148 ; PREDICTED homeobox D13 [Taeniopygia guttata] 1190
GRKKRVPYTKLQLKELENEYAINKFINKDKRRRISAATNLSERQVTIWFQNRRVKDKKIV
>gi|224049896|ref|XP_002195908.1| [Taeniopygia guttata] gi|224049896|ref|XP_002195908.1| ;E = 2.8e-31 pos:163 to 222 ; PREDICTED similar to GS homeobox 2 [Taeniopygia guttata] 1191
GKRMRTAFTSTQLLELEREFSSNMYLSRLRRIEIATYLNLSEKQVKIWFQNRRVKHKKEG
>gi|224045310|ref|XP_002195397.1| [Taeniopygia guttata] gi|224045310|ref|XP_002195397.1| ;E = 9.7e-22 pos:239 to 298 ; PREDICTED homeobox A13 [Taeniopygia guttata] 1192
GRKKRVPYTKVQLKELEREYATNKFITKDKRRRISATTNLSERQVTIWFQNRRVKEKKVI
>gi|224045308|ref|XP_002195243.1| [Taeniopygia guttata] gi|224045308|ref|XP_002195243.1| ;E = 2.2e-35 pos:195 to 254 ; PREDICTED homeobox A9 [Taeniopygia guttata] 1193
TRKKRCPYTKHQTLELEKEFLFNMYLTRDRRYEVARLLNLTERQVKIWFQNRRMKMKKIN
>gi|224045306|ref|XP_002194801.1| [Taeniopygia guttata] gi|224045306|ref|XP_002194801.1| ;E = 1.6e-43 pos:129 to 188 ; PREDICTED homeobox A7 [Taeniopygia guttata] 1194
RKRGRQTYTRYQTLELEKEFHFNRYLTRRRRIEIAHALCLTERQIKIWFQNRRMKWKKEH
>gi|224045304|ref|XP_002194920.1| [Taeniopygia guttata] gi|224045304|ref|XP_002194920.1| ;E = 3.2e-43 pos:153 to 212 ; PREDICTED homeobox A6 [Taeniopygia guttata] 1195
GRRGRQTYTRYQTLELEKEFHFNRYLTRRRRIEIANALCLTERQIKIWFQNRRMKWKKEN
>gi|224045302|ref|XP_002192602.1| [Taeniopygia guttata] gi|224045302|ref|XP_002192602.1| ;E = 2.1e-43 pos:273 to 332 ; PREDICTED similar to Homeobox protein Hox A5 [Taeniopygia guttata] 1196
GKRARTAYTRYQTLELEKEFHFNRYLTRRRRIEIAHALCLSERQIKIWFQNRRMKWKKDN
>gi|224045300|ref|XP_002194850.1| [Taeniopygia guttata] gi|224045300|ref|XP_002194850.1| ;E = 1.6e-43 pos:207 to 266 ; PREDICTED homeobox A4 [Taeniopygia guttata] 1197
PKRSRTAYTRQQVLELEKEFHFNRYLTRRRRIEIAHTLCLSERQVKIWFQNRRMKWKKDH
>gi|224045298|ref|XP_002194959.1| [Taeniopygia guttata] gi|224045298|ref|XP_002194959.1| ;E = 3.2e-38 pos:157 to 216 ; PREDICTED homeobox A3 isoform 2 [Taeniopygia guttata] 1198
SKRARTAYTSAQLVELEKEFHFNRYLCRPRRVEMANLLNLTERQIKIWFQNRRMKYKKDQ
>gi|224045296|ref|XP_002194899.1| [Taeniopygia guttata] gi|224045296|ref|XP_002194899.1| ;E = 3.2e-38 pos:173 to 232 ; PREDICTED homeobox A3 isoform 1 [Taeniopygia guttata] 1199
SKRARTAYTSAQLVELEKEFHFNRYLCRPRRVEMANLLNLTERQIKIWFQNRRMKYKKDQ
>gi|224045294|ref|XP_002194938.1| [Taeniopygia guttata] gi|224045294|ref|XP_002194938.1| ;E = 7.5e-41 pos:140 to 199 ; PREDICTED homeobox A2 [Taeniopygia guttata] 1200
SRRLRTAYTNTQLLELEKEFHFNKYLCRPRRVEIAALLDLTERQVKVWFQNRRMKHKRQT
>gi|224045292|ref|XP_002192523.1| [Taeniopygia guttata] gi|224045292|ref|XP_002192523.1| ;E = 1.9e-37 pos:131 to 190 ; PREDICTED homeobox A2 [Taeniopygia guttata] 1201
PNTVRTNFTTKQLTELEKEFHFNKYLTRARRVEIAASLQLNETQVKIWFQNRRMKQKKRE
>gi|224045199|ref|XP_002188132.1| [Taeniopygia guttata] gi|224045199|ref|XP_002188132.1| ;E = 3e-30 pos:185 to 244 ; PREDICTED mesenchyme homeobox 2 [Taeniopygia guttata] 1202
PRKERTAFTKEQIRELEAEFAHHNYLTRLRRYEIAVNLDLTERQVKVWFQNRRMKWKRVK
>gi|224043246|ref|XP_002192703.1| [Taeniopygia guttata] gi|224043246|ref|XP_002192703.1| ;E = 9.5e-36 pos:227 to 286 ; PREDICTED similar to pancreatic and duodenal homeobox 1 [Taeniopygia guttata] 1203
NKRTRTAYTRAQLLELEKEFLFNKYISRPRRVELAVMLNLTERHIKIWFQNRRMKWKKEE
>gi|224043244|ref|XP_002192983.1| [Taeniopygia guttata] gi|224043244|ref|XP_002192983.1| ;E = 2.9e-31 pos:139 to 198 ; PREDICTED similar to genomic screen homeobox 1 [Taeniopygia guttata] 1204
SKRMRTAFTSTQLLELEREFASNMYLSRLRRIEIATYLNLSEKQVKIWFQNRRVKHKKEG
>gi|224041|prf||1008211B [Drosophila sp.] gi|224041|prf||1008211B ;E = 3.2e-39 pos:279 to 338 ; fushi tarazu gene 1205
SKRTRQTYTRYQTLELEKEFHFNRYITRRRRIDIANALSLSERQIKIWFQNRRMKSKKDR
>gi|224040|prf||1008211A [Drosophila sp.] gi|224040|prf||1008211A ;E = 2.9e-37 pos:279 to 338 ; fushi tarazu gene 1206
SKRTRQTYTRYQTLELEKEFHFNRYITRRRRIDIANALSLSERQIKIWFQNRRMKSKNLY
>gi|224016337|gb|ACN32444.1| [Oryctolagus cuniculus] gi|224016337|gb|ACN32444.1| ;E = 2.3e-20 pos:259 to 318 ; homeobox D13 [Oryctolagus cuniculus] 1207
GRKKRVPYTKLQLKELENEYAINKFINKDKRRRISAATNLSERQVTIWFQNRRVKDKKIV
>gi|224016335|gb|ACN32443.1| [Petaurista alborufus] gi|224016335|gb|ACN32443.1| ;E = 2.3e-20 pos:259 to 318 ; homeobox D13 [Petaurista alborufus] 1208
GRKKRVPYTKLQLKELENEYAINKFINKDKRRRISAATNLSERQVTIWFQNRRVKDKKIV
>gi|224016333|gb|ACN32442.1| [Erinaceus europaeus] gi|224016333|gb|ACN32442.1| ;E = 2.3e-20 pos:259 to 318 ; homeobox D13 [Erinaceus europaeus] 1209
GRKKRVPYTKLQLKELENEYAINKFINKDKRRRISAATNLSERQVTIWFQNRRVKDKKIV
>gi|224016331|gb|ACN32441.1| [Taphozous melanopogon] gi|224016331|gb|ACN32441.1| ;E = 2.3e-20 pos:260 to 319 ; homeobox D13 [Taphozous melanopogon] 1210
GRKKRVPYTKLQLKELENEYAINKFINKDKRRRISAATNLSERQVTIWFQNRRVKDKKIV
>gi|224016329|gb|ACN32440.1| [Megaderma lyra] gi|224016329|gb|ACN32440.1| ;E = 2.3e-20 pos:257 to 316 ; homeobox D13 [Megaderma lyra] 1211
GRKKRVPYTKLQLKELENEYAINKFINKDKRRRISAATNLSERQVTIWFQNRRVKDKKIV
>gi|224016327|gb|ACN32439.1| [Hipposideros armiger] gi|224016327|gb|ACN32439.1| ;E = 2.3e-20 pos:258 to 317 ; homeobox D13 [Hipposideros armiger] 1212
GRKKRVPYTKLQLKELENEYAINKFINKDKRRRISAATNLSERQVTIWFQNRRVKDKKIV
>gi|224016325|gb|ACN32438.1| [Rousettus leschenaultii] gi|224016325|gb|ACN32438.1| ;E = 2.3e-20 pos:260 to 319 ; homeobox D13 [Rousettus leschenaultii] 1213
GRKKRVPYTKLQLKELENEYAINKFINKDKRRRISAATNLSERQVTIWFQNRRVKDKKIV
>gi|224016323|gb|ACN32437.1| [Felis catus] gi|224016323|gb|ACN32437.1| ;E = 2.3e-20 pos:258 to 317 ; homeobox D13 [Felis catus] 1214
GRKKRVPYTKLQLKELENEYAINKFINKDKRRRISAATNLSERQVTIWFQNRRVKDKKIV
>gi|224016321|gb|ACN32436.1| [Arctonyx collaris] gi|224016321|gb|ACN32436.1| ;E = 2.3e-20 pos:257 to 316 ; homeobox D13 [Arctonyx collaris] 1215
GRKKRVPYTKLQLKELENEYAINKFINKDKRRRISAATNLSERQVTIWFQNRRVKDKKIV
>gi|224016319|gb|ACN32435.1| [Equus asinus] gi|224016319|gb|ACN32435.1| ;E = 2.3e-20 pos:258 to 317 ; homeobox D13 [Equus asinus] 1216
GRKKRVPYTKLQLKELENEYAINKFINKDKRRRISAATNLSERQVTIWFQNRRVKDKKIV
>gi|224016317|gb|ACN32434.1| [Sus scrofa] gi|224016317|gb|ACN32434.1| ;E = 2.3e-20 pos:258 to 317 ; homeobox D13 [Sus scrofa] 1217
GRKKRVPYTKLQLKELENEYAINKFINKDKRRRISAATNLSERQVTIWFQNRRVKDKKIV
>gi|224016315|gb|ACN32433.1| [Capra hircus] gi|224016315|gb|ACN32433.1| ;E = 1.8e-20 pos:257 to 316 ; homeobox D13 [Capra hircus] 1218
GRKKRVPYTKLQLKELENEYAVNKFINKDKRRRISAATNLSERQVTIWFQNRRVKDKKIV
>gi|224016313|gb|ACN32432.1| [Phocoena phocoena] gi|224016313|gb|ACN32432.1| ;E = 2.3e-20 pos:267 to 326 ; homeobox D13 [Phocoena phocoena] 1219
GRKKRVPYTKLQLKELENEYAINKFINKDKRRRISAATNLSERQVTIWFQNRRVKDKKIV
>gi|224016311|gb|ACN32431.1| [Lagenorhynchus albirostris] gi|224016311|gb|ACN32431.1| ;E = 2.3e-20 pos:267 to 326 ; homeobox D13 [Lagenorhynchus albirostris] 1220
GRKKRVPYTKLQLKELENEYAINKFINKDKRRRISAATNLSERQVTIWFQNRRVKDKKIV
>gi|224016309|gb|ACN32430.1| [Stenella coeruleoalba] gi|224016309|gb|ACN32430.1| ;E = 2.3e-20 pos:267 to 326 ; homeobox D13 [Stenella coeruleoalba] 1221
GRKKRVPYTKLQLKELENEYAINKFINKDKRRRISAATNLSERQVTIWFQNRRVKDKKIV
>gi|224016307|gb|ACN32429.1| [Mesoplodon densirostris] gi|224016307|gb|ACN32429.1| ;E = 2.3e-20 pos:265 to 324 ; homeobox D13 [Mesoplodon densirostris] 1222
GRKKRVPYTKLQLKELENEYAINKFINKDKRRRISAATNLSERQVTIWFQNRRVKDKKIV
>gi|224016305|gb|ACN32428.1| [Ziphius cavirostris] gi|224016305|gb|ACN32428.1| ;E = 2.3e-20 pos:267 to 326 ; homeobox D13 [Ziphius cavirostris] 1223
GRKKRVPYTKLQLKELENEYAINKFINKDKRRRISAATNLSERQVTIWFQNRRVKDKKIV
>gi|224016303|gb|ACN32427.1| [Kogia breviceps] gi|224016303|gb|ACN32427.1| ;E = 2.3e-20 pos:269 to 328 ; homeobox D13 [Kogia breviceps] 1224
GRKKRVPYTKLQLKELENEYAINKFINKDKRRRISAATNLSERQVTIWFQNRRVKDKKIV
>gi|224016301|gb|ACN32426.1| [Physeter catodon] gi|224016301|gb|ACN32426.1| ;E = 2.3e-20 pos:259 to 318 ; homeobox D13 [Physeter catodon] 1225
GRKKRVPYTKLQLKELENEYAINKFINKDKRRRISAATNLSERQVTIWFQNRRVKDKKIV
>gi|224016299|gb|ACN32425.1| [Balaenoptera acutorostrata] gi|224016299|gb|ACN32425.1| ;E = 2.3e-20 pos:269 to 328 ; homeobox D13 [Balaenoptera acutorostrata] 1226
GRKKRVPYTKLQLKELENEYAINKFINKDKRRRISAATNLSERQVTIWFQNRRVKDKKIV
>gi|224016297|gb|ACN32424.1| [Balaenoptera physalus] gi|224016297|gb|ACN32424.1| ;E = 2.3e-20 pos:259 to 318 ; homeobox D13 [Balaenoptera physalus] 1227
GRKKRVPYTKLQLKELENEYAINKFINKDKRRRISAATNLSERQVTIWFQNRRVKDKKIV
>gi|224016295|gb|ACN32423.1| [Megaptera novaeangliae] gi|224016295|gb|ACN32423.1| ;E = 4.6e-20 pos:267 to 326 ; homeobox D13 [Megaptera novaeangliae] 1228
GRKKRVPYTKLQLKELENEYAINKFINKDKRRRISAATNLSERQVTIWFQNRRVKDKKII
>gi|223635193|sp|B5DFK3.1|HXD9_RAT [Rattus norvegicus] gi|223635193|sp|B5DFK3.1|HXD9_RAT ;E = 5.5e-36 pos:276 to 335 ; RecName Full Homeobox protein Hox D9 gi|197245854|gb|AAI69092 1| Hoxd9 protein [Rattus norvegicus] 1229
TRKKRCPYTKYQTLELEKEFLFNMYLTRDRRYEVARILNLTERQVKIWFQNRRMKMKKMS
>gi|223635191|sp|A8DT10.1|HXD3_HAPBU [Haplochromis burtoni] gi|223635191|sp|A8DT10.1|HXD3_HAPBU ;E = 6.2e-37 pos:169 to 228 ; RecName Full Homeobox protein Hox D3 gi|154183858|gb|ABS70796 1| Hoxd3a [Astatotilapia burtoni] 1230
SKRVKTAYTSAQLVELEKEFHFNRYLCRPRRVEMANLLNLTERQIKIWFQNRRMKYKKDQ
>gi|223590264|sp|P28356.4|HXD9_HUMAN [Homo sapiens] gi|223590264|sp|P28356.4|HXD9_HUMAN ;E = 5.5e-36 pos:275 to 334 ; RecName Full Homeobox protein Hox D9 AltName Full Hox 4C AltName Full Hox 5 2 gi|208966508|dbj|BAG73268 1| homeobox D9 [synthetic construct] 1231
TRKKRCPYTKYQTLELEKEFLFNMYLTRDRRYEVARILNLTERQVKIWFQNRRMKMKKMS
>gi|223459868|gb|AAI38099.1| [Mus musculus] gi|223459868|gb|AAI38099.1| ;E = 1.4e-37 pos:231 to 290 ; Homeo box A1 [Mus musculus] 1232
PNAVRTNFTTKQLTELEKEFHFNKYLTRARRVEIAASLQLNETQVKIWFQNRRMKQKKRE
>gi|22316137|emb|CAD44460.1| [Danio rerio] gi|22316137|emb|CAD44460.1| ;E = 7.4e-35 pos:208 to 267 ; homeo box B1b protein [Danio rerio] 1233
QNIIRTNFTTKQLTELEKEFHFNKYLTRARRVEVAATLELNETQVKIWFQNRRMKQKKRE
>gi|22297529|gb|AAM18672.2|AF479755_2 [Heterodontus francisci] gi|22297529|gb|AAM18672.2|AF479755_2 ;E = 1.9e-25 pos:208 to 267 ; homeobox A11 [Heterodontus francisci] 1234
TRKKRCPYTKYQIRELEREFFFSVYINKEKRLQLSRMLNLTDRQVKIWFQNRRMKEKKLN
>gi|222876510|gb|ACM69152.1| [Symsagittifera roscoffensis] gi|222876510|gb|ACM69152.1| ;E = 9.1e-41 pos:288 to 347 ; Hox5 protein [Symsagittifera roscoffensis] 1235
CKRTRTAYTRFQTLELEKEFHFNRYLTRRRRIEIANLLALTERQIKIWFQNRRMKWKKDN
>gi|222876508|gb|ACM69151.1| [Symsagittifera roscoffensis] gi|222876508|gb|ACM69151.1| ;E = 2.5e-36 pos:438 to 497 ; HoxPost protein [Symsagittifera roscoffensis] 1236
SRKKRRPYTKNQTLELEKEFLFNTYITRERRLEIARSLNLTDRQVKIWFQNRRMKNKKQH
>gi|222876506|gb|ACM69150.1| [Symsagittifera roscoffensis] gi|222876506|gb|ACM69150.1| ;E = 2.3e-38 pos:355 to 414 ; Hox1 protein [Symsagittifera roscoffensis] 1237
TRGGRTNFTNKQLTELEKEFHFNRYLTRARRIEIATSLTLNETQVKIWFQNRRMKQKKLL
>gi|222876504|gb|ACM69149.1| [Isodiametra pulchra] gi|222876504|gb|ACM69149.1| ;E = 1.7e-36 pos:9 to 68 ; HoxPost protein [Isodiametra pulchra] 1238
SRKKRRPYTKTQTLELEKEFLYNTYITRERRLEIARSLSLTDRQVKIWFQNRRMKNKKQM
>gi|222876500|gb|ACM69147.1| [Isodiametra pulchra] gi|222876500|gb|ACM69147.1| ;E = 4.8e-39 pos:35 to 94 ; Hox1 protein [Isodiametra pulchra] 1239
TRGGRTNFTNKQLTELEKEFHFNRYLTRARRIEIASSLNLNETQVKIWFQNRRMKQKKLV
>gi|222809|dbj|BAA01135.1| [Gallus gallus] gi|222809|dbj|BAA01135.1| ;E = 2.3e-20 pos:27 to 86 ; homeodomain protein [Gallus gallus] 1240
GRKKRVPYTKLQLKELENEYAINKFINKDKRRRISAATNLSERQVTIWFQNRRVKDKKIV
>gi|222807|dbj|BAA01134.1| [Gallus gallus] gi|222807|dbj|BAA01134.1| ;E = 3.3e-25 pos:11 to 70 ; homeodomain protein [Gallus gallus] 1241
SRKKRKPYTKQQIAELENEFLLNEFINRQKRKELSNRLNLSDQQVKIWFQNRRMKKKRVV
>gi|222805|dbj|BAA01133.1| [Gallus gallus] gi|222805|dbj|BAA01133.1| ;E = 7.7e-27 pos:27 to 86 ; homeodomain protein [Gallus gallus] 1242
SRKKRCPYTKYQIRELEREFFFNVYINKEKRLQLSRMLNLTDRQVKIWFQNRRMKEKKLN
>gi|222530736|emb|CAU83356.1| [Parasteatoda tepidariorum] gi|222530736|emb|CAU83356.1| ;E = 4.1e-44 pos:156 to 215 ; deformed [Parasteatoda tepidariorum] 1243
PKRQRTAYTRHQILELEKEFHFNRYLTRRRRIEIAHSLCLSERQIKIWFQNRRMKWKKDN
>gi|222478318|gb|ACM62736.1| [Clytia hemisphaerica] gi|222478318|gb|ACM62736.1| ;E = 3.1e-29 pos:191 to 250 ; Mox homeodomain transcription factor protein [Clytia hemisphaerica] 1244
SRKERTAFTKDQIRELENEFNRNNYLTRLRRYEIAVNLNLSERQVKVWFQNRRMKWKRVK
>gi|222478316|gb|ACM62735.1| [Clytia hemisphaerica] gi|222478316|gb|ACM62735.1| ;E = 1.4e-31 pos:208 to 267 ; Hox9 14C homeodomain transcription factor protein [Clytia hemisphaerica] 1245
TKRKRMTYSRKQLLELEKEFHFSQFLKKERRSDLAKQLSLTERQIKIWFQNRRMKHKKEC
>gi|222478314|gb|ACM62734.1| [Clytia hemisphaerica] gi|222478314|gb|ACM62734.1| ;E = 4.4e-26 pos:268 to 327 ; Hox9 14B homeodomain transcription factor protein [Clytia hemisphaerica] 1246
HRRKRTAYSRAQLAQLEAQFIESHFLTRERRCELSNCLGLSERQVKIWFQNRRMKAKRKS
>gi|222478312|gb|ACM62733.1| [Clytia hemisphaerica] gi|222478312|gb|ACM62733.1| ;E = 1.3e-28 pos:189 to 248 ; Hox9 14A homeodomain transcription factor protein [Clytia hemisphaerica] 1247
GKRKRTSYTRRQIYDLEKEFAKNRYITRERRIEMSLQLNLTERQIKTWFQNRRMKTKREK
>gi|222478310|gb|ACM62732.1| [Clytia hemisphaerica] gi|222478310|gb|ACM62732.1| ;E = 1.1e-33 pos:208 to 267 ; homeodomain transcription factor protein HOX1 [Clytia hemisphaerica] 1248
QGKKRICFSQKQVVELEKEFHFNKYLTRARRVEISQSLNLTEAQIKIWFQNRRMKHKREM
>gi|222478304|gb|ACM62729.1| [Clytia hemisphaerica] gi|222478304|gb|ACM62729.1| ;E = 7.7e-33 pos:198 to 257 ; homeodomain transcription factor protein GSX [Clytia hemisphaerica] 1249
SKRIRTAYTSIQLLELEKEFQNNRYLSRLRRIQIAAMLDLTEKQVKIWFQNRRVKWKKDK
>gi|2218162|gb|AAC51635.1| [Homo sapiens] gi|2218162|gb|AAC51635.1| ;E = 2.3e-20 pos:268 to 327 ; HOXD13 [Homo sapiens] gi|7707677|dbj|BAA95352 1| homeobox transcription factor [Homo sapiens] gi|208966504|dbj|BAG73266 1| homeobox D13 [synthetic construct] 1250
GRKKRVPYTKLQLKELENEYAINKFINKDKRRRISAATNLSERQVTIWFQNRRVKDKKIV
>gi|221378068|ref|NP_001138017.1| [Drosophila melanogaster] gi|221378068|ref|NP_001138017.1| ;E = 2.7e-33 pos:23 to 82 ; zerknullt related isoform B [Drosophila melanogaster] gi|115646515|gb|ABI34191 2| RT01003p [Drosophila melanogaster] gi|115646612|gb|ABI34221 2| RT01103p [Drosophila melanogaster] gi|220903016|gb|ACL83476 1| zerknullt related isoform B [Drosophila melanogaster] 1251
SKRSRTAFSSLQLIELEREFHLNKYLARTRRIEISQRLALTERQVKIWFQNRRMKLKKST
>gi|221123759|ref|XP_002163970.1| [Hydra magnipapillata] gi|221123759|ref|XP_002163970.1| ;E = 2.5e-29 pos:161 to 220 ; PREDICTED similar to Homeobox protein Nkx 3 1 [Hydra magnipapillata] 1252
AFRKRCSFGHSKIIELEKEFKYNKYLSRDRRVEFARNLELSESQIKIWFQNRRMKQKKEQ
>gi|221123171|ref|XP_002164563.1| [Hydra magnipapillata] gi|221123171|ref|XP_002164563.1| ;E = 8.9e-33 pos:168 to 227 ; PREDICTED similar to Cnox 1 [Hydra magnipapillata] 1253
SKRKRMTYSRHQLLELEKDFHFNHFLKKERRAELAKQLNLSERQIKIWFQNRRMKFKKEV
>gi|221121244|ref|XP_002155451.1| [Hydra magnipapillata] gi|221121244|ref|XP_002155451.1| ;E = 1e-32 pos:181 to 240 ; PREDICTED similar to Cnox 2 [Hydra magnipapillata] gi|159264|gb|AAA29210 1| Cnox 2 1254
SKRIRTAYTSIQLLELEKEFQNNRYLSRLRRIQIAAILDLTEKQVKIWFQNRRVKWKKDK
>gi|221119859|ref|XP_002154307.1| [Hydra magnipapillata] gi|221119859|ref|XP_002154307.1| ;E = 1e-31 pos:168 to 227 ; PREDICTED similar to Cnox 1 [Hydra magnipapillata] 1255
SKRKRMTYSRHQLLELEKEFHFNHFLKKERRTELSKKLNLSERQIKIWFQNRRMKFKKEM
>gi|221119570|ref|XP_002163407.1| [Hydra magnipapillata] gi|221119570|ref|XP_002163407.1| ;E = 1e-31 pos:168 to 227 ; PREDICTED similar to Cnox 1 [Hydra magnipapillata] 1256
SKRKRMTYSRHQLLELEKEFHFNHFLKKERRTELSKKLNLSERQIKIWFQNRRMKFKKEM
>gi|221115305|ref|XP_002159502.1| [Hydra magnipapillata] gi|221115305|ref|XP_002159502.1| ;E = 1.9e-30 pos:175 to 234 ; PREDICTED similar to predicted protein partial [Hydra magnipapillata] 1257
PRKERTAFSKDQIRDLENEFVRNNYLTRLRRYEIAVSLSLSERQVKVWFQNRRMKWKRNK
>gi|221103637|ref|XP_002156834.1| [Hydra magnipapillata] gi|221103637|ref|XP_002156834.1| ;E = 6.1e-29 pos:79 to 138 ; PREDICTED similar to transcription factor Cnox4 Pc partial [Hydra magnipapillata] 1258
KRRKRTAYSKQQLYKLEREFWVNRFLSRERRMELASILDLSERQVKIWFQNRRMKYKKRQ
>gi|221102473|ref|XP_002155759.1| [Hydra magnipapillata] gi|221102473|ref|XP_002155759.1| ;E = 6.1e-29 pos:161 to 220 ; PREDICTED similar to transcription factor Cnox4 Pc [Hydra magnipapillata] 1259
KRRKRTAYSKQQLYKLEREFWVNRFLSRERRMELASILDLSERQVKIWFQNRRMKYKKRQ
>gi|221045878|dbj|BAH14616.1| [Homo sapiens] gi|221045878|dbj|BAH14616.1| ;E = 6.6e-38 pos:115 to 174 ; unnamed protein product [Homo sapiens] 1260
SKRARTAYTSAQLVELEKEFHFNRYLCRPRRVEMANLLNLSERQIKIWFQNRRMKYKKDQ
>gi|221042614|dbj|BAH12984.1| [Homo sapiens] gi|221042614|dbj|BAH12984.1| ;E = 6.6e-38 pos:115 to 174 ; unnamed protein product [Homo sapiens] 1261
SKRARTAYTSAQLVELEKEFHFNRYLCRPRRVEMANLLNLSERQIKIWFQNRRMKYKKDQ
>gi|221042594|dbj|BAH12974.1| [Homo sapiens] gi|221042594|dbj|BAH12974.1| ;E = 6.6e-38 pos:56 to 115 ; unnamed protein product [Homo sapiens] 1262
SKRARTAYTSAQLVELEKEFHFNRYLCRPRRVEMANLLNLSERQIKIWFQNRRMKYKKDQ
>gi|2209200|gb|AAB61442.1| [Helobdella robusta] gi|2209200|gb|AAB61442.1| ;E = 1.1e-38 pos:263 to 322 ; LOX5 [Helobdella robusta] 1263
QKRTRQTYTRYQTLELEKEFYSNRYLTRRRRIEIAHSLALSERQIKIWFQNRRMKWKKEN
>gi|2209198|gb|AAB61441.1| [Helobdella robusta] gi|2209198|gb|AAB61441.1| ;E = 1.5e-40 pos:85 to 144 ; LOX6 [Helobdella robusta] 1264
DKRARTSYSRYQTLELEKEFHFNRYLNGRRRIEIAHSLGLTERQIKIWFQNRRMKWKKDN
>gi|220898218|gb|ACL81471.1| [Latimeria menadoensis] gi|220898218|gb|ACL81471.1| ;E = 1.9e-36 pos:195 to 254 ; HoxD9 [Latimeria menadoensis] 1265
TRKKRCPYTKYQTLELEKEFLFNMYLTRDRRYEVARILDLTERQVKIWFQNRRMKMKKMN
>gi|220898217|gb|ACL81470.1| [Latimeria menadoensis] gi|220898217|gb|ACL81470.1| ;E = 3e-39 pos:141 to 200 ; HoxD8 [Latimeria menadoensis] 1266
RRRGRQTYSRFQTLELEKEFLFNPYLTRKRRIEVSHSLGLTERQIKIWFQNRRMKWKKEN
>gi|220898216|gb|ACL81469.1| [Latimeria menadoensis] gi|220898216|gb|ACL81469.1| ;E = 2.4e-43 pos:143 to 202 ; HoxD4 [Latimeria menadoensis] 1267
PKRSRTAYTRQQVLELEKEFHFNRYLTRRRRIEIAHTLCLSERQIKIWFQNRRMKWKKDH
>gi|220898215|gb|ACL81468.1| [Latimeria menadoensis] gi|220898215|gb|ACL81468.1| ;E = 4.8e-38 pos:161 to 220 ; HoxD3 [Latimeria menadoensis] 1268
SKRVRTAYTSAQLVELEKEFHFNRYLCRPRRVEMANLLNLTERQIKIWFQNRRMKYKKDQ
>gi|220898214|gb|ACL81467.1| [Latimeria menadoensis] gi|220898214|gb|ACL81467.1| ;E = 2.2e-23 pos:198 to 257 ; HoxD12 [Latimeria menadoensis] 1269
SRKKRKPYTKQQIAHLENEFLINEFINRQKRKELSDRLNLSDQQVKIWFQNRRMKKKRLI
>gi|220898213|gb|ACL81466.1| [Latimeria menadoensis] gi|220898213|gb|ACL81466.1| ;E = 1.5e-26 pos:204 to 263 ; HoxD11 [Latimeria menadoensis] 1270
SRKKRCPYSKFQIRELEREFFFNVYINKEKRLQLSRMLNLTDRQVKIWFQNRRMKEKKLN
>gi|220898212|gb|ACL81465.1| [Latimeria menadoensis] gi|220898212|gb|ACL81465.1| ;E = 9.2e-35 pos:263 to 322 ; HoxD10 [Latimeria menadoensis] 1271
GRKKRCPYTKHQTLELEKEFLFNMYLTRERRLEISRSVNLTDRQVKIWFQNRRMKLKKMS
>gi|220898211|gb|ACL81464.1| [Latimeria menadoensis] gi|220898211|gb|ACL81464.1| ;E = 5.2e-37 pos:202 to 261 ; HoxD1 [Latimeria menadoensis] 1272
VNTARTNFTTKQLTELEKEFHFNKYLSRTRRIEIANALHLNETQVKIWFQNRRMKQKKRG
>gi|220898209|gb|ACL81463.1| [Latimeria menadoensis] gi|220898209|gb|ACL81463.1| ;E = 5.6e-36 pos:192 to 251 ; HoxC9 [Latimeria menadoensis] 1273
TRKKRCPYTKYQTLELEKEFLFNMYLTRDRRYEVARVLNLTERQVKIWFQNRRMKMKKMN
>gi|220898208|gb|ACL81462.1| [Latimeria menadoensis] gi|220898208|gb|ACL81462.1| ;E = 1.6e-39 pos:149 to 208 ; HoxC8 [Latimeria menadoensis] 1274
RRSGRQTYSRYQTLELEKEFLFNPYLTRKRRIEVSHALGLTERQVKIWFQNRRMKWKKEN
>gi|220898207|gb|ACL81461.1| [Latimeria menadoensis] gi|220898207|gb|ACL81461.1| ;E = 2.6e-42 pos:141 to 200 ; HoxC6 [Latimeria menadoensis] 1275
RRRGRQIYSRYQTLELEKEFHFNRYLTRRRRIEIANALCLTERQIKIWFQNRRMKWKKES
>gi|220898206|gb|ACL81460.1| [Latimeria menadoensis] gi|220898206|gb|ACL81460.1| ;E = 1.1e-42 pos:155 to 214 ; HoxC5 [Latimeria menadoensis] 1276
GKRSRTSYTRYQTLELEKEFHFNRYLTRRRRIEIANNLCLNERQIKIWFQNRRMKWKKDS
>gi|220898205|gb|ACL81459.1| [Latimeria menadoensis] gi|220898205|gb|ACL81459.1| ;E = 4.9e-43 pos:154 to 213 ; HoxC4 [Latimeria menadoensis] 1277
PKRSRTAYTRQQVLELEKEFHYNRYLTRRRRIEIAHSLCLSERQIKIWFQNRRMKWKKDH
>gi|220898204|gb|ACL81458.1| [Latimeria menadoensis] gi|220898204|gb|ACL81458.1| ;E = 6.5e-39 pos:163 to 222 ; HoxC3 [Latimeria menadoensis] 1278
SKRARTAYTNAQLVELEKEFHFNRYLCRPRRVEMANILNLSERQIKIWFQNRRMKYKKDH
>gi|220898203|gb|ACL81457.1| [Latimeria menadoensis] gi|220898203|gb|ACL81457.1| ;E = 2.2e-20 pos:236 to 295 ; HoxC13 [Latimeria menadoensis] 1279
GRKKRVPYTKIQLKELEKEYAASKFITKEKRRRISATTNLSERQVTIWFQNRRVKEKKIL
>gi|220898202|gb|ACL81456.1| [Latimeria menadoensis] gi|220898202|gb|ACL81456.1| ;E = 7.3e-26 pos:199 to 258 ; HoxC12 [Latimeria menadoensis] 1280
SRKKRKPYSKLQLAELEGEFMVNEFITRQRRRELSDRLNLSDQQVKIWFQNRRMKKKRLL
>gi|220898201|gb|ACL81455.1| [Latimeria menadoensis] gi|220898201|gb|ACL81455.1| ;E = 1.1e-26 pos:229 to 288 ; HoxC11 [Latimeria menadoensis] 1281
TRKKRCPYSKFQIRELEREFFFNVYINKEKRLQLSRMLNLTDRQVKIWFQNRRMKEKKLS
>gi|220898200|gb|ACL81454.1| [Latimeria menadoensis] gi|220898200|gb|ACL81454.1| ;E = 2e-34 pos:265 to 324 ; HoxC10 [Latimeria menadoensis] 1282
GRKKRCPYTKHQTLELEKEFLFNMYLTRERRLEISKSINLTDRQVKIWFQNRRMKLKKMN
>gi|220898199|gb|ACL81453.1| [Latimeria menadoensis] gi|220898199|gb|ACL81453.1| ;E = 2.3e-36 pos:202 to 261 ; HoxC1 [Latimeria menadoensis] 1283
GATARTNFTTKQLTELEKEFHFNKYLTRARRVEIASALQLNETQVKIWFQNRRMKQKKRE
>gi|220898197|gb|ACL81452.1| [Latimeria menadoensis] gi|220898197|gb|ACL81452.1| ;E = 3.5e-35 pos:182 to 241 ; HoxB9 [Latimeria menadoensis] 1284
SRKKRCPYSKYQTLELEKEFLFNMYLTRDRRHEVARLLNLTERQVKIWFQNRRMKMKKMN
>gi|220898196|gb|ACL81451.1| [Latimeria menadoensis] gi|220898196|gb|ACL81451.1| ;E = 1.8e-39 pos:146 to 205 ; HoxB8 [Latimeria menadoensis] 1285
RRRGRQTYSRYQTLELEKEFLFNPYLTRKRRIEVSHALGLTERQVKIWFQNRRMKWKKEN
>gi|220898195|gb|ACL81450.1| [Latimeria menadoensis] gi|220898195|gb|ACL81450.1| ;E = 4.4e-43 pos:137 to 196 ; HoxB7 [Latimeria menadoensis] 1286
RKRGRQTYTRYQTLELEKEFHYNRYLTRRRRIEIAHALCLTERQIKIWFQNRRMKWKKEN
>gi|220898194|gb|ACL81449.1| [Latimeria menadoensis] gi|220898194|gb|ACL81449.1| ;E = 9.2e-44 pos:144 to 203 ; HoxB6 [Latimeria menadoensis] 1287
GRRGRQTYTRYQTLELEKEFHFNRYLTRRRRIEIAHALCLTERQIKIWFQNRRMKWKKEN
>gi|220898193|gb|ACL81448.1| [Latimeria menadoensis] gi|220898193|gb|ACL81448.1| ;E = 2.1e-43 pos:189 to 248 ; HoxB5 [Latimeria menadoensis] 1288
GKRARTAYTRYQTLELEKEFHFNRYLTRRRRIEIAHALCLSERQIKIWFQNRRMKWKKDN
>gi|220898192|gb|ACL81447.1| [Latimeria menadoensis] gi|220898192|gb|ACL81447.1| ;E = 2.2e-42 pos:150 to 209 ; HoxB4 [Latimeria menadoensis] 1289
PKRSRTAYTRQQVLELEKEFHYNRYLTRRRRVEIAHSLCLSERQIKIWFQNRRMKWKKDH
>gi|220898191|gb|ACL81446.1| [Latimeria menadoensis] gi|220898191|gb|ACL81446.1| ;E = 6.6e-38 pos:160 to 219 ; HoxB3 [Latimeria menadoensis] 1290
SKRARTAYTSAQLVELEKEFHFNRYLCRPRRVEMANLLNLSERQIKIWFQNRRMKYKKDQ
>gi|220898190|gb|ACL81445.1| [Latimeria menadoensis] gi|220898190|gb|ACL81445.1| ;E = 7.5e-41 pos:138 to 197 ; HoxB2 [Latimeria menadoensis] 1291
SRRLRTAYTNTQLLELEKEFHFNKYLCRPRRVEIAALLDLTERQVKVWFQNRRMKHKRQT
>gi|220898189|gb|ACL81444.1| [Latimeria menadoensis] gi|220898189|gb|ACL81444.1| ;E = 4e-23 pos:239 to 298 ; HoxB13 [Latimeria menadoensis] 1292
GRKKRIPYTKVQLKELEKEYATNKFITKDKRRKISAATNLSERQITIWFQNRRVKEKKVV
>gi|220898188|gb|ACL81443.1| [Latimeria menadoensis] gi|220898188|gb|ACL81443.1| ;E = 2.7e-34 pos:190 to 249 ; HoxB10 [Latimeria menadoensis] 1293
KRKKRSPYSKHQTLELEKEFLFNMYLTRERRLEISRSVNLTDRQVKIWFQNRRMKLKKMT
>gi|220898187|gb|ACL81442.1| [Latimeria menadoensis] gi|220898187|gb|ACL81442.1| ;E = 1e-35 pos:213 to 272 ; HoxB1 [Latimeria menadoensis] 1294
QNTIRTNFTTKQLTELEKEFHFNKYLTRARRVEIAATLELNETQVKIWFQNRRMKQKKRE
>gi|220898184|gb|ACL81440.1| [Latimeria menadoensis] gi|220898184|gb|ACL81440.1| ;E = 2.2e-35 pos:195 to 254 ; HoxA9 [Latimeria menadoensis] 1295
TRKKRCPYTKHQTLELEKEFLFNMYLTRDRRYEVARLLNLTERQVKIWFQNRRMKMKKIN
>gi|220898183|gb|ACL81439.1| [Latimeria menadoensis] gi|220898183|gb|ACL81439.1| ;E = 2.1e-43 pos:131 to 190 ; HoxA7 [Latimeria menadoensis] 1296
KKRGRQTYTRYQTLELEKEFHFNRYLTRRRRIEIAHALCLTERQIKIWFQNRRMKWKKEH
>gi|220898182|gb|ACL81438.1| [Latimeria menadoensis] gi|220898182|gb|ACL81438.1| ;E = 1.7e-43 pos:152 to 211 ; HoxA6 [Latimeria menadoensis] 1297
GRRGRQTYTRYQTLELEKEFHFNRYLTRRRRIEIANALCLTERQIKIWFQNRRMKWKKES
>gi|220898181|gb|ACL81437.1| [Latimeria menadoensis] gi|220898181|gb|ACL81437.1| ;E = 2.1e-43 pos:193 to 252 ; HoxA5 [Latimeria menadoensis] 1298
GKRARTAYTRYQTLELEKEFHFNRYLTRRRRIEIAHALCLSERQIKIWFQNRRMKWKKDN
>gi|220898180|gb|ACL81436.1| [Latimeria menadoensis] gi|220898180|gb|ACL81436.1| ;E = 1.6e-43 pos:140 to 199 ; HoxA4 [Latimeria menadoensis] 1299
PKRSRTAYTRQQVLELEKEFHFNRYLTRRRRIEIAHTLCLSERQVKIWFQNRRMKWKKDH
>gi|220898179|gb|ACL81435.1| [Latimeria menadoensis] gi|220898179|gb|ACL81435.1| ;E = 3.2e-38 pos:169 to 228 ; HoxA3 [Latimeria menadoensis] 1300
SKRARTAYTSAQLVELEKEFHFNRYLCRPRRVEMANLLNLTERQIKIWFQNRRMKYKKDQ
>gi|220898178|gb|ACL81434.1| [Latimeria menadoensis] gi|220898178|gb|ACL81434.1| ;E = 7.5e-41 pos:133 to 192 ; HoxA2 [Latimeria menadoensis] 1301
SRRLRTAYTNTQLLELEKEFHFNKYLCRPRRVEIAALLDLTERQVKVWFQNRRMKHKRQT
>gi|220898177|gb|ACL81433.1| [Latimeria menadoensis] gi|220898177|gb|ACL81433.1| ;E = 4.9e-20 pos:152 to 211 ; HoxA14 [Latimeria menadoensis] 1302
QRKKRVPYSKHQITELERAFEENRFLTPEIRQNISVKLGLTERQVKIWFQNQRQKEKKLL
>gi|220898176|gb|ACL81432.1| [Latimeria menadoensis] gi|220898176|gb|ACL81432.1| ;E = 9.7e-22 pos:229 to 288 ; HoxA13 [Latimeria menadoensis] 1303
GRKKRVPYTKVQLKELEREYATNKFITKDKRRRISATTNLSERQVTIWFQNRRVKEKKVI
>gi|220898175|gb|ACL81431.1| [Latimeria menadoensis] gi|220898175|gb|ACL81431.1| ;E = 1.9e-25 pos:211 to 270 ; HoxA11 [Latimeria menadoensis] 1304
TRKKRCPYTKYQIRELEREFFFSVYINKEKRLQLSRMLNLTDRQVKIWFQNRRMKEKKLN
>gi|220898174|gb|ACL81430.1| [Latimeria menadoensis] gi|220898174|gb|ACL81430.1| ;E = 1.4e-34 pos:265 to 324 ; HoxA10 [Latimeria menadoensis] 1305
GRKKRCPYTKHQTLELEKEFLFNMYLTRERRLEISRSVHLTDRQVKIWFQNRRMKLKKMN
>gi|220898173|gb|ACL81429.1| [Latimeria menadoensis] gi|220898173|gb|ACL81429.1| ;E = 1.9e-37 pos:222 to 281 ; HoxA1 [Latimeria menadoensis] 1306
PNTVRTNFTTKQLTELEKEFHFNKYLTRARRVEIAAALQLNETQVKIWFQNRRMKQKKRE
>gi|219880|dbj|BAA01891.1| [Homo sapiens] gi|219880|dbj|BAA01891.1| ;E = 4.8e-38 pos:178 to 237 ; homeodomain protein [Homo sapiens] 1307
SKRVRTAYTSAQLVELEKEFHFNRYLCRPRRVEMANLLNLTERQIKIWFQNRRMKYKKDQ
>gi|219879180|gb|ACL50969.1| [Cyprinus carpio] gi|219879180|gb|ACL50969.1| ;E = 3.4e-20 pos:206 to 259 ; homeobox protein [Cyprinus carpio] 1308
TRKKRKPYSKLQLAELEGEFMLNEFITRQRRRELSDRLNLSDQQVKIWFQNRRM
>gi|219879178|gb|ACL50968.1| [Carassius auratus auratus] gi|219879178|gb|ACL50968.1| ;E = 2.8e-20 pos:206 to 259 ; homeobox protein [Carassius auratus auratus] 1309
TRKKRKPYSKLQLAELEGEFMMNEFITRQRRRELSDRLNLSDQQVKIWFQNRRM
>gi|219879176|gb|ACL50967.1| [Carassius auratus auratus] gi|219879176|gb|ACL50967.1| ;E = 3.4e-20 pos:206 to 259 ; homeobox protein [Carassius auratus auratus] 1310
TRKKRKPYSKLQLAELEGEFMLNEFITRQRRRELSDRLNLSDQQVKIWFQNRRM
>gi|219879174|gb|ACL50966.1| [Carassius auratus gibelio] gi|219879174|gb|ACL50966.1| ;E = 2.8e-20 pos:206 to 259 ; homeobox protein [Carassius auratus gibelio] 1311
TRKKRKPYSKLQLAELEGEFMMNEFITRQRRRELSDRLNLSDQQVKIWFQNRRM
>gi|219879172|gb|ACL50965.1| [Carassius auratus gibelio] gi|219879172|gb|ACL50965.1| ;E = 3.4e-20 pos:206 to 259 ; homeobox protein [Carassius auratus gibelio] 1312
TRKKRKPYSKLQLAELEGEFMLNEFITRQRRRELSDRLNLSDQQVKIWFQNRRM
>gi|219879170|gb|ACL50964.1| [Carassius auratus gibelio] gi|219879170|gb|ACL50964.1| ;E = 3.4e-20 pos:206 to 259 ; homeobox protein [Carassius auratus gibelio] gi|219879182|gb|ACL50970 1| homeobox protein [Cyprinus carpio] 1313
TRKKRKPYSKLQLAELEGEFMLNEFITRQRRRELSDRLNLSDQQVKIWFQNRRM
>gi|219870099|gb|ACL50280.1| [Xenopus laevis] gi|219870099|gb|ACL50280.1| ;E = 4.3e-40 pos:139 to 198 ; homeobox protein Hoxb 4 [Xenopus laevis] 1314
AKRSRTAYTRQQVLELEKEFHYNRYLTRRRRVEIAHTLRLSERQIKIWFQNRRMKWKKDH
>gi|219870093|gb|ACL50277.1| [Xenopus laevis] gi|219870093|gb|ACL50277.1| ;E = 9.1e-37 pos:2 to 54 ; homeobox protein Hoxc 6 [Xenopus laevis] 1315
YSRYQTLELEKEFHFNRYLTRRRRIEIANALCLTERQIKIWFQNRRMKWKKES
>gi|219485593|ref|XP_002239816.1| [Branchiostoma floridae] gi|219485593|ref|XP_002239816.1| ;E = 1.4e-37 pos:205 to 264 ; hypothetical protein BRAFLDRAFT_116926 [Branchiostoma floridae] gi|83423508|dbj|BAA78620 2| AmphiHox1 [Branchiostoma floridae] gi|229298098|gb|EEN68728 1| hypothetical protein BRAFLDRAFT_116926 [Branchiostoma floridae] 1316
PNNGRTNFTTKQLTELEKEFHYNKYLTRARRVEIAAALNLNETQVKIWFQNRRMKQKKRE
>gi|219485590|ref|XP_002239815.1| [Branchiostoma floridae] gi|219485590|ref|XP_002239815.1| ;E = 1.8e-35 pos:1 to 60 ; hypothetical protein BRAFLDRAFT_241843 [Branchiostoma floridae] gi|229298097|gb|EEN68727 1| hypothetical protein BRAFLDRAFT_241843 [Branchiostoma floridae] 1317
SRRLRTVFTNTQLLELEKEFHYNKYVCKPRRKEIASYLDLNERQVKIWFQNRRMRQKRRD
>gi|219485588|ref|XP_002239814.1| [Branchiostoma floridae] gi|219485588|ref|XP_002239814.1| ;E = 3.6e-38 pos:231 to 290 ; hypothetical protein BRAFLDRAFT_102176 [Branchiostoma floridae] gi|229298096|gb|EEN68726 1| hypothetical protein BRAFLDRAFT_102176 [Branchiostoma floridae] 1318
GKRARTAYTSAQLVELEKEFHFNRYLCRPRRVEMAAMLNLTERQIKIWFQNRRMKYKKEQ
>gi|219485586|ref|XP_002239813.1| [Branchiostoma floridae] gi|219485586|ref|XP_002239813.1| ;E = 4.7e-42 pos:171 to 230 ; hypothetical protein BRAFLDRAFT_129968 [Branchiostoma floridae] gi|229298095|gb|EEN68725 1| hypothetical protein BRAFLDRAFT_129968 [Branchiostoma floridae] 1319
TKRSRTAYTRQQVLELEKEFHFNRYLTRRRRIEIAHSLGLTERQIKIWFQNRRMKWKKDN
>gi|219485584|ref|XP_002239812.1| [Branchiostoma floridae] gi|219485584|ref|XP_002239812.1| ;E = 2.3e-43 pos:3 to 62 ; hypothetical protein BRAFLDRAFT_241845 [Branchiostoma floridae] gi|520618|emb|CAA84519 1| Hox 7 homeodomain protein [Branchiostoma floridae] gi|745779|prf||2016458F Hox 7 gene 1320
RKRGRQTYTRYQTLELEKEFHFNKYLTRRRRIEIAHALCLTERQIKIWFQNRRMKWKKEN
>gi|219485582|ref|XP_002239811.1| [Branchiostoma floridae] gi|219485582|ref|XP_002239811.1| ;E = 1.3e-41 pos:6 to 65 ; hypothetical protein BRAFLDRAFT_241847 [Branchiostoma floridae] 1321
RRRGRQTYSRYQTLELEKEFHFNKYLTRRRRIEIAHALGLTERQIKIWFQNRRMKLKKEA
>gi|219469649|ref|XP_002232371.1| [Branchiostoma floridae] gi|219469649|ref|XP_002232371.1| ;E = 2.7e-43 pos:45 to 104 ; hypothetical protein BRAFLDRAFT_229261 [Branchiostoma floridae] gi|229298094|gb|EEN68724 1| hypothetical protein BRAFLDRAFT_229261 [Branchiostoma floridae] 1322
NKRTRTAYTRYQTLELEKEFHFNRYLTRRRRIEIAHALCLTERQIKIWFQNRRMKWKKEN
>gi|219469647|ref|XP_002232370.1| [Branchiostoma floridae] gi|219469647|ref|XP_002232370.1| ;E = 4.6e-41 pos:134 to 193 ; hypothetical protein BRAFLDRAFT_95001 [Branchiostoma floridae] gi|160421813|gb|ABX39490 1| AmphiHox6 [Branchiostoma floridae] gi|229298093|gb|EEN68723 1| hypothetical protein BRAFLDRAFT_95001 [Branchiostoma floridae] 1323
KKRGRQTYTRYQTLELEKEFHFNKYLTRKRRIEIAHLLGLTERQIKIWFQNRRMKWKKEN
>gi|219469645|ref|XP_002232369.1| [Branchiostoma floridae] gi|219469645|ref|XP_002232369.1| ;E = 2.3e-43 pos:16 to 75 ; hypothetical protein BRAFLDRAFT_229246 [Branchiostoma floridae] gi|229298092|gb|EEN68722 1| hypothetical protein BRAFLDRAFT_229246 [Branchiostoma floridae] 1324
RKRGRQTYTRYQTLELEKEFHFNKYLTRRRRIEIAHALCLTERQIKIWFQNRRMKWKKEN
>gi|219469643|ref|XP_002232368.1| [Branchiostoma floridae] gi|219469643|ref|XP_002232368.1| ;E = 4.5e-34 pos:7 to 66 ; hypothetical protein BRAFLDRAFT_229251 [Branchiostoma floridae] gi|219485580|ref|XP_002239810 1| hypothetical protein BRAFLDRAFT_241852 [Branchiostoma floridae] gi|229298091|gb|EEN68721 1| hypothetical protein BRAFLDRAFT_229251 [Branchiostoma floridae] 1325
SRKKRCPYTRFQTLELEKEFLYNMYLTRERRYEISQHVNLTERQVKIWFQNRRMKMKKMS
>gi|219469641|ref|XP_002232367.1| [Branchiostoma floridae] gi|219469641|ref|XP_002232367.1| ;E = 9.5e-32 pos:9 to 68 ; hypothetical protein BRAFLDRAFT_229206 [Branchiostoma floridae] gi|229298090|gb|EEN68720 1| hypothetical protein BRAFLDRAFT_229206 [Branchiostoma floridae] 1326
GRKKRCPYTKYQILELEKEFLFNMYVSRERRQEISRHVNLSDRQVKIWFQNRRMKMKRMN
>gi|219469630|ref|XP_002232362.1| [Branchiostoma floridae] gi|219469630|ref|XP_002232362.1| ;E = 1.6e-32 pos:10 to 69 ; hypothetical protein BRAFLDRAFT_229216 [Branchiostoma floridae] 1327
TRKKRCPYTKYQTLELEKEFLFNMFVTRERRQEIARQLNLTDRQVKIWFQNRRMKMKRMK
>gi|219469628|ref|XP_002232361.1| [Branchiostoma floridae] gi|219469628|ref|XP_002232361.1| ;E = 3.2e-31 pos:10 to 69 ; hypothetical protein BRAFLDRAFT_190757 [Branchiostoma floridae] gi|219469639|ref|XP_002232366 1| hypothetical protein BRAFLDRAFT_180147 [Branchiostoma floridae] gi|229298089|gb|EEN68719 1| hypothetical protein BRAFLDRAFT_190757 [Branchiostoma floridae] 1328
SRKKRCPYSKVQLLELEKEFLYNMYITREQRGEIARKVNLTDRQVKIWFQNRRMKMKRMK
>gi|219469626|ref|XP_002232360.1| [Branchiostoma floridae] gi|219469626|ref|XP_002232360.1| ;E = 4e-25 pos:12 to 71 ; hypothetical protein BRAFLDRAFT_229224 [Branchiostoma floridae] gi|219469637|ref|XP_002232365 1| hypothetical protein BRAFLDRAFT_229244 [Branchiostoma floridae] gi|229298088|gb|EEN68718 1| hypothetical protein BRAFLDRAFT_229224 [Branchiostoma floridae] 1329
GRKKRCPYTKYQLSVLEQEYIQNRYVSRETRLELSQRLNLTDRQVKIWFQNRRMKQKRLE
>gi|219469624|ref|XP_002232359.1| [Branchiostoma floridae] gi|219469624|ref|XP_002232359.1| ;E = 5.8e-24 pos:1 to 59 ; hypothetical protein BRAFLDRAFT_229254 [Branchiostoma floridae] gi|219469635|ref|XP_002232364 1| hypothetical protein BRAFLDRAFT_229233 [Branchiostoma floridae] gi|229298087|gb|EEN68717 1| hypothetical protein BRAFLDRAFT_229254 [Branchiostoma floridae] 1330
RPKRRPYSKYQLNELENEYVQNQYISRDKRLQLSQKLNLTERQVKIWFQNRRIKQKKLD
>gi|219469605|ref|XP_002232350.1| [Branchiostoma floridae] gi|219469605|ref|XP_002232350.1| ;E = 2.6e-30 pos:145 to 204 ; mesenchyme homeobox [Branchiostoma floridae] gi|219495729|ref|XP_002244510 1| mesenchyme homeobox [Branchiostoma floridae] gi|20069127|gb|AAM09689 1|AF490355_1 amphimox [Branchiostoma floridae] gi|229298063|gb|EEN68693 1| mesenchyme homeobox [Branchiostoma floridae] 1331
PRKERTAFTKQQIMELENEFRHHNYLTRLRRYEIAVKLDLTERQVKVWFQNRRMKWKRTK
>gi|219446199|ref|XP_002220857.1| [Branchiostoma floridae] gi|219446199|ref|XP_002220857.1| ;E = 6.1e-31 pos:137 to 196 ; hypothetical protein BRAFLDRAFT_82982 [Branchiostoma floridae] 1332
SRRMRTAFSSTQLLELEREFASNMYLSRLRRIEIATFLNLSEKQVKIWFQNRRVKHKKEA
>gi|219418491|ref|XP_002207050.1| [Branchiostoma floridae] gi|219418491|ref|XP_002207050.1| ;E = 6.3e-38 pos:10 to 69 ; hypothetical protein BRAFLDRAFT_198405 [Branchiostoma floridae] 1333
NKRTRTAYTRGQLLELEKEFHFNKYISRPRRIELAAMLNLTERHIKIWFQNRRMKWKKEQ
>gi|219418489|ref|XP_002207049.1| [Branchiostoma floridae] gi|219418489|ref|XP_002207049.1| ;E = 2.2e-28 pos:1 to 57 ; hypothetical protein BRAFLDRAFT_204819 [Branchiostoma floridae] gi|219418493|ref|XP_002207051 1| hypothetical protein BRAFLDRAFT_172783 [Branchiostoma floridae] gi|229283460|gb|EEN54200 1| hypothetical protein BRAFLDRAFT_172783 [Branchiostoma floridae] 1334
MRTAFSSTQLLELEREFASNMYLSRLRRIEIATFLNLSEKQVKIWFQNRRVKHKKEA
>gi|219418221|ref|XP_002206915.1| [Branchiostoma floridae] gi|219418221|ref|XP_002206915.1| ;E = 4.8e-24 pos:7 to 66 ; hypothetical protein BRAFLDRAFT_204719 [Branchiostoma floridae] gi|219418227|ref|XP_002206918 1| hypothetical protein BRAFLDRAFT_204795 [Branchiostoma floridae] gi|229283457|gb|EEN54197 1| hypothetical protein BRAFLDRAFT_204719 [Branchiostoma floridae] 1335
KDKYRVVYSDHQRLELEKEFYSNKYITIKRKVQLANELGLSERQVKIWFQNRRAKQRKMA
>gi|21886813|ref|NP_032295.1| [Mus musculus] gi|21886813|ref|NP_032295.1| ;E = 1.2e-43 pos:146 to 205 ; homeo box B6 [Mus musculus] gi|62656892|ref|XP_573182 1| PREDICTED similar to Homeobox protein Hox B6 (Hox 2 2) (MH 22A) [Rattus norvegicus] gi|109491715|ref|XP_001081290 1| PREDICTED similar to Homeobox protein Hox B6 (Hox 2 2) (MH 22A) [Rattus norvegicus] gi|123253|sp|P09023 2|HXB6_MOUSE RecName Full Homeobox protein Hox B6 AltName Full Hox 2 2 AltName Full Homeobox protein MH 22A gi|387203|gb|AAA37843 1| Hox2 2 protein gi|817962|emb|CAA39834 1| homeobox protein [Mus musculus] gi|16877265|gb|AAH16893 1| Homeo box B6 [Mus musculus] gi|123255595|emb|CAM27143 1| homeo box B6 [Mus musculus] gi|148684079|gb|EDL16026 1| homeobox B6 [Mus musculus] gi|149053983|gb|EDM05800 1| similar to homeotic protein Hox 2 2 mouse (predicted) [Rattus norvegicus] 1336
GRRGRQTYTRYQTLELEKEFHYNRYLTRRRRIEIAHALCLTERQIKIWFQNRRMKWKKES
>gi|218156254|dbj|BAH03359.1| [Lethenteron japonicum] gi|218156254|dbj|BAH03359.1| ;E = 5.4e-27 pos:5 to 64 ; homeobox contaning Cdx homolog [Lethenteron japonicum] 1337
KDKYRAVYSDHQRFELEKEFHFNRYINIRRKAEIAASLGLTERQVKIWFQNRRAKERKLI
>gi|218156252|dbj|BAH03358.1| [Lethenteron japonicum] gi|218156252|dbj|BAH03358.1| ;E = 6.5e-32 pos:1 to 60 ; homeobox contaning Gsx homolog [Lethenteron japonicum] 1338
SKRMRTAFTSTQLLELEREFSSNRYLSRLRRIEIATYLNLSEKQVKIWFQNRRVKHKKEG
>gi|21755659|dbj|BAC04730.1| [Homo sapiens] gi|21755659|dbj|BAC04730.1| ;E = 1.8e-39 pos:146 to 205 ; unnamed protein product [Homo sapiens] 1339
RRRGRQTYSRYQTLELEKEFLFNPYLTRKRRIEVSHALGLTERQVKIWFQNRRMKWKKEN
>gi|217418313|gb|ACK44315.1| [Oryctolagus cuniculus] gi|217418313|gb|ACK44315.1| ;E = 1.7e-25 pos:240 to 299 ; homeobox A11 (predicted) [Oryctolagus cuniculus] 1340
TRKKRCPYTKYQIRELEREFFFSVYINKEKRLQLSRMLNLTDRQVKIWFQNRRMKEKKIN
>gi|217418312|gb|ACK44314.1| [Oryctolagus cuniculus] gi|217418312|gb|ACK44314.1| ;E = 1.4e-34 pos:195 to 254 ; homeobox A10 isoform a (predicted) 3 prime [Oryctolagus cuniculus] 1341
GRKKRCPYTKHQTLELEKEFLFNMYLTRERRLEISRSVHLTDRQVKIWFQNRRMKLKKMN
>gi|217418310|gb|ACK44312.1| [Oryctolagus cuniculus] gi|217418310|gb|ACK44312.1| ;E = 2.2e-35 pos:210 to 269 ; homeobox A9 (predicted) [Oryctolagus cuniculus] 1342
TRKKRCPYTKHQTLELEKEFLFNMYLTRDRRYEVARLLNLTERQVKIWFQNRRMKMKKIN
>gi|217418309|gb|ACK44311.1| [Oryctolagus cuniculus] gi|217418309|gb|ACK44311.1| ;E = 1.6e-43 pos:130 to 189 ; homeobox A7 (predicted) [Oryctolagus cuniculus] 1343
RKRGRQTYTRYQTLELEKEFHFNRYLTRRRRIEIAHALCLTERQIKIWFQNRRMKWKKEH
>gi|217418308|gb|ACK44310.1| [Oryctolagus cuniculus] gi|217418308|gb|ACK44310.1| ;E = 2.1e-43 pos:152 to 211 ; homeobox A6 (predicted) [Oryctolagus cuniculus] 1344
GKRARTAYTRYQTLELEKEFHFNRYLTRRRRIEIAHALCLSERQIKIWFQNRRMKWKKDN
>gi|217418307|gb|ACK44309.1| [Oryctolagus cuniculus] gi|217418307|gb|ACK44309.1| ;E = 1.3e-43 pos:216 to 275 ; homeobox A4 (predicted) [Oryctolagus cuniculus] 1345
PKRSRTAYTRQQVLELEKEFHFNRYLTRRRRIEIAHALCLSERQVKIWFQNRRMKWKKDH
>gi|217418306|gb|ACK44308.1| [Oryctolagus cuniculus] gi|217418306|gb|ACK44308.1| ;E = 3.2e-38 pos:191 to 250 ; homeobox A3 isoform a (predicted) [Oryctolagus cuniculus] 1346
SKRARTAYTSAQLVELEKEFHFNRYLCRPRRVEMANLLNLTERQIKIWFQNRRMKYKKDQ
>gi|217418305|gb|ACK44307.1| [Oryctolagus cuniculus] gi|217418305|gb|ACK44307.1| ;E = 2.5e-40 pos:141 to 200 ; homeobox A2 (predicted) [Oryctolagus cuniculus] 1347
SRRLRTAYTNTQLLELEKEFHFNKYLCRRRRVEIAALLDLTERQVKVWFQNRRMKHKRQT
>gi|217418304|gb|ACK44306.1| [Oryctolagus cuniculus] gi|217418304|gb|ACK44306.1| ;E = 3.6e-38 pos:231 to 290 ; homeobox A1 isoform a (predicted) [Oryctolagus cuniculus] 1348
PNSVRTNFTTKQLTELEKEFHFNKYLTRARRVEIAASLQLNETQVKIWFQNRRMKQKKRE
>gi|217035841|gb|ACJ74393.1| [Branchiostoma lanceolatum] gi|217035841|gb|ACJ74393.1| ;E = 6e-25 pos:150 to 209 ; Hox14 [Branchiostoma lanceolatum] 1349
VRPKRRPYSKYQLNELENEYVQNQYISRDKRLQLSQKLNLTERQVKIWFQNRRIKQKKLD
>gi|217035838|gb|ACJ74391.1| [Branchiostoma lanceolatum] gi|217035838|gb|ACJ74391.1| ;E = 3.2e-31 pos:100 to 159 ; Hox12 [Branchiostoma lanceolatum] 1350
SRKKRCPYSKVQLLELEKEFLYNMYITREQRGEIARKVNLTDRQVKIWFQNRRMKMKRMK
>gi|217035837|gb|ACJ74390.1| [Branchiostoma lanceolatum] gi|217035837|gb|ACJ74390.1| ;E = 7.1e-25 pos:205 to 264 ; Hox13 [Branchiostoma lanceolatum] 1351
GRKKRCPYSKYQLSVLEQEYIQNRYVSRETRLELSQRLNLTDRQVKIWFQNRRMKQKRLE
>gi|217035835|gb|ACJ74389.1| [Branchiostoma lanceolatum] gi|217035835|gb|ACJ74389.1| ;E = 9.5e-32 pos:246 to 305 ; Hox10 [Branchiostoma lanceolatum] 1352
GRKKRCPYTKYQILELEKEFLFNMYVSRERRQEISRHVNLSDRQVKIWFQNRRMKMKRMN
>gi|217035833|gb|ACJ74388.1| [Branchiostoma lanceolatum] gi|217035833|gb|ACJ74388.1| ;E = 2.3e-43 pos:158 to 217 ; Hox7 [Branchiostoma lanceolatum] 1353
RKRGRQTYTRYQTLELEKEFHFNKYLTRRRRIEIAHALCLTERQIKIWFQNRRMKWKKEN
>gi|217035832|gb|ACJ74387.1| [Branchiostoma lanceolatum] gi|217035832|gb|ACJ74387.1| ;E = 1.3e-41 pos:129 to 188 ; Hox8 [Branchiostoma lanceolatum] 1354
RRRGRQTYSRYQTLELEKEFHFNKYLTRRRRIEIAHALGLTERQIKIWFQNRRMKLKKEA
>gi|217035831|gb|ACJ74386.1| [Branchiostoma lanceolatum] gi|217035831|gb|ACJ74386.1| ;E = 9.2e-34 pos:198 to 257 ; Hox9 [Branchiostoma lanceolatum] 1355
SRKKRCPYTRFQTLELEKEFLYNMYLTRERRYEISQHVNLSERQVKIWFQNRRMKMKKMS
>gi|217035829|gb|ACJ74385.1| [Branchiostoma lanceolatum] gi|217035829|gb|ACJ74385.1| ;E = 2.7e-43 pos:210 to 269 ; Hox5 [Branchiostoma lanceolatum] 1356
NKRTRTAYTRYQTLELEKEFHFNRYLTRRRRIEIAHALCLTERQIKIWFQNRRMKWKKEN
>gi|217035828|gb|ACJ74384.1| [Branchiostoma lanceolatum] gi|217035828|gb|ACJ74384.1| ;E = 4.6e-41 pos:134 to 193 ; Hox6 [Branchiostoma lanceolatum] 1357
KKRGRQTYTRYQTLELEKEFHFNKYLTRKRRIEIAHLLGLTERQIKIWFQNRRMKWKKEN
>gi|217035826|gb|ACJ74383.1| [Branchiostoma lanceolatum] gi|217035826|gb|ACJ74383.1| ;E = 4.7e-42 pos:174 to 233 ; Hox4 [Branchiostoma lanceolatum] 1358
TKRSRTAYTRQQVLELEKEFHFNRYLTRRRRIEIAHSLGLTERQIKIWFQNRRMKWKKDN
>gi|217035824|gb|ACJ74382.1| [Branchiostoma lanceolatum] gi|217035824|gb|ACJ74382.1| ;E = 1.4e-37 pos:205 to 264 ; Hox1 [Branchiostoma lanceolatum] 1359
PNNGRTNFTTKQLTELEKEFHYNKYLTRARRVEIAAALNLNETQVKIWFQNRRMKQKKRE
>gi|217035823|gb|ACJ74381.1| [Branchiostoma lanceolatum] gi|217035823|gb|ACJ74381.1| ;E = 2.5e-35 pos:105 to 164 ; Hox2 [Branchiostoma lanceolatum] 1360
SRRLRTVFTNTQLLELEKEFHYNKYVCKPRRKEIASFLDLNERQVKIWFQNRRMRQKRRD
>gi|217035822|gb|ACJ74380.1| [Branchiostoma lanceolatum] gi|217035822|gb|ACJ74380.1| ;E = 4.2e-38 pos:134 to 193 ; Hox3 [Branchiostoma lanceolatum] 1361
AKRARTAYTSAQLVELEKEFHFNRYLCRPRRVEMAAMLNLTERQIKIWFQNRRMKYKKEQ
>gi|21619213|gb|AAH32769.1| [Homo sapiens] gi|21619213|gb|AAH32769.1| ;E = 5.6e-36 pos:195 to 254 ; HOXC9 protein [Homo sapiens] 1362
TRKKRCPYTKYQTLELEKEFLFNMYLTRDRRYEVARVLNLTERQVKIWFQNRRMKMKKMN
>gi|215506157|gb|EEC15651.1| [Ixodes scapularis] gi|215506157|gb|EEC15651.1| ;E = 5.6e-38 pos:44 to 103 ; homeobox protein putative [Ixodes scapularis] 1363
NGTGRTNFTTKQLTELEKEFHFNKYLTRARRIEIATALQLNETQVKIWFQNRRMKQKKRM
>gi|215506154|gb|EEC15648.1| [Ixodes scapularis] gi|215506154|gb|EEC15648.1| ;E = 3.3e-43 pos:2 to 61 ; proboscipedia putative [Ixodes scapularis] 1364
PRRLRTAYTNTQLLELEKEFHFNKYLCRPRRIEIAASLDLTERQVKVWFQNRRMKHKRQT
>gi|215506151|gb|EEC15645.1| [Ixodes scapularis] gi|215506151|gb|EEC15645.1| ;E = 2.9e-38 pos:220 to 279 ; homeobox protein putative [Ixodes scapularis] 1365
LKRPRTAYTTSQLLELEKEFHFNRYLCRPRRIEMAAYLNLTERQIKIWFQNRRMKFKKEQ
>gi|215506149|gb|EEC15643.1| [Ixodes scapularis] gi|215506149|gb|EEC15643.1| ;E = 4.1e-44 pos:3 to 62 ; homeobox protein Hox A4 putative [Ixodes scapularis] 1366
PKRQRTAYTRHQILELEKEFHFNRYLTRRRRIEIAHSLCLSERQIKIWFQNRRMKWKKDN
>gi|215506144|gb|EEC15638.1| [Ixodes scapularis] gi|215506144|gb|EEC15638.1| ;E = 4.6e-43 pos:4 to 63 ; fushi tarazu putative [Ixodes scapularis] 1367
TKRQRTSYTRYQTLELEKEFHFNRYLTRRRRIEIAHALCLSERQIKIWFQNRRMKWKKEH
>gi|215506141|gb|EEC15635.1| [Ixodes scapularis] gi|215506141|gb|EEC15635.1| ;E = 5.2e-42 pos:15 to 74 ; fushi tarazu putative [Ixodes scapularis] 1368
PKRTRQTYTRYQTLELEKEFHFNRYLTRRRRIEIAHALGLTERQIKIWFQNRRMKAKKEN
>gi|215506136|gb|EEC15630.1| [Ixodes scapularis] gi|215506136|gb|EEC15630.1| ;E = 1.8e-43 pos:11 to 70 ; fushi tarazu putative [Ixodes scapularis] 1369
RKRGRQTYTRYQTLELEKEFHFNRYLTRRRRIEIAHALCLTERQIKIWFQNRRMKWKKEN
>gi|215506133|gb|EEC15627.1| [Ixodes scapularis] gi|215506133|gb|EEC15627.1| ;E = 1.6e-41 pos:45 to 104 ; ultrathorax putative [Ixodes scapularis] 1370
RRRGRQTYTRYQTLELEKEFHTNHYLTRRRRIEMAHALCLTERQIKIWFQNRRMKLKKEI
>gi|215506130|gb|EEC15624.1| [Ixodes scapularis] gi|215506130|gb|EEC15624.1| ;E = 7.8e-43 pos:17 to 76 ; homeobox protein putative [Ixodes scapularis] 1371
RRRGRQTYTRYQTLELEKEFHFNHYLTRRRRIEIAHALCLTERQIKIWFQNRRMKLKKEL
>gi|215506125|gb|EEC15619.1| [Ixodes scapularis] gi|215506125|gb|EEC15619.1| ;E = 1.6e-38 pos:42 to 101 ; homeobox protein Hox C9 putative [Ixodes scapularis] 1372
VRKKRKPYSKFQTLELEKEFLFNAYVSKQKRWELARNLNLTERQVKIWFQNRRMKSKKNS
>gi|215503739|gb|EEC13233.1| [Ixodes scapularis] gi|215503739|gb|EEC13233.1| ;E = 1e-30 pos:88 to 147 ; homeobox protein gsh putative [Ixodes scapularis] 1373
GKRVRTAFTSTQLLELEREFTSNMYLSRLRRIEIATYLNLSEKQVKIWFQNRRVKYKKES
>gi|215503324|gb|EEC12818.1| [Ixodes scapularis] gi|215503324|gb|EEC12818.1| ;E = 1.2e-25 pos:1 to 59 ; homeobox protein cdx putative [Ixodes scapularis] 1374
DKYRVVYSDHQRLELEKEFHYSRYITIRRKAELAALLGLSERQVKIWFQNRRAKERKQA
>gi|215495632|gb|EEC05273.1| [Ixodes scapularis] gi|215495632|gb|EEC05273.1| ;E = 7.6e-30 pos:1 to 59 ; homeobox protein gsh putative [Ixodes scapularis] 1375
KRVRTAFTSTQLLELEREFTSNMYLSRLRRIEIATYLNLSEKQVKIWFQNRRVKYKKES
>gi|214984|gb|AAA50029.1| [Danio rerio] gi|214984|gb|AAA50029.1| ;E = 1.1e-42 pos:1 to 60 ; homeo box region peptide 1376
GKRSRTSYTRYQTLELEKEFHFNRYLTRRRRIEIANNLCLNERQIKIWFQNRRMKWKKDS
>gi|214264|gb|AAA49755.1| [Xenopus laevis] gi|214264|gb|AAA49755.1| ;E = 2.6e-43 pos:1 to 60 ; homeobox protein [Xenopus laevis] 1377
GKRARTAYTRYQTLELEKEFHFNRYLTRRRRIEIAHTLCLSERQIKIWFQNRRMKWKKDN
>gi|214255|gb|AAA49749.1| [Xenopus laevis] gi|214255|gb|AAA49749.1| ;E = 9e-43 pos:8 to 67 ; homeo box protein 1378
RKRGRQTYTRYQTLELEKEFHFNRYLTRRRRIEIAHVLCLTERQIKIWFQNRRMKWKKEN
>gi|214253|gb|AAA49748.1| [Xenopus laevis] gi|214253|gb|AAA49748.1| ;E = 1.8e-39 pos:1 to 60 ; homeodomain protein [Xenopus laevis] gi|30352209|gb|AAP31868 1| Hox B|Hox 2 [Rattus sp ] 1379
RRRGRQTYSRYQTLELEKEFLFNPYLTRKRRIEVSHALGLTERQVKIWFQNRRMKWKKEN
>gi|214251|gb|AAA49747.1| [Xenopus laevis] gi|214251|gb|AAA49747.1| ;E = 1.7e-27 pos:28 to 87 ; homeobox gene 1380
KDKYRVVYTDHQRLELEKEFHYSRYITIRRKAELAAALGLTERQVKIWFQNRRAKERKVN
>gi|214243|gb|AAA49743.1| [Xenopus laevis] gi|214243|gb|AAA49743.1| ;E = 2.6e-42 pos:8 to 67 ; AC1 protein 1381
RRRGRQIYSRYQTLELEKEFHFNRYLTRRRRIEIANALCLTERQIKIWFQNRRMKWKKES
>gi|213983079|ref|NP_001135456.1| [Sus scrofa] gi|213983079|ref|NP_001135456.1| ;E = 9.5e-36 pos:145 to 204 ; pancreatic and duodenal homeobox 1 [Sus scrofa] gi|209401974|gb|ACI45754 1| pancreatic and duodenal homeobox 1 [Sus scrofa] 1382
NKRTRTAYTRAQLLELEKEFLFNKYISRPRRVELAVMLNLTERHIKIWFQNRRMKWKKEE
>gi|213982843|ref|NP_001135589.1| [Xenopus (Silurana) tropicalis] gi|213982843|ref|NP_001135589.1| ;E = 2e-39 pos:139 to 198 ; homeobox D8 [Xenopus (Silurana) tropicalis] gi|195540199|gb|AAI68107 1| Unknown (protein for MGC 186068) [Xenopus tropicalis] 1383
RRRGRQTYSRFQTLELEKEFLFNPYLTRKRRIEVSHALGLTERQVKIWFQNRRMKWKKEN
>gi|21389053|gb|AAM50461.1|AF393445_1 [Sacculina carcini] gi|21389053|gb|AAM50461.1|AF393445_1 ;E = 2.7e-43 pos:8 to 67 ; sex comb reduced [Sacculina carcini] 1384
XKRQRTSYTRYQTLELEKEFHFNRYLTRRRRIEIAHALCLTERQIKIWFQNRRMKWKKEH
>gi|21389051|gb|AAM50460.1|AF393444_1 [Sacculina carcini] gi|21389051|gb|AAM50460.1|AF393444_1 ;E = 1.1e-36 pos:223 to 282 ; Diva [Sacculina carcini] 1385
AKRTRQSYTRYQTLELEKEFRTNRYLTRRRRIEIARTVALTERQIKIWFQNRRMKAKKEH
>gi|21389049|gb|AAM50459.1|AF393443_1 [Sacculina carcini] gi|21389049|gb|AAM50459.1|AF393443_1 ;E = 1.8e-43 pos:288 to 347 ; antennapedia [Sacculina carcini] 1386
RKRGRQTYTRYQTLELEKEFHFNRYLTRRRRIEIAHALCLTERQIKIWFQNRRMKWKKEN
>gi|21389047|gb|AAM50458.1|AF393442_1 [Sacculina carcini] gi|21389047|gb|AAM50458.1|AF393442_1 ;E = 6.9e-39 pos:1 to 58 ; ultrabithorax [Sacculina carcini] 1387
RGRQTYTRYQTLELEKEFHANHYLTRRRRIEMAHQLCLTERQIKIWFQNRRMKLKKEI
>gi|21389045|gb|AAM50457.1|AF393441_1 [Sacculina carcini] gi|21389045|gb|AAM50457.1|AF393441_1 ;E = 1.5e-43 pos:8 to 67 ; sex comb reduced [Sacculina carcini] 1388
TKRQRTSYTRYQTLELEKEFHFNRYLTRRRRIEIAHALCLTERQVKIWFQNRRMKWKKEH
>gi|213624603|gb|AAI71327.1| [Xenopus (Silurana) tropicalis] gi|213624603|gb|AAI71327.1| ;E = 2e-27 pos:149 to 208 ; Caudal type homeobox 1 [Xenopus tropicalis] gi|213625783|gb|AAI71326 1| Caudal type homeobox 1 [Xenopus tropicalis] 1389
KDKYRVVYTDHQRLELEKEFHYSRYITIRRKAELAASLALTERQVKIWFQNRRAKERKVN
>gi|21362265|ref|NP_034591.1| [Mus musculus] gi|21362265|ref|NP_034591.1| ;E = 1.8e-39 pos:146 to 205 ; homeo box B8 [Mus musculus] gi|123259|sp|P09632 2|HXB8_MOUSE RecName Full Homeobox protein Hox B8 AltName Full Hox 2 4 gi|51392|emb|CAA32000 1| unnamed protein product [Mus musculus] gi|51397|emb|CAA38014 1| homeobox 2 4 intracisternal A particle protein [Mus musculus] gi|295919|emb|CAA32141 1| Hox 2 4 protein [Mus musculus] gi|123255593|emb|CAM27141 1| homeo box B8 [Mus musculus] gi|148684076|gb|EDL16023 1| homeobox B8 [Mus musculus] gi|149053980|gb|EDM05797 1| homeo box B8 (mapped) [Rattus norvegicus] gi|223460336|gb|AAI39213 1| Hoxb8 protein [Mus musculus] gi|223461094|gb|AAI39210 1| Homeo box B8 [Mus musculus] 1390
RRRGRQTYSRYQTLELEKEFLFNPYLTRKRRIEVSHALGLTERQVKIWFQNRRMKWKKEN
>gi|21362261|ref|NP_034596.1| [Mus musculus] gi|21362261|ref|NP_034596.1| ;E = 1.6e-39 pos:149 to 208 ; homeobox C8 [Mus musculus] gi|123275|sp|P09025 2|HXC8_MOUSE RecName Full Homeobox protein Hox C8 AltName Full Hox 3 1 AltName Full M31 gi|51403|emb|CAA30486 1| unnamed protein product [Mus musculus] gi|51407|emb|CAA30319 1| unnamed protein product [Mus musculus] gi|193979|gb|AAA37857 1| Hox 3 1 protein gi|148671997|gb|EDL03944 1| homeobox C8 [Mus musculus] gi|157170186|gb|AAI52854 1| Homeo box C8 [synthetic construct] 1391
RRSGRQTYSRYQTLELEKEFLFNPYLTRKRRIEVSHALGLTERQVKIWFQNRRMKWKKEN
>gi|213515508|ref|NP_001133039.1| [Salmo salar] gi|213515508|ref|NP_001133039.1| ;E = 5.3e-41 pos:126 to 185 ; homeobox protein HoxA7ab [Salmo salar] gi|157816061|gb|ABV82049 1| homeobox protein HoxA7ab [Salmo salar] 1392
RKRGRQTYSRYQTLELEKEFHFNRYLNRRRRVEIAHVLCLTERQIKIWFQNRRMKWKKDH
>gi|213515506|ref|NP_001133013.1| [Salmo salar] gi|213515506|ref|NP_001133013.1| ;E = 1.6e-39 pos:149 to 208 ; homeobox protein HoxC8ba [Salmo salar] gi|157815978|gb|ABV82008 1| homeobox protein HoxC8ba [Salmo salar] gi|158702347|gb|ABW77536 1| homeobox protein HoxC8ba [Salmo salar] 1393
RRSGRQTYSRYQTLELEKEFLFNPYLTRKRRIEVSHALGLTERQVKIWFQNRRMKWKKEN
>gi|213515378|ref|NP_001135137.1| [Salmo salar] gi|213515378|ref|NP_001135137.1| ;E = 8.2e-27 pos:234 to 293 ; homeobox protein HoxC11ab [Salmo salar] gi|157815952|gb|ABV81995 1| homeobox protein HoxC11ab [Salmo salar] gi|158702332|gb|ABW77522 1| homeobox protein HoxC11ab [Salmo salar] 1394
SRKKRCPYSKFQIRELEREFFFNVYINKEKRLQLSRMLNLTDRQVKIWFQNRRMKEKKLS
>gi|213515328|ref|NP_001133012.1| [Salmo salar] gi|213515328|ref|NP_001133012.1| ;E = 1.6e-35 pos:193 to 252 ; homeobox protein HoxC9ba [Salmo salar] gi|158702346|gb|ABW77535 1| homeobox protein HoxC9ba [Salmo salar] 1395
TRKKRCPYTKYQTLELEKEFLFNMYLTRDRRYEVALVLNLTERQVKIWFQNRRMKMKKMN
>gi|213515310|ref|NP_001133038.1| [Salmo salar] gi|213515310|ref|NP_001133038.1| ;E = 4.1e-35 pos:199 to 258 ; homeobox protein HoxA9ab [Salmo salar] gi|157816059|gb|ABV82048 1| homeobox protein HoxA9ab [Salmo salar] gi|158702238|gb|ABW77450 1| homeobox protein HoxA9ab [Salmo salar] 1396
TRKKRCPYSKHQILELEKEFLFNTYLTRDRRFEVARQLNLTERQVKIWFQNRRMKMKKFN
>gi|213515180|ref|NP_001135136.1| [Salmo salar] gi|213515180|ref|NP_001135136.1| ;E = 2.2e-34 pos:270 to 329 ; homeobox protein HoxC10aa [Salmo salar] gi|157815936|gb|ABV81987 1| homeobox protein HoxC10aa [Salmo salar] gi|158702325|gb|ABW77516 1| homeobox protein HoxC10aa [Salmo salar] 1397
GRKKRCPYTKHQTLELEKEFLYNMYLSRERRLEISKSIDLTDRQVKIWFQNRRMKLKKLN
>gi|213515130|ref|NP_001133037.1| [Salmo salar] gi|213515130|ref|NP_001133037.1| ;E = 1.9e-25 pos:219 to 278 ; homeobox protein HoxA11ab [Salmo salar] gi|157816055|gb|ABV82046 1| homeobox protein HoxA11ab [Salmo salar] 1398
TRKKRCPYTKYQIRELEREFFFSVYINKEKRLQLSRMLNLTDRQVKIWFQNRRMKEKKLN
>gi|213515128|ref|NP_001133011.1| [Salmo salar] gi|213515128|ref|NP_001133011.1| ;E = 4.6e-34 pos:264 to 323 ; homeobox protein HoxC10ba [Salmo salar] gi|157815974|gb|ABV82006 1| homeobox protein HoxC10ba [Salmo salar] gi|158702345|gb|ABW77534 1| homeobox protein HoxC10ba [Salmo salar] 1399
RRKKRCPYTKHQILELEKEFLFNMYLTRERRLEISKSIDLSDRQVKIWFQNRRMKLKKFN
>gi|213514998|ref|NP_001134844.1| [Salmo salar] gi|213514998|ref|NP_001134844.1| ;E = 1.4e-42 pos:166 to 225 ; Homeobox protein Hox D4a [Salmo salar] gi|209736512|gb|ACI69125 1| Homeobox protein Hox D4a [Salmo salar] 1400
PKRSRTAYTRQQVLELEKEFHFNRYLTRRRRIEIAHTLVLSERQIKIWFQNRRMKWKKDH
>gi|213514952|ref|NP_001133036.1| [Salmo salar] gi|213514952|ref|NP_001133036.1| ;E = 5.2e-21 pos:239 to 298 ; homeobox protein HoxA13ab [Salmo salar] gi|157816053|gb|ABV82045 1| homeobox protein HoxA13ab [Salmo salar] gi|158702232|gb|ABW77447 1| homeobox protein HoxA13ab [Salmo salar] 1401
GRKKRVPYTKVQLKELEREYAANKFITKDKRRRISAQTNLSERQVTIWFQNRRVKEKKVV
>gi|213514950|ref|NP_001133010.1| [Salmo salar] gi|213514950|ref|NP_001133010.1| ;E = 1.1e-25 pos:209 to 268 ; homeobox protein HoxC12ba [Salmo salar] gi|157815970|gb|ABV82004 1| homeobox protein HoxC12ba [Salmo salar] gi|158702343|gb|ABW77532 1| homeobox protein HoxC12ba [Salmo salar] 1402
TRKKRKPYSKLQLAELEGEFMLNEFITRQRRRELSDRLNLSDQQVKIWFQNRRMKKKRLM
>gi|213514818|ref|NP_001135099.1| [Salmo salar] gi|213514818|ref|NP_001135099.1| ;E = 8.4e-38 pos:116 to 175 ; homeobox protein HoxB3ba [Salmo salar] gi|157816121|gb|ABV82079 1| homeobox protein HoxB3ba [Salmo salar] gi|158702292|gb|ABW77489 1| homeobox protein HoxB3ba [Salmo salar] 1403
SKRARTAYTSAQLVELEKEFHFNRYLCRPRRLEMASQLSLKERQIKIWFQNRRMKCKKDG
>gi|213514772|ref|NP_001133035.1| [Salmo salar] gi|213514772|ref|NP_001133035.1| ;E = 8.2e-37 pos:217 to 276 ; homeobox protein HoxA1aa [Salmo salar] gi|157816051|gb|ABV82044 1| homeobox protein HoxA1aa [Salmo salar] gi|158702230|gb|ABW77446 1| homeobox protein HoxA1aa [Salmo salar] 1404
SNTVRTNFTTKQLTELEKEFHFNKYLTRARRVEIAAALQLNETQVKIWFQNRRMKQKKRE
>gi|213514770|ref|NP_001133009.1| [Salmo salar] gi|213514770|ref|NP_001133009.1| ;E = 2e-36 pos:236 to 295 ; homeobox protein HoxC1ab [Salmo salar] gi|157815966|gb|ABV82002 1| homeobox protein HoxC1ab [Salmo salar] gi|158702339|gb|ABW77529 1| homeobox protein HoxC1ab [Salmo salar] 1405
NGVLRTSFTTKQLTELEKEFHFNKYLTRARRVEIASALQLSETQVKIWFQNRRMKQKKLM
>gi|213514632|ref|NP_001135098.1| [Salmo salar] gi|213514632|ref|NP_001135098.1| ;E = 1.7e-36 pos:184 to 243 ; homeobox protein HoxB9ab [Salmo salar] gi|157816101|gb|ABV82069 1| homeobox protein HoxB9ab [Salmo salar] gi|158702276|gb|ABW77474 1| homeobox protein HoxB9ab [Salmo salar] 1406
SRKKRCPYTKYQTLELEKEFLFNMYLTRDRRHEVARSLNLTERQVKIWFQNRRMKMKKMN
>gi|213514608|ref|NP_001133034.1| [Salmo salar] gi|213514608|ref|NP_001133034.1| ;E = 2.1e-43 pos:205 to 264 ; homeobox protein HoxA5aa [Salmo salar] gi|157816043|gb|ABV82040 1| homeobox protein HoxA5aa [Salmo salar] 1407
GKRARTAYTRYQTLELEKEFHFNRYLTRRRRIEIAHALCLSERQIKIWFQNRRMKWKKDN
>gi|213514588|ref|NP_001133008.1| [Salmo salar] gi|213514588|ref|NP_001133008.1| ;E = 5.4e-42 pos:167 to 226 ; homeobox protein HoxC5ab [Salmo salar] gi|157815962|gb|ABV82000 1| homeobox protein HoxC5ab [Salmo salar] gi|158702337|gb|ABW77527 1| homeobox protein HoxC5ab [Salmo salar] 1408
GKRSRTSYTRYQTLELEKDFHFNHYLTRRRRIELANSLCLNERQIKIWFQNRRMKWKKDS
>gi|213514452|ref|NP_001135097.1| [Salmo salar] gi|213514452|ref|NP_001135097.1| ;E = 7.5e-41 pos:134 to 193 ; homeobox protein HoxA2ab [Salmo salar] gi|157816069|gb|ABV82053 1| homeobox protein HoxA2ab [Salmo salar] gi|158702248|gb|ABW77455 1| homeobox protein HoxA2ab [Salmo salar] 1409
SRRLRTAYTNTQLLELEKEFHFNKYLCRPRRVEIAALLDLTERQVKVWFQNRRMKHKRQT
>gi|213514446|ref|NP_001133033.1| [Salmo salar] gi|213514446|ref|NP_001133033.1| ;E = 1.4e-40 pos:124 to 183 ; homeobox protein HoxA7aa [Salmo salar] gi|157816041|gb|ABV82039 1| homeobox protein HoxA7aa [Salmo salar] gi|158702220|gb|ABW77441 1| homeobox protein HoxA7aa [Salmo salar] 1410
RKRGRQTYSRYQTLEMEKEFHFNRYLTRRRRVEIAQVLCLTERQIKIWFQNRRMKWKKDH
>gi|213514426|ref|NP_001133007.1| [Salmo salar] gi|213514426|ref|NP_001133007.1| ;E = 2.6e-42 pos:142 to 201 ; homeobox protein HoxC6ab [Salmo salar] gi|157815960|gb|ABV81999 1| homeobox protein HoxC6ab [Salmo salar] gi|158702336|gb|ABW77526 1| homeobox protein HoxC6ab [Salmo salar] 1411
RRRGRQIYSRYQTLELEKEFHFNRYLTRRRRIEIANALCLTERQIKIWFQNRRMKWKKES
>gi|213514276|ref|NP_001135380.1| [Salmo salar] gi|213514276|ref|NP_001135380.1| ;E = 1.6e-41 pos:152 to 211 ; homeobox protein HoxB4aa [Salmo salar] gi|157816091|gb|ABV82064 1| homeobox protein HoxB4aa [Salmo salar] gi|158702269|gb|ABW77468 1| homeobox protein HoxB4aa [Salmo salar] gi|223649156|gb|ACN11336 1| Homeobox protein Hox B4a [Salmo salar] 1412
PKRSRTAYTRQQVLELEKEFHYNRYLTRRRRVEIAHTLVLSERQIKIWFQNRRMKWKKDH
>gi|213514274|ref|NP_001135096.1| [Salmo salar] gi|213514274|ref|NP_001135096.1| ;E = 6.4e-42 pos:149 to 208 ; homeobox protein HoxA4aa [Salmo salar] gi|157816045|gb|ABV82041 1| homeobox protein HoxA4aa [Salmo salar] gi|158702224|gb|ABW77443 1| homeobox protein HoxA4aa [Salmo salar] 1413
PKRSRTAYTRQQALELEKEFHFNRYLTRRRRVEIAHTMCLTERQVKIWFQNRRMKWKKDH
>gi|213514248|ref|NP_001133006.1| [Salmo salar] gi|213514248|ref|NP_001133006.1| ;E = 7.5e-39 pos:149 to 208 ; homeobox protein HoxC8an [Salmo salar] gi|157815958|gb|ABV81998 1| homeobox protein HoxC8an [Salmo salar] gi|158702335|gb|ABW77525 1| homeobox protein HoxC8ab [Salmo salar] 1414
RRNGRQTYSRYQTLELEKEFLFNPYLTRKRRIEVSHALSLTERQVKIWFQNRRMKWKKEN
>gi|213514098|ref|NP_001135379.1| [Salmo salar] gi|213514098|ref|NP_001135379.1| ;E = 1.1e-25 pos:216 to 275 ; homeobox protein HoxC12aa [Salmo salar] gi|157815932|gb|ABV81985 1| homeobox protein HoxC12aa [Salmo salar] gi|158702323|gb|ABW77514 1| homeobox protein HoxC12aa [Salmo salar] 1415
TRKKRKPYSKLQLAELEGEFMLNEFITRQRRRELSDRLNLSDQQVKIWFQNRRMKKKRLM
>gi|213514096|ref|NP_001135095.1| [Salmo salar] gi|213514096|ref|NP_001135095.1| ;E = 1.9e-35 pos:199 to 258 ; homeobox protein HoxD9ab [Salmo salar] gi|157816027|gb|ABV82032 1| homeobox protein HoxD9ab [Salmo salar] 1416
TRKKRCPYTKYQTLELEKEFLYNMYLTRDRRNEMARNLNLTERQVKIWFQNRRMKMKKMN
>gi|213514088|ref|NP_001133005.1| [Salmo salar] gi|213514088|ref|NP_001133005.1| ;E = 1e-35 pos:193 to 252 ; homeobox protein HoxC9ab [Salmo salar] gi|157815956|gb|ABV81997 1| homeobox protein HoxC9ab [Salmo salar] gi|158702334|gb|ABW77524 1| homeobox protein HoxC9ab [Salmo salar] 1417
TRKKRCPYSKYQTLELEKEFLFNMYLTRDRRYEVARVLNLTERQVKIWFQNRRMKMKKMN
>gi|213514000|ref|NP_001133032.1| [Salmo salar] gi|213514000|ref|NP_001133032.1| ;E = 1e-25 pos:219 to 278 ; homeobox protein HoxA11aa [Salmo salar] gi|157816035|gb|ABV82036 1| homeobox protein HoxA11aa [Salmo salar] 1418
TRKKRCPYTKYQIRELEREFFFSVYINKEKRLQLSRMLNLTDRQVKIWFQNRRMKEKKLS
>gi|213513926|ref|NP_001133004.1| [Salmo salar] gi|213513926|ref|NP_001133004.1| ;E = 8.8e-35 pos:266 to 325 ; homeobox protein HoxC10ab [Salmo salar] gi|157815954|gb|ABV81996 1| homeobox protein HoxC10ab [Salmo salar] gi|158702333|gb|ABW77523 1| homeobox protein HoxC10ab [Salmo salar] 1419
GRKKRCPYTKYQTLELEKEFLFNMYLSRERRLEISKSIDLTDRQVKIWFQNRRMKLKKLN
>gi|213513916|ref|NP_001135094.1| [Salmo salar] gi|213513916|ref|NP_001135094.1| ;E = 5.3e-42 pos:141 to 200 ; homeobox protein HoxC6bb [Salmo salar] gi|157815997|gb|ABV82017 1| homeobox protein HoxC6bb [Salmo salar] gi|158702358|gb|ABW77546 1| homeobox protein HoxC6bb [Salmo salar] 1420
RRRGRQIYSRYQTLELEKEFHFNRYLTRRRRIEIANALCLSERQIKIWFQNRRMKWKKES
>gi|213513876|ref|NP_001133056.1| [Salmo salar] gi|213513876|ref|NP_001133056.1| ;E = 1.1e-37 pos:144 to 203 ; homeobox protein HoxB8ba2 [Salmo salar] gi|157816133|gb|ABV82084 1| homeobox protein HoxB8ba2 [Salmo salar] gi|158702289|gb|ABW77486 1| homeobox protein HoxB8ba [Salmo salar] 1421
RRRGRQAYSRFQTLELEKEFLFNSYLTRKRKVEVSHALALTERQIKIWFQNRRMKWKKEN
>gi|213513838|ref|NP_001133031.1| [Salmo salar] gi|213513838|ref|NP_001133031.1| ;E = 1.4e-42 pos:146 to 205 ; homeobox protein HoxD4ab [Salmo salar] gi|157816029|gb|ABV82033 1| homeobox protein HoxD4ab [Salmo salar] gi|158702378|gb|ABW77564 1| homeobox protein HoxD4ab [Salmo salar] 1422
PKRSRTAYTRQQVLELEKEFHFNRYLTRRRRIEIAHTLVLSERQIKIWFQNRRMKWKKDH
>gi|213513764|ref|NP_001133003.1| [Salmo salar] gi|213513764|ref|NP_001133003.1| ;E = 1.3e-20 pos:236 to 295 ; homeobox protein HoxC13ab [Salmo salar] gi|157815948|gb|ABV81993 1| homeobox protein HoxC13ab [Salmo salar] gi|158702330|gb|ABW77520 1| homeobox protein HoxC13ab [Salmo salar] 1423
GRKKRVPYTKLQLKELEKEYAGSKFITKDKRRRISAGTNLSERQVTIWFQNRRVKEKKFV
>gi|213513736|ref|NP_001135093.1| [Salmo salar] gi|213513736|ref|NP_001135093.1| ;E = 2.1e-43 pos:182 to 241 ; homeobox protein HoxC5ba [Salmo salar] gi|157815982|gb|ABV82010 1| homeobox protein HoxC5ba [Salmo salar] gi|158702349|gb|ABW77538 1| homeobox protein HoxC5ba [Salmo salar] 1424
GKRSRTSYTRYQTLELEKEFHFNRYLTRRRRIEIAHTLCLNERQIKIWFQNRRMKWKKDS
>gi|213513696|ref|NP_001133055.1| [Salmo salar] gi|213513696|ref|NP_001133055.1| ;E = 2e-34 pos:218 to 277 ; homeobox protein HoxB1ab [Salmo salar] gi|157816115|gb|ABV82076 1| homeobox protein HoxB1ab [Salmo salar] gi|158702284|gb|ABW77482 1| homeobox protien HoxB1ab [Salmo salar] 1425
QNTIRTNFTTKQLTELEKEFHFSKYLTRARRVEIAATLELNETQVKIWFQNRRMKQKKRE
>gi|213513676|ref|NP_001133030.1| [Salmo salar] gi|213513676|ref|NP_001133030.1| ;E = 4.4e-34 pos:264 to 323 ; homeobox protein HoxD10ab [Salmo salar] gi|157816025|gb|ABV82031 1| homeobox protein HoxD10ab [Salmo salar] gi|158702376|gb|ABW77562 1| homeobox protein HoxD10ab [Salmo salar] 1426
GRKKRCPYTKHQTLELEKEFLFNMYLTRERRLEISKGVNLTDRQVKIWFQNRRMKLKKMN
>gi|213513586|ref|NP_001133002.1| [Salmo salar] gi|213513586|ref|NP_001133002.1| ;E = 1.6e-41 pos:157 to 216 ; homeobox protein HoxC4aa [Salmo salar] gi|157815946|gb|ABV81992 1| homeobox protein HoxC4aa [Salmo salar] gi|158702316|gb|ABW77509 1| homeobox protein HoxC4aa [Salmo salar] 1427
SKRSRTAYTRQQVLELEKEFHYNRYLTRRRRIEIAHTLVLSERQIKIWFQNRRMKWKKDH
>gi|213513558|ref|NP_001135092.1| [Salmo salar] gi|213513558|ref|NP_001135092.1| ;E = 1.6e-41 pos:157 to 216 ; homeobox protein HoxC4ab [Salmo salar] gi|157815964|gb|ABV82001 1| homeobox protein HoxC4ab [Salmo salar] 1428
SKRSRTAYTRQQVLELEKEFHYNRYLTRRRRIEIAHTLVLSERQIKIWFQNRRMKWKKDH
>gi|213513520|ref|NP_001133054.1| [Salmo salar] gi|213513520|ref|NP_001133054.1| ;E = 7.5e-41 pos:152 to 211 ; homeobox protein HoxB2ab [Salmo salar] gi|157816113|gb|ABV82075 1| homeobox protein HoxB2ab [Salmo salar] gi|157816131|gb|ABV82083 1| homeobox protein HoxB2ab2 [Salmo salar] 1429
SRRLRTAYTNTQLLELEKEFHFNKYLCRPRRVEIAALLDLTERQVKVWFQNRRMKHKRQT
>gi|213513518|ref|NP_001133029.1| [Salmo salar] gi|213513518|ref|NP_001133029.1| ;E = 3.6e-26 pos:190 to 249 ; homeobox protein HoxD11ab [Salmo salar] gi|157816023|gb|ABV82030 1| homeobox protein HoxD11ab [Salmo salar] gi|158702375|gb|ABW77561 1| homeobox protein HoxD11ab [Salmo salar] 1430
SRKKRCPYSKFQIRELEREFFFNVYINKEKRLQMTRKLNLTDRQVKIWFQNRRMKEKKLN
>gi|213513425|ref|NP_001133001.1| [Salmo salar] gi|213513425|ref|NP_001133001.1| ;E = 3.1e-42 pos:170 to 229 ; homeobox protein HoxC5aa [Salmo salar] gi|157815944|gb|ABV81991 1| homeobox protein HoxC5aa [Salmo salar] gi|158702318|gb|ABW77510 1| homeobox protein HoxC5aa [Salmo salar] 1431
GKRSRTSYTRYQTLELEKEFHFNRYLARRRRIEIANTLCLNERQIKIWFQNRRMKWKKDS
>gi|213513378|ref|NP_001135091.1| [Salmo salar] gi|213513378|ref|NP_001135091.1| ;E = 5.8e-25 pos:216 to 275 ; homeobox protein HoxC12ab [Salmo salar] gi|158702331|gb|ABW77521 1| homeobox protein HoxC12ab [Salmo salar] 1432
TRKKRKPYSKLQLSDLEGEFMLNEFITRQRRRELSNRLNLSDQQVKIWFQNRRMKKKRLM
>gi|213513354|ref|NP_001133028.1| [Salmo salar] gi|213513354|ref|NP_001133028.1| ;E = 1e-25 pos:193 to 252 ; homeobox protein HoxD12ab [Salmo salar] gi|157816021|gb|ABV82029 1| homeobox protein HoxD12ab [Salmo salar] gi|158702374|gb|ABW77560 1| homeobox protein HoxD12ab [Salmo salar] 1433
LRKKRKPYTKPQLAELENEFMVNEFITRQKRKELSDRLELSDQQVKIWFQNRRMKKKRLV
>gi|213513338|ref|NP_001133053.1| [Salmo salar] gi|213513338|ref|NP_001133053.1| ;E = 1.6e-41 pos:152 to 211 ; homeobox protein HoxB4ab [Salmo salar] gi|157816109|gb|ABV82073 1| homeobox protein HoxB4ab [Salmo salar] gi|158702281|gb|ABW77479 1| homeobox protien HoxB4ab [Salmo salar] 1434
PKRSRTAYTRQQVLELEKEFHYNRYLTRRRRVEIAHTLVLSERQIKIWFQNRRMKWKKDH
>gi|213513255|ref|NP_001133000.1| [Salmo salar] gi|213513255|ref|NP_001133000.1| ;E = 2.6e-42 pos:144 to 203 ; homeobox protein HoxC6aa [Salmo salar] gi|157815942|gb|ABV81990 1| homeobox protein HoxC6aa [Salmo salar] gi|158702328|gb|ABW77519 1| homeobox protein HoxC6aa [Salmo salar] 1435
RRRGRQIYSRYQTLELEKEFHFNRYLTRRRRIEIANALCLTERQIKIWFQNRRMKWKKES
>gi|213513177|ref|NP_001133027.1| [Salmo salar] gi|213513177|ref|NP_001133027.1| ;E = 8.7e-36 pos:200 to 259 ; homeobox protein HoxD1aa [Salmo salar] gi|157816019|gb|ABV82028 1| homeobox protein HoxD1aa [Salmo salar] gi|158702370|gb|ABW77557 1| homeobox protein HoxD1aa [Salmo salar] 1436
GAIPRTNFTTKQLTELEKEFHFNKYLTRSRRVEIAHGLHLNETQVKIWFQNRRMKQKKRE
>gi|213513139|ref|NP_001133052.1| [Salmo salar] gi|213513139|ref|NP_001133052.1| ;E = 9.2e-44 pos:149 to 208 ; homeobox protein HoxB6ab [Salmo salar] gi|157816107|gb|ABV82072 1| homeobox protein HoxB6ab [Salmo salar] gi|158702279|gb|ABW77477 1| homeobox protien HoxB6ab [Salmo salar] 1437
GRRGRQTYTRYQTLELEKEFHFNRYLTRRRRIEIAHALCLTERQIKIWFQNRRMKWKKEN
>gi|213513077|ref|NP_001132999.1| [Salmo salar] gi|213513077|ref|NP_001132999.1| ;E = 7.5e-39 pos:147 to 206 ; homeobox protein HoxC8aa [Salmo salar] gi|157815940|gb|ABV81989 1| homeobox protein HoxC8aa [Salmo salar] gi|158702327|gb|ABW77518 1| homeobox protein HoxC8aa [Salmo salar] 1438
RRNGRQTYSRYQTLELEKEFLFNPYLTRKRRIEVSHALSLTERQVKIWFQNRRMKWKKEN
>gi|213513003|ref|NP_001133026.1| [Salmo salar] gi|213513003|ref|NP_001133026.1| ;E = 4.8e-38 pos:165 to 224 ; homeobox protein HoxD3aa [Salmo salar] gi|157816017|gb|ABV82027 1| homeobox protein HoxD3aa [Salmo salar] gi|158702369|gb|ABW77556 1| homeobox protein HoxD3aa [Salmo salar] 1439
SKRVRTAYTSAQLVELEKEFHFNRYLCRPRRVEMANLLNLTERQIKIWFQNRRMKYKKDQ
>gi|213512948|ref|NP_001133051.1| [Salmo salar] gi|213512948|ref|NP_001133051.1| ;E = 1.8e-39 pos:146 to 205 ; homeobox protein HoxB8ab [Salmo salar] gi|157816103|gb|ABV82070 1| homeobox protein HoxB8ab [Salmo salar] gi|158702277|gb|ABW77475 1| homeobox protien HoxB8ab [Salmo salar] 1440
RRRGRQTYSRYQTLELEKEFLFNPYLTRKRRIEVSHALGLTERQVKIWFQNRRMKWKKEN
>gi|213512905|ref|NP_001132998.1| [Salmo salar] gi|213512905|ref|NP_001132998.1| ;E = 9.8e-35 pos:193 to 252 ; homeobox protein HoxC9aa [Salmo salar] gi|157815938|gb|ABV81988 1| homeobox protein HoxC9aa [Salmo salar] 1441
TRKKRCPYSKYQTLELEKEFLFNMYLTRDRRYEVARVLNLTERQVKIWYQNRRMKMKKMN
>gi|213512828|ref|NP_001133025.1| [Salmo salar] gi|213512828|ref|NP_001133025.1| ;E = 2.4e-34 pos:262 to 321 ; homeobox protein HoxD10aa [Salmo salar] gi|158702366|gb|ABW77553 1| homeobox protein HoxD10aa [Salmo salar] 1442
GRKKRCPYTKHQTLELEKEFLFNMYLTRERRLEISKGVNLTDRQVKIWFQNRRMKLKKMS
>gi|213512800|ref|NP_001134382.1| [Salmo salar] gi|213512800|ref|NP_001134382.1| ;E = 1.8e-43 pos:141 to 200 ; Homeobox protein Hox B7a [Salmo salar] gi|157816085|gb|ABV82061 1| homeobox protein HoxB7aa [Salmo salar] gi|158702266|gb|ABW77465 1| homeobox protein HoxB7aa [Salmo salar] gi|209732842|gb|ACI67290 1| Homeobox protein Hox B7a [Salmo salar] gi|223646772|gb|ACN10144 1| Homeobox protein Hox B7a [Salmo salar] gi|223672627|gb|ACN12495 1| Homeobox protein Hox B7a [Salmo salar] 1443
RKRGRQTYTRYQTLELEKEFHFNRYLTRRRRIEIAHALCLTERQIKIWFQNRRMKWKKEN
>gi|213512753|ref|NP_001133050.1| [Salmo salar] gi|213512753|ref|NP_001133050.1| ;E = 1.4e-21 pos:237 to 296 ; homeobox protein HoxB13ab [Salmo salar] gi|157816099|gb|ABV82068 1| homeobox protein HoxB13ab [Salmo salar] gi|158702274|gb|ABW77472 1| homeobox protein HoxB13ab [Salmo salar] 1444
GRKKRIPYTKVQLKELEKEYAANKFITKDKRRKISTGTNLSERQITIWFQNRRVKEKKFV
>gi|213512733|ref|NP_001132997.1| [Salmo salar] gi|213512733|ref|NP_001132997.1| ;E = 1e-26 pos:235 to 294 ; homeobox protein HoxC11aa [Salmo salar] gi|157815934|gb|ABV81986 1| homeobox protein HoxC11aa [Salmo salar] gi|158702324|gb|ABW77515 1| homeobox protein HoxC11aa [Salmo salar] 1445
TRKKRCPYSKFQIRELEREFFFNVYINKEKRMQLSRMLNLTDRQVKIWFQNRRMKEKKLS
>gi|213512638|ref|NP_001133024.1| [Salmo salar] gi|213512638|ref|NP_001133024.1| ;E = 1.4e-26 pos:198 to 257 ; homeobox protein HoxD11aa [Salmo salar] gi|157816009|gb|ABV82023 1| homeobox protein HoxD11aa [Salmo salar] gi|158702365|gb|ABW77552 1| homeobox protein HoxD11aa [Salmo salar] 1446
SRKKRCPYSKYQIRELEREFFFNVYINKEKRLQLSRMLNLTDRQVKIWFQNRRMKEKKLN
>gi|213512563|ref|NP_001133049.1| [Salmo salar] gi|213512563|ref|NP_001133049.1| ;E = 2e-34 pos:216 to 275 ; homeobox protein HoxB1aa [Salmo salar] gi|157816097|gb|ABV82067 1| homeobox protein HoxB1aa [Salmo salar] gi|158702272|gb|ABW77471 1| homeobox protein HoxB1aa [Salmo salar] 1447
QNTIRTNFTTKQLTELEKEFHFSKYLTRARRVEIAATLELNETQVKIWFQNRRMKQKKRE
>gi|213512561|ref|NP_001132996.1| [Salmo salar] gi|213512561|ref|NP_001132996.1| ;E = 1.4e-20 pos:235 to 294 ; homeobox protein HoxC13aa [Salmo salar] gi|157815930|gb|ABV81984 1| homeobox protein HoxC13aa [Salmo salar] 1448
GRKKRVPYTKLQLKELEKEYAASKFITKDKRRRISAGTNLSERQVTIWFQNRRVKEKKFV
>gi|213512446|ref|NP_001133023.1| [Salmo salar] gi|213512446|ref|NP_001133023.1| ;E = 1.5e-24 pos:201 to 260 ; homeobox protein HoxD12aa [Salmo salar] gi|157816007|gb|ABV82022 1| homeobox protein HoxD12aa [Salmo salar] 1449
PRKKRKPYTKPQLAELENEYMMNEFINRQKRKELSERLDLSDQQVKIWFQNRRMKKKRLM
>gi|213512373|ref|NP_001133048.1| [Salmo salar] gi|213512373|ref|NP_001133048.1| ;E = 6.6e-38 pos:180 to 239 ; homeobox protein HoxB3aa [Salmo salar] gi|157816093|gb|ABV82065 1| homeobox protein HoxB3aa [Salmo salar] gi|158702270|gb|ABW77469 1| homeobox protein HoxB3aa [Salmo salar] 1450
SKRARTAYTSAQLVELEKEFHFNRYLCRPRRVEMANLLNLSERQIKIWFQNRRMKYKKDQ
>gi|213512343|ref|NP_001135147.1| [Salmo salar] gi|213512343|ref|NP_001135147.1| ;E = 3.1e-41 pos:146 to 205 ; homeobox protein HoxB6ba [Salmo salar] gi|157816119|gb|ABV82078 1| homeobox protein HoxB6ba [Salmo salar] 1451
GRRGRQTYTRYQTLELEKEFHFNRYLTRRRRIEISHALCLTERQIKTWFQNRRMKWKKEN
>gi|213512276|ref|NP_001133022.1| [Salmo salar] gi|213512276|ref|NP_001133022.1| ;E = 1.5e-20 pos:213 to 272 ; homeobox protein HoxD13aa [Salmo salar] gi|157816005|gb|ABV82021 1| homeobox protein HoxD13aa [Salmo salar] gi|158702363|gb|ABW77550 1| homeobox protein HoxD13aa [Salmo salar] 1452
GRKKRVPYTKLQLKELEREYTICKFITKEKRQRIASSTILSERQVTIWFQNRRVKNKKLI
>gi|213512182|ref|NP_001133047.1| [Salmo salar] gi|213512182|ref|NP_001133047.1| ;E = 9.2e-44 pos:149 to 208 ; homeobox protein HoxB6aa [Salmo salar] gi|157816087|gb|ABV82062 1| homeobox protein HoxB6aa [Salmo salar] 1453
GRRGRQTYTRYQTLELEKEFHFNRYLTRRRRIEIAHALCLTERQIKIWFQNRRMKWKKEN
>gi|213512172|ref|NP_001135146.1| [Salmo salar] gi|213512172|ref|NP_001135146.1| ;E = 1.8e-43 pos:141 to 200 ; homeobox protein HoxB7ab [Salmo salar] gi|157816105|gb|ABV82071 1| homeobox protein HoxB7ab [Salmo salar] gi|158702278|gb|ABW77476 1| homeobox protien HoxB7ab [Salmo salar] 1454
RKRGRQTYTRYQTLELEKEFHFNRYLTRRRRIEIAHALCLTERQIKIWFQNRRMKWKKEN
>gi|213512000|ref|NP_001135145.1| [Salmo salar] gi|213512000|ref|NP_001135145.1| ;E = 2.1e-43 pos:201 to 260 ; homeobox protein HoxB5aa [Salmo salar] gi|157816089|gb|ABV82063 1| homeobox protein HoxB5aa [Salmo salar] 1455
GKRARTAYTRYQTLELEKEFHFNRYLTRRRRIEIAHALCLSERQIKIWFQNRRMKWKKDN
>gi|213511991|ref|NP_001133046.1| [Salmo salar] gi|213511991|ref|NP_001133046.1| ;E = 5.3e-39 pos:145 to 204 ; homeobox protein HoxB8aa [Salmo salar] gi|157816083|gb|ABV82060 1| homeobox protein HoxB8aa [Salmo salar] 1456
RRRGRQTYSRYQTLELEKEFLFNPYLTRKRRIEVSHALGLTERQVKIWFQNRRMKWKREN
>gi|213511933|ref|NP_001133020.1| [Salmo salar] gi|213511933|ref|NP_001133020.1| ;E = 2.1e-43 pos:173 to 232 ; homeobox protein HoxC5bb [Salmo salar] gi|157815999|gb|ABV82018 1| homeobox protein HoxC5bb [Salmo salar] gi|158702359|gb|ABW77547 1| homeobox protein HoxC5bb [Salmo salar] 1457
GKRSRTSYTRYQTLELEKEFHFNRYLTRRRRIEIAHTLCLNERQIKIWFQNRRMKWKKDS
>gi|213511828|ref|NP_001135144.1| [Salmo salar] gi|213511828|ref|NP_001135144.1| ;E = 1.9e-25 pos:216 to 275 ; homeobox protein HoxA11b [Salmo salar] gi|157816073|gb|ABV82055 1| homeobox protein HoxA11b [Salmo salar] 1458
TRKKRCPYTKYQIRELEREFFFSVYINKEKRLQLSRMLNLTDRQVKIWFQNRRMKEKKLN
>gi|213511801|ref|NP_001133045.1| [Salmo salar] gi|213511801|ref|NP_001133045.1| ;E = 5.1e-22 pos:237 to 296 ; homeobox protein HoxB13aa [Salmo salar] gi|157816081|gb|ABV82059 1| homeobox protein HoxB13aa [Salmo salar] 1459
GRKKRIPYTKVQLKELEKEYAANKFITKDKRRKISAGTNLSERQITIWFQNRRVKEKKFV
>gi|213511741|ref|NP_001133019.1| [Salmo salar] gi|213511741|ref|NP_001133019.1| ;E = 1.6e-39 pos:149 to 208 ; homeobox protein HoxC8bb [Salmo salar] gi|157815995|gb|ABV82016 1| homeobox protein HoxC8bb [Salmo salar] gi|158702357|gb|ABW77545 1| homeobox protein HoxC8bb [Salmo salar] 1460
RRSGRQTYSRYQTLELEKEFLFNPYLTRKRRIEVSHALGLTERQVKIWFQNRRMKWKKEN
>gi|213511652|ref|NP_001135143.1| [Salmo salar] gi|213511652|ref|NP_001135143.1| ;E = 3.2e-38 pos:174 to 233 ; homeobox protein HoxA3aa [Salmo salar] gi|157816047|gb|ABV82042 1| homeobox protein HoxA3aa [Salmo salar] 1461
SKRARTAYTSAQLVELEKEFHFNRYLCRPRRVEMANLLNLTERQIKIWFQNRRMKYKKDQ
>gi|213511602|ref|NP_001133044.1| [Salmo salar] gi|213511602|ref|NP_001133044.1| ;E = 2.5e-35 pos:197 to 256 ; homeobox protein HoxA9b [Salmo salar] gi|157816077|gb|ABV82057 1| homeobox protein HoxA9b [Salmo salar] gi|158702256|gb|ABW77459 1| homeobox protein HoxA9b [Salmo salar] 1462
SRKKRCPYSKHQILELEKEFLFNMYLPRDRRYEVARVLHLTERQIKIWFQNRRMKMKKGN
>gi|213511560|ref|NP_001133018.1| [Salmo salar] gi|213511560|ref|NP_001133018.1| ;E = 5.6e-36 pos:193 to 252 ; homeobox protein HoxC9bb [Salmo salar] gi|157815993|gb|ABV82015 1| homeobox protein HoxC9bb [Salmo salar] gi|158702356|gb|ABW77544 1| homeobox protein HoxC9bb [Salmo salar] 1463
TRKKRCPYTKYQTLELEKEFLFNMYLTRDRRYEVARVLNLTERQVKIWFQNRRMKMKKMN
>gi|213511470|ref|NP_001135142.1| [Salmo salar] gi|213511470|ref|NP_001135142.1| ;E = 4.8e-38 pos:167 to 226 ; homeobox protein HoxD3ab [Salmo salar] gi|157816031|gb|ABV82034 1| homeobox protein HoxD3ab [Salmo salar] 1464
SKRVRTAYTSAQLVELEKEFHFNRYLCRPRRVEMANLLNLTERQIKIWFQNRRMKYKKDQ
>gi|213511400|ref|NP_001133043.1| [Salmo salar] gi|213511400|ref|NP_001133043.1| ;E = 7.6e-35 pos:264 to 323 ; homeobox protein HoxA10b [Salmo salar] gi|158702254|gb|ABW77458 1| homeobox protein HoxA10b [Salmo salar] 1465
GRKKRCPYTKHQTLELEKEFLFNMYLTRERRLEISRSVHLTDRQVKIWFQNRRMKLKKMS
>gi|213511378|ref|NP_001133017.1| [Salmo salar] gi|213511378|ref|NP_001133017.1| ;E = 4.6e-27 pos:235 to 294 ; homeobox protein HoxC11bb [Salmo salar] gi|157815972|gb|ABV82005 1| homeobox protein HoxC11ba [Salmo salar] gi|157815990|gb|ABV82014 1| homeobox protein HoxC11bb [Salmo salar] gi|158702344|gb|ABW77533 1| homeobox protein HoxC11ba [Salmo salar] 1466
SRKKRCPYTKFQIRELEREFFFNVYINKEKRLQLSRMLNLTDRQVKIWFQNRRMKEKKLS
>gi|213511290|ref|NP_001135141.1| [Salmo salar] gi|213511290|ref|NP_001135141.1| ;E = 7.8e-36 pos:198 to 257 ; homeobox protein HoxD9aa [Salmo salar] gi|157816013|gb|ABV82025 1| homeobox protein HoxD9aa [Salmo salar] 1467
TRKKRCPYTKYQTLELEKEFLFNTYLTRDRRYEVARILNLTERQVKIWFQNRRMKMKKMN
>gi|213511200|ref|NP_001133042.1| [Salmo salar] gi|213511200|ref|NP_001133042.1| ;E = 2.5e-21 pos:229 to 288 ; homeobox protein HoxA13b [Salmo salar] gi|157816071|gb|ABV82054 1| homeobox protein HoxA13b [Salmo salar] 1468
GRKKRVPYTKVQLKELEREYAANKFITKDKRRRISDQSNLTERQVTIWFQNRRVKEKKVV
>gi|213511178|ref|NP_001133016.1| [Salmo salar] gi|213511178|ref|NP_001133016.1| ;E = 4.7e-25 pos:211 to 270 ; homeobox protein HoxC12bb [Salmo salar] gi|157815988|gb|ABV82013 1| homeobox protein HoxC12bb [Salmo salar] gi|158702354|gb|ABW77542 1| homeobox protein HoxC12bb [Salmo salar] 1469
TRKKRKPYSKLQLAELEGDFMLNEFITRQRRRELSDRLNLSDQQVKIWFQNRRMKKKRLM
>gi|213511094|ref|NP_001135140.1| [Salmo salar] gi|213511094|ref|NP_001135140.1| ;E = 2e-41 pos:156 to 215 ; homeobox protein HoxC4bb [Salmo salar] gi|157816001|gb|ABV82019 1| homeobox protein HoxC4bb [Salmo salar] gi|158702360|gb|ABW77548 1| homeobox protein HoxC4bb [Salmo salar] 1470
AKRSRTAYTRQQVLELEKEFHYNRYLTRRRRIEIAHTLVLSERQIKIWFQNRRMKWKKDH
>gi|213511004|ref|NP_001133041.1| [Salmo salar] gi|213511004|ref|NP_001133041.1| ;E = 1.3e-41 pos:148 to 207 ; homeobox protein HoxA4an [Salmo salar] gi|157816065|gb|ABV82051 1| homeobox protein HoxA4an [Salmo salar] gi|158702244|gb|ABW77453 1| homeobox protein HoxA4ab [Salmo salar] 1471
PKRSRTAYTRQQALELEKEFHFNRYLTRRRRVEIAHTMCLSERQVKIWFQNRRMKWKKDH
>gi|213511002|ref|NP_001133015.1| [Salmo salar] gi|213511002|ref|NP_001133015.1| ;E = 1.7e-21 pos:235 to 294 ; homeobox protein HoxC13bb [Salmo salar] gi|157815986|gb|ABV82012 1| homeobox protein HoxC13bb [Salmo salar] gi|158702353|gb|ABW77541 1| homeobox protein HoxC13bb [Salmo salar] 1472
GRKKRVPYTKIQLKELEKEYAASKFITKDKRRRISATSNLSERQVTIWFQNRRVKEKKCV
>gi|213510894|ref|NP_001135139.1| [Salmo salar] gi|213510894|ref|NP_001135139.1| ;E = 2.6e-42 pos:141 to 200 ; homeobox protein HoxC6ba [Salmo salar] gi|157815980|gb|ABV82009 1| homeobox protein HoxC6ba [Salmo salar] gi|158702348|gb|ABW77537 1| homeobox protein HoxC6ba [Salmo salar] 1473
RRRGRQIYSRYQTLELEKEFHFNRYLTRRRRIEIANALCLTERQIKIWFQNRRMKWKKES
>gi|213510826|ref|NP_001133040.1| [Salmo salar] gi|213510826|ref|NP_001133040.1| ;E = 2.1e-43 pos:208 to 267 ; homeobox protein HoxA5ab [Salmo salar] gi|157816063|gb|ABV82050 1| homeobox protein HoxA5ab [Salmo salar] gi|158702242|gb|ABW77452 1| homeobox protein HoxA5ab [Salmo salar] 1474
GKRARTAYTRYQTLELEKEFHFNRYLTRRRRIEIAHALCLSERQIKIWFQNRRMKWKKDN
>gi|213510804|ref|NP_001133014.1| [Salmo salar] gi|213510804|ref|NP_001133014.1| ;E = 2e-41 pos:156 to 215 ; homeobox protein HoxC4ba [Salmo salar] gi|157815984|gb|ABV82011 1| homeobox protein HoxC4ba [Salmo salar] gi|158702350|gb|ABW77539 1| homeobox protein HoxC4ba [Salmo salar] 1475
AKRSRTAYTRQQVLELEKEFHYNRYLTRRRRIEIAHTLVLSERQIKIWFQNRRMKWKKDH
>gi|213510696|ref|NP_001135138.1| [Salmo salar] gi|213510696|ref|NP_001135138.1| ;E = 5.7e-21 pos:235 to 294 ; homeobox protein HoxC13ba [Salmo salar] gi|157815968|gb|ABV82003 1| homeobox protein HoxC13ba [Salmo salar] gi|158702342|gb|ABW77531 1| homeobox protein HoxC13ba [Salmo salar] 1476
GRKKRVPYTKIQLKELEKEYAASKFITKDKRRRISATTNLSERQVTIWFQNRRVKEKKFV
>gi|2130554|gb|AAC60204.1| [Takifugu rubripes] gi|2130554|gb|AAC60204.1| ;E = 8e-34 pos:286 to 345 ; homeobox protein HOXB 1 [Takifugu rubripes] 1477
NSAIRTNFSTRQLTELEKEFHFSKYLTRARRVEIAATLELNETQVKIWFQNRRMKQKKRE
>gi|213031147|emb|CAR62457.1| [Turritopsis dohrnii] gi|213031147|emb|CAR62457.1| ;E = 3.9e-29 pos:54 to 113 ; putative Pdx Xlox homeodomain transcription factor [Turritopsis dohrnii] 1478
KKRNRTTYTRVQQLELEKEYRYSKYISRARRIELAKNLTLTEKHIKIWYQNRRMKEKRDE
>gi|213031145|emb|CAR62456.1| [Turritopsis dohrnii] gi|213031145|emb|CAR62456.1| ;E = 1.4e-29 pos:112 to 171 ; putative CnoxA homeodomain transcription factor [Turritopsis dohrnii] 1479
MKRFRTSSNTSQLTELEKEFQQNKYLTRRRRVELAVGLKLSEKQVKVWFQNRRMKWKKQT
>gi|213031143|emb|CAR62455.1| [Cladonema radiatum] gi|213031143|emb|CAR62455.1| ;E = 1.1e-31 pos:122 to 181 ; putative CnoxA homeodomain transcription factor [Cladonema radiatum] 1480
LKRFRTSFSTTQLTELEREFKYNKYLTRRRRVDLAVNLSLSEKQVKVWFQNRRMKWKKQG
>gi|213031141|emb|CAR62454.1| [Clytia hemisphaerica] gi|213031141|emb|CAR62454.1| ;E = 1.9e-21 pos:166 to 218 ; putative CnoxC homeodomain transcription factor [Clytia hemisphaerica] 1481
TKRKRMTYSRKQLLELEKEFHFSQFLKKERRSDLAKQLSLTERQIKIWFQNSR
>gi|213031139|emb|CAR62453.1| [Clytia hemisphaerica] gi|213031139|emb|CAR62453.1| ;E = 3.7e-26 pos:1 to 54 ; putative Pdx Xlox homeodomain transcription factor [Clytia hemisphaerica] 1482
AYTRAQQLELEKEYRYNRYISRARRIELAKNLTLTEKHIKIWYQNRRMKEKRDE
>gi|213031137|emb|CAR62458.1| [Clytia hemisphaerica] gi|213031137|emb|CAR62458.1| ;E = 1.1e-29 pos:1 to 58 ; putative Pdx Xlox homeodomain transcription factor [Clytia hemisphaerica] 1483
RKRTAYTRAQQLELEKEYRYNRYISRARRIELAKNLTLTEKHIKIWYQNRRMKEKRDE
>gi|21263750|sp|Q9PVR2.1|HXD9_ORYLA [Oryzias latipes] gi|21263750|sp|Q9PVR2.1|HXD9_ORYLA ;E = 1.2e-35 pos:203 to 262 ; RecName Full Homeobox protein Hox D9 gi|6252902|dbj|BAA86250 1| HOXD9A [Oryzias latipes] 1484
TRKKRCPYTKYQTLELEKEFLYNMYLTRDRRFEVARILSLTERQVKIWFQNRRMKMKKMN
>gi|21263749|sp|Q9PVQ9.1|HXC9_ORYLA [Oryzias latipes] gi|21263749|sp|Q9PVQ9.1|HXC9_ORYLA ;E = 5.6e-36 pos:194 to 253 ; RecName Full Homeobox protein Hox C9 gi|6274506|dbj|BAA86253 1| HOXC9A [Oryzias latipes] 1485
TRKKRCPYTKYQTLELEKEFLFNMYLTRDRRYEVARVLNLTERQVKIWFQNRRMKMKKMN
>gi|212549744|ref|NP_001002450.2| [Danio rerio] gi|212549744|ref|NP_001002450.2| ;E = 2.4e-29 pos:170 to 229 ; mesenchyme homeobox 1 [Danio rerio] 1486
ARKERTAFTKEQLRELEAEFTHHNYLTRLRRYEIAVNLDLTERQVKVWFQNRRMKWKRVK
>gi|212514425|gb|EEB16749.1| [Pediculus humanus corporis] gi|212514425|gb|EEB16749.1| ;E = 4e-31 pos:182 to 241 ; Homeobox protein MOX 2 putative [Pediculus humanus corporis] 1487
SKRNRTAFTSDQLLELEREFSSNMYLSRLRRIEIATYLKLSEKQVKIWFQNRRVKHKKGD
>gi|212512201|gb|EEB15016.1| [Pediculus humanus corporis] gi|212512201|gb|EEB15016.1| ;E = 8.7e-43 pos:27 to 86 ; conserved hypothetical protein [Pediculus humanus corporis] 1488
RRRGRQTYTRFQTLELEKEFHFNHYLTRRRRIEIAHALCLTERQIKIWFQNRRMKLKKEL
>gi|212510820|gb|EEB13918.1| [Pediculus humanus corporis] gi|212510820|gb|EEB13918.1| ;E = 1.1e-39 pos:253 to 312 ; predicted protein [Pediculus humanus corporis] 1489
NNTGRTNFTNKQLTELEKEFHFNKYLTRARRIEIASALQLNETQVKIWFQNRRMKQKKRV
>gi|212510819|gb|EEB13917.1| [Pediculus humanus corporis] gi|212510819|gb|EEB13917.1| ;E = 2e-43 pos:15 to 74 ; proboscipedia putative [Pediculus humanus corporis] 1490
PRRLRTAYTNTQLLELEKEFHFNKYLCRPRRIEIAASLDLTERQVKVWFQNRRMKHKRQS
>gi|212510817|gb|EEB13915.1| [Pediculus humanus corporis] gi|212510817|gb|EEB13915.1| ;E = 4e-38 pos:192 to 251 ; Ultrabithorax putative [Pediculus humanus corporis] 1491
QKRARTAYTSSQLVELEKEFHYNRYLCRPRRIELANQLNLTERQIKIWFQNRRMKYKKEQ
>gi|212510816|gb|EEB13914.1| [Pediculus humanus corporis] gi|212510816|gb|EEB13914.1| ;E = 3.7e-42 pos:69 to 128 ; Homeobox protein Hox A4A putative [Pediculus humanus corporis] 1492
PKRQRTAYTRHQILELEKEFHFNKYLTRRRRIEIAHTLVLSERQIKIWFQNRRMKFKKDN
>gi|212510814|gb|EEB13912.1| [Pediculus humanus corporis] gi|212510814|gb|EEB13912.1| ;E = 2.2e-43 pos:263 to 322 ; Ultrabithorax putative [Pediculus humanus corporis] 1493
TKRQRTSYTRYQTLELEKEFHFNRYLTRRRRIEIAHALCLTERQIKIWFQNRRMKWKKEH
>gi|212510808|gb|EEB13906.1| [Pediculus humanus corporis] gi|212510808|gb|EEB13906.1| ;E = 1.8e-43 pos:10 to 69 ; Homeobox protein Hox A7 putative [Pediculus humanus corporis] 1494
RKRGRQTYTRYQTLELEKEFHFNRYLTRRRRIEIAHALCLTERQIKIWFQNRRMKWKKEN
>gi|212509684|gb|EEB13024.1| [Pediculus humanus corporis] gi|212509684|gb|EEB13024.1| ;E = 1e-37 pos:291 to 350 ; Homeobox protein Hox A11A putative [Pediculus humanus corporis] 1495
VRKKRKPYSKFQTLELEKEFLFNSYVSKQKRWELARNLNLTERQVKIWFQNRRMKNKKTH
>gi|212506446|gb|EEB10664.1| [Pediculus humanus corporis] gi|212506446|gb|EEB10664.1| ;E = 1.9e-27 pos:138 to 197 ; Antennapedia putative [Pediculus humanus corporis] 1496
KDKYRVVYTDHQRLELEKEFHYSRYITIRRKAELASNLGLSERQVKIWFQNRRAKERKQV
>gi|212286074|ref|NP_001131035.1| [Rattus norvegicus] gi|212286074|ref|NP_001131035.1| ;E = 2.8e-31 pos:203 to 262 ; GS homeobox 2 [Rattus norvegicus] gi|158939819|gb|ABW84200 1| genomic screened homeo box 2 protein [Rattus norvegicus] gi|158939823|gb|ABW84202 1| genomic screened homeo box 2 protein [Rattus norvegicus] gi|158939825|gb|ABW84203 1| genomic screened homeo box 2 protein [Rattus norvegicus] gi|158939827|gb|ABW84204 1| genomic screened homeo box 2 protein [Rattus norvegicus] 1497
GKRMRTAFTSTQLLELEREFSSNMYLSRLRRIEIATYLNLSEKQVKIWFQNRRVKHKKEG
>gi|212276503|sp|Q08820.3|HXD1_XENLA [Xenopus laevis] gi|212276503|sp|Q08820.3|HXD1_XENLA ;E = 8.6e-37 pos:200 to 259 ; RecName Full Homeobox protein Hox D1 AltName Full Hox lab1 AltName Full Labial protein Short Xlab gi|76780340|gb|AAI06403 1| HoxD1 protein [Xenopus laevis] 1498
PCNVRTNFTTKQLTELEKEFHFNKYLTRARRIEIANSLQLNDTQVKIWFQNRRMKQKKRE
>gi|21206563|gb|AAM33440.1| [Metridium senile] gi|21206563|gb|AAM33440.1| ;E = 9.8e-26 pos:1 to 51 ; homeobox protein anthox6 [Metridium senile] 1499
KRFTFTQLQLVELEKEFHFSKYLTRSRRIEIATSLKLTETQIKIWFQNRRM
>gi|209867704|gb|ACI90390.1| [Philodina roseola] gi|209867704|gb|ACI90390.1| ;E = 3e-39 pos:27 to 86 ; Hox 6c [Philodina roseola] 1500
HKRTRQTYSRHQTLELEKEFHYTKYLTRRRRIEIAHNLQLTERQIKIWFQNRRMKWKKEN
>gi|209867654|gb|ACI90343.1| [Philodina roseola] gi|209867654|gb|ACI90343.1| ;E = 4e-42 pos:182 to 241 ; Hox 5b [Philodina roseola] 1501
NKRTRTSYSRYQTLELEKEFHFNRYLSRRRRIEIAHSLALTERQIKIWFQNRRMKWKKDN
>gi|209489449|gb|ACI49209.1| [Caenorhabditis sp. PS1010] gi|209489449|gb|ACI49209.1| ;E = 3.7e-35 pos:113 to 172 ; hypothetical protein Csp3_JD04 008 [Caenorhabditis sp PS1010] 1502
SKRTRQTYSRSQTLELEKEFHYHKYLTRKRRQEISESLHLTERQVKIWFQNRRMKHKKEA
>gi|209489419|gb|ACI49181.1| [Caenorhabditis sp. PS1010] gi|209489419|gb|ACI49181.1| ;E = 7.6e-30 pos:117 to 176 ; hypothetical protein Csp3_JD02 009 [Caenorhabditis sp PS1010] 1503
NGTNRTNFTTHQLTELEKEFHTAKYVNRTRRTEIANNLKLQEAQVKIWFQNRRMKEKKRE
>gi|209489417|gb|ACI49179.1| [Caenorhabditis sp. PS1010] gi|209489417|gb|ACI49179.1| ;E = 6.7e-38 pos:122 to 181 ; hypothetical protein Csp3_JD02 007 [Caenorhabditis sp PS1010] 1504
EKRQRTAYTRNQVLELEKEFHTHKYLTRKRRIEVAHSLMLTERQVKIWFQNRRMKHKKEN
>gi|209489266|gb|ACI49045.1| [Caenorhabditis brenneri] gi|209489266|gb|ACI49045.1| ;E = 2.8e-29 pos:115 to 174 ; hypothetical protein Cbre_JD07 012 [Caenorhabditis brenneri] 1505
NGTNRTNFTTHQLTELEKEFHTAKYVNRTRRTEIATNLKLLEAQVKIWFQNRRMKEKKRE
>gi|209489261|gb|ACI49040.1| [Caenorhabditis brenneri] gi|209489261|gb|ACI49040.1| ;E = 6.7e-38 pos:164 to 223 ; hypothetical protein Cbre_JD07 007 [Caenorhabditis brenneri] 1506
EKRQRTAYTRNQVLELEKEFHTHKYLTRKRRIEVAHSLMLTERQVKIWFQNRRMKHKKEN
>gi|208968515|dbj|BAG74096.1| [synthetic construct] gi|208968515|dbj|BAG74096.1| ;E = 3.6e-35 pos:229 to 288 ; homeobox D1 [synthetic construct] 1507
SSAIRTNFSTKQLTELEKEFHFNKYLTRARRIEIANCLHLNDTQVKIWFQNRRMKQKKRE
>gi|208966492|dbj|BAG73260.1| [synthetic construct] gi|208966492|dbj|BAG73260.1| ;E = 1.6e-43 pos:215 to 274 ; homeobox A4 [synthetic construct] 1508
PKRSRTAYTRQQVLELEKEFHFNRYLTRRRRIEIAHTLCLSERQVKIWFQNRRMKWKKDH
>gi|208965936|dbj|BAG72982.1| [synthetic construct] gi|208965936|dbj|BAG72982.1| ;E = 3.7e-27 pos:154 to 213 ; caudal type homeobox 1 [synthetic construct] 1509
KDKYRVVYTDHQRLELEKEFHYSRYITIRRKSELAANLGLTERQVKIWFQNRRAKERKVN
>gi|208431722|ref|NP_001129096.1| [Pan troglodytes] gi|208431722|ref|NP_001129096.1| ;E = 3.4e-29 pos:171 to 230 ; mesenchyme homeobox 1 [Pan troglodytes] gi|146324991|sp|A2T779 1|MEOX1_PANTR RecName Full Homeobox protein MOX 1 AltName Full Mesenchyme homeobox 1 gi|124111276|gb|ABM92034 1| MEOX1 [Pan troglodytes] 1510
ARKERTAFTKEQLRELEAEFAHHNYLTRLRRYEIAVNLDLSERQVKVWFQNRRMKWKRVK
>gi|208431716|ref|NP_001129095.1| [Pan troglodytes] gi|208431716|ref|NP_001129095.1| ;E = 1.1e-34 pos:266 to 325 ; homeobox D10 [Pan troglodytes] gi|146324931|sp|A2T7D1 1|HXD10_PANTR RecName Full Homeobox protein Hox D10 gi|124111358|gb|ABM92086 1| HOXD10 [Pan troglodytes] 1511
GRKKRCPYTKHQTLELEKEFLFNMYLTRERRLEISKSVNLTDRQVKIWFQNRRMKLKKMS
>gi|207452734|ref|NP_001129067.1| [Pan troglodytes] gi|207452734|ref|NP_001129067.1| ;E = 1.6e-43 pos:130 to 189 ; homeobox A7 [Pan troglodytes] gi|146324919|sp|A2T7F3 1|HXA7_PANTR RecName Full Homeobox protein Hox A7 gi|124111397|gb|ABM92108 1| HOXA7 [Pan troglodytes] 1512
RKRGRQTYTRYQTLELEKEFHFNRYLTRRRRIEIAHALCLTERQIKIWFQNRRMKWKKEH
>gi|204637|gb|AAA41344.1| [Rattus norvegicus] gi|204637|gb|AAA41344.1| ;E = 1.6e-39 pos:11 to 70 ; homeobox protein 1513
RRSGRQTYSRYQTLELEKEFLFNPYLTRKRRIEVSHALGLTERQVKIWFQNRRMKWKKEN
>gi|204629|gb|AAA41341.1| [Rattus norvegicus] gi|204629|gb|AAA41341.1| ;E = 4.4e-39 pos:11 to 70 ; homeobox protein 1514
TQRGRQTYSRYQTLELEKEFLFNPYLTRKRRIEVSHALGLTERQVKIWFQNRRMKWKKEN
>gi|20339659|gb|AAM19483.1|AF410925_1 [Petromyzon marinus] gi|20339659|gb|AAM19483.1|AF410925_1 ;E = 7.2e-26 pos:1 to 60 ; HoxZ11b homeobox [Petromyzon marinus] 1515
VRKKRCPYTKFQIRELEREFFFNVYINKEKRLQLSRLLNLTDRQVKIWFQNRRMSEKKLS
>gi|20339657|gb|AAM19482.1|AF410924_1 [Petromyzon marinus] gi|20339657|gb|AAM19482.1|AF410924_1 ;E = 2.1e-25 pos:1 to 60 ; HoxZ11a homeobox [Petromyzon marinus] 1516
SRKKRCPYTKFQIRELEREFFFNVYINKEKRLQLSRLLNLTDRQVKIWFQNRRMREKKLN
>gi|20339655|gb|AAM19481.1|AF410923_1 [Petromyzon marinus] gi|20339655|gb|AAM19481.1|AF410923_1 ;E = 5.7e-26 pos:1 to 60 ; HoxY11 homeobox [Petromyzon marinus] 1517
PRKKRCPYTKYQIRELEREFFFSVYINKEKRLQLSRLLNLTDRQVKIWFQNRRMKEKKLN
>gi|20339653|gb|AAM19480.1|AF410922_1 [Petromyzon marinus] gi|20339653|gb|AAM19480.1|AF410922_1 ;E = 4.5e-34 pos:1 to 60 ; HoxX10 homeobox [Petromyzon marinus] 1518
TRKKRCPYTKHQTLELEKEFLFSMYLTRERRLEISHLLSLTDRQVKIWFQNRRMKLKKMN
>gi|20339651|gb|AAM19479.1|AF410921_1 [Petromyzon marinus] gi|20339651|gb|AAM19479.1|AF410921_1 ;E = 3.5e-34 pos:1 to 60 ; HoxW10b homeobox [Petromyzon marinus] 1519
GRKKRCPYTKYQTLELEKEFLFNMYLTRERRLEISRGVNLTDRQVKIWFQNRRMKLKKMN
>gi|20339649|gb|AAM19478.1|AF410920_1 [Petromyzon marinus] gi|20339649|gb|AAM19478.1|AF410920_1 ;E = 3.4e-34 pos:1 to 60 ; HoxW10a homeobox [Petromyzon marinus] 1520
GRKKRCPYTKYQTLELEKEFLFNMYLTRERRLEISRGVNLTDRQVKIWFQNRRMKLKKLS
>gi|20339647|gb|AAM19477.1|AF410919_1 [Petromyzon marinus] gi|20339647|gb|AAM19477.1|AF410919_1 ;E = 7.2e-32 pos:1 to 60 ; HoxV9 homeobox [Petromyzon marinus] 1521
GRKKACPNSKQQTLELEKEFLFNMYLTRDRRYEVARGLNLTERQVKIWFQNRRMKLKKMK
>gi|20339645|gb|AAM19476.1|AF410918_1 [Petromyzon marinus] gi|20339645|gb|AAM19476.1|AF410918_1 ;E = 2.3e-36 pos:1 to 60 ; HoxT9 homeobox [Petromyzon marinus] 1522
SRKKRCPYTKFQTLELEKEFLFNMYLTRDRRYEVARVLSLTERQVKIWFQNRRMKMKKMN
>gi|20339641|gb|AAM19474.1|AF410916_1 [Petromyzon marinus] gi|20339641|gb|AAM19474.1|AF410916_1 ;E = 2.4e-43 pos:1 to 60 ; HoxN6 homeobox [Petromyzon marinus] gi|20339643|gb|AAM19475 1|AF410917_1 HoxN7 homeobox [Petromyzon marinus] 1523
RRRGRQTYSRYQTLELEKEFHFNRYLTRRRRIEIAHALCLTERQIKIWFQNRRMKWKKEH
>gi|20339639|gb|AAM19473.1|AF410915_1 [Petromyzon marinus] gi|20339639|gb|AAM19473.1|AF410915_1 ;E = 1.1e-42 pos:1 to 60 ; HoxN5 homeobox [Petromyzon marinus] 1524
GKRSRTAYTRYQTLELEKEFHFNRYLTRRRRIEIAHALCLTERQIKIWFQNRRMRWKKDN
>gi|20339637|gb|AAM19472.1|AF410914_1 [Petromyzon marinus] gi|20339637|gb|AAM19472.1|AF410914_1 ;E = 1.2e-42 pos:1 to 60 ; HoxL5 6 homeobox [Petromyzon marinus] 1525
SRRARTAYSRYQTLELEKEFHFNRYLTRRRRVEIAHSLCLTERQIKIWFQNRRMKWKKET
>gi|20339635|gb|AAM19471.1|AF410913_1 [Petromyzon marinus] gi|20339635|gb|AAM19471.1|AF410913_1 ;E = 9.1e-43 pos:1 to 60 ; HoxK6 homeobox [Petromyzon marinus] 1526
GKRGRQTYSRYQTLELEKEFHFNRYLTRRRRVEIAHSLCLTERQIKIWFQNRRMKWKKEN
>gi|20339633|gb|AAM19470.1|AF410912_1 [Petromyzon marinus] gi|20339633|gb|AAM19470.1|AF410912_1 ;E = 1.9e-42 pos:1 to 60 ; HoxJ5 homeobox [Petromyzon marinus] 1527
GKRSRTAYTRYQTLELEKEFHFNRYLTRRRRIEVANALCLSERQIKIWFQNRRMKWKKDN
>gi|20339631|gb|AAM19469.1|AF410911_1 [Petromyzon marinus] gi|20339631|gb|AAM19469.1|AF410911_1 ;E = 8.9e-43 pos:1 to 60 ; HoxG4 homeobox [Petromyzon marinus] 1528
SKRSRTAYTRQQVLELEKEFHFNRYLTRRRRIEIAHSLCLSERQIKIWFQNRRMKWKKDH
>gi|20339629|gb|AAM19468.1|AF410910_1 [Petromyzon marinus] gi|20339629|gb|AAM19468.1|AF410910_1 ;E = 5.5e-40 pos:1 to 60 ; HoxF5 homeobox [Petromyzon marinus] 1529
GRKGRRSYSRHQSLELEKEFHFNRYLARRRRVEIAHSLCLSERQVKIWFQNRRMKWKKER
>gi|20339627|gb|AAM19467.1|AF410909_1 [Petromyzon marinus] gi|20339627|gb|AAM19467.1|AF410909_1 ;E = 1.2e-38 pos:1 to 60 ; Hox3 homeobox [Petromyzon marinus] 1530
SKRARTAYTSAQLVELEKEFHFNRYLCRPRRVEMANLLNLTERQIKIWFQNRRMKYKKDH
>gi|20339625|gb|AAM19466.1|AF410908_1 [Petromyzon marinus] gi|20339625|gb|AAM19466.1|AF410908_1 ;E = 5.2e-40 pos:1 to 60 ; HoxE2 homeobox [Petromyzon marinus] 1531
SKRLRTAYANTQLLELEKEFHFNKYLCRPRRVEIAALLDLTERQVKVWFQNRRMKHKRQT
>gi|20278975|gb|AAM18671.1|AF479755_1 [Heterodontus francisci] gi|20278975|gb|AAM18671.1|AF479755_1 ;E = 1.2e-21 pos:231 to 290 ; homeobox A13 [Heterodontus francisci] 1532
GRKKRVPYTKVQLKELEREYATNKFITKDKRRRISASTNLSERQVTIWFQNRRVKEKKVL
[truncated: 354,197 more chars]
