# Supplementary material for: Improving Hox Protein Classification across the Major Model Organisms
Source: PLoS One. 2010 May 25;5(5):e10820. doi: 10.1371/journal.pone.0010820 (PMC2876039; doi:10.1371/journal.pone.0010820)
Supplement: Appendix S5 — CLANS sequences. A Zip archive containing the various groups of sequences used in our CLANS analyses. The archive provides one file with FASTA-format sequences for each of the similarity maps displayed in figures 3– 9. In addition, the archive also contains the set of FASTA-format sequences used for our comparison of Hox15, NOB-1 and EGL-5. (2.41 MB ZIP) [file pone.0010820.s005.zip › Figure5_sequences.txt]

>gi|109067067|ref|XP_001092102.1| [Macaca mulatta] gi|109067067|ref|XP_001092102.1| ;E = 3.2e-38 pos:191 to 250 ; PREDICTED similar to homeobox A3 isoform a isoform 4 [Macaca mulatta] gi|109067069|ref|XP_001092226 1| PREDICTED similar to homeobox A3 isoform a isoform 5 [Macaca mulatta] gi|109067071|ref|XP_001091745 1| PREDICTED similar to homeobox A3 isoform a isoform 1 [Macaca mulatta] gi|109067073|ref|XP_001091868 1| PREDICTED similar to homeobox A3 isoform a isoform 2 [Macaca mulatta] gi|109067075|ref|XP_001091984 1| PREDICTED similar to homeobox A3 isoform a isoform 3 [Macaca mulatta] 0
SKRARTAYTSAQLVELEKEFHFNRYLCRPRRVEMANLLNLTERQIKIWFQNRRMKYKKDQ
>gi|109100178|ref|XP_001094981.1| [Macaca mulatta] gi|109100178|ref|XP_001094981.1| ;E = 4.8e-38 pos:194 to 253 ; PREDICTED similar to homeobox D3 [Macaca mulatta] 1
SKRVRTAYTSAQLVELEKEFHFNRYLCRPRRVEMANLLNLTERQIKIWFQNRRMKYKKDQ
>gi|109473519|ref|XP_001058923.1| [Rattus norvegicus] gi|109473519|ref|XP_001058923.1| ;E = 3.2e-38 pos:192 to 251 ; PREDICTED similar to Homeobox protein Hox A3 (Hox 1 5) (MO 10) [Rattus norvegicus] gi|149033359|gb|EDL88160 1| rCG52387 isoform CRA_a [Rattus norvegicus] 2
SKRARTAYTSAQLVELEKEFHFNRYLCRPRRVEMANLLNLTERQIKIWFQNRRMKYKKDQ
>gi|110338989|gb|ABG67758.1| [Nematostella vectensis] gi|110338989|gb|ABG67758.1| ;E = 1.7e-33 pos:1 to 60 ; HOXC [Nematostella vectensis] 3
TKRYRTSYTNRQLLELEKEFHYNKYLCGTRRRELANAMKLTERQVKVWFQNRRIKLKKDE
>gi|110763992|ref|XP_001120101.1| [Apis mellifera] gi|110763992|ref|XP_001120101.1| ;E = 5.8e-35 pos:99 to 158 ; PREDICTED similar to Homeobox protein Hox A3 (Hox 1 5) (MO 10) [Apis mellifera] 4
TKRSRTAYTSVQLVELEKEFTVTKYLCRPRRIELAIALSLTERQIKIWFQNRRMKYKKEQ
>gi|11138935|gb|AAG31555.1|AF287967_5 [Homo sapiens] gi|11138935|gb|AAG31555.1|AF287967_5 ;E = 6.6e-38 pos:188 to 247 ; homeobox B3 [Homo sapiens] gi|32380|emb|CAA34657 1| unnamed protein product [Homo sapiens] gi|119615145|gb|EAW94739 1| homeobox B3 isoform CRA_a [Homo sapiens] gi|119615146|gb|EAW94740 1| homeobox B3 isoform CRA_a [Homo sapiens] gi|119615147|gb|EAW94741 1| homeobox B3 isoform CRA_a [Homo sapiens] 5
SKRARTAYTSAQLVELEKEFHFNRYLCRPRRVEMANLLNLSERQIKIWFQNRRMKYKKDQ
>gi|112818582|ref|NP_001036813.1| [Tribolium castaneum] gi|112818582|ref|NP_001036813.1| ;E = 1.5e-34 pos:79 to 138 ; zerknullt [Tribolium castaneum] gi|13241683|gb|AAK16424 1|AF321227_4 Zen [Tribolium castaneum] 6
GKRARTAYTSAQLVELEREFHHGKYLSRPRRIQIAENLNLSERQIKIWFQNRRMKHKKEQ
>gi|114581897|ref|XP_001153177.1| [Pan troglodytes] gi|114581897|ref|XP_001153177.1| ;E = 4.8e-38 pos:195 to 254 ; PREDICTED homeobox D3 [Pan troglodytes] 7
SKRVRTAYTSAQLVELEKEFHFNRYLCRPRRVEMANLLNLTERQIKIWFQNRRMKYKKDQ
>gi|114666354|ref|XP_511935.2| [Pan troglodytes] gi|114666354|ref|XP_511935.2| ;E = 6.6e-38 pos:188 to 247 ; PREDICTED hypothetical protein isoform 3 [Pan troglodytes] gi|114666356|ref|XP_001173021 1| PREDICTED hypothetical protein isoform 1 [Pan troglodytes] gi|114666358|ref|XP_001173033 1| PREDICTED hypothetical protein isoform 2 [Pan troglodytes] 8
SKRARTAYTSAQLVELEKEFHFNRYLCRPRRVEMANLLNLSERQIKIWFQNRRMKYKKDQ
>gi|116003871|ref|NP_001070293.1| [Bos taurus] gi|116003871|ref|NP_001070293.1| ;E = 3.2e-38 pos:191 to 250 ; homeobox A3 [Bos taurus] gi|122132253|sp|Q08DG7 1|HXA3_BOVIN RecName Full Homeobox protein Hox A3 gi|115304899|gb|AAI23760 1| Homeobox A3 [Bos taurus] 9
SKRARTAYTSAQLVELEKEFHFNRYLCRPRRVEMANLLNLTERQIKIWFQNRRMKYKKDQ
>gi|1174295|gb|AAB35372.1| [Hirudo medicinalis] gi|1174295|gb|AAB35372.1| ;E = 4.1e-33 pos:22 to 81 ; homeobox protein [Hirudo medicinalis] 10
NKRTRTAYSRAQLLELEKEFHYDKYISRPRRLELAASLNLTECHIKIWFQNRRMKWEKFE
>gi|1174303|gb|AAB35373.1| [Hirudo medicinalis] gi|1174303|gb|AAB35373.1| ;E = 2.1e-35 pos:10 to 69 ; homeobox protein [Hirudo medicinalis] 11
NKRTRTAYSRAQLLELEKEFHYDKYISRPRRLELAASLNLTERHIKIWFQNRRMKWKKLE
>gi|1174304|gb|AAB35374.1| [Hirudo medicinalis] gi|1174304|gb|AAB35374.1| ;E = 2.4e-33 pos:10 to 69 ; homeobox protein [Hirudo medicinalis] 12
NKRTRTAYSRAQLLELEKEFHYDKYISRPRRVELAASLNLTECHIKIWFQNRRMKWEKFE
>gi|118093551|ref|XP_428765.2| [Gallus gallus] gi|118093551|ref|XP_428765.2| ;E = 4.8e-38 pos:178 to 237 ; PREDICTED similar to hoxD3a [Gallus gallus] 13
SKRVRTAYTSAQLVELEKEFHFNRYLCRPRRVEMANLLNLTERQIKIWFQNRRMKYKKDQ
>gi|119370772|sp|Q1KL12.1|HXA3A_FUGRU [Takifugu rubripes] gi|119370772|sp|Q1KL12.1|HXA3A_FUGRU ;E = 3.2e-38 pos:170 to 229 ; RecName Full Homeobox protein Hox A3a gi|94482762|gb|ABF22382 1| homeobox protein HoxA3a [Takifugu rubripes] 14
SKRARTAYTSAQLVELEKEFHFNRYLCRPRRVEMANLLNLTERQIKIWFQNRRMKYKKDQ
>gi|119370784|sp|Q1KKX7.1|HXB3A_FUGRU [Takifugu rubripes] gi|119370784|sp|Q1KKX7.1|HXB3A_FUGRU ;E = 6.6e-38 pos:212 to 271 ; RecName Full Homeobox protein Hox B3a gi|94482799|gb|ABF22417 1| homeobox protein HoxB3a [Takifugu rubripes] 15
SKRARTAYTSAQLVELEKEFHFNRYLCRPRRVEMANLLNLSERQIKIWFQNRRMKYKKDQ
>gi|119370798|sp|Q1KKS7.1|HXD3A_FUGRU [Takifugu rubripes] gi|119370798|sp|Q1KKS7.1|HXD3A_FUGRU ;E = 4.8e-38 pos:175 to 234 ; RecName Full Homeobox protein Hox D3a gi|94482852|gb|ABF22467 1| homeobox protein HoxD3a [Takifugu rubripes] 16
SKRVRTAYTSAQLVELEKEFHFNRYLCRPRRVEMANLLNLTERQIKIWFQNRRMKYKKDQ
>gi|120300900|ref|NP_001073338.1| [Mus musculus] gi|120300900|ref|NP_001073338.1| ;E = 6.6e-38 pos:191 to 250 ; homeo box B3 [Mus musculus] gi|120300925|ref|NP_034588 2| homeo box B3 [Mus musculus] gi|1708353|sp|P09026 4|HXB3_MOUSE RecName Full Homeobox protein Hox B3 AltName Full Hox 2 7 AltName Full Homeobox protein MH 23 gi|466269|gb|AAB60496 1| homeobox containing protein gi|123246173|emb|CAM27580 1| homeo box B3 [Mus musculus] gi|148684084|gb|EDL16031 1| homeobox B3 [Mus musculus] gi|225000324|gb|AAI72606 1| Homeo box B3 [synthetic construct] 17
SKRARTAYTSAQLVELEKEFHFNRYLCRPRRVEMANLLNLSERQIKIWFQNRRMKYKKDQ
>gi|120974125|gb|ABM46643.1| [Gorilla gorilla] gi|120974125|gb|ABM46643.1| ;E = 3.2e-38 pos:15 to 74 ; HOXA3 [Gorilla gorilla] 18
SKRARTAYTSAQLVELEKEFHFNRYLCRPRRVEMANLLNLTERQIKIWFQNRRMKYKKDQ
>gi|120974230|gb|ABM46660.1| [Gorilla gorilla] gi|120974230|gb|ABM46660.1| ;E = 6.6e-38 pos:34 to 93 ; HOXB3 [Gorilla gorilla] 19
SKRARTAYTSAQLVELEKEFHFNRYLCRPRRVEMANLLNLSERQIKIWFQNRRMKYKKDQ
>gi|121222237|gb|ABM47619.1| [Saguinus labiatus] gi|121222237|gb|ABM47619.1| ;E = 6.6e-38 pos:189 to 248 ; HOXB3 [Saguinus labiatus] 20
SKRARTAYTSAQLVELEKEFHFNRYLCRPRRVEMANLLNLSERQIKIWFQNRRMKYKKDQ
>gi|121483843|gb|ABM54217.1| [Pan paniscus] gi|121483843|gb|ABM54217.1| ;E = 3.2e-38 pos:15 to 74 ; HOXA3 [Pan paniscus] 21
SKRARTAYTSAQLVELEKEFHFNRYLCRPRRVEMANLLNLTERQIKIWFQNRRMKYKKDQ
>gi|121503173|gb|ABM55137.1| [Macaca mulatta] gi|121503173|gb|ABM55137.1| ;E = 3.2e-38 pos:15 to 74 ; HOXA3 [Macaca mulatta] 22
SKRARTAYTSAQLVELEKEFHFNRYLCRPRRVEMANLLNLTERQIKIWFQNRRMKYKKDQ
>gi|123204452|gb|ABM73557.1| [Megalobrama amblycephala] gi|123204452|gb|ABM73557.1| ;E = 6.6e-38 pos:13 to 72 ; homeodomain protein [Megalobrama amblycephala] 23
SKRARTAYTSAQLVELEKEFHFNRYLCRPRRVEMANLLNLSERQIKIWFQNRRMKYKKDQ
>gi|123204496|gb|ABM73569.1| [Megalobrama amblycephala] gi|123204496|gb|ABM73569.1| ;E = 6.8e-36 pos:1 to 60 ; homeodomain protein [Megalobrama amblycephala] 24
SKRARAAFTSAQLLELEKEFHFSAYLCRPRRLEMAALLKLTDRQIKIWFQNRRMKYKKDH
>gi|123204569|gb|ABM73583.1| [Megalobrama amblycephala] gi|123204569|gb|ABM73583.1| ;E = 4.8e-38 pos:8 to 67 ; homeodomain protein [Megalobrama amblycephala] 25
SKRVRTAYTSAQLVELEKEFHFNRYLCRPRRVEMANLLNLTERQIKIWFQNRRMKYKKDQ
>gi|123295376|emb|CAM16414.1| [Danio rerio] gi|123295376|emb|CAM16414.1| ;E = 1.5e-34 pos:145 to 204 ; homeo box C3a [Danio rerio] 26
SKRARVAFTSSQLLELEKEFHFSAYLCRNRRLEMAELLKLTDRQIKIWFQNRRMKYKKDH
>gi|123316|sp|P17138.1|HMA2_HELTR [Helobdella triserialis] gi|123316|sp|P17138.1|HMA2_HELTR ;E = 3.2e-35 pos:1 to 60 ; RecName Full Homeobox protein HTR A2 gi|1335706|emb|CAA36041 1| unnamed protein product [Helobdella triserialis] 27
NKRTRTAYSRSQLFELEKEFHFDKYISRPRRVELASSLNLTERHIKIWFQNRRMKWKKME
>gi|123418|sp|P18867.1|HXD3_RAT [Rattus norvegicus] gi|123418|sp|P18867.1|HXD3_RAT ;E = 9.9e-37 pos:11 to 70 ; RecName Full Homeobox protein Hox D3 AltName Full Homeobox protein R6 gi|204639|gb|AAA41345 1| homeobox protein 28
HPRGCTAYTSAQLVELEKEFHFNRYLCRRRRVEMANLLNLTERQIKIWFQNRRMKYKKDQ
>gi|123917996|sp|Q3V5Z9.1|HXD3_ORYLA [Oryzias latipes] gi|123917996|sp|Q3V5Z9.1|HXD3_ORYLA ;E = 4.8e-38 pos:160 to 219 ; RecName Full Homeobox protein Hox D3 gi|74267577|dbj|BAE44287 1| hoxD3a [Oryzias latipes] gi|83016980|dbj|BAE53501 1| hoxD3a [Oryzias latipes] 29
SKRVRTAYTSAQLVELEKEFHFNRYLCRPRRVEMANLLNLTERQIKIWFQNRRMKYKKDQ
>gi|124013562|gb|ABM88031.1| [Macaca nemestrina] gi|124013562|gb|ABM88031.1| ;E = 7.7e-38 pos:40 to 99 ; HOXB3 [Macaca nemestrina] 30
SKRARTAYTSXQLVELEKEFHFNRYLCRPRRVEMANLLNLSERQIKIWFQNRRMKYKKDQ
>gi|124054171|gb|ABM89277.1| [Pongo pygmaeus] gi|124054171|gb|ABM89277.1| ;E = 6.6e-38 pos:35 to 94 ; HOXB3 [Pongo pygmaeus] 31
SKRARTAYTSAQLVELEKEFHFNRYLCRPRRVEMANLLNLSERQIKIWFQNRRMKYKKDQ
>gi|125489396|gb|ABN42907.1| [Strigamia maritima] gi|125489396|gb|ABN42907.1| ;E = 2.3e-37 pos:32 to 91 ; homeodomain transcription factor Hox3a [Strigamia maritima] 32
NKRSRTAYTQSQLLELEKEFHFNRYLCRPRRLELASLLNLTERQIKIWFQNRRMKIKKIK
>gi|125489398|gb|ABN42908.1| [Strigamia maritima] gi|125489398|gb|ABN42908.1| ;E = 9e-38 pos:80 to 139 ; homeodomain transcription factor Hox3b [Strigamia maritima] 33
NKRSRTAYTQSQLVELEKEFHFNRYLCRPRRVELASMLNLTERQIKIWFQNRRMKNKKIK
>gi|125489400|gb|ABN42909.1| [Thermobia domestica] gi|125489400|gb|ABN42909.1| ;E = 1.6e-38 pos:205 to 264 ; homeodomain transcription factor Hox3 [Thermobia domestica] 34
AKRARTAYTSAQLVELEKEFHFNRYLCRPRRIEMAALLNLTERQIKIWFQNRRMKYKKEQ
>gi|125489402|gb|ABN42910.1| [Folsomia candida] gi|125489402|gb|ABN42910.1| ;E = 2.1e-38 pos:165 to 224 ; homeodomain transcription factor Hox3 [Folsomia candida] gi|125489404|gb|ABN42911 1| homeodomain transcription factor Hox3 [Folsomia candida] 35
TKRARTAYTSAQLVELEKEFHYNRYLCRPRRIEMASLLSLTERQIKIWFQNRRMKYKKEL
>gi|125776248|ref|XP_001359216.1| [Drosophila pseudoobscura pseudoobscura] gi|125776248|ref|XP_001359216.1| ;E = 1.6e-30 pos:86 to 145 ; zen [Drosophila pseudoobscura pseudoobscura] gi|54638959|gb|EAL28361 1| zen [Drosophila pseudoobscura pseudoobscura] 36
LKRSRTAFTSVQLVELENEFKSNMYLYRTRRIEIAQRLSLCERQVKIWFQNRRMKFKKDI
>gi|125776254|ref|XP_001359218.1| [Drosophila pseudoobscura pseudoobscura] gi|125776254|ref|XP_001359218.1| ;E = 1.1e-33 pos:43 to 102 ; GA10340 [Drosophila pseudoobscura pseudoobscura] gi|54638961|gb|EAL28363 1| GA10340 [Drosophila pseudoobscura pseudoobscura] 37
SKRSRTAFTSHQLLELEREFHLNKYMSRTRRIEISQRLNLTERQVKIWFQNRRMKSKKLA
>gi|126308240|ref|XP_001367096.1| [Monodelphis domestica] gi|126308240|ref|XP_001367096.1| ;E = 6.6e-38 pos:187 to 246 ; PREDICTED similar to homeobox containing protein [Monodelphis domestica] 38
SKRARTAYTSAQLVELEKEFHFNRYLCRPRRVEMANLLNLSERQIKIWFQNRRMKYKKDQ
>gi|126326353|ref|XP_001368627.1| [Monodelphis domestica] gi|126326353|ref|XP_001368627.1| ;E = 4.8e-38 pos:196 to 255 ; PREDICTED similar to DOCK180 related Cdc42 guanine nucleotide exchange factor [Monodelphis domestica] 39
SKRVRTAYTSAQLVELEKEFHFNRYLCRPRRVEMANLLNLTERQIKIWFQNRRMKYKKDQ
>gi|126341821|ref|XP_001362823.1| [Monodelphis domestica] gi|126341821|ref|XP_001362823.1| ;E = 3.2e-38 pos:214 to 273 ; PREDICTED similar to homeodomain protein HOXD 3 isoform 1 [Monodelphis domestica] 40
SKRARTAYTSAQLVELEKEFHFNRYLCRPRRVEMANLLNLTERQIKIWFQNRRMKYKKDQ
>gi|126341823|ref|XP_001362908.1| [Monodelphis domestica] gi|126341823|ref|XP_001362908.1| ;E = 3.2e-38 pos:191 to 250 ; PREDICTED similar to homeodomain protein HOXD 3 isoform 2 [Monodelphis domestica] 41
SKRARTAYTSAQLVELEKEFHFNRYLCRPRRVEMANLLNLTERQIKIWFQNRRMKYKKDQ
>gi|126517502|ref|NP_034598.2| [Mus musculus] gi|126517502|ref|NP_034598.2| ;E = 4.8e-38 pos:195 to 254 ; homeo box D3 [Mus musculus] gi|224471899|sp|P09027 4|HXD3_MOUSE RecName Full Homeobox protein Hox D3 AltName Full Hox 4 1 AltName Full Homeobox protein MH 19 gi|74227447|dbj|BAE21791 1| unnamed protein product [Mus musculus] gi|123233144|emb|CAM17023 1| homeo box D3 [Mus musculus] gi|148695232|gb|EDL27179 1| homeobox D3 isoform CRA_b [Mus musculus] gi|187950755|gb|AAI37719 1| Homeo box D3 [Mus musculus] gi|223459826|gb|AAI37717 1| Homeo box D3 [Mus musculus] 42
SKRVRTAYTSAQLVELEKEFHFNRYLCRPRRVEMANLLNLTERQIKIWFQNRRMKYKKDQ
>gi|1322001|emb|CAA66399.1| [Tribolium castaneum] gi|1322001|emb|CAA66399.1| ;E = 1.5e-34 pos:88 to 147 ; ZEN Tc [Tribolium castaneum] 43
GKRARTAYTSAQLVELEREFHHGKYLSRPRRIQIAENLNLSERQIKIWFQNRRMKHKKEQ
>gi|13359293|dbj|BAB33375.1| [Mesocricetus auratus] gi|13359293|dbj|BAB33375.1| ;E = 6.6e-38 pos:186 to 245 ; homeobox B3 [Mesocricetus auratus] 44
SKRARTAYTSAQLVELEKEFHFNRYLCRPRRVEMANLLNLSERQIKIWFQNRRMKYKKDQ
>gi|13506878|gb|AAK28380.1|AF245689_1 [Acropora millepora] gi|13506878|gb|AAK28380.1|AF245689_1 ;E = 1.3e-32 pos:127 to 186 ; homeodomain protein cnox 2 [Acropora millepora] 45
SKRIRTAYTSMQLLELEKEFSQNRYLSRLRRIQIAALLDLSEKQVKIWFQNRRVKWKKDK
>gi|13562112|ref|NP_109377.1| [Homo sapiens] gi|13562112|ref|NP_109377.1| ;E = 3.2e-38 pos:191 to 250 ; homeobox A3 isoform a [Homo sapiens] gi|24497513|ref|NP_705895 1| homeobox A3 isoform a [Homo sapiens] gi|6016293|sp|O43365 1|HXA3_HUMAN RecName Full Homeobox protein Hox A3 AltName Full Hox 1E gi|15929500|gb|AAH15180 1| Homeobox A3 [Homo sapiens] gi|41350073|gb|AAS00376 1| unknown [Homo sapiens] gi|51094981|gb|EAL24225 1| homeo box A3 [Homo sapiens] gi|119614271|gb|EAW93865 1| homeobox A3 isoform CRA_a [Homo sapiens] gi|119614272|gb|EAW93866 1| homeobox A3 isoform CRA_a [Homo sapiens] gi|123980138|gb|ABM81898 1| homeobox A3 [synthetic construct] gi|123994943|gb|ABM85073 1| homeobox A3 [synthetic construct] gi|208966490|dbj|BAG73259 1| homeobox A3 [synthetic construct] gi|208968495|dbj|BAG74086 1| homeobox A3 [synthetic construct] 46
SKRARTAYTSAQLVELEKEFHFNRYLCRPRRVEMANLLNLTERQIKIWFQNRRMKYKKDQ
>gi|1398927|gb|AAC52778.1| [Mus musculus] gi|1398927|gb|AAC52778.1| ;E = 3.2e-38 pos:139 to 198 ; Hoxa3 gene product 47
SKRARTAYTSAQLVELEKEFHFNRYLCRPRRVEMANLLNLTERQIKIWFQNRRMKYKKDQ
>gi|14010239|gb|AAK51912.1|AF361328_1 [Folsomia candida] gi|14010239|gb|AAK51912.1|AF361328_1 ;E = 2.1e-38 pos:6 to 65 ; Hox3 [Folsomia candida] 48
TKRARTAYTSAQLVELEKEFHYNRYLCRPRRIEMASLLSLTERQIKIWFQNRRMKYKKEL
>gi|148225480|ref|NP_001091156.1| [Xenopus laevis] gi|148225480|ref|NP_001091156.1| ;E = 4.8e-38 pos:178 to 237 ; homeobox protein Hox D3 [Xenopus laevis] gi|223635192|sp|A1L2P5 1|HXD3_XENLA RecName Full Homeobox protein Hox D3 gi|120537996|gb|AAI29641 1| LOC100036911 protein [Xenopus laevis] 49
SKRVRTAYTSAQLVELEKEFHFNRYLCRPRRVEMANLLNLTERQIKIWFQNRRMKYKKDQ
>gi|148236299|ref|NP_001080293.1| [Xenopus laevis] gi|148236299|ref|NP_001080293.1| ;E = 3.2e-38 pos:163 to 222 ; homeo box A3 [Xenopus laevis] gi|27469867|gb|AAH41731 1| Hoxa3a prov protein [Xenopus laevis] 50
SKRARTAYTSAQLVELEKEFHFNRYLCRPRRVEMANLLNLTERQIKIWFQNRRMKYKKDQ
>gi|148695231|gb|EDL27178.1| [Mus musculus] gi|148695231|gb|EDL27178.1| ;E = 4.8e-38 pos:35 to 94 ; homeobox D3 isoform CRA_a [Mus musculus] 51
SKRVRTAYTSAQLVELEKEFHFNRYLCRPRRVEMANLLNLTERQIKIWFQNRRMKYKKDQ
>gi|14916593|sp|Q9IA21.1|HXA3_HETFR [Heterodontus francisci] gi|14916593|sp|Q9IA21.1|HXA3_HETFR ;E = 3.2e-38 pos:168 to 227 ; RecName Full Homeobox protein Hox A3 gi|7271830|gb|AAF44641 1|AF224262_3 HoxA3 [Heterodontus francisci] 52
SKRARTAYTSAQLVELEKEFHFNRYLCRPRRVEMANLLNLTERQIKIWFQNRRMKYKKDQ
>gi|149642727|ref|NP_001092644.1| [Bos taurus] gi|149642727|ref|NP_001092644.1| ;E = 6.6e-38 pos:183 to 242 ; homeobox B3 [Bos taurus] gi|148745430|gb|AAI42500 1| HOXB3 protein [Bos taurus] 53
SKRARTAYTSAQLVELEKEFHFNRYLCRPRRVEMANLLNLSERQIKIWFQNRRMKYKKDQ
>gi|149730753|ref|XP_001500120.1| [Equus caballus] gi|149730753|ref|XP_001500120.1| ;E = 4.8e-38 pos:194 to 253 ; PREDICTED homeobox D3 isoform 2 [Equus caballus] gi|149730755|ref|XP_001500109 1| PREDICTED homeobox D3 isoform 1 [Equus caballus] 54
SKRVRTAYTSAQLVELEKEFHFNRYLCRPRRVEMANLLNLTERQIKIWFQNRRMKYKKDQ
>gi|150251589|gb|AAS07619.2| [Perionyx excavatus] gi|150251589|gb|AAS07619.2| ;E = 2.7e-29 pos:38 to 90 ; homeobox protein Hox3b [Perionyx excavatus] 55
SKRARTAYTSAQLVELEKEFHFNRYLCRPRRVELATHLSLTERQIKIWFQNRR
>gi|154183821|gb|ABS70762.1| [Haplochromis burtoni] gi|154183821|gb|ABS70762.1| ;E = 5.7e-36 pos:119 to 178 ; Hoxc3a [Astatotilapia burtoni] 56
VKRERTAFTNNQLLELEKEFHFSPYLCRPRRLEMAAGLQLTDRQVKIWFQNRRMRYKKEQ
>gi|154183828|gb|ABS70768.1| [Haplochromis burtoni] gi|154183828|gb|ABS70768.1| ;E = 3.2e-38 pos:169 to 228 ; Hoxa3a [Astatotilapia burtoni] 57
SKRARTAYTSAQLVELEKEFHFNRYLCRPRRVEMANLLNLTERQIKIWFQNRRMKYKKDQ
>gi|154183843|gb|ABS70782.1| [Haplochromis burtoni] gi|154183843|gb|ABS70782.1| ;E = 4.1e-36 pos:100 to 159 ; Hoxb3b [Astatotilapia burtoni] 58
SKRTRTAYTSAQLVELEKEFHFSRYLCRPRRVEMAGLLNLHERQIKIWFQNRRMKQKKDQ
>gi|156387514|ref|XP_001634248.1| [Nematostella vectensis] gi|156387514|ref|XP_001634248.1| ;E = 5.7e-35 pos:99 to 158 ; predicted protein [Nematostella vectensis] gi|156221329|gb|EDO42185 1| predicted protein [Nematostella vectensis] 59
TKRYRTSYTNRQLLELEKEFHYNKYLCGTRRRELANAMKLTERQVKVWFQNRRMKLKKDE
>gi|156397207|ref|XP_001637783.1| [Nematostella vectensis] gi|156397207|ref|XP_001637783.1| ;E = 1.3e-32 pos:123 to 182 ; predicted protein [Nematostella vectensis] gi|156224898|gb|EDO45720 1| predicted protein [Nematostella vectensis] 60
SKRIRTAYTSMQLLELEKEFSQNRYLSRLRRIQIAALLDLSEKQVKIWFQNRRVKWKKDK
>gi|156397963|ref|XP_001637959.1| [Nematostella vectensis] gi|156397963|ref|XP_001637959.1| ;E = 1.7e-37 pos:1 to 60 ; predicted protein [Nematostella vectensis] gi|156225075|gb|EDO45896 1| predicted protein [Nematostella vectensis] 61
SDKNRTIYSTRQLVELEKEFHYNRYLCRPRRIEIAQSLELTEKQVKIWFQNRRMKWKKEN
>gi|156551127|ref|XP_001603758.1| [Nasonia vitripennis] gi|156551127|ref|XP_001603758.1| ;E = 5.5e-32 pos:234 to 293 ; PREDICTED similar to Zen2 [Nasonia vitripennis] 62
GKRSRTAYSSVQLVELEKQFNHNRYLCRPQRIQMAENLKLSERQIKIWFQNRRMKFKKEQ
>gi|157104293|ref|XP_001648340.1| [Aedes aegypti] gi|157104293|ref|XP_001648340.1| ;E = 1.4e-36 pos:100 to 159 ; hypothetical protein AaeL_AAEL014277 [Aedes aegypti] gi|108869224|gb|EAT33449 1| conserved hypothetical protein [Aedes aegypti] 63
TKRSRTAFTSQQLVELEKEFRLNRYLCRPRRIEIATKLALTERQIKIWFQNRRMKHKKDI
>gi|157816067|gb|ABV82052.1| [Salmo salar] gi|157816067|gb|ABV82052.1| ;E = 3.2e-38 pos:173 to 232 ; homeobox protein HoxA3ab [Salmo salar] 64
SKRARTAYTSAQLVELEKEFHFNRYLCRPRRVEMANLLNLTERQIKIWFQNRRMKYKKDQ
>gi|157816111|gb|ABV82074.1| [Salmo salar] gi|157816111|gb|ABV82074.1| ;E = 6.6e-38 pos:166 to 225 ; homeobox protein HoxB3ab [Salmo salar] gi|158702282|gb|ABW77480 1| homeobox protien HoxB3ab [Salmo salar] 65
SKRARTAYTSAQLVELEKEFHFNRYLCRPRRVEMANLLNLSERQIKIWFQNRRMKYKKDQ
>gi|157816127|gb|ABV82081.1| [Salmo salar] gi|157816127|gb|ABV82081.1| ;E = 6.6e-38 pos:163 to 222 ; homeobox protein HoxB3aa2 [Salmo salar] 66
SKRARTAYTSAQLVELEKEFHFNRYLCRPRRVEMANLLNLSERQIKIWFQNRRMKYKKDQ
>gi|157816129|gb|ABV82082.1| [Salmo salar] gi|157816129|gb|ABV82082.1| ;E = 6.6e-38 pos:179 to 238 ; homeobox protein HoxB3aa3 [Salmo salar] 67
SKRARTAYTSAQLVELEKEFHFNRYLCRPRRVEMANLLNLSERQIKIWFQNRRMKYKKDQ
>gi|157823960|ref|NP_001100512.1| [Rattus norvegicus] gi|157823960|ref|NP_001100512.1| ;E = 6.6e-38 pos:187 to 246 ; homeo box B3 [Rattus norvegicus] gi|149053988|gb|EDM05805 1| homeo box B3 (predicted) [Rattus norvegicus] 68
SKRARTAYTSAQLVELEKEFHFNRYLCRPRRVEMANLLNLSERQIKIWFQNRRMKYKKDQ
>gi|158296356|ref|XP_001231056.2| [Anopheles gambiae str. PEST] gi|158296356|ref|XP_001231056.2| ;E = 6.7e-37 pos:7 to 66 ; AGAP004647 PA [Anopheles gambiae str PEST] gi|157015340|gb|EAU76428 2| AGAP004647 PA [Anopheles gambiae str PEST] 69
TKRSRTAFTSSQLVELEKEFHSNRYLCRPRRIELTRKLALTERQIKIWFQNRRMKHKKES
>gi|158702226|gb|ABW77444.1| [Salmo salar] gi|158702226|gb|ABW77444.1| ;E = 3.2e-38 pos:16 to 75 ; homeobox protein HoxA3aa [Salmo salar] 70
SKRARTAYTSAQLVELEKEFHFNRYLCRPRRVEMANLLNLTERQIKIWFQNRRMKYKKDQ
>gi|158702314|gb|ABW77508.1| [Salmo salar] gi|158702314|gb|ABW77508.1| ;E = 3.5e-36 pos:12 to 71 ; homeobox protein HoxC3aa [Salmo salar] 71
GRRARTAFTSTQLVELEKEFHFSPYLCRPRRLEMAAGLRLTDRQIKIWFQNRRMKYKKDH
>gi|158702379|gb|ABW77565.1| [Salmo salar] gi|158702379|gb|ABW77565.1| ;E = 4.8e-38 pos:167 to 226 ; homeobox protein HoxD3ab [Salmo salar] 72
SKRVRTAYTSAQLVELEKEFHFNRYLCRPRRVEMANLLNLTERQIKIWFQNRRMKYKKDQ
>gi|158939061|sp|O93353.2|HXA3_CHICK [Gallus gallus] gi|158939061|sp|O93353.2|HXA3_CHICK ;E = 3.2e-38 pos:173 to 232 ; RecName Full Homeobox protein Hox A3 AltName Full Homeobox protein Hox D3 gi|31339376|dbj|BAC77105 1| homeobox protein Hoxa3 [Gallus gallus] 73
SKRARTAYTSAQLVELEKEFHFNRYLCRPRRVEMANLLNLTERQIKIWFQNRRMKYKKDQ
>gi|160904217|gb|ABX52201.1| [Papio anubis] gi|160904217|gb|ABX52201.1| ;E = 3.2e-38 pos:191 to 250 ; homeobox A3 isoform 2 (predicted) [Papio anubis] 74
SKRARTAYTSAQLVELEKEFHFNRYLCRPRRVEMANLLNLTERQIKIWFQNRRMKYKKDQ
>gi|165873659|gb|ABY67954.1| [Capitella sp. I Grassle & Grassle, 1976] gi|165873659|gb|ABY67954.1| ;E = 5.8e-39 pos:177 to 236 ; hox3 protein [Capitella sp I Grassle Grassle 1976] 75
SKRARTAYTSAQLVELEKEFHFNRYLCRPRRIEMAALLNLTERQIKIWFQNRRMKYKKDQ
>gi|167233978|ref|NP_001038090.1| [Tribolium castaneum] gi|167233978|ref|NP_001038090.1| ;E = 6.4e-33 pos:105 to 164 ; zerknullt related [Tribolium castaneum] gi|13241684|gb|AAK16425 1|AF321227_5 Zen2 [Tribolium castaneum] 76
GKRARTAYTSSQLVELEREFHRSKYLCRPRRIQMAQNLNLTERQIKIWFQNRRMKFKKEE
>gi|167427226|gb|ABZ80207.1| [Callithrix jacchus] gi|167427226|gb|ABZ80207.1| ;E = 3.2e-38 pos:191 to 250 ; homeobox A3 isoform a (predicted) [Callithrix jacchus] 77
SKRARTAYTSAQLVELEKEFHFNRYLCRPRRVEMANLLNLTERQIKIWFQNRRMKYKKDQ
>gi|170029587|ref|XP_001842673.1| [Culex quinquefasciatus] gi|170029587|ref|XP_001842673.1| ;E = 2e-35 pos:109 to 168 ; conserved hypothetical protein [Culex quinquefasciatus] gi|167863992|gb|EDS27375 1| conserved hypothetical protein [Culex quinquefasciatus] 78
TKRSRTAYTGIQLQALEKEFSHNRYLCRPRRIEIATKLGLSERQIKIWFQNRRMKHKKES
>gi|170649676|gb|ACB21261.1| [Callicebus moloch] gi|170649676|gb|ACB21261.1| ;E = 3.2e-38 pos:191 to 250 ; homeobox A3 isoform a (predicted) [Callicebus moloch] 79
SKRARTAYTSAQLVELEKEFHFNRYLCRPRRVEMANLLNLTERQIKIWFQNRRMKYKKDQ
>gi|1708286|sp|P50901.1|HOX3_BRAFL [Branchiostoma floridae] gi|1708286|sp|P50901.1|HOX3_BRAFL ;E = 3.6e-38 pos:135 to 194 ; RecName Full Homeobox protein HOX3 gi|5720|emb|CAA48180 1| Amphihox3 [Branchiostoma floridae] 80
GKRARTAYTSAQLVELEKEFHFNRYLCRPRRVEMAAMLNLTERQIKIWFQNRRMKYKKEQ
>gi|17136602|ref|NP_476793.1| [Drosophila melanogaster] gi|17136602|ref|NP_476793.1| ;E = 1.6e-30 pos:90 to 149 ; zerknullt isoform A [Drosophila melanogaster] gi|221378072|ref|NP_001138018 1| zerknullt isoform B [Drosophila melanogaster] gi|123432|sp|P09089 1|ZEN1_DROME RecName Full Protein zerknuellt 1 Short ZEN 1 gi|807981|emb|CAA48416 1| z1 [Drosophila sp ] gi|4389430|gb|AAD19800 1| DNA binding protein transcription factor [Drosophila melanogaster] gi|7298881|gb|AAF54087 1| zerknullt isoform A [Drosophila melanogaster] gi|113204989|gb|ABI34228 1| RT01114p [Drosophila melanogaster] gi|220903017|gb|ACL83477 1| zerknullt isoform B [Drosophila melanogaster] 81
LKRSRTAFTSVQLVELENEFKSNMYLYRTRRIEIAQRLSLCERQVKIWFQNRRMKFKKDI
>gi|17136604|ref|NP_476794.1| [Drosophila melanogaster] gi|17136604|ref|NP_476794.1| ;E = 2.7e-33 pos:43 to 102 ; zerknullt related isoform A [Drosophila melanogaster] gi|68845291|sp|P09090 2|ZEN2_DROME RecName Full Protein zerknuellt 2 Short ZEN 2 gi|4389431|gb|AAD19801 1| DNA binding protein transcription factor [Drosophila melanogaster] gi|7298882|gb|AAF54088 1| zerknullt related isoform A [Drosophila melanogaster] 82
SKRSRTAFSSLQLIELEREFHLNKYLARTRRIEISQRLALTERQVKIWFQNRRMKLKKST
>gi|17223058|gb|AAL36906.1|AF435001_1 [Lithobius atkinsoni] gi|17223058|gb|AAL36906.1|AF435001_1 ;E = 1.9e-28 pos:1 to 51 ; Hox3 [Lithobius atkinsoni] 83
SAQLVELEKEFHFNRYLCRPRRVELAKQLGLTDRQIKIWFQNRRMKYKKEL
>gi|17384023|emb|CAD11912.1| [Haematopota pluvialis] gi|17384023|emb|CAD11912.1| ;E = 4.9e-35 pos:136 to 195 ; zerknuellt protein [Haematopota pluvialis] 84
PKRARTAYSSVQLMELEKEFNMGSYLCRPRRIELANKLKLNERQIKIWFQNRRMKHKKSK
>gi|18026210|gb|AAL25806.1| [Euprymna scolopes] gi|18026210|gb|AAL25806.1| ;E = 1.9e-36 pos:20 to 79 ; HOX3 homeodomain protein [Euprymna scolopes] 85
AKRARTAYTSAQLVELEKEFHFNQYLCRPRRIEMAALLNLSERQIKIWFQNRRMRFKKEK
>gi|18042103|gb|AAL57830.1|AF452568_1 [Tribolium castaneum] gi|18042103|gb|AAL57830.1|AF452568_1 ;E = 6.4e-33 pos:85 to 144 ; homeodomain transcription factor Zen2 [Tribolium castaneum] 86
GKRARTAYTSSQLVELEREFHRSKYLCRPRRIQMAQNLNLTERQIKIWFQNRRMKFKKEE
>gi|184185534|gb|ACC68935.1| [Rhinolophus ferrumequinum] gi|184185534|gb|ACC68935.1| ;E = 3.2e-38 pos:191 to 250 ; homeobox A3 isoform a (predicted) [Rhinolophus ferrumequinum] 87
SKRARTAYTSAQLVELEKEFHFNRYLCRPRRVEMANLLNLTERQIKIWFQNRRMKYKKDQ
>gi|187469094|gb|AAI66859.1| [Rattus norvegicus] gi|187469094|gb|AAI66859.1| ;E = 6.6e-38 pos:186 to 245 ; Hoxb3 protein [Rattus norvegicus] 88
SKRARTAYTSAQLVELEKEFHFNRYLCRPRRVEMANLLNLSERQIKIWFQNRRMKYKKDQ
>gi|188528951|ref|NP_001120901.1| [Xenopus (Silurana) tropicalis] gi|188528951|ref|NP_001120901.1| ;E = 3.2e-38 pos:164 to 223 ; homeobox A3 [Xenopus (Silurana) tropicalis] gi|183985812|gb|AAI66398 1| Hoxa3 protein [Xenopus tropicalis] 89
SKRARTAYTSAQLVELEKEFHFNRYLCRPRRVEMANLLNLTERQIKIWFQNRRMKYKKDQ
>gi|18858827|ref|NP_571609.1| [Danio rerio] gi|18858827|ref|NP_571609.1| ;E = 3.2e-38 pos:164 to 223 ; homeo box A3a [Danio rerio] gi|4322058|gb|AAD15938 1| homeobox protein [Danio rerio] 90
SKRARTAYTSAQLVELEKEFHFNRYLCRPRRVEMANLLNLTERQIKIWFQNRRMKYKKDQ
>gi|18858845|ref|NP_571257.1| [Danio rerio] gi|18858845|ref|NP_571257.1| ;E = 1.5e-34 pos:145 to 204 ; homeo box C3a [Danio rerio] gi|729652|sp|P28174 1|HXC3A_DANRE RecName Full Homeobox protein Hox C3a AltName Full Hox 114 AltName Full Zf 114 gi|62541|emb|CAA42691 1| hox[zf 114] homeodomain protein [Danio rerio] 91
SKRARVAFTSSQLLELEKEFHFSAYLCRNRRLEMAELLKLTDRQIKIWFQNRRMKYKKDH
>gi|190576598|gb|ACE79086.1| [Sorex araneus] gi|190576598|gb|ACE79086.1| ;E = 3.2e-38 pos:190 to 249 ; homeobox A3 (predicted) [Sorex araneus] 92
SKRARTAYTSAQLVELEKEFHFNRYLCRPRRVEMANLLNLTERQIKIWFQNRRMKYKKDQ
>gi|193786467|dbj|BAG51750.1| [Homo sapiens] gi|193786467|dbj|BAG51750.1| ;E = 3.2e-38 pos:191 to 250 ; unnamed protein product [Homo sapiens] 93
SKRARTAYTSAQLVELEKEFHFNRYLCRPRRVEMANLLNLTERQIKIWFQNRRMKYKKDQ
>gi|193786576|dbj|BAG51359.1| [Homo sapiens] gi|193786576|dbj|BAG51359.1| ;E = 2.6e-37 pos:188 to 247 ; unnamed protein product [Homo sapiens] 94
SERARTAYTSAQLVELEKEFHFNRYLCRPRRVEMANLLNLSERQIKIWFQNRRMKYKKDQ
>gi|193924|gb|AAA37840.1| [Mus musculus] gi|193924|gb|AAA37840.1| ;E = 9.5e-36 pos:40 to 99 ; homeobox mh19 related protein 95
SKRARTAYTSAQLVELEKEFHFNRYFVRPRRVEMANLLNLSERQIKIWFQNRRMKYKKDQ
>gi|194209746|ref|XP_001916451.1| [Equus caballus] gi|194209746|ref|XP_001916451.1| ;E = 3.2e-38 pos:190 to 249 ; PREDICTED similar to homeobox A3 isoform a (predicted) [Equus caballus] 96
SKRARTAYTSAQLVELEKEFHFNRYLCRPRRVEMANLLNLTERQIKIWFQNRRMKYKKDQ
>gi|194217067|ref|XP_001499216.2| [Equus caballus] gi|194217067|ref|XP_001499216.2| ;E = 6.6e-38 pos:45 to 104 ; PREDICTED similar to Homeobox protein Hox B3 (Hox 2G) (Hox 2 7) [Equus caballus] 97
SKRARTAYTSAQLVELEKEFHFNRYLCRPRRVEMANLLNLSERQIKIWFQNRRMKYKKDQ
>gi|194742032|ref|XP_001953511.1| [Drosophila ananassae] gi|194742032|ref|XP_001953511.1| ;E = 1.6e-30 pos:96 to 155 ; GF17795 [Drosophila ananassae] gi|190626548|gb|EDV42072 1| GF17795 [Drosophila ananassae] 98
LKRSRTAFTSVQLVELENEFKSNMYLYRTRRIEIAQRLSLCERQVKIWFQNRRMKFKKDI
>gi|194742036|ref|XP_001953513.1| [Drosophila ananassae] gi|194742036|ref|XP_001953513.1| ;E = 3.8e-34 pos:43 to 102 ; GF17797 [Drosophila ananassae] gi|190626550|gb|EDV42074 1| GF17797 [Drosophila ananassae] 99
CKRSRTAFTSHQLIELEREFHVNKYLARTRRIEIAQRLKLTERQVKIWFQNRRMKSKKLA
>gi|194899131|ref|XP_001979116.1| [Drosophila erecta] gi|194899131|ref|XP_001979116.1| ;E = 1.6e-30 pos:90 to 149 ; GG10235 [Drosophila erecta] gi|190650819|gb|EDV48074 1| GG10235 [Drosophila erecta] 100
LKRSRTAFTSVQLVELENEFKSNMYLYRTRRIEIAQRLSLCERQVKIWFQNRRMKFKKDI
>gi|195038429|ref|XP_001990660.1| [Drosophila grimshawi] gi|195038429|ref|XP_001990660.1| ;E = 9.6e-31 pos:96 to 155 ; GH19481 [Drosophila grimshawi] gi|193894856|gb|EDV93722 1| GH19481 [Drosophila grimshawi] 101
LKRSRTAFTSVQLVELESEFKSNMYLYRTRRIEIAQRLSLCERQVKIWFQNRRMKFKKDI
>gi|195110429|ref|XP_001999782.1| [Drosophila mojavensis] gi|195110429|ref|XP_001999782.1| ;E = 1.6e-30 pos:92 to 151 ; GI24719 [Drosophila mojavensis] gi|193916376|gb|EDW15243 1| GI24719 [Drosophila mojavensis] 102
LKRSRTAFTSVQLVELENEFKSNMYLYRTRRIEIAQRLSLCERQVKIWFQNRRMKFKKDI
>gi|195152081|ref|XP_002016965.1| [Drosophila persimilis] gi|195152081|ref|XP_002016965.1| ;E = 1.6e-30 pos:86 to 145 ; GL22044 [Drosophila persimilis] gi|194112022|gb|EDW34065 1| GL22044 [Drosophila persimilis] 103
LKRSRTAFTSVQLVELENEFKSNMYLYRTRRIEIAQRLSLCERQVKIWFQNRRMKFKKDI
>gi|195152085|ref|XP_002016967.1| [Drosophila persimilis] gi|195152085|ref|XP_002016967.1| ;E = 1.1e-33 pos:43 to 102 ; GL21773 [Drosophila persimilis] gi|194112024|gb|EDW34067 1| GL21773 [Drosophila persimilis] 104
SKRSRTAFTSHQLLELEREFHLNKYMSRTRRIEISQRLNLTERQVKIWFQNRRMKSKKLA
>gi|195344055|ref|XP_002038606.1| [Drosophila sechellia] gi|195344055|ref|XP_002038606.1| ;E = 7.6e-34 pos:43 to 102 ; GM10529 [Drosophila sechellia] gi|194133627|gb|EDW55143 1| GM10529 [Drosophila sechellia] 105
SKRSRTAFSSHQLIELEREFHLNKYLARTRRIEISQRLALTERQVKIWFQNRRMKLKKST
>gi|195344059|ref|XP_002038608.1| [Drosophila sechellia] gi|195344059|ref|XP_002038608.1| ;E = 1.6e-30 pos:90 to 149 ; GM10527 [Drosophila sechellia] gi|194133629|gb|EDW55145 1| GM10527 [Drosophila sechellia] 106
LKRSRTAFTSVQLVELENEFKSNMYLYRTRRIEIAQRLSLCERQVKIWFQNRRMKFKKDI
>gi|195389711|ref|XP_002053518.1| [Drosophila virilis] gi|195389711|ref|XP_002053518.1| ;E = 1.6e-30 pos:90 to 149 ; zerknullt [Drosophila virilis] gi|194151604|gb|EDW67038 1| zerknullt [Drosophila virilis] 107
LKRSRTAFTSVQLVELENEFKSNMYLYRTRRIEIAQRLSLCERQVKIWFQNRRMKFKKDI
>gi|195446488|ref|XP_002070803.1| [Drosophila willistoni] gi|195446488|ref|XP_002070803.1| ;E = 1.1e-30 pos:78 to 137 ; GK10829 [Drosophila willistoni] gi|194166888|gb|EDW81789 1| GK10829 [Drosophila willistoni] 108
LKRSRTAFTSVQLVELEREFNSHRYLYRTRRIEIAQRLSLCERQVKIWFQNRRMKHKKDT
>gi|195498934|ref|XP_002096735.1| [Drosophila yakuba] gi|195498934|ref|XP_002096735.1| ;E = 1.6e-30 pos:90 to 149 ; GE25830 [Drosophila yakuba] gi|194182836|gb|EDW96447 1| GE25830 [Drosophila yakuba] 109
LKRSRTAFTSVQLVELENEFKSNMYLYRTRRIEIAQRLSLCERQVKIWFQNRRMKFKKDI
>gi|195498939|ref|XP_002096737.1| [Drosophila yakuba] gi|195498939|ref|XP_002096737.1| ;E = 7.6e-34 pos:43 to 102 ; GE25832 [Drosophila yakuba] gi|194182838|gb|EDW96449 1| GE25832 [Drosophila yakuba] 110
SKRSRTAFSSHQLIELEREFHLNKYLARTRRIEISQRLALTERQVKIWFQNRRMKLKKST
>gi|195568807|ref|XP_002102405.1| [Drosophila simulans] gi|195568807|ref|XP_002102405.1| ;E = 2.8e-34 pos:43 to 102 ; GD19524 [Drosophila simulans] gi|194198332|gb|EDX11908 1| GD19524 [Drosophila simulans] 111
SKRSRTAFSSHQLIELEREFHLNKYLARARRIEISQRLALTERQVKIWFQNRRMKLKKST
>gi|195568811|ref|XP_002102407.1| [Drosophila simulans] gi|195568811|ref|XP_002102407.1| ;E = 1.6e-30 pos:90 to 149 ; GD19522 [Drosophila simulans] gi|194198334|gb|EDX11910 1| GD19522 [Drosophila simulans] 112
LKRSRTAFTSVQLVELENEFKSNMYLYRTRRIEIAQRLSLCERQVKIWFQNRRMKFKKDI
>gi|196016700|ref|XP_002118201.1| [Trichoplax adhaerens] gi|196016700|ref|XP_002118201.1| ;E = 1.2e-32 pos:125 to 184 ; trox 2 homeobox transcription factor [Trichoplax adhaerens] gi|190579250|gb|EDV19350 1| trox 2 homeobox transcription factor [Trichoplax adhaerens] 113
TKRIRTAYTSMQLLELEKEFNSSRYLSRLRRIEIANMLNLSEKQVKIWFQNRRVKWKKDN
>gi|196114697|ref|NP_001124470.1| [Salmo salar] gi|196114697|ref|NP_001124470.1| ;E = 3.9e-37 pos:173 to 232 ; homeobox protein HoxA3ab [Salmo salar] gi|158702246|gb|ABW77454 1| homeobox protein HoxA3ab [Salmo salar] 114
SKRARTAYTSAQLVELEKEFHFNRYLCRPRRVEMANLLNLTERQIKIWFQNRRMKYKEDQ
>gi|197281976|gb|ACH57167.1| [Trichoplax adhaerens] gi|197281976|gb|ACH57167.1| ;E = 1.2e-32 pos:1 to 60 ; Trox 2 Gsx [Trichoplax adhaerens] 115
TKRIRTAYTSMQLLELEKEFNSSRYLSRLRRIEIANMLNLSEKQVKIWFQNRRVKWKKDN
>gi|197311330|gb|ACH61895.1| [Episyrphus balteatus] gi|197311330|gb|ACH61895.1| ;E = 2.5e-33 pos:25 to 84 ; zerknuellt [Episyrphus balteatus] 116
CKRARTAFSSNQLIQLEREFHTNKYLCRPRRIEISQRLELSERQVKIWFQNRRMKSKKDA
>gi|197927376|ref|NP_001128157.1| [Danio rerio] gi|197927376|ref|NP_001128157.1| ;E = 1.5e-34 pos:149 to 208 ; hypothetical protein LOC100151318 [Danio rerio] gi|63101868|gb|AAH95299 1| Hoxc3a protein [Danio rerio] gi|197247152|gb|AAI65158 1| LOC100151318 protein [Danio rerio] 117
SKRARVAFTSSQLLELEKEFHFSAYLCRNRRLEMAELLKLTDRQIKIWFQNRRMKYKKDH
>gi|19923391|ref|NP_008829.3| [Homo sapiens] gi|19923391|ref|NP_008829.3| ;E = 4.8e-38 pos:194 to 253 ; homeobox D3 [Homo sapiens] gi|224471887|sp|P31249 3|HXD3_HUMAN RecName Full Homeobox protein Hox D3 AltName Full Hox 4A gi|1869799|emb|CAA71102 1| HOXD3 [Homo sapiens] gi|13477301|gb|AAH05124 1| Homeobox D3 [Homo sapiens] gi|14250648|gb|AAH08789 1| Homeobox D3 [Homo sapiens] gi|119631490|gb|EAX11085 1| homeobox D3 [Homo sapiens] gi|123989966|gb|ABM83900 1| homeobox D3 [synthetic construct] gi|123999289|gb|ABM87221 1| homeobox D3 [synthetic construct] gi|208966506|dbj|BAG73267 1| homeobox D3 [synthetic construct] gi|208968519|dbj|BAG74098 1| homeobox D3 [synthetic construct] 118
SKRVRTAYTSAQLVELEKEFHFNRYLCRPRRVEMANLLNLTERQIKIWFQNRRMKYKKDQ
>gi|202070725|gb|ACH95313.1| [Otolemur garnettii] gi|202070725|gb|ACH95313.1| ;E = 3.2e-38 pos:191 to 250 ; homeobox A3 isoform a (predicted) [Otolemur garnettii] 119
SKRARTAYTSAQLVELEKEFHFNRYLCRPRRVEMANLLNLTERQIKIWFQNRRMKYKKDQ
>gi|20339627|gb|AAM19467.1|AF410909_1 [Petromyzon marinus] gi|20339627|gb|AAM19467.1|AF410909_1 ;E = 1.2e-38 pos:1 to 60 ; Hox3 homeobox [Petromyzon marinus] 120
SKRARTAYTSAQLVELEKEFHFNRYLCRPRRVEMANLLNLTERQIKIWFQNRRMKYKKDH
>gi|212510817|gb|EEB13915.1| [Pediculus humanus corporis] gi|212510817|gb|EEB13915.1| ;E = 4e-38 pos:192 to 251 ; Ultrabithorax putative [Pediculus humanus corporis] 121
QKRARTAYTSSQLVELEKEFHYNRYLCRPRRIELANQLNLTERQIKIWFQNRRMKYKKEQ
>gi|213511470|ref|NP_001135142.1| [Salmo salar] gi|213511470|ref|NP_001135142.1| ;E = 4.8e-38 pos:167 to 226 ; homeobox protein HoxD3ab [Salmo salar] gi|157816031|gb|ABV82034 1| homeobox protein HoxD3ab [Salmo salar] 122
SKRVRTAYTSAQLVELEKEFHFNRYLCRPRRVEMANLLNLTERQIKIWFQNRRMKYKKDQ
>gi|213511652|ref|NP_001135143.1| [Salmo salar] gi|213511652|ref|NP_001135143.1| ;E = 3.2e-38 pos:174 to 233 ; homeobox protein HoxA3aa [Salmo salar] gi|157816047|gb|ABV82042 1| homeobox protein HoxA3aa [Salmo salar] 123
SKRARTAYTSAQLVELEKEFHFNRYLCRPRRVEMANLLNLTERQIKIWFQNRRMKYKKDQ
>gi|213512373|ref|NP_001133048.1| [Salmo salar] gi|213512373|ref|NP_001133048.1| ;E = 6.6e-38 pos:180 to 239 ; homeobox protein HoxB3aa [Salmo salar] gi|157816093|gb|ABV82065 1| homeobox protein HoxB3aa [Salmo salar] gi|158702270|gb|ABW77469 1| homeobox protein HoxB3aa [Salmo salar] 124
SKRARTAYTSAQLVELEKEFHFNRYLCRPRRVEMANLLNLSERQIKIWFQNRRMKYKKDQ
>gi|213513003|ref|NP_001133026.1| [Salmo salar] gi|213513003|ref|NP_001133026.1| ;E = 4.8e-38 pos:165 to 224 ; homeobox protein HoxD3aa [Salmo salar] gi|157816017|gb|ABV82027 1| homeobox protein HoxD3aa [Salmo salar] gi|158702369|gb|ABW77556 1| homeobox protein HoxD3aa [Salmo salar] 125
SKRVRTAYTSAQLVELEKEFHFNRYLCRPRRVEMANLLNLTERQIKIWFQNRRMKYKKDQ
>gi|213514818|ref|NP_001135099.1| [Salmo salar] gi|213514818|ref|NP_001135099.1| ;E = 8.4e-38 pos:116 to 175 ; homeobox protein HoxB3ba [Salmo salar] gi|157816121|gb|ABV82079 1| homeobox protein HoxB3ba [Salmo salar] gi|158702292|gb|ABW77489 1| homeobox protein HoxB3ba [Salmo salar] 126
SKRARTAYTSAQLVELEKEFHFNRYLCRPRRLEMASQLSLKERQIKIWFQNRRMKCKKDG
>gi|215506151|gb|EEC15645.1| [Ixodes scapularis] gi|215506151|gb|EEC15645.1| ;E = 2.9e-38 pos:220 to 279 ; homeobox protein putative [Ixodes scapularis] 127
LKRPRTAYTTSQLLELEKEFHFNRYLCRPRRIEMAAYLNLTERQIKIWFQNRRMKFKKEQ
>gi|217035822|gb|ACJ74380.1| [Branchiostoma lanceolatum] gi|217035822|gb|ACJ74380.1| ;E = 4.2e-38 pos:134 to 193 ; Hox3 [Branchiostoma lanceolatum] 128
AKRARTAYTSAQLVELEKEFHFNRYLCRPRRVEMAAMLNLTERQIKIWFQNRRMKYKKEQ
>gi|217418306|gb|ACK44308.1| [Oryctolagus cuniculus] gi|217418306|gb|ACK44308.1| ;E = 3.2e-38 pos:191 to 250 ; homeobox A3 isoform a (predicted) [Oryctolagus cuniculus] 129
SKRARTAYTSAQLVELEKEFHFNRYLCRPRRVEMANLLNLTERQIKIWFQNRRMKYKKDQ
>gi|219485588|ref|XP_002239814.1| [Branchiostoma floridae] gi|219485588|ref|XP_002239814.1| ;E = 3.6e-38 pos:231 to 290 ; hypothetical protein BRAFLDRAFT_102176 [Branchiostoma floridae] gi|229298096|gb|EEN68726 1| hypothetical protein BRAFLDRAFT_102176 [Branchiostoma floridae] 130
GKRARTAYTSAQLVELEKEFHFNRYLCRPRRVEMAAMLNLTERQIKIWFQNRRMKYKKEQ
>gi|219880|dbj|BAA01891.1| [Homo sapiens] gi|219880|dbj|BAA01891.1| ;E = 4.8e-38 pos:178 to 237 ; homeodomain protein [Homo sapiens] 131
SKRVRTAYTSAQLVELEKEFHFNRYLCRPRRVEMANLLNLTERQIKIWFQNRRMKYKKDQ
>gi|220898179|gb|ACL81435.1| [Latimeria menadoensis] gi|220898179|gb|ACL81435.1| ;E = 3.2e-38 pos:169 to 228 ; HoxA3 [Latimeria menadoensis] 132
SKRARTAYTSAQLVELEKEFHFNRYLCRPRRVEMANLLNLTERQIKIWFQNRRMKYKKDQ
>gi|220898191|gb|ACL81446.1| [Latimeria menadoensis] gi|220898191|gb|ACL81446.1| ;E = 6.6e-38 pos:160 to 219 ; HoxB3 [Latimeria menadoensis] 133
SKRARTAYTSAQLVELEKEFHFNRYLCRPRRVEMANLLNLSERQIKIWFQNRRMKYKKDQ
>gi|220898204|gb|ACL81458.1| [Latimeria menadoensis] gi|220898204|gb|ACL81458.1| ;E = 6.5e-39 pos:163 to 222 ; HoxC3 [Latimeria menadoensis] 134
SKRARTAYTNAQLVELEKEFHFNRYLCRPRRVEMANILNLSERQIKIWFQNRRMKYKKDH
>gi|220898215|gb|ACL81468.1| [Latimeria menadoensis] gi|220898215|gb|ACL81468.1| ;E = 4.8e-38 pos:161 to 220 ; HoxD3 [Latimeria menadoensis] 135
SKRVRTAYTSAQLVELEKEFHFNRYLCRPRRVEMANLLNLTERQIKIWFQNRRMKYKKDQ
>gi|221042594|dbj|BAH12974.1| [Homo sapiens] gi|221042594|dbj|BAH12974.1| ;E = 6.6e-38 pos:56 to 115 ; unnamed protein product [Homo sapiens] 136
SKRARTAYTSAQLVELEKEFHFNRYLCRPRRVEMANLLNLSERQIKIWFQNRRMKYKKDQ
>gi|221042614|dbj|BAH12984.1| [Homo sapiens] gi|221042614|dbj|BAH12984.1| ;E = 6.6e-38 pos:115 to 174 ; unnamed protein product [Homo sapiens] 137
SKRARTAYTSAQLVELEKEFHFNRYLCRPRRVEMANLLNLSERQIKIWFQNRRMKYKKDQ
>gi|221045878|dbj|BAH14616.1| [Homo sapiens] gi|221045878|dbj|BAH14616.1| ;E = 6.6e-38 pos:115 to 174 ; unnamed protein product [Homo sapiens] 138
SKRARTAYTSAQLVELEKEFHFNRYLCRPRRVEMANLLNLSERQIKIWFQNRRMKYKKDQ
>gi|221119570|ref|XP_002163407.1| [Hydra magnipapillata] gi|221119570|ref|XP_002163407.1| ;E = 1e-31 pos:168 to 227 ; PREDICTED similar to Cnox 1 [Hydra magnipapillata] 139
SKRKRMTYSRHQLLELEKEFHFNHFLKKERRTELSKKLNLSERQIKIWFQNRRMKFKKEM
>gi|221119859|ref|XP_002154307.1| [Hydra magnipapillata] gi|221119859|ref|XP_002154307.1| ;E = 1e-31 pos:168 to 227 ; PREDICTED similar to Cnox 1 [Hydra magnipapillata] 140
SKRKRMTYSRHQLLELEKEFHFNHFLKKERRTELSKKLNLSERQIKIWFQNRRMKFKKEM
>gi|221121244|ref|XP_002155451.1| [Hydra magnipapillata] gi|221121244|ref|XP_002155451.1| ;E = 1e-32 pos:181 to 240 ; PREDICTED similar to Cnox 2 [Hydra magnipapillata] gi|159264|gb|AAA29210 1| Cnox 2 141
SKRIRTAYTSIQLLELEKEFQNNRYLSRLRRIQIAAILDLTEKQVKIWFQNRRVKWKKDK
>gi|221123171|ref|XP_002164563.1| [Hydra magnipapillata] gi|221123171|ref|XP_002164563.1| ;E = 8.9e-33 pos:168 to 227 ; PREDICTED similar to Cnox 1 [Hydra magnipapillata] 142
SKRKRMTYSRHQLLELEKDFHFNHFLKKERRAELAKQLNLSERQIKIWFQNRRMKFKKEV
>gi|221378068|ref|NP_001138017.1| [Drosophila melanogaster] gi|221378068|ref|NP_001138017.1| ;E = 2.7e-33 pos:23 to 82 ; zerknullt related isoform B [Drosophila melanogaster] gi|115646515|gb|ABI34191 2| RT01003p [Drosophila melanogaster] gi|115646612|gb|ABI34221 2| RT01103p [Drosophila melanogaster] gi|220903016|gb|ACL83476 1| zerknullt related isoform B [Drosophila melanogaster] 143
SKRSRTAFSSLQLIELEREFHLNKYLARTRRIEISQRLALTERQVKIWFQNRRMKLKKST
>gi|222478304|gb|ACM62729.1| [Clytia hemisphaerica] gi|222478304|gb|ACM62729.1| ;E = 7.7e-33 pos:198 to 257 ; homeodomain transcription factor protein GSX [Clytia hemisphaerica] 144
SKRIRTAYTSIQLLELEKEFQNNRYLSRLRRIQIAAMLDLTEKQVKIWFQNRRVKWKKDK
>gi|223635191|sp|A8DT10.1|HXD3_HAPBU [Haplochromis burtoni] gi|223635191|sp|A8DT10.1|HXD3_HAPBU ;E = 6.2e-37 pos:169 to 228 ; RecName Full Homeobox protein Hox D3 gi|154183858|gb|ABS70796 1| Hoxd3a [Astatotilapia burtoni] 145
SKRVKTAYTSAQLVELEKEFHFNRYLCRPRRVEMANLLNLTERQIKIWFQNRRMKYKKDQ
>gi|224045296|ref|XP_002194899.1| [Taeniopygia guttata] gi|224045296|ref|XP_002194899.1| ;E = 3.2e-38 pos:173 to 232 ; PREDICTED homeobox A3 isoform 1 [Taeniopygia guttata] 146
SKRARTAYTSAQLVELEKEFHFNRYLCRPRRVEMANLLNLTERQIKIWFQNRRMKYKKDQ
>gi|224045298|ref|XP_002194959.1| [Taeniopygia guttata] gi|224045298|ref|XP_002194959.1| ;E = 3.2e-38 pos:157 to 216 ; PREDICTED homeobox A3 isoform 2 [Taeniopygia guttata] 147
SKRARTAYTSAQLVELEKEFHFNRYLCRPRRVEMANLLNLTERQIKIWFQNRRMKYKKDQ
>gi|224055150|ref|XP_002199293.1| [Taeniopygia guttata] gi|224055150|ref|XP_002199293.1| ;E = 6.8e-36 pos:176 to 235 ; PREDICTED hypothetical protein [Taeniopygia guttata] 148
SMKVRTAYTSAQWVELEKEFHFNSYLCRPRRVEMANLLNLTERQIKIWFQNRRMKYKKDQ
>gi|224086892|ref|XP_002186890.1| [Taeniopygia guttata] gi|224086892|ref|XP_002186890.1| ;E = 6.6e-38 pos:150 to 209 ; PREDICTED homeobox B3 [Taeniopygia guttata] 149
SKRARTAYTSAQLVELEKEFHFNRYLCRPRRVEMANLLNLSERQIKIWFQNRRMKYKKDQ
>gi|224813650|gb|ACN65054.1| [Megalobrama amblycephala] gi|224813650|gb|ACN65054.1| ;E = 5.7e-37 pos:179 to 238 ; homeo box B3a [Megalobrama amblycephala] 150
SKRARTAYTSAQLVGLEKEFHFNRYLCRPRRVEMANLLNLSERQIKIWFQNRRMKYKKDQ
>gi|225543572|ref|NP_571200.1| [Danio rerio] gi|225543572|ref|NP_571200.1| ;E = 4.8e-38 pos:161 to 220 ; homeo box D3a [Danio rerio] gi|223590219|sp|O42370 2|HXD3A_DANRE RecName Full Homeobox protein Hox D3a Short Hox D3 gi|169154433|emb|CAQ15516 1| homeo box D3a [Danio rerio] 151
SKRVRTAYTSAQLVELEKEFHFNRYLCRPRRVEMANLLNLTERQIKIWFQNRRMKYKKDQ
>gi|226434215|gb|ACO56215.1| [Oreochromis niloticus] gi|226434215|gb|ACO56215.1| ;E = 6.6e-38 pos:197 to 256 ; hoxb3a [Oreochromis niloticus] 152
SKRARTAYTSAQLVELEKEFHFNRYLCRPRRVEMANLLNLSERQIKIWFQNRRMKYKKDQ
>gi|226822847|gb|ACO83082.1| [Dasypus novemcinctus] gi|226822847|gb|ACO83082.1| ;E = 3.2e-38 pos:191 to 250 ; homeobox A3 isoform a (predicted) [Dasypus novemcinctus] 153
SKRARTAYTSAQLVELEKEFHFNRYLCRPRRVEMANLLNLTERQIKIWFQNRRMKYKKDQ
>gi|227284530|emb|CAY17198.1| [Schistosoma mansoni] gi|227284530|emb|CAY17198.1| ;E = 9.4e-32 pos:170 to 229 ; homeobox protein putative [Schistosoma mansoni] 154
SKEPITSYTNLQLIELEKEFHYSNYLGQPRRLELAEQLGLSERQIKIWFQNRRMKQKKEF
>gi|24266676|gb|AAN52288.1| [Morone saxatilis] gi|24266676|gb|AAN52288.1| ;E = 6.6e-38 pos:220 to 279 ; Hoxb3a protein [Morone saxatilis] 155
SKRARTAYTSAQLVELEKEFHFNRYLCRPRRVEMANLLNLSERQIKIWFQNRRMKYKKDQ
>gi|24497515|ref|NP_705896.1| [Homo sapiens] gi|24497515|ref|NP_705896.1| ;E = 3.2e-38 pos:33 to 92 ; homeobox A3 isoform b [Homo sapiens] gi|51094982|gb|EAL24226 1| homeo box A3 [Homo sapiens] gi|193787636|dbj|BAG52842 1| unnamed protein product [Homo sapiens] 156
SKRARTAYTSAQLVELEKEFHFNRYLCRPRRVEMANLLNLTERQIKIWFQNRRMKYKKDQ
>gi|249224|gb|AAA08719.1| [Mus musculus] gi|249224|gb|AAA08719.1| ;E = 6.6e-38 pos:191 to 250 ; homeobox containing protein [Mus musculus] gi|312230|emb|CAA46951 1| Hox 2 7 [Mus musculus] 157
SKRARTAYTSAQLVELEKEFHFNRYLCRPRRVEMANLLNLSERQIKIWFQNRRMKYKKDQ
>gi|2495286|sp|Q24648.1|ZEN_DROSU [Drosophila subobscura] gi|2495286|sp|Q24648.1|ZEN_DROSU ;E = 1.6e-30 pos:88 to 147 ; RecName Full Protein zerknuellt gi|1177290|emb|CAA54976 1| zerknuellt [Drosophila subobscura] 158
LKRSRTAFTSVQLVELENEFKSNMYLYRTRRIEIAQRLSLCERQVKIWFQNRRMKFKKDI
>gi|2642608|gb|AAB87073.1| [Hydractinia symbiolongicarpus] gi|2642608|gb|AAB87073.1| ;E = 5.4e-33 pos:187 to 246 ; Hox homeobox protein [Hydractinia symbiolongicarpus] 159
VKRIRTAYTSIQLLELEKEFQNNRYLSRLRRIQIAAMLDLTEKQVKIWFQNRRVKWKKDK
>gi|28070941|emb|CAD61871.1| [Calanus helgolandicus] gi|28070941|emb|CAD61871.1| ;E = 7.5e-33 pos:78 to 137 ; putative antennapedia protein 2 [Calanus helgolandicus] 160
SKRPRTTFKAGQLVELEKEYHYNRYLCSTRRLELAASLGLSERQVKIWFQNRRMKANKEN
>gi|28629645|gb|AAO43028.1| [Latimeria menadoensis] gi|28629645|gb|AAO43028.1| ;E = 6.6e-38 pos:14 to 73 ; HoxB3 [Latimeria menadoensis] 161
SKRARTAYTSAQLVELEKEFHFNRYLCRPRRVEMANLLNLSERQIKIWFQNRRMKYKKDQ
>gi|28629673|gb|AAO43042.1| [Latimeria menadoensis] gi|28629673|gb|AAO43042.1| ;E = 4.8e-38 pos:13 to 72 ; HoxD3 [Latimeria menadoensis] 162
SKRVRTAYTSAQLVELEKEFHFNRYLCRPRRVEMANLLNLTERQIKIWFQNRRMKYKKDQ
>gi|2961626|gb|AAC05783.1| [Trichoplax adhaerens] gi|2961626|gb|AAC05783.1| ;E = 1.2e-32 pos:88 to 147 ; Hox protein [Trichoplax adhaerens] 163
TKRIRTAYTSMQLLELEKEFNSSRYLSRLRRIEIANMLNLSEKQVKIWFQNRRVKWKKDN
>gi|2995655|gb|AAC39016.1| [Branchiostoma floridae] gi|2995655|gb|AAC39016.1| ;E = 6.3e-38 pos:1 to 60 ; homeobox protein AmphiXlox [Branchiostoma floridae] 164
NKRTRTAYTRGQLLELEKEFHFNKYISRPRRIELAAMLNLTERHIKIWFQNRRMKWKKEQ
>gi|3005952|emb|CAA76296.1| [Lineus sanguineus] gi|3005952|emb|CAA76296.1| ;E = 2.1e-39 pos:7 to 66 ; homeodomain protein [Lineus sanguineus] 165
PKRSRTAYTSAQLVELEKEFHFNRYLCRPRRIEMAALLNLSERQIKIWFQNRRMKYKKDQ
>gi|30352212|gb|AAP31871.1| [Rattus sp.] gi|30352212|gb|AAP31871.1| ;E = 4.8e-38 pos:1 to 60 ; Hox D|Hox 4 [Rattus sp ] 166
SKRVRTAYTSAQLVELEKEFHFNRYLCRPRRVEMANLLNLTERQIKIWFQNRRMKYKKDQ
>gi|30585409|gb|AAP36977.1| [synthetic construct] gi|30585409|gb|AAP36977.1| ;E = 3.2e-38 pos:191 to 250 ; Homo sapiens homeo box A3 [synthetic construct] gi|61370826|gb|AAX43558 1| homeobox A3 [synthetic construct] gi|61370831|gb|AAX43559 1| homeobox A3 [synthetic construct] 167
SKRARTAYTSAQLVELEKEFHFNRYLCRPRRVEMANLLNLTERQIKIWFQNRRMKYKKDQ
>gi|313253|emb|CAA51975.1| [Mus musculus] gi|313253|emb|CAA51975.1| ;E = 4.8e-38 pos:179 to 238 ; homeobox containing protein [Mus musculus] 168
SKRVRTAYTSAQLVELEKEFHFNRYLCRPRRVEMANLLNLTERQIKIWFQNRRMKYKKDQ
>gi|3150080|emb|CAA06645.1| [Cupiennius salei] gi|3150080|emb|CAA06645.1| ;E = 4e-38 pos:210 to 269 ; hox3 [Cupiennius salei] 169
AKRARTAYTSAQLVELEKEFHFNRYLCRPRRIEMANLLNLSERQIKIWFQNRRMKYKKEQ
>gi|32263873|gb|AAG37795.2|AF020962_1 [Nematostella vectensis] gi|32263873|gb|AAG37795.2|AF020962_1 ;E = 5.7e-35 pos:46 to 105 ; Hox type homeodomain protein [Nematostella vectensis] 170
TKRYRTSYTNRQLLELEKEFHYNKYLCGTRRRELANAMKLTERQVKVWFQNRRMKLKKDE
>gi|3417239|emb|CAA64691.1| [Girardia tigrina] gi|3417239|emb|CAA64691.1| ;E = 1.3e-33 pos:73 to 132 ; homeodomain protein [Girardia tigrina] 171
SKRCRSAYTNNQLVELEKEFHYNNYLARGRRTELSKQLLLTERQVKIWFQNRRMKQKKEK
>gi|34484447|gb|AAQ72846.1| [Sphoeroides nephelus] gi|34484447|gb|AAQ72846.1| ;E = 4.8e-36 pos:13 to 72 ; HoxB3b [Sphoeroides nephelus] 172
SKRTRTAYTSAQLVELEKEFHFSRYLCRPRRVEMASLLNLQERQIKIWFQNRRMKQKKDE
>gi|34855295|ref|XP_213633.2| [Rattus norvegicus] gi|34855295|ref|XP_213633.2| ;E = 4.8e-38 pos:194 to 253 ; PREDICTED similar to homeobox D3 [Rattus norvegicus] 173
SKRVRTAYTSAQLVELEKEFHFNRYLCRPRRVEMANLLNLTERQIKIWFQNRRMKYKKDQ
>gi|3641285|gb|AAC36332.1| [Archegozetes longisetosus] gi|3641285|gb|AAC36332.1| ;E = 1.3e-35 pos:1 to 60 ; Hox 3 [Archegozetes longisetosus] 174
AKRARTAYTSSQLVELEKEFHTSRYLCRPRRIEMASLLKLSERQIKIWFQNRRMKFKKEQ
>gi|37528843|gb|AAQ92347.1| [Pleurodeles waltl] gi|37528843|gb|AAQ92347.1| ;E = 3.2e-38 pos:166 to 225 ; transcription factor HoxB3 [Pleurodeles waltl] 175
SKRARTAYTSAQLVELEKEFHFNRYLCRPRRVEMANLLSLSERQIKIWFQNRRMKYKKDQ
>gi|38016619|gb|AAR07643.1| [Ptychodera flava] gi|38016619|gb|AAR07643.1| ;E = 5.8e-37 pos:148 to 207 ; transcription factor Lox1 [Ptychodera flava] 176
NKRTRTAYTRSQLLELEKEFHFNKYISRPRRIELAAMLNLTERHIKIWFQNRRMKFKKEE
>gi|38016621|gb|AAR07644.1| [Ptychodera flava] gi|38016621|gb|AAR07644.1| ;E = 5.8e-37 pos:150 to 209 ; transcription factor Lox2 [Ptychodera flava] 177
NKRTRTAYTRSQLLELEKEFHFNKYISRPRRIELAAMLNLTERHIKIWFQNRRMKFKKEE
>gi|38305291|gb|AAR16188.1| [Euprymna scolopes] gi|38305291|gb|AAR16188.1| ;E = 1.9e-36 pos:117 to 176 ; Hox class homeodomain containing protein Hox3 [Euprymna scolopes] 178
AKRARTAYTSAQLVELEKEFHFNQYLCRPRRIEMAALLNLSERQIKIWFQNRRMRFKKEK
>gi|385342|gb|AAB25676.1| [Xenopus laevis] gi|385342|gb|AAB25676.1| ;E = 3.8e-38 pos:1 to 60 ; Xhox2 7 product homeodomain [Xenopus laevis embryo Peptide Partial 66 aa] 179
SKRARTAYTNSQLVELEKEFHFNRYLCRPRRLEMAKLLNLSERQIKIWFQNRRMKFKKDH
>gi|399999|sp|P31247.1|HXB3_XENLA [Xenopus laevis] gi|399999|sp|P31247.1|HXB3_XENLA ;E = 6.6e-38 pos:1 to 60 ; RecName Full Homeobox protein Hox B3 AltName Full XlHox 2 7 gi|214260|gb|AAA49751 1| homeobox protein 180
SKRARTAYTSAQLVELEKEFHFNRYLCRPRRVEMANLLNLSERQIKIWFQNRRMKYKKDQ
>gi|404058|gb|AAA37855.1| [Mus musculus] gi|404058|gb|AAA37855.1| ;E = 4.8e-38 pos:13 to 72 ; includes homeodomain 181
SKRVRTAYTSAQLVELEKEFHFNRYLCRPRRVEMANLLNLTERQIKIWFQNRRMKYKKDQ
>gi|41581554|gb|AAS07618.1| [Perionyx excavatus] gi|41581554|gb|AAS07618.1| ;E = 8.9e-30 pos:42 to 94 ; homeobox protein Hox3a [Perionyx excavatus] 182
SKRTRTAYSSSQLVELEKEFHFNRYLCRPRRIEMASMLKLSERQIKIWFQNRR
>gi|4204923|gb|AAD10852.1| [Homo sapiens] gi|4204923|gb|AAD10852.1| ;E = 2.2e-36 pos:188 to 247 ; hox homeobox transcription factor HOXB3 [Homo sapiens] 183
SKRARTAYTSAHVVELEKEFHFNRYLCRPRRVEMANLLNLSERQIKIWFQNRRMKYKKDQ
>gi|42495111|gb|AAS17754.1| [Thermobia domestica] gi|42495111|gb|AAS17754.1| ;E = 2.1e-29 pos:1 to 51 ; homeodomain transcription factor Hox3 zen [Thermobia domestica] 184
SAQLVELEKEFHFNRYLCRPRRIEMAALLNLTERQIKIWFQNRRMKYKKEQ
>gi|45383083|ref|NP_989879.1| [Gallus gallus] gi|45383083|ref|NP_989879.1| ;E = 3.2e-38 pos:173 to 232 ; homeobox A3 [Gallus gallus] gi|3201973|gb|AAC19377 1| homeodomain protein HOXD 3 [Gallus gallus] 185
SKRARTAYTSAQLVELEKEFHFNRYLCRPRRVEMANLLNLTERQIKIWFQNRRMKYKKDQ
>gi|45772175|tpg|DAA05217.1| [Takifugu rubripes] gi|45772175|tpg|DAA05217.1| ;E = 6.6e-38 pos:215 to 274 ; TPA TPA_exp Hoxb3a [Takifugu rubripes] 186
SKRARTAYTSAQLVELEKEFHFNRYLCRPRRVEMANLLNLSERQIKIWFQNRRMKYKKDQ
>gi|4585806|emb|CAB40893.1| [Megaselia abdita] gi|4585806|emb|CAB40893.1| ;E = 4.2e-31 pos:51 to 110 ; zerknuellt protein [Megaselia abdita] 187
TKRSRTAFTSIQLLELENEFKKNKYLNRPRRIEISLRLSLSERQVKIWFQNRRMKSKKDR
>gi|46048894|ref|NP_990074.1| [Gallus gallus] gi|46048894|ref|NP_990074.1| ;E = 6.6e-38 pos:159 to 218 ; homeobox B3 [Gallus gallus] gi|1708352|sp|P23682 2|HXB3_CHICK RecName Full Homeobox protein Hox B3 AltName Full Chox 2 7 gi|443794|emb|CAA52613 1| HOX(B3) (CHOX 2 7) [Gallus gallus] 188
SKRARTAYTSAQLVELEKEFHFNRYLCRPRRVEMANLLNLSERQIKIWFQNRRMKYKKDQ
>gi|46275824|ref|NP_034582.1| [Mus musculus] gi|46275824|ref|NP_034582.1| ;E = 3.2e-38 pos:192 to 251 ; homeobox A3 [Mus musculus] gi|2811092|sp|P02831 2|HXA3_MOUSE RecName Full Homeobox protein Hox A3 AltName Full Hox 1 5 AltName Full MO 10 gi|1888441|emb|CAA72404 1| homeobox containing transcription factor [Mus musculus] gi|66794501|gb|AAH96612 1| Homeo box A3 [Mus musculus] gi|148666235|gb|EDK98651 1| homeobox A3 isoform CRA_a [Mus musculus] gi|148666236|gb|EDK98652 1| homeobox A3 isoform CRA_a [Mus musculus] 189
SKRARTAYTSAQLVELEKEFHFNRYLCRPRRVEMANLLNLTERQIKIWFQNRRMKYKKDQ
>gi|47213841|emb|CAG00645.1| [Tetraodon nigroviridis] gi|47213841|emb|CAG00645.1| ;E = 5e-31 pos:96 to 155 ; unnamed protein product [Tetraodon nigroviridis] 190
SKRTRTAYTSAQLVELEKEFHFSRYLCRPRRVEMAGLLNLQERQIKIWFPHRRLKPKKGE
>gi|47223354|emb|CAG04215.1| [Tetraodon nigroviridis] gi|47223354|emb|CAG04215.1| ;E = 2.6e-36 pos:137 to 196 ; unnamed protein product [Tetraodon nigroviridis] 191
NKRTRTAYTRAQLLELEKEFLFNRYISRPRRVELALTLNLTERHIKIWFQNRRMKWKKEE
>gi|4760766|dbj|BAA77402.1| [Dugesia japonica] gi|4760766|dbj|BAA77402.1| ;E = 1.3e-33 pos:51 to 110 ; PLOX2 Dj [Dugesia japonica] 192
SKRCRSAYTNNQLVELEKEFHYNNYLARGRRTELSKQLLLTERQVKIWFQNRRMKQKKEK
>gi|47971134|dbj|BAD22524.1| [Lethenteron japonicum] gi|47971134|dbj|BAD22524.1| ;E = 1.2e-38 pos:10 to 69 ; LjHox3d Homeobox [Lethenteron japonicum] 193
SKRARTAYTSAQLVELEKEFHFNRYLCRPRRVEMANLLNLTERQIKIWFQNRRMKYKKDH
>gi|487337|gb|AAB60683.1| [Mus musculus] gi|487337|gb|AAB60683.1| ;E = 4.8e-38 pos:179 to 238 ; homeobox containing protein [Mus musculus] gi|1398929|gb|AAC52779 1| Hoxd3 gene product gi|1398931|gb|AAC52780 1| Hoxd3 gene product gi|74210733|dbj|BAE23694 1| unnamed protein product [Mus musculus] gi|1090526|prf||2019256A Hox D3 protein 194
SKRVRTAYTSAQLVELEKEFHFNRYLCRPRRVEMANLLNLTERQIKIWFQNRRMKYKKDQ
>gi|4894655|gb|AAD32576.1|AF124592_1 [Cassiopea xamachana] gi|4894655|gb|AAD32576.1|AF124592_1 ;E = 7.7e-33 pos:93 to 152 ; Scox 2 homeodomain protein [Cassiopea xamachana] 195
SKRIRTAYTSIQLLELEKEFQNNRYLSRLRRIQIAAMLDLTEKQVKIWFQNRRVKWKKDK
>gi|5081330|gb|AAD39349.1|AF085283_1 [Nematostella vectensis] gi|5081330|gb|AAD39349.1|AF085283_1 ;E = 1.3e-32 pos:128 to 187 ; hox2 protein [Nematostella vectensis] 196
SKRIRTAYTSMQLLELEKEFSQNRYLSRLRRIQIAALLDLSEKQVKIWFQNRRVKWKKDK
>gi|545155|gb|AAB29802.1| [Notophthalmus viridescens] gi|545155|gb|AAB29802.1| ;E = 3.1e-37 pos:1 to 60 ; homeobox gene NvHBox 2 7 product type 1 homeodomain [Notophthalmus viridescens newts tail Peptide Partial 60 aa] 197
SKRAATAYTSAQLVELEKEFHFNRYLCRPRRVEMANLLSLTERQIKIWFQNRRMKYKKDQ
>gi|553929|gb|AAA37846.1| [Mus musculus] gi|553929|gb|AAA37846.1| ;E = 7.6e-38 pos:44 to 103 ; homeobox mh23 related protein 198
SKRVRTTYTSAQLVELEKEFHFNRYLCRPRRVEMANLLNLTERQIKIWFQNRRMKYKKDQ
>gi|55628352|ref|XP_527698.1| [Pan troglodytes] gi|55628352|ref|XP_527698.1| ;E = 3.2e-38 pos:191 to 250 ; PREDICTED similar to Homeobox protein Hox A3 (Hox 1E) isoform 6 [Pan troglodytes] gi|114612522|ref|XP_001162341 1| PREDICTED similar to Homeobox protein Hox A3 (Hox 1E) isoform 1 [Pan troglodytes] gi|114612524|ref|XP_001162377 1| PREDICTED similar to Homeobox protein Hox A3 (Hox 1E) isoform 2 [Pan troglodytes] gi|114612527|ref|XP_001162460 1| PREDICTED similar to Homeobox protein Hox A3 (Hox 1E) isoform 3 [Pan troglodytes] gi|114612529|ref|XP_001162505 1| PREDICTED similar to Homeobox protein Hox A3 (Hox 1E) isoform 4 [Pan troglodytes] gi|114612531|ref|XP_001162547 1| PREDICTED similar to Homeobox protein Hox A3 (Hox 1E) isoform 5 [Pan troglodytes] 199
SKRARTAYTSAQLVELEKEFHFNRYLCRPRRVEMANLLNLTERQIKIWFQNRRMKYKKDQ
>gi|5596510|gb|AAD45588.1|AF144673_1 [Lingula anatina] gi|5596510|gb|AAD45588.1|AF144673_1 ;E = 4.5e-38 pos:8 to 67 ; Hox3 homeodomain protein [Lingula anatina] 200
TKRARTAYTSAQLVELEKEFHFNRYLCRPRRIEMAALLNLTERQIKIWFQNRRMKHAKRN
>gi|5669117|gb|AAD46168.1|AF151665_1 [Neanthes virens] gi|5669117|gb|AAD46168.1|AF151665_1 ;E = 1.2e-37 pos:32 to 91 ; Hox3 homeobox protein [Nereis virens] 201
SKRARTAYNSAQLVELEKEFHFNRYLCRPRRIEMAALLSLSERQIKIWFQNRRMKYKKDQ
>gi|5916192|gb|AAD55934.1|AF163858_1 [Chaetopterus variopedatus] gi|5916192|gb|AAD55934.1|AF163858_1 ;E = 1.2e-38 pos:139 to 198 ; homeoprotein CH Hox3 [Chaetopterus variopedatus] 202
SKRARTAYTSAQLVELEKEFHFNRYLCRPRRIEMAALLNLTERQIKIWFQNRRMKYKKEQ
>gi|59860648|gb|AAX09761.1| [Perionyx excavatus] gi|59860648|gb|AAX09761.1| ;E = 3e-26 pos:1 to 53 ; homeodomain transcription factor Xlox [Perionyx excavatus] 203
NKRTRTAYTRAQLLELEKEFHFDKYISRPRRVELAGLLNLTERHIKIWFQNRR
>gi|6015517|emb|CAB57800.1| [Gallus gallus] gi|6015517|emb|CAB57800.1| ;E = 6.7e-38 pos:32 to 91 ; OX2 7 [Gallus gallus] 204
SKRARTAYTSAQLVELEKEFHFNRYLCRPRRVEMANLLNLSERQIKIWFQNRRMKYKKDE
>gi|60392404|sp|O42368.3|HXB3A_DANRE [Danio rerio] gi|60392404|sp|O42368.3|HXB3A_DANRE ;E = 6.6e-38 pos:180 to 239 ; RecName Full Homeobox protein Hox B3a Short Hox B3 gi|26984639|emb|CAD59116 1| SI dZ254O17 6 (homeo box protein B3a) [Danio rerio] gi|27817786|emb|CAD61096 1| Hoxb3a protein [Danio rerio] gi|45772167|tpg|DAA05213 1| TPA_exp Hoxb3a variant 1 [Danio rerio] gi|45772169|tpg|DAA05214 1| TPA_exp Hoxb3a variant 2 [Danio rerio] 205
SKRARTAYTSAQLVELEKEFHFNRYLCRPRRVEMANLLNLSERQIKIWFQNRRMKYKKDQ
>gi|60392413|sp|Q8AWZ2.1|HXA3A_DANRE [Danio rerio] gi|60392413|sp|Q8AWZ2.1|HXA3A_DANRE ;E = 3.2e-38 pos:163 to 222 ; RecName Full Homeobox protein Hox A3a gi|23503779|emb|CAD52134 1| SI dZ227P06 1 (homeo box A3a) [Danio rerio] gi|49904267|gb|AAH76469 1| Hoxa3a protein [Danio rerio] gi|94733691|emb|CAK10851 1| homeo box A3a [Danio rerio] 206
SKRARTAYTSAQLVELEKEFHFNRYLCRPRRVEMANLLNLTERQIKIWFQNRRMKYKKDQ
>gi|60678589|gb|AAX33665.1| [Drosophila buzzatii] gi|60678589|gb|AAX33665.1| ;E = 1.6e-30 pos:89 to 148 ; Dbuz zen PA [Drosophila buzzatii] 207
LKRSRTAFTSVQLVELENEFKSNMYLYRTRRIEIAQRLSLCERQVKIWFQNRRMKFKKDI
>gi|62857599|ref|NP_001015971.1| [Xenopus (Silurana) tropicalis] gi|62857599|ref|NP_001015971.1| ;E = 6.6e-38 pos:156 to 215 ; homeobox B3 [Xenopus (Silurana) tropicalis] gi|89271899|emb|CAJ82652 1| homeo box B3 [Xenopus (Silurana) tropicalis] gi|134026018|gb|AAI35407 1| Homeobox B3 [Xenopus tropicalis] 208
SKRARTAYTSAQLVELEKEFHFNRYLCRPRRVEMANLLNLSERQIKIWFQNRRMKYKKDQ
>gi|62958645|gb|AAY23648.1| [Oreochromis niloticus] gi|62958645|gb|AAY23648.1| ;E = 6.6e-38 pos:22 to 81 ; Hox protein [Oreochromis niloticus] 209
SKRARTAYTSAQLVELEKEFHFNRYLCRPRRVEMANLLNLSERQIKIWFQNRRMKYKKDQ
>gi|62958662|gb|AAY23653.1| [Oreochromis niloticus] gi|62958662|gb|AAY23653.1| ;E = 4.1e-36 pos:15 to 74 ; Hox protein [Oreochromis niloticus] 210
SKRTRTAYTSAQLVELEKEFHFSRYLCRPRRVEMAGLLNLHERQIKIWFQNRRMKQKKDQ
>gi|62958671|gb|AAY23656.1| [Oreochromis niloticus] gi|62958671|gb|AAY23656.1| ;E = 5.7e-36 pos:16 to 75 ; Hox protein [Oreochromis niloticus] 211
VKRERTAFTNNQLLELEKEFHFSPYLCRPRRLEMAAGLQLTDRQVKIWFQNRRMRYKKEQ
>gi|62958699|gb|AAY23665.1| [Oreochromis niloticus] gi|62958699|gb|AAY23665.1| ;E = 4.8e-38 pos:12 to 71 ; Hox protein [Oreochromis niloticus] 212
SKRVRTAYTSAQLVELEKEFHFNRYLCRPRRVEMANLLNLTERQIKIWFQNRRMKYKKDQ
>gi|6434806|emb|CAB61208.1| [Schistocerca gregaria] gi|6434806|emb|CAB61208.1| ;E = 3.6e-36 pos:61 to 120 ; group 3 homeodomain protein [Schistocerca gregaria] 213
SKRARTAYTSQQLIELEKEFSINRYLCRPRRIELAAQLGLTERQIKIWFQNRRMKYKKEK
>gi|66793386|ref|NP_571192.2| [Danio rerio] gi|66793386|ref|NP_571192.2| ;E = 6.6e-38 pos:180 to 239 ; homeo box B3a [Danio rerio] gi|66267386|gb|AAH95559 1| Homeo box B3a [Danio rerio] 214
SKRARTAYTSAQLVELEKEFHFNRYLCRPRRVEMANLLNLSERQIKIWFQNRRMKYKKDQ
>gi|70569907|dbj|BAE06500.1| [Ciona intestinalis] gi|70569907|dbj|BAE06500.1| ;E = 2.4e-38 pos:367 to 426 ; transcription factor protein [Ciona intestinalis] 215
SKRERTAYTNSQLVELEKEFHFSHYLCRPRRIELAQGLGLTERQIKIWFQNRRMKFKKEQ
>gi|7122|emb|CAA45909.1| [Hydra viridis] gi|7122|emb|CAA45909.1| ;E = 1e-32 pos:177 to 236 ; cnox2 [Hydra viridis] 216
SKRIRTAYTSIQLLELEKEFQNNRYLSRLRRIQIAAILDLTEKQVKIWFQNRRVKWKKDK
>gi|7322065|gb|AAB35375.2| [Hirudo medicinalis] gi|7322065|gb|AAB35375.2| ;E = 4.1e-33 pos:10 to 69 ; homeobox protein [Hirudo medicinalis] 217
NKRTRTAYSRAQLLELEKEFHYDKYISRPRRLELAASLNLTECHIKIWFQNRRMKWEKFE
>gi|73976155|ref|XP_864544.1| [Canis lupus familiaris] gi|73976155|ref|XP_864544.1| ;E = 3.2e-38 pos:192 to 251 ; PREDICTED similar to homeobox A3 protein isoform a isoform 2 [Canis familiaris] 218
SKRARTAYTSAQLVELEKEFHFNRYLCRPRRVEMANLLNLTERQIKIWFQNRRMKYKKDQ
>gi|73976157|ref|XP_539485.2| [Canis lupus familiaris] gi|73976157|ref|XP_539485.2| ;E = 3.2e-38 pos:164 to 223 ; PREDICTED similar to homeobox A3 protein isoform a isoform 1 [Canis familiaris] 219
SKRARTAYTSAQLVELEKEFHFNRYLCRPRRVEMANLLNLTERQIKIWFQNRRMKYKKDQ
>gi|74004892|ref|XP_545539.2| [Canis lupus familiaris] gi|74004892|ref|XP_545539.2| ;E = 4.8e-38 pos:193 to 252 ; PREDICTED similar to homeo box D3 [Canis familiaris] 220
SKRVRTAYTSAQLVELEKEFHFNRYLCRPRRVEMANLLNLTERQIKIWFQNRRMKYKKDQ
>gi|74096089|ref|NP_001027669.1| [Ciona intestinalis] gi|74096089|ref|NP_001027669.1| ;E = 2.4e-38 pos:367 to 426 ; homeoprotein 3 [Ciona intestinalis] gi|4583562|emb|CAB40561 1| homeoprotein [Ciona intestinalis] 221
SKRERTAYTNSQLVELEKEFHFSHYLCRPRRIELAQGLGLTERQIKIWFQNRRMKFKKEQ
>gi|74267505|dbj|BAE44251.1| [Oryzias latipes] gi|74267505|dbj|BAE44251.1| ;E = 3.2e-38 pos:168 to 227 ; hoxA3a [Oryzias latipes] gi|83016931|dbj|BAE53463 1| hoxA3a [Oryzias latipes] 222
SKRARTAYTSAQLVELEKEFHFNRYLCRPRRVEMANLLNLTERQIKIWFQNRRMKYKKDQ
>gi|74267535|dbj|BAE44266.1| [Oryzias latipes] gi|74267535|dbj|BAE44266.1| ;E = 6.6e-38 pos:207 to 266 ; hoxB3a [Oryzias latipes] gi|83016946|dbj|BAE53473 1| hoxB3a [Oryzias latipes] 223
SKRARTAYTSAQLVELEKEFHFNRYLCRPRRVEMANLLNLSERQIKIWFQNRRMKYKKDQ
>gi|74267551|dbj|BAE44274.1| [Oryzias latipes] gi|74267551|dbj|BAE44274.1| ;E = 1e-36 pos:97 to 156 ; hoxB3b [Oryzias latipes] gi|83016958|dbj|BAE53483 1| hoxB3b [Oryzias latipes] 224
SKRTRTAYTSAQLVELEKEFHFSRYLCRPRRVEMASLLNLNERQIKIWFQNRRMKQKKDQ
>gi|7573265|emb|CAB87555.1| [Hydra vulgaris] gi|7573265|emb|CAB87555.1| ;E = 1e-32 pos:181 to 240 ; cnox 2 homeoprotein [Hydra vulgaris] 225
SKRIRTAYTSIQLLELEKEFQNNRYLSRLRRIQIAAILDLTEKQVKIWFQNRRVKWKKDK
>gi|790878|gb|AAB17627.1| [Polycelis nigra] gi|790878|gb|AAB17627.1| ;E = 3.8e-34 pos:11 to 70 ; homeodomain protein [Polycelis nigra] 226
SKRCRSAYTNNQLVELEKEFHFNNYLARGRRAELSKQLLLTERQVKIWFQNRRMKQKKEK
>gi|807874|emb|CAA48417.1| [Drosophila sp.] gi|807874|emb|CAA48417.1| ;E = 2.7e-33 pos:43 to 102 ; z2 [Drosophila sp ] 227
SKRSRTAFSSLQLIELEREFHLNKYLARTRRIEISQRLALTERQVKIWFQNRRMKLKKST
>gi|8132099|gb|AAF73216.1| [Parasteatoda tepidariorum] gi|8132099|gb|AAF73216.1| ;E = 4.5e-28 pos:2 to 52 ; hox 3 [Achaearanea tepidarorum] 228
RARTAYTSAQLVELEKEFHFNRYLCRPRRIEMASLLNLTERQIKIWFQNRR
>gi|82621575|gb|ABB86459.1| [Nematostella vectensis] gi|82621575|gb|ABB86459.1| ;E = 1.3e-32 pos:1 to 60 ; GSX ANTP class homeobox protein [Nematostella vectensis] gi|110339003|gb|ABG67765 1| GSX [Nematostella vectensis] 229
SKRIRTAYTSMQLLELEKEFSQNRYLSRLRRIQIAALLDLSEKQVKIWFQNRRVKWKKDK
>gi|82621583|gb|ABB86463.1| [Nematostella vectensis] gi|82621583|gb|ABB86463.1| ;E = 6.5e-38 pos:1 to 60 ; anthox8a ANTP class homeobox protein [Nematostella vectensis] gi|83728469|gb|ABC41924 1| anthox8b ANTP class homeobox protein [Nematostella vectensis] gi|110338991|gb|ABG67759 1| HOXDa [Nematostella vectensis] gi|110338993|gb|ABG67760 1| HOXDb [Nematostella vectensis] 230
SKRHRTSYTNKQLLELEKEFHFNKYLCSSRRREISKALQLTERQVKIWFQNRRMKWKKDE
>gi|82621607|gb|ABB86475.1| [Nematostella vectensis] gi|82621607|gb|ABB86475.1| ;E = 5.7e-35 pos:1 to 60 ; anthox7 ANTP class homeobox protein [Nematostella vectensis] 231
TKRYRTSYTNRQLLELEKEFHYNKYLCGTRRRELANAMKLTERQVKVWFQNRRMKLKKDE
>gi|82621627|gb|ABB86485.1| [Nematostella vectensis] gi|82621627|gb|ABB86485.1| ;E = 1.7e-37 pos:1 to 60 ; NVHD060 ANTP class homeobox protein [Nematostella vectensis] gi|110338987|gb|ABG67757 1| HOXB [Nematostella vectensis] 232
SDKNRTIYSTRQLVELEKEFHYNRYLCRPRRIEIAQSLELTEKQVKIWFQNRRMKWKKEN
>gi|83272159|gb|ABC00746.1| [Hydractinia symbiolongicarpus] gi|83272159|gb|ABC00746.1| ;E = 5.4e-33 pos:187 to 246 ; Cnox 2 [Hydractinia symbiolongicarpus] 233
VKRIRTAYTSIQLLELEKEFQNNRYLSRLRRIQIAAMLDLTEKQVKIWFQNRRVKWKKDK
>gi|83415604|gb|ABC17998.1| [Oncopeltus fasciatus] gi|83415604|gb|ABC17998.1| ;E = 2.6e-37 pos:32 to 91 ; predicted zerknuellt protein [Oncopeltus fasciatus] 234
AKRARTAYTSIQLVELEKEFHFNRYLCRPRRIEMATQLRLSERQIKIWFQNRRMKYKKER
>gi|83763566|emb|CAI38829.1| [Hydra viridis] gi|83763566|emb|CAI38829.1| ;E = 1e-32 pos:182 to 241 ; cnox 2 homeoprotein [Hydra viridis] 235
SKRIRTAYTSIQLLELEKEFQNNRYLSRLRRIQIAAILDLTEKQVKIWFQNRRVKWKKDK
>gi|84105096|gb|ABC54588.1| [Episyrphus balteatus] gi|84105096|gb|ABC54588.1| ;E = 2.5e-33 pos:50 to 109 ; zerknullt [Episyrphus balteatus] 236
CKRARTAFSSNQLIQLEREFHTNKYLCRPRRIEISQRLELSERQVKIWFQNRRMKSKKDA
>gi|84570137|ref|NP_002137.4| [Homo sapiens] gi|84570137|ref|NP_002137.4| ;E = 6.6e-38 pos:188 to 247 ; homeobox B3 [Homo sapiens] gi|215274007|sp|P14651 2|HXB3_HUMAN RecName Full Homeobox protein Hox B3 AltName Full Hox 2G AltName Full Hox 2 7 gi|158255800|dbj|BAF83871 1| unnamed protein product [Homo sapiens] gi|189054741|dbj|BAG37563 1| unnamed protein product [Homo sapiens] gi|208966498|dbj|BAG73263 1| homeobox B3 [synthetic construct] gi|225000020|gb|AAI72242 1| Homeobox B3 [synthetic construct] gi|225000910|gb|AAI72550 1| Homeobox B3 [synthetic construct] 237
SKRARTAYTSAQLVELEKEFHFNRYLCRPRRVEMANLLNLSERQIKIWFQNRRMKYKKDQ
>gi|90650|pir||C29585 [Mus musculus] gi|90650|pir||C29585 ;E = 9.5e-36 pos:11 to 70 ; homeotic protein Hox 4 precursor mouse (fragment) 238
SKRARTAYTSAQLVELEKEFHFNRYFVRPRRVEMANLLNLSERQIKIWFQNRRMKYKKDQ
>gi|930068|emb|CAA34297.1| [Homo sapiens] gi|930068|emb|CAA34297.1| ;E = 6.6e-38 pos:1 to 60 ; HOX 2 7 protein (66 AA) [Homo sapiens] 239
SKRARTAYTSAQLVELEKEFHFNRYLCRPRRVEMANLLNLSERQIKIWFQNRRMKYKKDQ
>gi|94482808|gb|ABF22425.1| [Takifugu rubripes] gi|94482808|gb|ABF22425.1| ;E = 4.8e-36 pos:102 to 161 ; homeobox protein HoxB3b [Takifugu rubripes] 240
SKRTRTAYTSAQLVELEKEFHFSRYLCRPRRVEMASLLNLQERQIKIWFQNRRMKQKKDE
>gi|9652097|gb|AAF91401.1|AF269156_1 [Anopheles gambiae] gi|9652097|gb|AAF91401.1|AF269156_1 ;E = 5.4e-26 pos:1 to 52 ; transcription factor zen [Anopheles gambiae] 241
KRSRTAFTSSQLVELEKEFHSNRYLCRPRRIELTRKLALTERQIKIWFQNRR
>gi|9964019|gb|AAG09805.1|AF268446_1 [Podocoryna carnea] gi|9964019|gb|AAG09805.1|AF268446_1 ;E = 9.9e-33 pos:192 to 251 ; GSX transcription factor [Podocoryne carnea] 242
AKRIRTAYTSIQLLELEKEFQNNRYLSRLRRIQIAAMLDLTEKQVKIWFQNRRVKWKKDK
>gi|9988771|gb|AAG10784.1|AF285145_1 [Sarsia sp. 'Long Island Sound'] gi|9988771|gb|AAG10784.1|AF285145_1 ;E = 2.9e-31 pos:146 to 205 ; homeodomain protein Cnox 2 [Sarsia sp Long Island Sound ] 243
SKRIRTAYTSIQLLELEKGFQNNRYLSRLRRIQIAAMLHLTEKQVKIWFQNRRVKWKKDK
>gi|10140847|ref|NP_006726.1| [Homo sapiens] gi|10140847|ref|NP_006726.1| ;E = 7.5e-41 pos:143 to 202 ; homeobox A2 [Homo sapiens] gi|114612520|ref|XP_527697 2| PREDICTED homeobox A2 [Pan troglodytes] gi|6016292|sp|O43364 1|HXA2_HUMAN RecName Full Homeobox protein Hox A2 gi|41350072|gb|AAS00375 1| unknown [Homo sapiens] gi|51094983|gb|EAL24227 1| homeo box A2 [Homo sapiens] gi|119614270|gb|EAW93864 1| homeobox A2 [Homo sapiens] gi|120660272|gb|AAI30572 1| Homeobox A2 [Homo sapiens] gi|187952389|gb|AAI36501 1| Homeobox A2 [Homo sapiens] gi|208968493|dbj|BAG74085 1| homeobox A2 [synthetic construct] 244
SRRLRTAYTNTQLLELEKEFHFNKYLCRPRRVEIAALLDLTERQVKVWFQNRRMKHKRQT
>gi|109067089|ref|XP_001092920.1| [Macaca mulatta] gi|109067089|ref|XP_001092920.1| ;E = 7.5e-41 pos:141 to 200 ; PREDICTED similar to homeobox A2 [Macaca mulatta] 245
SRRLRTAYTNTQLLELEKEFHFNKYLCRPRRVEIAALLDLTERQVKVWFQNRRMKHKRQT
>gi|11036932|gb|AAG27426.1|AF279337_1 [Oncopeltus fasciatus] gi|11036932|gb|AAG27426.1|AF279337_1 ;E = 9.5e-30 pos:37 to 86 ; proboscipedia [Oncopeltus fasciatus] 246
PRRLRTAYTNTQLLELEKEFHFNKYLCRPRRIEIAASLDLTERQVKVWFQ
>gi|110763994|ref|XP_394125.3| [Apis mellifera] gi|110763994|ref|XP_394125.3| ;E = 3.3e-43 pos:172 to 231 ; PREDICTED similar to proboscipedia CG31481 PD isoform D [Apis mellifera] 247
PRRLRTAYTNTQLLELEKEFHFNKYLCRPRRIEIAASLDLTERQVKVWFQNRRMKHKRQT
>gi|114053055|ref|NP_001040556.1| [Rattus norvegicus] gi|114053055|ref|NP_001040556.1| ;E = 9.7e-41 pos:127 to 186 ; homeo box B2 [Rattus norvegicus] gi|89475550|gb|ABD73307 1| androgen dependent epididymal homeobox like protein [Rattus norvegicus] 248
ARRLRTAYTNTQLLELEKEFHFNKYLCRPRRVEIAALLDLTERQVKVWFQNRRMKHKRQT
>gi|114666362|ref|XP_001173066.1| [Pan troglodytes] gi|114666362|ref|XP_001173066.1| ;E = 9.7e-41 pos:143 to 202 ; PREDICTED hypothetical protein [Pan troglodytes] 249
ARRLRTAYTNTQLLELEKEFHFNKYLCRPRRVEIAALLDLTERQVKVWFQNRRMKHKRQT
>gi|115494928|ref|NP_001069322.1| [Bos taurus] gi|115494928|ref|NP_001069322.1| ;E = 7.5e-41 pos:139 to 198 ; homeobox A2 [Bos taurus] gi|122145592|sp|Q0VCS4 1|HXA2_BOVIN RecName Full Homeobox protein Hox A2 gi|111307024|gb|AAI20031 1| Homeobox A2 [Bos taurus] 250
SRRLRTAYTNTQLLELEKEFHFNKYLCRPRRVEIAALLDLTERQVKVWFQNRRMKHKRQT
>gi|116574500|gb|ABK00018.1| [Saccoglossus kowalevskii] gi|116574500|gb|ABK00018.1| ;E = 7.7e-40 pos:111 to 170 ; hox 2 [Saccoglossus kowalevskii] 251
HRRVRTAFTNTQLLELEKEFHYNKYLCRPRRIEIASMLDLSERQVKVWFQNRRMKHKRQI
>gi|118102922|ref|XP_427495.2| [Gallus gallus] gi|118102922|ref|XP_427495.2| ;E = 7.5e-41 pos:40 to 99 ; PREDICTED similar to HoxB2 [Gallus gallus] 252
SRRLRTAYTNTQLLELEKEFHFNKYLCRPRRVEIAALLDLTERQVKVWFQNRRMKHKRQT
>gi|119370770|sp|Q1KL11.1|HXA2A_FUGRU [Takifugu rubripes] gi|119370770|sp|Q1KL11.1|HXA2A_FUGRU ;E = 7.5e-41 pos:137 to 196 ; RecName Full Homeobox protein Hox A2a gi|94482763|gb|ABF22383 1| homeobox protein HoxA2a [Takifugu rubripes] 253
SRRLRTAYTNTQLLELEKEFHFNKYLCRPRRVEIAALLDLTERQVKVWFQNRRMKHKRQT
>gi|119370771|sp|Q1KKZ2.1|HXA2B_FUGRU [Takifugu rubripes] gi|119370771|sp|Q1KKZ2.1|HXA2B_FUGRU ;E = 3.5e-40 pos:88 to 147 ; RecName Full Homeobox protein Hox A2b gi|94482783|gb|ABF22402 1| homeobox protein HoxA2b [Takifugu rubripes] 254
SRRLRTAYTNTQLLELEKEFHFNKYLCRPRRVEIAALLDLTEKQVKVWFQNRRMKHKRQT
>gi|121308831|dbj|BAF43722.1| [Metacrinus rotundus] gi|121308831|dbj|BAF43722.1| ;E = 4e-39 pos:141 to 200 ; transcription factor Hox2 [Metacrinus rotundus] 255
PRRARTAFTTTQLLELEKEFHYNKYLCRPRRIEIAAMLELTERQVKVWFQNRRMKQKRVA
>gi|123204398|gb|ABM73544.1| [Megalobrama amblycephala] gi|123204398|gb|ABM73544.1| ;E = 7.4e-40 pos:133 to 192 ; homeodomain protein [Megalobrama amblycephala] 256
TRRLRTAYTNTQLLELEKEFHFNKYLCRPRRVEIAALLDLTERQVKVWFQNRRMKRKRQT
>gi|123204446|gb|ABM73556.1| [Megalobrama amblycephala] gi|123204446|gb|ABM73556.1| ;E = 7.5e-41 pos:158 to 217 ; homeodomain protein [Megalobrama amblycephala] 257
SRRLRTAYTNTQLLELEKEFHFNKYLCRPRRVEIAALLDLTERQVKVWFQNRRMKHKRQT
>gi|123423|sp|P09638.1|HXB2_SALSA [Salmo salar] gi|123423|sp|P09638.1|HXB2_SALSA ;E = 2.9e-40 pos:1 to 60 ; RecName Full Homeobox protein Hox B2 AltName Full S6 gi|213802|gb|AAA49561 1| homeo box protein 258
PGRLRTAYTNTQLLELEKEFHFNKYLCRPRRVEIAALLDLTERQVKLWFQNRRMKHKRQT
>gi|126308351|ref|XP_001372942.1| [Monodelphis domestica] gi|126308351|ref|XP_001372942.1| ;E = 1.1e-40 pos:145 to 204 ; PREDICTED hypothetical protein [Monodelphis domestica] 259
ARRLRTAYTNTQLLELEKEFHFNKYLCRPRRVEIAALLDLTERQVKVWFQNRRMKHKRQN
>gi|126341825|ref|XP_001362994.1| [Monodelphis domestica] gi|126341825|ref|XP_001362994.1| ;E = 7.5e-41 pos:145 to 204 ; PREDICTED similar to adenosine deaminase acting on tRNA 1 [Monodelphis domestica] 260
SRRLRTAYTNTQLLELEKEFHFNKYLCRPRRVEIAALLDLTERQVKVWFQNRRMKHKRQT
>gi|133740634|emb|CAL91855.1| [Cupiennius salei] gi|133740634|emb|CAL91855.1| ;E = 3.3e-43 pos:21 to 80 ; proboscipedia [Cupiennius salei] 261
PRRLRTAYTNTQLLELEKEFHFNKYLCRPRRIEIAASLDLTERQVKVWFQNRRMKHKRQT
>gi|14010299|gb|AAK51940.1|AF362085_1 [Lithobius forficatus] gi|14010299|gb|AAK51940.1|AF362085_1 ;E = 4.7e-29 pos:2 to 48 ; proboscipedia 1 [Lithobius forficatus] 262
LELEKEFHFNKYLCRPRRIEIAVSLDLTERQVKVWFQNRRMKHKRQT
>gi|147905886|ref|NP_001079219.1| [Xenopus laevis] gi|147905886|ref|NP_001079219.1| ;E = 7.5e-41 pos:141 to 200 ; transcription factor Hoxa2b [Xenopus laevis] gi|11119121|gb|AAG30509 1|AF307009_1 transcription factor Hoxa2b [Xenopus laevis] gi|213623408|gb|AAI69703 1| Transcription factor Hoxa2b [Xenopus laevis] gi|213625046|gb|AAI69701 1| Transcription factor Hoxa2b [Xenopus laevis] 263
SRRLRTAYTNTQLLELEKEFHFNKYLCRPRRVEIAALLDLTERQVKVWFQNRRMKHKRQT
>gi|148223968|ref|NP_001083876.1| [Xenopus laevis] gi|148223968|ref|NP_001083876.1| ;E = 7.5e-41 pos:138 to 197 ; transcription factor Hoxa2 [Xenopus laevis] gi|11119119|gb|AAG30508 1|AF307008_1 transcription factor Hoxa2 [Xenopus laevis] gi|114108099|gb|AAI23245 1| Hoxa2 protein [Xenopus laevis] 264
SRRLRTAYTNTQLLELEKEFHFNKYLCRPRRVEIAALLDLTERQVKVWFQNRRMKHKRQT
>gi|148274182|gb|ABF18546.2| [Fundulus heteroclitus] gi|148274182|gb|ABF18546.2| ;E = 2.5e-40 pos:131 to 190 ; homeobox A2x [Fundulus heteroclitus] 265
SKRLRTAYTNTQLLELEKEFHFNKYLCRPRRVEIAALLDLTEKQVKVWFQNRRMKHKRQS
>gi|148927422|gb|ABR19830.1| [Fundulus heteroclitus] gi|148927422|gb|ABR19830.1| ;E = 2.5e-40 pos:131 to 190 ; homeobox a2x [Fundulus heteroclitus] 266
SKRLRTAYTNTQLLELEKEFHFNKYLCRPRRVEIAALLDLTEKQVKVWFQNRRMKHKRQS
>gi|148966922|gb|ABR19892.1| [Fundulus majalis] gi|148966922|gb|ABR19892.1| ;E = 2.5e-40 pos:131 to 190 ; homeobox a2x [Fundulus majalis] 267
SKRLRTAYTNTQLLELEKEFHFNKYLCRPRRVEIAALLDLTEKQVKVWFQNRRMKHKRQS
>gi|149053989|gb|EDM05806.1| [Rattus norvegicus] gi|149053989|gb|EDM05806.1| ;E = 7.5e-41 pos:142 to 201 ; homeo box B2 (predicted) [Rattus norvegicus] 268
SRRLRTAYTNTQLLELEKEFHFNKYLCRPRRVEIAALLDLTERQVKVWFQNRRMKHKRQT
>gi|14916592|sp|Q9IA20.1|HXA2_HETFR [Heterodontus francisci] gi|14916592|sp|Q9IA20.1|HXA2_HETFR ;E = 7.5e-41 pos:130 to 189 ; RecName Full Homeobox protein Hox A2 gi|7271829|gb|AAF44640 1|AF224262_2 HoxA2 [Heterodontus francisci] 269
SRRLRTAYTNTQLLELEKEFHFNKYLCRPRRVEIAALLDLTERQVKVWFQNRRMKHKRQT
>gi|149525260|ref|XP_001517118.1| [Ornithorhynchus anatinus] gi|149525260|ref|XP_001517118.1| ;E = 1.9e-40 pos:84 to 143 ; PREDICTED hypothetical protein partial [Ornithorhynchus anatinus] 270
ARRLRTAYTNTQLLELEKEFHFNKYLCRPRRVEIAALLDLTERQVKVWFQNRRMKQKRQT
>gi|149705642|ref|XP_001499478.1| [Equus caballus] gi|149705642|ref|XP_001499478.1| ;E = 7.5e-41 pos:140 to 199 ; PREDICTED similar to homeobox A2 (predicted) [Equus caballus] 271
SRRLRTAYTNTQLLELEKEFHFNKYLCRPRRVEIAALLDLTERQVKVWFQNRRMKHKRQT
>gi|150251587|gb|AAS07617.2| [Perionyx excavatus] gi|150251587|gb|AAS07617.2| ;E = 5.2e-33 pos:1 to 53 ; homeobox protein pb [Perionyx excavatus] 272
PRRLRTAYTNTQLLELEKEFHFNKYLCRPRRIEIAATLNLTERQVKIWFQNRR
>gi|154183800|gb|ABS70742.1| [Haplochromis burtoni] gi|154183800|gb|ABS70742.1| ;E = 3.5e-40 pos:149 to 208 ; Hoxa2b [Astatotilapia burtoni] 273
SRRLRTAYTNTQLLELEKEFHFNKYLCRPRRVEIAALLDLTEKQVKVWFQNRRMKHKRQT
>gi|154183827|gb|ABS70767.1| [Haplochromis burtoni] gi|154183827|gb|ABS70767.1| ;E = 7.5e-41 pos:136 to 195 ; Hoxa2a [Astatotilapia burtoni] 274
SRRLRTAYTNTQLLELEKEFHFNKYLCRPRRVEIAALLDLTERQVKVWFQNRRMKHKRQT
>gi|15450327|gb|AAK96033.1| [Tribolium castaneum] gi|15450327|gb|AAK96033.1| ;E = 3.3e-43 pos:4 to 63 ; homeodomain transcription factor Maxillopedia [Tribolium castaneum] 275
PRRLRTAYTNTQLLELEKEFHFNKYLCRPRRIEIAASLDLTERQVKVWFQNRRMKHKRQT
>gi|156181758|gb|ABU55071.1| [Oreochromis niloticus] gi|156181758|gb|ABU55071.1| ;E = 7.5e-41 pos:120 to 179 ; Hoxa2a [Oreochromis niloticus] 276
SRRLRTAYTNTQLLELEKEFHFNKYLCRPRRVEIAALLDLTERQVKVWFQNRRMKHKRQT
>gi|156181760|gb|ABU55072.1| [Oreochromis niloticus] gi|156181760|gb|ABU55072.1| ;E = 3.5e-40 pos:124 to 183 ; Hoxa2b [Oreochromis niloticus] 277
SRRLRTAYTNTQLLELEKEFHFNKYLCRPRRVEIAALLDLTEKQVKVWFQNRRMKHKRQT
>gi|156181762|gb|ABU55073.1| [Oreochromis niloticus] gi|156181762|gb|ABU55073.1| ;E = 8.3e-41 pos:89 to 148 ; Hoxb2a [Oreochromis niloticus] 278
SRRLRTAYTNTQLLELEKEFHFNKYLCRPRRVEIAALLDLTERQVKVWFQNRRMKHKRQN
>gi|156387518|ref|XP_001634250.1| [Nematostella vectensis] gi|156387518|ref|XP_001634250.1| ;E = 6.5e-38 pos:1 to 60 ; predicted protein [Nematostella vectensis] gi|156221331|gb|EDO42187 1| predicted protein [Nematostella vectensis] 279
SKRHRTSYTNKQLLELEKEFHFNKYLCSSRRREISKALQLTERQVKIWFQNRRMKWKKDE
>gi|156551129|ref|XP_001603788.1| [Nasonia vitripennis] gi|156551129|ref|XP_001603788.1| ;E = 3.3e-43 pos:218 to 277 ; PREDICTED similar to proboscipedia ortholog [Nasonia vitripennis] 280
PRRLRTAYTNTQLLELEKEFHFNKYLCRPRRIEIAASLDLTERQVKVWFQNRRMKHKRQT
>gi|157109359|ref|XP_001650635.1| [Aedes aegypti] gi|157109359|ref|XP_001650635.1| ;E = 3.3e-43 pos:9 to 68 ; hypothetical protein AaeL_AAEL015111 [Aedes aegypti] gi|108868445|gb|EAT32670 1| hypothetical protein AaeL_AAEL015111 [Aedes aegypti] 281
PRRLRTAYTNTQLLELEKEFHFNKYLCRPRRIEIAASLDLTERQVKVWFQNRRMKHKRQT
>gi|157816095|gb|ABV82066.1| [Salmo salar] gi|157816095|gb|ABV82066.1| ;E = 7.5e-41 pos:152 to 211 ; homeobox protein HoxB2aa [Salmo salar] gi|158702283|gb|ABW77481 1| homeobox protien HoxB2ab [Salmo salar] 282
SRRLRTAYTNTQLLELEKEFHFNKYLCRPRRVEIAALLDLTERQVKVWFQNRRMKHKRQT
>gi|15823114|dbj|BAB68708.1| [Mus musculus] gi|15823114|dbj|BAB68708.1| ;E = 7.5e-41 pos:13 to 72 ; homeobox protein [Mus musculus] gi|15823116|dbj|BAB68709 1| homeobox protein [Mus musculus] gi|15823118|dbj|BAB68710 1| homeobox protein [Mus musculus musculus] gi|15823120|dbj|BAB68711 1| homeobox protein [Mus musculus] gi|15823122|dbj|BAB68712 1| homeobox protein [Mus musculus] gi|15823124|dbj|BAB68713 1| homeobox protein [Mus musculus] gi|15823126|dbj|BAB68714 1| homeobox protein [Mus musculus] gi|15823128|dbj|BAB68715 1| homeobox protein [Mus musculus] gi|15823132|dbj|BAB68717 1| homeobox protein [Mus spicilegus] 283
SRRLRTAYTNTQLLELEKEFHFNKYLCRPRRVEIAALLDLTERQVKVWFQNRRMKHKRQT
>gi|15823130|dbj|BAB68716.1| [Mus musculus musculus] gi|15823130|dbj|BAB68716.1| ;E = 7.5e-41 pos:13 to 72 ; homeobox protein [Mus musculus musculus] 284
SRRLRTAYTNTQLLELEKEFHFNKYLCRPRRVEIAALLDLTERQVKVWFQNRRMKHKRQT
>gi|158296354|ref|XP_001688961.1| [Anopheles gambiae str. PEST] gi|158296354|ref|XP_001688961.1| ;E = 3.3e-43 pos:170 to 229 ; AGAP004648 PA [Anopheles gambiae str PEST] gi|157015339|gb|EDO63635 1| AGAP004648 PA [Anopheles gambiae str PEST] 285
PRRLRTAYTNTQLLELEKEFHFNKYLCRPRRIEIAASLDLTERQVKVWFQNRRMKHKRQT
>gi|158702228|gb|ABW77445.1| [Salmo salar] gi|158702228|gb|ABW77445.1| ;E = 7.5e-41 pos:137 to 196 ; homeobox protein HoxA2aa [Salmo salar] 286
SRRLRTAYTNTQLLELEKEFHFNKYLCRPRRVEIAALLDLTERQVKVWFQNRRMKHKRQT
>gi|158702271|gb|ABW77470.1| [Salmo salar] gi|158702271|gb|ABW77470.1| ;E = 7.5e-41 pos:152 to 211 ; homeobox protein HoxB2aa [Salmo salar] 287
SRRLRTAYTNTQLLELEKEFHFNKYLCRPRRVEIAALLDLTERQVKVWFQNRRMKHKRQT
>gi|165873657|gb|ABY67953.1| [Capitella sp. I Grassle & Grassle, 1976] gi|165873657|gb|ABY67953.1| ;E = 2.6e-42 pos:126 to 185 ; proboscipedia hox protein [Capitella sp I Grassle Grassle 1976] 288
PRRLRTAYTNTQLLELEKEFHFNKYLCRPRRIEIAASLDLTERQVKVWFQNRRMKFKRQT
>gi|166063962|ref|NP_036713.2| [Rattus norvegicus] gi|166063962|ref|NP_036713.2| ;E = 7.5e-41 pos:139 to 198 ; homeo box A2 [Rattus norvegicus] gi|149033365|gb|EDL88166 1| homeo box A2 [Rattus norvegicus] 289
SRRLRTAYTNTQLLELEKEFHFNKYLCRPRRVEIAALLDLTERQVKVWFQNRRMKHKRQT
>gi|167234210|ref|NP_001107807.1| [Tribolium castaneum] gi|167234210|ref|NP_001107807.1| ;E = 3.3e-43 pos:135 to 194 ; maxillopedia [Tribolium castaneum] 290
PRRLRTAYTNTQLLELEKEFHFNKYLCRPRRIEIAASLDLTERQVKVWFQNRRMKHKRQT
>gi|170029585|ref|XP_001842672.1| [Culex quinquefasciatus] gi|170029585|ref|XP_001842672.1| ;E = 3.3e-43 pos:125 to 184 ; conserved hypothetical protein [Culex quinquefasciatus] gi|167863991|gb|EDS27374 1| conserved hypothetical protein [Culex quinquefasciatus] 291
PRRLRTAYTNTQLLELEKEFHFNKYLCRPRRIEIAASLDLTERQVKVWFQNRRMKHKRQT
>gi|170649675|gb|ACB21260.1| [Callicebus moloch] gi|170649675|gb|ACB21260.1| ;E = 7.5e-41 pos:142 to 201 ; homeobox A2 (predicted) [Callicebus moloch] 292
SRRLRTAYTNTQLLELEKEFHFNKYLCRPRRVEIAALLDLTERQVKVWFQNRRMKHKRQT
>gi|17223062|gb|AAL36908.1|AF435003_1 [Lithobius atkinsoni] gi|17223062|gb|AAL36908.1|AF435003_1 ;E = 1.2e-29 pos:1 to 48 ; proboscipedia [Lithobius atkinsoni] 293
LLELEKEFHFNKYLCRPRRIEIAASLDLAERQVKVWFQNRRMKHKRQT
>gi|184185533|gb|ACC68934.1| [Rhinolophus ferrumequinum] gi|184185533|gb|ACC68934.1| ;E = 7.5e-41 pos:140 to 199 ; homeobox A2 (predicted) [Rhinolophus ferrumequinum] 294
SRRLRTAYTNTQLLELEKEFHFNKYLCRPRRVEIAALLDLTERQVKVWFQNRRMKHKRQT
>gi|187438863|gb|ACD10894.1| [Oryzias latipes] gi|187438863|gb|ACD10894.1| ;E = 7.5e-41 pos:46 to 105 ; Hoxa2a [Oryzias latipes] 295
SRRLRTAYTNTQLLELEKEFHFNKYLCRPRRVEIAALLDLTERQVKVWFQNRRMKHKRQT
>gi|187438866|gb|ACD10895.1| [Oryzias latipes] gi|187438866|gb|ACD10895.1| ;E = 7.4e-38 pos:1 to 56 ; Hoxb2a [Oryzias latipes] 296
RTAYTNTQLLELEKEFHFNKYLCRPRRVEIAALLDLTERQVKVWFQNRRMKHKRQT
>gi|18858825|ref|NP_571181.1| [Danio rerio] gi|18858825|ref|NP_571181.1| ;E = 9.7e-41 pos:133 to 192 ; homeo box A2b [Danio rerio] gi|60392401|sp|O42365 2|HXA2B_DANRE RecName Full Homeobox protein Hox A2b Short Hox A2 gi|11119123|gb|AAG30510 1|AF307010_1 transcription factor Hoxa2 [Danio rerio] gi|26984643|emb|CAD59108 1| homeo box protein A2b [Danio rerio] gi|190339418|gb|AAI62328 1| Homeo box A2b [Danio rerio] 297
TRRLRTAYTNTQLLELEKEFHFNKYLCRPRRVEIAALLDLTERQVKVWFQNRRMKHKRQT
>gi|18858833|ref|NP_571191.1| [Danio rerio] gi|18858833|ref|NP_571191.1| ;E = 7.5e-41 pos:158 to 217 ; homeo box B2a [Danio rerio] gi|60392403|sp|O42367 2|HXB2A_DANRE RecName Full Homeobox protein Hox B2a Short Hox B2 gi|3420297|gb|AAD03832 1| homeobox transcription factor [Danio rerio] gi|26984640|emb|CAD59117 1| SI dZ254O17 7 (homeo box protein B2a) [Danio rerio] gi|41944544|gb|AAH65967 1| Homeo box B2a [Danio rerio] 298
SRRLRTAYTNTQLLELEKEFHFNKYLCRPRRVEIAALLDLTERQVKVWFQNRRMKHKRQT
>gi|189044222|sp|B0VXK3.1|HXA2_CALJA [Callithrix jacchus] gi|189044222|sp|B0VXK3.1|HXA2_CALJA ;E = 7.5e-41 pos:142 to 201 ; RecName Full Homeobox protein Hox A2 gi|167427225|gb|ABZ80206 1| homeobox A2 (predicted) [Callithrix jacchus] 299
SRRLRTAYTNTQLLELEKEFHFNKYLCRPRRVEIAALLDLTERQVKVWFQNRRMKHKRQT
>gi|189044223|sp|A9L937.1|HXA2_PAPAN [Papio anubis] gi|189044223|sp|A9L937.1|HXA2_PAPAN ;E = 7.5e-41 pos:144 to 203 ; RecName Full Homeobox protein Hox A2 gi|160904216|gb|ABX52200 1| homeobox A2 (predicted) [Papio anubis] 300
SRRLRTAYTNTQLLELEKEFHFNKYLCRPRRVEIAALLDLTERQVKVWFQNRRMKHKRQT
>gi|190339416|gb|AAI62323.1| [Danio rerio] gi|190339416|gb|AAI62323.1| ;E = 9.7e-41 pos:133 to 192 ; Homeo box A2b [Danio rerio] 301
TRRLRTAYTNTQLLELEKEFHFNKYLCRPRRVEIAALLDLTERQVKVWFQNRRMKHKRQT
>gi|190576597|gb|ACE79085.1| [Sorex araneus] gi|190576597|gb|ACE79085.1| ;E = 7.5e-41 pos:142 to 201 ; homeobox A2 (predicted) [Sorex araneus] 302
SRRLRTAYTNTQLLELEKEFHFNKYLCRPRRVEIAALLDLTERQVKVWFQNRRMKHKRQT
>gi|193664414|ref|XP_001945225.1| [Acyrthosiphon pisum] gi|193664414|ref|XP_001945225.1| ;E = 6.4e-42 pos:250 to 309 ; PREDICTED similar to proboscipedia [Acyrthosiphon pisum] 303
PRRLRTAYTNTQLLELEKEFHFSKYLCRPRRIEIAASLDLTERQVKVWFQNRRMKHKRQT
>gi|193909|gb|AAA37834.1| [Mus musculus] gi|193909|gb|AAA37834.1| ;E = 7.5e-41 pos:12 to 71 ; homeobox protein 304
SRRLRTAYTNTQLLELEKEFHFNKYLCRPRRVEIAALLDLTERQVKVWFQNRRMKHKRQT
>gi|193946|gb|AAA37849.1| [Mus musculus] gi|193946|gb|AAA37849.1| ;E = 7.5e-41 pos:12 to 71 ; Hox 2 8 homeobox protein 305
SRRLRTAYTNTQLLELEKEFHFNKYLCRPRRVEIAALLDLTERQVKVWFQNRRMKHKRQT
>gi|194217065|ref|XP_001917673.1| [Equus caballus] gi|194217065|ref|XP_001917673.1| ;E = 9.7e-41 pos:144 to 203 ; PREDICTED similar to Homeobox protein Hox B2 (Hox 2H) (Hox 2 8) (K8) [Equus caballus] 306
ARRLRTAYTNTQLLELEKEFHFNKYLCRPRRVEIAALLDLTERQVKVWFQNRRMKHKRQT
>gi|194676064|ref|XP_001789503.1| [Bos taurus] gi|194676064|ref|XP_001789503.1| ;E = 9.7e-41 pos:140 to 199 ; PREDICTED similar to Homeobox protein Hox B2 (Hox 2H) (Hox 2 8) (K8) [Bos taurus] 307
ARRLRTAYTNTQLLELEKEFHFNKYLCRPRRVEIAALLDLTERQVKVWFQNRRMKHKRQT
>gi|194742038|ref|XP_001953514.1| [Drosophila ananassae] gi|194742038|ref|XP_001953514.1| ;E = 3.3e-43 pos:197 to 256 ; GF17798 [Drosophila ananassae] gi|190626551|gb|EDV42075 1| GF17798 [Drosophila ananassae] 308
PRRLRTAYTNTQLLELEKEFHFNKYLCRPRRIEIAASLDLTERQVKVWFQNRRMKHKRQT
>gi|194899125|ref|XP_001979113.1| [Drosophila erecta] gi|194899125|ref|XP_001979113.1| ;E = 3.3e-43 pos:222 to 281 ; GG10269 [Drosophila erecta] gi|190650816|gb|EDV48071 1| GG10269 [Drosophila erecta] 309
PRRLRTAYTNTQLLELEKEFHFNKYLCRPRRIEIAASLDLTERQVKVWFQNRRMKHKRQT
>gi|194899127|ref|XP_001979114.1| [Drosophila erecta] gi|194899127|ref|XP_001979114.1| ;E = 7.6e-34 pos:43 to 102 ; GG10258 [Drosophila erecta] gi|190650817|gb|EDV48072 1| GG10258 [Drosophila erecta] 310
SKRSRTAFSSHQLIELEREFHLNKYLARTRRIEISQRLALTERQVKIWFQNRRMKLKKST
>gi|195038435|ref|XP_001990663.1| [Drosophila grimshawi] gi|195038435|ref|XP_001990663.1| ;E = 3.3e-43 pos:168 to 227 ; GH19484 [Drosophila grimshawi] gi|193894859|gb|EDV93725 1| GH19484 [Drosophila grimshawi] 311
PRRLRTAYTNTQLLELEKEFHFNKYLCRPRRIEIAASLDLTERQVKVWFQNRRMKHKRQT
>gi|195110435|ref|XP_001999785.1| [Drosophila mojavensis] gi|195110435|ref|XP_001999785.1| ;E = 3.3e-43 pos:176 to 235 ; GI24721 [Drosophila mojavensis] gi|193916379|gb|EDW15246 1| GI24721 [Drosophila mojavensis] 312
PRRLRTAYTNTQLLELEKEFHFNKYLCRPRRIEIAASLDLTERQVKVWFQNRRMKHKRQT
>gi|195137700|ref|XP_002012587.1| [Drosophila mojavensis] gi|195137700|ref|XP_002012587.1| ;E = 1.9e-33 pos:23 to 82 ; GI13996 [Drosophila mojavensis] gi|193906491|gb|EDW05358 1| GI13996 [Drosophila mojavensis] 313
CKRSRTAFTSHQLLELEREFNENKYLGRPRRIGIAQRLQLTERQVKIWFQNRRMKSKKQA
>gi|195152087|ref|XP_002016968.1| [Drosophila persimilis] gi|195152087|ref|XP_002016968.1| ;E = 3.3e-43 pos:190 to 249 ; GL22046 [Drosophila persimilis] gi|194112025|gb|EDW34068 1| GL22046 [Drosophila persimilis] 314
PRRLRTAYTNTQLLELEKEFHFNKYLCRPRRIEIAASLDLTERQVKVWFQNRRMKHKRQT
>gi|195344053|ref|XP_002038605.1| [Drosophila sechellia] gi|195344053|ref|XP_002038605.1| ;E = 3.3e-43 pos:245 to 304 ; GM10530 [Drosophila sechellia] gi|194133626|gb|EDW55142 1| GM10530 [Drosophila sechellia] 315
PRRLRTAYTNTQLLELEKEFHFNKYLCRPRRIEIAASLDLTERQVKVWFQNRRMKHKRQT
>gi|195389717|ref|XP_002053521.1| [Drosophila virilis] gi|195389717|ref|XP_002053521.1| ;E = 3.3e-43 pos:173 to 232 ; GJ23937 [Drosophila virilis] gi|194151607|gb|EDW67041 1| GJ23937 [Drosophila virilis] 316
PRRLRTAYTNTQLLELEKEFHFNKYLCRPRRIEIAASLDLTERQVKVWFQNRRMKHKRQT
>gi|195446481|ref|XP_002070800.1| [Drosophila willistoni] gi|195446481|ref|XP_002070800.1| ;E = 3.3e-43 pos:197 to 256 ; GK10831 [Drosophila willistoni] gi|194166885|gb|EDW81786 1| GK10831 [Drosophila willistoni] 317
PRRLRTAYTNTQLLELEKEFHFNKYLCRPRRIEIAASLDLTERQVKVWFQNRRMKHKRQT
>gi|195498941|ref|XP_002096738.1| [Drosophila yakuba] gi|195498941|ref|XP_002096738.1| ;E = 3.3e-43 pos:193 to 252 ; GE25834 [Drosophila yakuba] gi|194182839|gb|EDW96450 1| GE25834 [Drosophila yakuba] 318
PRRLRTAYTNTQLLELEKEFHFNKYLCRPRRIEIAASLDLTERQVKVWFQNRRMKHKRQT
>gi|195568805|ref|XP_002102404.1| [Drosophila simulans] gi|195568805|ref|XP_002102404.1| ;E = 3.3e-43 pos:201 to 260 ; GD19525 [Drosophila simulans] gi|194198331|gb|EDX11907 1| GD19525 [Drosophila simulans] 319
PRRLRTAYTNTQLLELEKEFHFNKYLCRPRRIEIAASLDLTERQVKVWFQNRRMKHKRQT
>gi|195947350|ref|NP_001124326.1| [Salmo salar] gi|195947350|ref|NP_001124326.1| ;E = 7.5e-41 pos:137 to 196 ; homeobox protein HoxA2aa [Salmo salar] gi|157816049|gb|ABV82043 1| homeobox protein HoxA2aa [Salmo salar] 320
SRRLRTAYTNTQLLELEKEFHFNKYLCRPRRVEIAALLDLTERQVKVWFQNRRMKHKRQT
>gi|195963311|ref|NP_001124328.1| [Salmo salar] gi|195963311|ref|NP_001124328.1| ;E = 4.1e-40 pos:133 to 192 ; homeobox protein HoxA2b [Salmo salar] gi|157816079|gb|ABV82058 1| homeobox protein HoxA2b [Salmo salar] gi|158702258|gb|ABW77460 1| homeobox protein HoxA2b [Salmo salar] 321
SRRLRTAYTNTQLLELEKEFHFNKYLCRPRRVEIAALLNLTERQVKVWFQNRRMKHKRQT
>gi|198429593|ref|XP_002122113.1| [Ciona intestinalis] gi|198429593|ref|XP_002122113.1| ;E = 2.9e-40 pos:242 to 301 ; PREDICTED homeobox transcription factor hox2 [Ciona intestinalis] 322
SRRLRTAYTNTQLLELEKEFHYNKYLCRPRRIEIATLLDLTERQVKVWFQNRRMKHKRQQ
>gi|198453492|ref|XP_002137681.1| [Drosophila pseudoobscura pseudoobscura] gi|198453492|ref|XP_002137681.1| ;E = 3.3e-43 pos:190 to 249 ; pb [Drosophila pseudoobscura pseudoobscura] gi|198132379|gb|EDY68239 1| pb [Drosophila pseudoobscura pseudoobscura] 323
PRRLRTAYTNTQLLELEKEFHFNKYLCRPRRIEIAASLDLTERQVKVWFQNRRMKHKRQT
>gi|202070724|gb|ACH95312.1| [Otolemur garnettii] gi|202070724|gb|ACH95312.1| ;E = 7.5e-41 pos:139 to 198 ; homeobox A2 (predicted) [Otolemur garnettii] 324
SRRLRTAYTNTQLLELEKEFHFNKYLCRPRRVEIAALLDLTERQVKVWFQNRRMKHKRQT
>gi|20339625|gb|AAM19466.1|AF410908_1 [Petromyzon marinus] gi|20339625|gb|AAM19466.1|AF410908_1 ;E = 5.2e-40 pos:1 to 60 ; HoxE2 homeobox [Petromyzon marinus] 325
SKRLRTAYANTQLLELEKEFHFNKYLCRPRRVEIAALLDLTERQVKVWFQNRRMKHKRQT
>gi|212510819|gb|EEB13917.1| [Pediculus humanus corporis] gi|212510819|gb|EEB13917.1| ;E = 2e-43 pos:15 to 74 ; proboscipedia putative [Pediculus humanus corporis] 326
PRRLRTAYTNTQLLELEKEFHFNKYLCRPRRIEIAASLDLTERQVKVWFQNRRMKHKRQS
>gi|213513520|ref|NP_001133054.1| [Salmo salar] gi|213513520|ref|NP_001133054.1| ;E = 7.5e-41 pos:152 to 211 ; homeobox protein HoxB2ab [Salmo salar] gi|157816113|gb|ABV82075 1| homeobox protein HoxB2ab [Salmo salar] gi|157816131|gb|ABV82083 1| homeobox protein HoxB2ab2 [Salmo salar] 327
SRRLRTAYTNTQLLELEKEFHFNKYLCRPRRVEIAALLDLTERQVKVWFQNRRMKHKRQT
>gi|213514452|ref|NP_001135097.1| [Salmo salar] gi|213514452|ref|NP_001135097.1| ;E = 7.5e-41 pos:134 to 193 ; homeobox protein HoxA2ab [Salmo salar] gi|157816069|gb|ABV82053 1| homeobox protein HoxA2ab [Salmo salar] gi|158702248|gb|ABW77455 1| homeobox protein HoxA2ab [Salmo salar] 328
SRRLRTAYTNTQLLELEKEFHFNKYLCRPRRVEIAALLDLTERQVKVWFQNRRMKHKRQT
>gi|215506154|gb|EEC15648.1| [Ixodes scapularis] gi|215506154|gb|EEC15648.1| ;E = 3.3e-43 pos:2 to 61 ; proboscipedia putative [Ixodes scapularis] 329
PRRLRTAYTNTQLLELEKEFHFNKYLCRPRRIEIAASLDLTERQVKVWFQNRRMKHKRQT
>gi|217035823|gb|ACJ74381.1| [Branchiostoma lanceolatum] gi|217035823|gb|ACJ74381.1| ;E = 2.5e-35 pos:105 to 164 ; Hox2 [Branchiostoma lanceolatum] 330
SRRLRTVFTNTQLLELEKEFHYNKYVCKPRRKEIASFLDLNERQVKIWFQNRRMRQKRRD
>gi|217418305|gb|ACK44307.1| [Oryctolagus cuniculus] gi|217418305|gb|ACK44307.1| ;E = 2.5e-40 pos:141 to 200 ; homeobox A2 (predicted) [Oryctolagus cuniculus] 331
SRRLRTAYTNTQLLELEKEFHFNKYLCRRRRVEIAALLDLTERQVKVWFQNRRMKHKRQT
>gi|219485590|ref|XP_002239815.1| [Branchiostoma floridae] gi|219485590|ref|XP_002239815.1| ;E = 1.8e-35 pos:1 to 60 ; hypothetical protein BRAFLDRAFT_241843 [Branchiostoma floridae] gi|229298097|gb|EEN68727 1| hypothetical protein BRAFLDRAFT_241843 [Branchiostoma floridae] 332
SRRLRTVFTNTQLLELEKEFHYNKYVCKPRRKEIASYLDLNERQVKIWFQNRRMRQKRRD
>gi|220898178|gb|ACL81434.1| [Latimeria menadoensis] gi|220898178|gb|ACL81434.1| ;E = 7.5e-41 pos:133 to 192 ; HoxA2 [Latimeria menadoensis] 333
SRRLRTAYTNTQLLELEKEFHFNKYLCRPRRVEIAALLDLTERQVKVWFQNRRMKHKRQT
>gi|220898190|gb|ACL81445.1| [Latimeria menadoensis] gi|220898190|gb|ACL81445.1| ;E = 7.5e-41 pos:138 to 197 ; HoxB2 [Latimeria menadoensis] 334
SRRLRTAYTNTQLLELEKEFHFNKYLCRPRRVEIAALLDLTERQVKVWFQNRRMKHKRQT
>gi|224045294|ref|XP_002194938.1| [Taeniopygia guttata] gi|224045294|ref|XP_002194938.1| ;E = 7.5e-41 pos:140 to 199 ; PREDICTED homeobox A2 [Taeniopygia guttata] 335
SRRLRTAYTNTQLLELEKEFHFNKYLCRPRRVEIAALLDLTERQVKVWFQNRRMKHKRQT
>gi|224471029|dbj|BAH23871.1| [Balanoglossus misakiensis] gi|224471029|dbj|BAH23871.1| ;E = 1.7e-24 pos:1 to 46 ; transcription factor Hox2 [Balanoglossus misakiensis] 336
ELEKEFNYNRYLCRPRRIEIASMLELSERQVKVWFQNRRMKHKRQV
>gi|224813648|gb|ACN65053.1| [Megalobrama amblycephala] gi|224813648|gb|ACN65053.1| ;E = 7.5e-41 pos:177 to 236 ; homeo box B2a [Megalobrama amblycephala] 337
SRRLRTAYTNTQLLELEKEFHFNKYLCRPRRVEIAALLDLTERQVKVWFQNRRMKHKRQT
>gi|226446765|gb|ACO58662.1| [Oreochromis niloticus] gi|226446765|gb|ACO58662.1| ;E = 7.5e-41 pos:149 to 208 ; homeobox a2b [Oreochromis niloticus] 338
SRRLRTAYTNTQLLELEKEFHFNKYLCRPRRVEIAALLDLTERQVKVWFQNRRMKHKRQT
>gi|226446767|gb|ACO58663.1| [Oreochromis niloticus] gi|226446767|gb|ACO58663.1| ;E = 8.3e-41 pos:175 to 234 ; homeobox b2a [Oreochromis niloticus] 339
SRRLRTAYTNTQLLELEKEFHFNKYLCRPRRVEIAALLDLTERQVKVWFQNRRMKHKRQN
>gi|226822846|gb|ACO83081.1| [Dasypus novemcinctus] gi|226822846|gb|ACO83081.1| ;E = 7.5e-41 pos:140 to 199 ; homeobox A2 (predicted) [Dasypus novemcinctus] 340
SRRLRTAYTNTQLLELEKEFHFNKYLCRPRRVEIAALLDLTERQVKVWFQNRRMKHKRQT
>gi|24266677|gb|AAN52289.1| [Morone saxatilis] gi|24266677|gb|AAN52289.1| ;E = 7.5e-41 pos:176 to 235 ; Hoxb2a protein [Morone saxatilis] 341
SRRLRTAYTNTQLLELEKEFHFNKYLCRPRRVEIAALLDLTERQVKVWFQNRRMKHKRQT
>gi|27525471|emb|CAD59668.1| [Ciona intestinalis] gi|27525471|emb|CAD59668.1| ;E = 3.4e-40 pos:7 to 66 ; putative homeobox protein hox2 [Ciona intestinalis] 342
SRRLRTAYTNTQLLELEKEFHYNKYLCRPRRIEIATRLDLTERQVKVWFQNRRMKHKRQQ
>gi|28629623|gb|AAO43017.1| [Latimeria menadoensis] gi|28629623|gb|AAO43017.1| ;E = 9.4e-39 pos:12 to 71 ; HoxA2 [Latimeria menadoensis] 343
SRRLRTAYTNTQLLELEKEFHFNKYLCRPRRVEIAALLDLTGRQVRVWFQNRRMKHKRQT
>gi|28629643|gb|AAO43027.1| [Latimeria menadoensis] gi|28629643|gb|AAO43027.1| ;E = 7.5e-41 pos:47 to 106 ; HoxB2 [Latimeria menadoensis] 344
SRRLRTAYTNTQLLELEKEFHFNKYLCRPRRVEIAALLDLTERQVKVWFQNRRMKHKRQT
>gi|34304655|gb|AAQ63433.1| [Oikopleura dioica] gi|34304655|gb|AAQ63433.1| ;E = 6.7e-40 pos:1 to 60 ; Hox2 [Oikopleura dioica] 345
SRRLRTAYTNTQLIELEKEFHFNKYLCRPRRIEIASMLDLTERQVKVWFQNRRMKYKREQ
>gi|3598852|gb|AAC35935.1| [Archegozetes longisetosus] gi|3598852|gb|AAC35935.1| ;E = 2e-43 pos:1 to 60 ; proboscipedia [Archegozetes longisetosus] 346
PRRLRTAYTNTQLLELEKEFHFNKYLCRPRRIEIAASLDLTERQVKVWFQNRRMKHKRQS
>gi|37777299|dbj|BAC99311.1| [Bombyx mori] gi|37777299|dbj|BAC99311.1| ;E = 1.1e-36 pos:1 to 55 ; Hox 2 [Bombyx mori] 347
TAYTNTQLLELEKEFHFNKYLCRPRRVEIAALLDLTERQVKVWFQNRRMKHKRQT
>gi|399984|sp|P31261.1|HXA2_NOTVI [Notophthalmus viridescens] gi|399984|sp|P31261.1|HXA2_NOTVI ;E = 7.5e-41 pos:2 to 61 ; RecName Full Homeobox protein Hox A2 AltName Full NvHbox 2 8 gi|213396|gb|AAA49396 1| homeobox protein 348
SRRLRTAYTNTQLLELEKEFHFNKYLCRPRRVEIAALLDLTERQVKVWFQNRRMKHKRQT
>gi|399985|sp|P31246.1|HXA2_RAT [Rattus norvegicus] gi|399985|sp|P31246.1|HXA2_RAT ;E = 7.5e-41 pos:139 to 198 ; RecName Full Homeobox protein Hox A2 AltName Full Hox 1 11 gi|204642|gb|AAA67846 1| homeobox protein gi|262016|gb|AAB24560 1| Hox 1 11 homeobox transcription factor [rats aortic smooth muscles Peptide 372 aa] 349
SRRLRTAYTNTQLLELEKEFHFNKYLCRPRRVEIAALLDLTERQVKVWFQNRRMKHKRQT
>gi|4504465|ref|NP_002136.1| [Homo sapiens] gi|4504465|ref|NP_002136.1| ;E = 9.7e-41 pos:143 to 202 ; homeobox B2 [Homo sapiens] gi|123270|sp|P14652 1|HXB2_HUMAN RecName Full Homeobox protein Hox B2 AltName Full Hox 2H AltName Full Hox 2 8 AltName Full K8 gi|32382|emb|CAA34655 1| unnamed protein product [Homo sapiens] gi|49901881|gb|AAH74805 1| Homeobox B2 [Homo sapiens] gi|49902074|gb|AAH74806 1| Homeobox B2 [Homo sapiens] gi|119615149|gb|EAW94743 1| homeobox B2 isoform CRA_a [Homo sapiens] gi|167773151|gb|ABZ92010 1| homeobox B2 [synthetic construct] 350
ARRLRTAYTNTQLLELEKEFHFNKYLCRPRRVEIAALLDLTERQVKVWFQNRRMKHKRQT
>gi|45549028|ref|NP_476669.3| [Drosophila melanogaster] gi|45549028|ref|NP_476669.3| ;E = 3.3e-43 pos:198 to 257 ; proboscipedia isoform A [Drosophila melanogaster] gi|32470599|sp|P31264 2|HMPB_DROME RecName Full Homeotic protein proboscipedia gi|4389432|gb|AAD19802 1| homeodomain protein [Drosophila melanogaster] gi|45446405|gb|AAF54089 3| proboscipedia isoform A [Drosophila melanogaster] 351
PRRLRTAYTNTQLLELEKEFHFNKYLCRPRRIEIAASLDLTERQVKVWFQNRRMKHKRQT
>gi|45553267|ref|NP_996161.1| [Drosophila melanogaster] gi|45553267|ref|NP_996161.1| ;E = 3.3e-43 pos:188 to 247 ; proboscipedia isoform D [Drosophila melanogaster] gi|45446402|gb|AAS65118 1| proboscipedia isoform D [Drosophila melanogaster] 352
PRRLRTAYTNTQLLELEKEFHFNKYLCRPRRIEIAASLDLTERQVKVWFQNRRMKHKRQT
>gi|45553271|ref|NP_996162.1| [Drosophila melanogaster] gi|45553271|ref|NP_996162.1| ;E = 3.3e-43 pos:193 to 252 ; proboscipedia isoform C [Drosophila melanogaster] gi|45446403|gb|AAS65119 1| proboscipedia isoform C [Drosophila melanogaster] 353
PRRLRTAYTNTQLLELEKEFHFNKYLCRPRRIEIAASLDLTERQVKVWFQNRRMKHKRQT
>gi|45553273|ref|NP_996163.1| [Drosophila melanogaster] gi|45553273|ref|NP_996163.1| ;E = 3.3e-43 pos:193 to 252 ; proboscipedia isoform B [Drosophila melanogaster] gi|45446404|gb|AAS65120 1| proboscipedia isoform B [Drosophila melanogaster] 354
PRRLRTAYTNTQLLELEKEFHFNKYLCRPRRIEIAASLDLTERQVKVWFQNRRMKHKRQT
>gi|45775268|gb|AAS77231.1| [Lethenteron japonicum] gi|45775268|gb|AAS77231.1| ;E = 9e-41 pos:157 to 216 ; transcription factor Hox2 [Lethenteron japonicum] 355
SKRLRTAYTNTQLLELEKEFHFNKYLCRPRRVEIAALLDLTERQVKVWFQNRRMKHKRQT
>gi|46048762|ref|NP_990481.1| [Gallus gallus] gi|46048762|ref|NP_990481.1| ;E = 7.5e-41 pos:140 to 199 ; homeobox A2 [Gallus gallus] gi|585280|sp|Q08727 1|HXA2_CHICK RecName Full Homeobox protein Hox A2 gi|415800|emb|CAA52370 1| Hoxa2 protein [Gallus gallus] 356
SRRLRTAYTNTQLLELEKEFHFNKYLCRPRRVEIAALLDLTERQVKVWFQNRRMKHKRQT
>gi|47216996|emb|CAG01624.1| [Tetraodon nigroviridis] gi|47216996|emb|CAG01624.1| ;E = 7.5e-41 pos:173 to 232 ; unnamed protein product [Tetraodon nigroviridis] 357
SRRLRTAYTNTQLLELEKEFHFNKYLCRPRRVEIAALLDLTERQVKVWFQNRRMKHKRQT
>gi|47225512|emb|CAG11995.1| [Tetraodon nigroviridis] gi|47225512|emb|CAG11995.1| ;E = 3.4e-37 pos:1 to 56 ; unnamed protein product [Tetraodon nigroviridis] 358
RTAYTNTQLLELEKEFHFNKYLCRPRRVEIAALLDLTEKQVKVWFQNRRMKHKRQT
>gi|47229433|emb|CAF99421.1| [Tetraodon nigroviridis] gi|47229433|emb|CAF99421.1| ;E = 7.5e-41 pos:624 to 683 ; unnamed protein product [Tetraodon nigroviridis] 359
SRRLRTAYTNTQLLELEKEFHFNKYLCRPRRVEIAALLDLTERQVKVWFQNRRMKHKRQT
>gi|48476635|gb|AAT44520.1| [Oncopeltus fasciatus] gi|48476635|gb|AAT44520.1| ;E = 3.3e-43 pos:9 to 68 ; proboscipedia [Oncopeltus fasciatus] 360
PRRLRTAYTNTQLLELEKEFHFNKYLCRPRRIEIAASLDLTERQVKVWFQNRRMKHKRQT
>gi|5002500|dbj|BAA78621.1| [Branchiostoma floridae] gi|5002500|dbj|BAA78621.1| ;E = 1.8e-35 pos:106 to 165 ; AmphiHox2 [Branchiostoma floridae] 361
SRRLRTVFTNTQLLELEKEFHYNKYVCKPRRKEIASYLDLNERQVKIWFQNRRMRQKRRD
>gi|520610|emb|CAA84515.1| [Branchiostoma floridae] gi|520610|emb|CAA84515.1| ;E = 1.8e-35 pos:15 to 74 ; Hox 2 homeodomain protein [Branchiostoma floridae] gi|745775|prf||2016458B Hox 2 gene 362
SRRLRTVFTNTQLLELEKEFHYNKYVCKPRRKEIASYLDLNERQVKIWFQNRRMRQKRRD
>gi|5916190|gb|AAD55933.1|AF163857_1 [Chaetopterus variopedatus] gi|5916190|gb|AAD55933.1|AF163857_1 ;E = 1.5e-42 pos:142 to 201 ; homeoprotein CH Hox2 [Chaetopterus variopedatus] 363
PRRLRTAYTNTQLLELEKEFHFNKYLCRPRRIEIAASLDLTERQVKVWFQNRRMKFKRQS
>gi|60678584|gb|AAX33660.1| [Drosophila buzzatii] gi|60678584|gb|AAX33660.1| ;E = 3.3e-43 pos:174 to 233 ; Dbuz pb PA [Drosophila buzzatii] 364
PRRLRTAYTNTQLLELEKEFHFNKYLCRPRRIEIAASLDLTERQVKVWFQNRRMKHKRQT
>gi|60678585|gb|AAX33661.1| [Drosophila buzzatii] gi|60678585|gb|AAX33661.1| ;E = 3.3e-43 pos:169 to 228 ; Dbuz pb PC [Drosophila buzzatii] 365
PRRLRTAYTNTQLLELEKEFHFNKYLCRPRRIEIAASLDLTERQVKVWFQNRRMKHKRQT
>gi|60678586|gb|AAX33662.1| [Drosophila buzzatii] gi|60678586|gb|AAX33662.1| ;E = 3.3e-43 pos:169 to 228 ; Dbuz pb PB [Drosophila buzzatii] 366
PRRLRTAYTNTQLLELEKEFHFNKYLCRPRRIEIAASLDLTERQVKVWFQNRRMKHKRQT
>gi|60678587|gb|AAX33663.1| [Drosophila buzzatii] gi|60678587|gb|AAX33663.1| ;E = 3.3e-43 pos:164 to 223 ; Dbuz pb PD [Drosophila buzzatii] 367
PRRLRTAYTNTQLLELEKEFHFNKYLCRPRRIEIAASLDLTERQVKVWFQNRRMKHKRQT
>gi|6110592|gb|AAF03888.1|AF187068_1 [Tribolium castaneum] gi|6110592|gb|AAF03888.1|AF187068_1 ;E = 3.3e-43 pos:135 to 194 ; proboscipedia ortholog [Tribolium castaneum] 368
PRRLRTAYTNTQLLELEKEFHFNKYLCRPRRIEIAASLDLTERQVKVWFQNRRMKHKRQT
>gi|62547246|gb|AAX86466.1| [Drosophila buzzatii] gi|62547246|gb|AAX86466.1| ;E = 2e-35 pos:85 to 139 ; proboscipedia [Drosophila buzzatii] 369
PRRLRTAYTNTQLLELEKEFHFNKYLCRPRRIEIAASLDLTERQVKVWSQNRRMK
>gi|62958631|gb|AAY23644.1| [Oreochromis niloticus] gi|62958631|gb|AAY23644.1| ;E = 3.5e-40 pos:12 to 71 ; Hox protein [Oreochromis niloticus] 370
SRRLRTAYTNTQLLELEKEFHFNKYLCRPRRVEIAALLDLTEKQVKVWFQNRRMKHKRQT
>gi|62958642|gb|AAY23647.1| [Oreochromis niloticus] gi|62958642|gb|AAY23647.1| ;E = 8.3e-41 pos:15 to 74 ; Hox protein [Oreochromis niloticus] 371
SRRLRTAYTNTQLLELEKEFHFNKYLCRPRRVEIAALLDLTERQVKVWFQNRRMKHKRQN
>gi|63103212|gb|AAD46167.2|AF151664_1 [Neanthes virens] gi|63103212|gb|AAD46167.2|AF151664_1 ;E = 2.6e-42 pos:17 to 76 ; probiscipedia homeobox protein [Nereis virens] 372
PRRLRTAYTNTQLLELEKEFHFNKYLCRPRRIEIAASLDLTERQVKVWFQNRRMKFKRQT
>gi|66476104|gb|AAX63749.2| [Oncorhynchus mykiss] gi|66476104|gb|AAX63749.2| ;E = 4.1e-40 pos:118 to 177 ; HoxA2bi [Oncorhynchus mykiss] 373
SRRLRTAYTNTQLLELEKEFHFNKYLCRPRRVEIAALLNLTERQVKVWFQNRRMKHKRQT
>gi|6754230|ref|NP_034581.1| [Mus musculus] gi|6754230|ref|NP_034581.1| ;E = 7.5e-41 pos:139 to 198 ; homeobox A2 [Mus musculus] gi|399983|sp|P31245 1|HXA2_MOUSE RecName Full Homeobox protein Hox A2 AltName Full Hox 1 11 Short Hox1 11 gi|193898|gb|AAA37827 1| homeobox containing protein gi|193911|gb|AAA37835 1| homeobox protein gi|193913|gb|AAA37836 1| homeobox protein gi|109733225|gb|AAI17108 1| Homeo box A2 [Mus musculus] gi|109733995|gb|AAI17106 1| Homeo box A2 [Mus musculus] gi|148666233|gb|EDK98649 1| homeobox A2 [Mus musculus] 374
SRRLRTAYTNTQLLELEKEFHFNKYLCRPRRVEIAALLDLTERQVKVWFQNRRMKHKRQT
>gi|70569902|dbj|BAE06499.1| [Ciona intestinalis] gi|70569902|dbj|BAE06499.1| ;E = 2.9e-40 pos:3 to 62 ; transcription factor protein [Ciona intestinalis] 375
SRRLRTAYTNTQLLELEKEFHYNKYLCRPRRIEIATLLDLTERQVKVWFQNRRMKHKRQQ
>gi|71897468|gb|AAZ52558.1| [Xenopus laevis] gi|71897468|gb|AAZ52558.1| ;E = 1.3e-40 pos:46 to 105 ; transcription factor Hoxb2 [Xenopus laevis] 376
CRRLRTAYTNTQLLELEKEFHFNKYLCRPRRVEIAALLDLTERQVKVWFQNRRMKHKRQT
>gi|73913460|gb|AAZ91665.1| [Morone saxatilis] gi|73913460|gb|AAZ91665.1| ;E = 7.5e-41 pos:120 to 179 ; HoxA2a [Morone saxatilis] 377
SRRLRTAYTNTQLLELEKEFHFNKYLCRPRRVEIAALLDLTERQVKVWFQNRRMKHKRQT
>gi|73913462|gb|AAZ91666.1| [Morone saxatilis] gi|73913462|gb|AAZ91666.1| ;E = 5.5e-37 pos:127 to 184 ; HoxA2b [Morone saxatilis] 378
SRRLRTAYTNTQLLELEKEFHFNKYLCRPRRVEIAALLDLTEKQVKVWFQNRRMKHKR
>gi|73966230|ref|XP_851108.1| [Canis lupus familiaris] gi|73966230|ref|XP_851108.1| ;E = 9.7e-41 pos:139 to 198 ; PREDICTED similar to Homeobox protein Hox B2 (Hox 2H) (Hox 2 8) (K8) [Canis familiaris] 379
ARRLRTAYTNTQLLELEKEFHFNKYLCRPRRVEIAALLDLTERQVKVWFQNRRMKHKRQT
>gi|73976161|ref|XP_864580.1| [Canis lupus familiaris] gi|73976161|ref|XP_864580.1| ;E = 7.5e-41 pos:141 to 200 ; PREDICTED similar to homeobox A2 protein isoform 2 [Canis familiaris] 380
SRRLRTAYTNTQLLELEKEFHFNKYLCRPRRVEIAALLDLTERQVKVWFQNRRMKHKRQT
>gi|73976163|ref|XP_851905.1| [Canis lupus familiaris] gi|73976163|ref|XP_851905.1| ;E = 7.5e-41 pos:141 to 200 ; PREDICTED similar to homeobox A2 protein isoform 1 [Canis familiaris] 381
SRRLRTAYTNTQLLELEKEFHFNKYLCRPRRVEIAALLDLTERQVKVWFQNRRMKHKRQT
>gi|74144156|dbj|BAE22163.1| [Mus musculus] gi|74144156|dbj|BAE22163.1| ;E = 7.5e-41 pos:84 to 143 ; unnamed protein product [Mus musculus] 382
SRRLRTAYTNTQLLELEKEFHFNKYLCRPRRVEIAALLDLTERQVKVWFQNRRMKHKRQT
>gi|74267503|dbj|BAE44250.1| [Oryzias latipes] gi|74267503|dbj|BAE44250.1| ;E = 7.5e-41 pos:137 to 196 ; hoxA2a [Oryzias latipes] gi|83016932|dbj|BAE53464 1| hoxA2a [Oryzias latipes] 383
SRRLRTAYTNTQLLELEKEFHFNKYLCRPRRVEIAALLDLTERQVKVWFQNRRMKHKRQT
>gi|74267521|dbj|BAE44259.1| [Oryzias latipes] gi|74267521|dbj|BAE44259.1| ;E = 1.5e-39 pos:139 to 198 ; hoxA2b [Oryzias latipes] gi|83016940|dbj|BAE53470 1| hoxA2b [Oryzias latipes] 384
SKRLRTAYTNNQLLELEKEFHFNKYLCRPRRVEIAALLDLSEKQVKVWFQNRRMKHKRQS
>gi|74267533|dbj|BAE44265.1| [Oryzias latipes] gi|74267533|dbj|BAE44265.1| ;E = 7.5e-41 pos:160 to 219 ; hoxB2a [Oryzias latipes] gi|83016945|dbj|BAE53472 1| hoxB2a [Oryzias latipes] 385
SRRLRTAYTNTQLLELEKEFHFNKYLCRPRRVEIAALLDLTERQVKVWFQNRRMKHKRQT
>gi|74267557|dbj|BAE44277.1| [Oryzias latipes] gi|74267557|dbj|BAE44277.1| ;E = 1.1e-34 pos:96 to 155 ; hoxC3a [Oryzias latipes] gi|83016962|dbj|BAE53485 1| hoxC3a [Oryzias latipes] 386
VKRERTAFTNSQLLELEKEFHFSPYLCRRRRLEMAAGLQLTDQQVKIWFQNRRMRHKNKN
>gi|7599|emb|CAA45272.1| [Drosophila melanogaster] gi|7599|emb|CAA45272.1| ;E = 3.3e-43 pos:198 to 257 ; proboscipedia [Drosophila melanogaster] gi|8376|emb|CAA45271 1| proboscipedia [Drosophila melanogaster] gi|248601|gb|AAA08526 1| proboscipedia [Drosophila melanogaster] 387
PRRLRTAYTNTQLLELEKEFHFNKYLCRPRRIEIAASLDLTERQVKVWFQNRRMKHKRQT
>gi|76644445|ref|XP_887295.1| [Bos taurus] gi|76644445|ref|XP_887295.1| ;E = 9.7e-41 pos:140 to 199 ; PREDICTED similar to Homeobox protein Hox B2 (Hox 2H) (Hox 2 8) (K8) isoform 5 [Bos taurus] 388
ARRLRTAYTNTQLLELEKEFHFNKYLCRPRRVEIAALLDLTERQVKVWFQNRRMKHKRQT
>gi|8132093|gb|AAF73213.1| [Parasteatoda tepidariorum] gi|8132093|gb|AAF73213.1| ;E = 2.2e-31 pos:21 to 73 ; proboscipedia [Achaearanea tepidarorum] 389
PRRLRTAYTNTQLLELEKEFHFNKYLCRPXRIEIAASLDLTXRQVKVWFQNRR
>gi|82236744|sp|Q6IEI0.1|HXB2A_FUGRU [Takifugu rubripes] gi|82236744|sp|Q6IEI0.1|HXB2A_FUGRU ;E = 7.5e-41 pos:173 to 232 ; RecName Full Homeobox protein Hox B2a gi|45772173|tpg|DAA05216 1| TPA_exp Hoxb2a [Takifugu rubripes] gi|94482800|gb|ABF22418 1| homeobox protein HoxB2a [Takifugu rubripes] 390
SRRLRTAYTNTQLLELEKEFHFNKYLCRPRRVEIAALLDLTERQVKVWFQNRRMKHKRQT
>gi|88604706|gb|ABD46724.1| [Endeis spinosa] gi|88604706|gb|ABD46724.1| ;E = 2.9e-42 pos:214 to 273 ; homeobox protein proboscipedia [Endeis spinosa] 391
PRRLRTAYTNTQLLELEKEFHFNKYLCRPRRIEIAASLDLTERQVKVWFQNRRMRHKRQS
>gi|88604708|gb|ABD46725.1| [Nymphon gracile] gi|88604708|gb|ABD46725.1| ;E = 3.1e-42 pos:12 to 71 ; homeobox protein proboscipedia [Nymphon gracile] 392
PRRLRTAYTNNQLLELEKEFHFNKYLCRPRRIEIAASLELTERQVKVWFQNRRMKHKRQS
>gi|930065|emb|CAA32709.1| [Homo sapiens] gi|930065|emb|CAA32709.1| ;E = 9.7e-41 pos:1 to 60 ; K8 homeo protein [Homo sapiens] 393
ARRLRTAYTNTQLLELEKEFHFNKYLCRPRRVEIAALLDLTERQVKVWFQNRRMKHKRQT
>gi|930069|emb|CAA34298.1| [Homo sapiens] gi|930069|emb|CAA34298.1| ;E = 9.7e-41 pos:12 to 71 ; HOX 2 8 protein (77 AA) [Homo sapiens] 394
ARRLRTAYTNTQLLELEKEFHFNKYLCRPRRVEIAALLDLTERQVKVWFQNRRMKHKRQT
>gi|94158904|ref|NP_598793.2| [Mus musculus] gi|94158904|ref|NP_598793.2| ;E = 7.5e-41 pos:141 to 200 ; homeo box B2 [Mus musculus] gi|114149319|sp|P0C1T1 1|HXB2_MOUSE RecName Full Homeobox protein Hox B2 AltName Full Hox 2 8 gi|123246174|emb|CAM27581 1| homeo box B2 [Mus musculus] gi|223459934|gb|AAI38496 1| Homeo box B2 [Mus musculus] gi|223460298|gb|AAI38495 1| Homeo box B2 [Mus musculus] 395
SRRLRTAYTNTQLLELEKEFHFNKYLCRPRRVEIAALLDLTERQVKVWFQNRRMKHKRQT
>gi|94410828|gb|ABF18547.1| [Fundulus majalis] gi|94410828|gb|ABF18547.1| ;E = 2.5e-40 pos:131 to 190 ; homeobox A2x [Fundulus majalis] 396
SKRLRTAYTNTQLLELEKEFHFNKYLCRPRRVEIAALLDLTEKQVKVWFQNRRMKHKRQS
>gi|9652093|gb|AAF91399.1|AF269154_1 [Anopheles gambiae] gi|9652093|gb|AAF91399.1|AF269154_1 ;E = 1.2e-33 pos:24 to 76 ; transcription factor proboscipedia [Anopheles gambiae] 397
PRRLRTAYTNTQLLELEKEFHFNKYLCRPRRIEIAASLDLTERQVKVWFQNRR
>gi|1051228|gb|AAC50249.1| [Homo sapiens] gi|1051228|gb|AAC50249.1| ;E = 1.4e-37 pos:224 to 283 ; 36 kDa homeodomain containing protein encoded by the middle size HOXA1 transcript gi|8176754|gb|AAB35423 2| HOXA1 [Homo sapiens] 398
PNAVRTNFTTKQLTELEKEFHFNKYLTRARRVEIAASLQLNETQVKIWFQNRRMKQKKRE
>gi|109067091|ref|XP_001093148.1| [Macaca mulatta] gi|109067091|ref|XP_001093148.1| ;E = 1.4e-37 pos:229 to 288 ; PREDICTED similar to homeobox A1 isoform a [Macaca mulatta] 399
PNAVRTNFTTKQLTELEKEFHFNKYLTRARRVEIAASLQLNETQVKIWFQNRRMKQKKRE
>gi|109100181|ref|XP_001095080.1| [Macaca mulatta] gi|109100181|ref|XP_001095080.1| ;E = 1.4e-35 pos:229 to 288 ; PREDICTED similar to homeobox D1 [Macaca mulatta] 400
SSAIRTNFSTKQLTELEKEFHFNKYLTRARRIEIANCLQLNDTQVKIWFQNRRMKQKKRE
>gi|109488884|ref|XP_220896.3| [Rattus norvegicus] gi|109488884|ref|XP_220896.3| ;E = 2.5e-36 pos:289 to 348 ; PREDICTED similar to Homeobox protein Hox B1 (Hox 2 9) [Rattus norvegicus] 401
PGGLRTNFTTRQLTELEKEFHFNKYLSRARRVEIAATLELNETQVKIWFQNRRMKQKKRE
>gi|109491748|ref|XP_001081344.1| [Rattus norvegicus] gi|109491748|ref|XP_001081344.1| ;E = 2.5e-36 pos:199 to 258 ; PREDICTED similar to Homeobox protein Hox B1 (Hox 2 9) [Rattus norvegicus] gi|149053991|gb|EDM05808 1| homeo box B1 (predicted) isoform CRA_a [Rattus norvegicus] 402
PGGLRTNFTTRQLTELEKEFHFNKYLSRARRVEIAATLELNETQVKIWFQNRRMKQKKRE
>gi|110555639|emb|CAJ56091.1| [Glomeris marginata] gi|110555639|emb|CAJ56091.1| ;E = 7.5e-30 pos:1 to 51 ; labial protein [Glomeris marginata] 403
TKQLTELEKEFHFNKYLTRARRIEIATALQLNETQVKIWFQNRRMKQKKRM
>gi|110763997|ref|XP_001120278.1| [Apis mellifera] gi|110763997|ref|XP_001120278.1| ;E = 2.7e-39 pos:246 to 305 ; PREDICTED similar to labial CG1264 PA [Apis mellifera] 404
NNTGRTNFTNKQLTELEKEFHFNKYLTRARRIEIASALQLNETQVKIWFQNRRMKQKKRM
>gi|1110451|dbj|BAA08728.1| [Halocynthia roretzi] gi|1110451|dbj|BAA08728.1| ;E = 4.4e-37 pos:94 to 153 ; HrHox 1 [Halocynthia roretzi] 405
AGNGRTNFTTKQLTELEKEFHFNKYLTRARRVEIAAALLLNETQVKIWFQNRRMKQKKRD
>gi|11139614|gb|AAG31762.1| [Homo sapiens] gi|11139614|gb|AAG31762.1| ;E = 2.6e-36 pos:10 to 69 ; homeobox B1 [Homo sapiens] gi|120974174|gb|ABM46651 1| HOXB1 [Gorilla gorilla] 406
PSGLRTNFTTRQLTELEKEFHFNKYLSRARRVEIAATLELNETQVKIWFQNRRMKQKKRE
>gi|1127810|gb|AAB04107.1| [Danio rerio] gi|1127810|gb|AAB04107.1| ;E = 7.4e-35 pos:208 to 267 ; Hoxa 1 gene product 407
QNIIRTNFTTKQLTELEKEFHFNKYLTRARRVEVAATLELNETQVKIWFQNRRMKQKKRE
>gi|112983632|ref|NP_034597.2| [Mus musculus] gi|112983632|ref|NP_034597.2| ;E = 3.1e-36 pos:229 to 288 ; homeo box D1 [Mus musculus] gi|111306630|gb|AAI20538 1| Homeo box D1 [Mus musculus] gi|111306633|gb|AAI20540 1| Homeo box D1 [Mus musculus] gi|123233145|emb|CAM17024 1| homeo box D1 [Mus musculus] gi|148695234|gb|EDL27181 1| homeobox D1 [Mus musculus] 408
PSAIRTNFSTKQLTELEKEFHFNKYLTRARRIEIANCLQLNDTQVKIWFQNRRMKQKKRE
>gi|114582003|ref|XP_001144367.1| [Pan troglodytes] gi|114582003|ref|XP_001144367.1| ;E = 3.6e-35 pos:367 to 426 ; PREDICTED similar to HOX D1 protein [Pan troglodytes] 409
SSAIRTNFSTKQLTELEKEFHFNKYLTRARRIEIANCLHLNDTQVKIWFQNRRMKQKKRE
>gi|1147628|gb|AAB48010.1| [Eleutheria dichotoma] gi|1147628|gb|AAB48010.1| ;E = 6.3e-33 pos:140 to 199 ; Cnox5 homeodomain protein [Eleutheria dichotoma] 410
ICKKRVCFTQKQIVELEKEFHYNRYLTRARRVEIAQLLKLTEAQIKIWFQNRRMKQKREQ
>gi|115722908|ref|XP_781966.2| [Strongylocentrotus purpuratus] gi|115722908|ref|XP_781966.2| ;E = 4.9e-38 pos:250 to 309 ; PREDICTED similar to hox1 [Strongylocentrotus purpuratus] gi|115949670|ref|XP_001182626 1| PREDICTED similar to hox1 [Strongylocentrotus purpuratus] 411
NNNGRTNFTNKQLTELEKEFHFNKYLTRARRIEIAAMLGLNETQVKIWFQNRRMKEKKKM
>gi|118085880|ref|XP_001234920.1| [Gallus gallus] gi|118085880|ref|XP_001234920.1| ;E = 3.3e-36 pos:142 to 201 ; PREDICTED similar to Hoxa2 protein [Gallus gallus] 412
EGTVRTNFTTKQLTELEKEFHFNKYLTRARRVEIAASLQLNETQVKIWFQNRRMKQKKRE
>gi|118093573|ref|XP_001234397.1| [Gallus gallus] gi|118093573|ref|XP_001234397.1| ;E = 3.2e-30 pos:307 to 366 ; PREDICTED similar to Homeobox protein CHOX 1 [Gallus gallus] 413
AFSLRTSFSTRQLTELEKEFHFSRYLSRARRLEVARSLRLRDAQVKVWFQNRRMKQKKRE
>gi|119370769|sp|Q1KL10.1|HXA1A_FUGRU [Takifugu rubripes] gi|119370769|sp|Q1KL10.1|HXA1A_FUGRU ;E = 1.9e-37 pos:212 to 271 ; RecName Full Homeobox protein Hox A1a gi|94482764|gb|ABF22384 1| homeobox protein HoxA1a [Takifugu rubripes] 414
PNTVRTNFTTKQLTELEKEFHFNKYLTRARRVEIAAALQLNETQVKIWFQNRRMKQKKRE
>gi|119370782|sp|Q1KKX5.1|HXB1A_FUGRU [Takifugu rubripes] gi|119370782|sp|Q1KKX5.1|HXB1A_FUGRU ;E = 8e-34 pos:286 to 345 ; RecName Full Homeobox protein Hox B1a gi|94482801|gb|ABF22419 1| homeobox protein HoxB1a [Takifugu rubripes] 415
NSAIRTNFSTRQLTELEKEFHFSKYLTRARRVEIAATLELNETQVKIWFQNRRMKQKKRE
>gi|119370783|sp|Q1KKW8.1|HXB1B_FUGRU [Takifugu rubripes] gi|119370783|sp|Q1KKW8.1|HXB1B_FUGRU ;E = 3.1e-35 pos:195 to 254 ; RecName Full Homeobox protein Hox B1b gi|94482809|gb|ABF22426 1| homeobox protein HoxB1b [Takifugu rubripes] 416
HNVIRTNFTTKQLTELEKEFHFNKYLTRARRVEVAASLELNETQVKIWFQNRRMKQKKRE
>gi|119615152|gb|EAW94746.1| [Homo sapiens] gi|119615152|gb|EAW94746.1| ;E = 2.6e-36 pos:206 to 265 ; homeobox B1 [Homo sapiens] 417
PSGLRTNFTTRQLTELEKEFHFNKYLSRARRVEIAATLELNETQVKIWFQNRRMKQKKRE
>gi|11967757|emb|CAC19382.1| [Discocelis tigrina] gi|11967757|emb|CAC19382.1| ;E = 2.9e-37 pos:4 to 63 ; Hox1 lab protein [Discocelis tigrina] 418
KGNGRTNFTNKQLTELEKEFYFNKYLTRARRIEIANALGLNETQVKIWFQNRRMKQKKRM
>gi|121308829|dbj|BAF43721.1| [Metacrinus rotundus] gi|121308829|dbj|BAF43721.1| ;E = 3e-37 pos:224 to 283 ; transcription factor Hox1 [Metacrinus rotundus] 419
NNNGRTNFTNKQLTELEKEFHFNKYLTRARRVEIASQLGLNETQVKIWFQNRRMKEKKKM
>gi|122934897|gb|ABM68193.1| [Lagothrix lagotricha] gi|122934897|gb|ABM68193.1| ;E = 2.6e-36 pos:10 to 69 ; HOXB1 [Lagothrix lagotricha] 420
PSGLRTNFTTRQLTELEKEFHFNKYLSRARRVEIAATLELNETQVKIWFQNRRMKQKKRE
>gi|123204391|gb|ABM73542.1| [Megalobrama amblycephala] gi|123204391|gb|ABM73542.1| ;E = 1.9e-37 pos:225 to 284 ; homeodomain protein [Megalobrama amblycephala] 421
PNTVRTNFTTKQLTELEKEFHFNKYLTRARRVEIAAALQLNETQVKIWFQNRRMKQKKRE
>gi|123204438|gb|ABM73554.1| [Megalobrama amblycephala] gi|123204438|gb|ABM73554.1| ;E = 2e-34 pos:205 to 264 ; homeodomain protein [Megalobrama amblycephala] 422
QNTIRTNFTTKQLTELEKEFHFSKYLTRARRVEIAATLELNETQVKIWFQNRRMKQKKRE
>gi|123204442|gb|ABM73555.1| [Megalobrama amblycephala] gi|123204442|gb|ABM73555.1| ;E = 4.1e-31 pos:12 to 71 ; homeodomain protein [Megalobrama amblycephala] 423
QNIIRTNFTTKQLTELDKDFHFNKYFTRARSVEVAATLDLNETQVKMWFQNRRMKQKKRE
>gi|123240|sp|P13544.1|HXD1_CHICK [Gallus gallus] gi|123240|sp|P13544.1|HXD1_CHICK ;E = 3.2e-30 pos:1 to 60 ; RecName Full Homeobox protein Hox D1 AltName Full Homeobox protein CHOX 1 gi|555451|gb|AAA48820 1| Hox 1 424
AFSLRTSFSTRQLTELEKEFHFSRYLSRARRLEVARSLRLRDAQVKVWFQNRRMKQKKRE
>gi|123271|sp|P14653.1|HXB1_HUMAN [Homo sapiens] gi|123271|sp|P14653.1|HXB1_HUMAN ;E = 2.6e-36 pos:203 to 262 ; RecName Full Homeobox protein Hox B1 AltName Full Hox 2I gi|32384|emb|CAA34656 1| unnamed protein product [Homo sapiens] 425
PSGLRTNFTTRQLTELEKEFHFNKYLSRARRVEIAATLELNETQVKIWFQNRRMKQKKRE
>gi|123353|sp|P09022.2|HXA1_MOUSE [Mus musculus] gi|123353|sp|P09022.2|HXA1_MOUSE ;E = 1.4e-37 pos:225 to 284 ; RecName Full Homeobox protein Hox A1 AltName Full Hox 1 6 AltName Full Homeotic protein ERA 1 993 AltName Full Early retinoic acid 1 AltName Full Homeoboxless protein ERA 1 399 gi|309218|gb|AAA37559 1| ERA 1 993 protein 426
PNAVRTNFTTKQLTELEKEFHFNKYLTRARRVEIAASLQLNETQVKIWFQNRRMKQKKRE
>gi|124053432|ref|NP_001074229.1| [Macaca mulatta] gi|124053432|ref|NP_001074229.1| ;E = 2.6e-36 pos:206 to 265 ; homeobox B1 [Macaca mulatta] gi|146324920|sp|A2D4R4 1|HXB1_ATEGE RecName Full Homeobox protein Hox B1 gi|146324921|sp|A2D649 1|HXB1_MACMU RecName Full Homeobox protein Hox B1 gi|146324922|sp|A2T6H5 1|HXB1_MACNE RecName Full Homeobox protein Hox B1 gi|121503182|gb|ABM55142 1| HOXB1 [Macaca mulatta] gi|122053859|gb|ABM65911 1| HOXB1 [Ateles geoffroyi] gi|124013549|gb|ABM88023 1| HOXB1 [Macaca nemestrina] 427
PSGLRTNFTTRQLTELEKEFHFNKYLSRARRVEIAATLELNETQVKIWFQNRRMKQKKRE
>gi|124249298|ref|NP_001074328.1| [Gallus gallus] gi|124249298|ref|NP_001074328.1| ;E = 1.1e-36 pos:213 to 272 ; homeobox B1 [Gallus gallus] gi|399997|sp|P31259 1|HXB1_CHICK RecName Full Homeobox protein Hox B1 AltName Full Ghox lab gi|833615|emb|CAA48418 1| Ghox lab [Gallus gallus] 428
PNTIRTNFTTKQLTELEKEFHFNKYLTRARRVEIAATLELNETQVKIWFQNRRMKQKKRE
>gi|125858494|ref|NP_001075041.1| [Pan troglodytes] gi|125858494|ref|NP_001075041.1| ;E = 2.6e-36 pos:203 to 262 ; homeobox B1 [Pan troglodytes] gi|146324924|sp|A2T6Z0 1|HXB1_PANTR RecName Full Homeobox protein Hox B1 gi|124111133|gb|ABM91945 1| HOXB1 [Pan troglodytes] 429
PSGLRTNFTTRQLTELEKEFHFNKYLSRARRVEIAATLELNETQVKIWFQNRRMKQKKRE
>gi|126308236|ref|XP_001367047.1| [Monodelphis domestica] gi|126308236|ref|XP_001367047.1| ;E = 3.1e-35 pos:199 to 258 ; PREDICTED similar to HOXB1 [Monodelphis domestica] 430
AGGIRTNFTTRQLTELEKEFHFNKYLSRARRVEIAATLELNETQVKIWFQNRRMKQKKRE
>gi|126326650|ref|XP_001376994.1| [Monodelphis domestica] gi|126326650|ref|XP_001376994.1| ;E = 1.3e-35 pos:224 to 283 ; PREDICTED similar to HOX D1 protein [Monodelphis domestica] 431
SSTIRTNFSTKQLTELEKEFHFNKYLTRARRLEIAHSLQLNDTQVKIWFQNRRMKQKKRE
>gi|126341827|ref|XP_001363080.1| [Monodelphis domestica] gi|126341827|ref|XP_001363080.1| ;E = 1.9e-37 pos:230 to 289 ; PREDICTED hypothetical protein [Monodelphis domestica] 432
PNTVRTNFTTKQLTELEKEFHFNKYLTRARRVEIAASLQLNETQVKIWFQNRRMKQKKRE
>gi|12857052|dbj|BAB30874.1| [Mus musculus] gi|12857052|dbj|BAB30874.1| ;E = 2.2e-35 pos:199 to 258 ; unnamed protein product [Mus musculus] 433
PGGLRTNFTTRQLTELEKGFHFNKYLSRARRVEIAATLELNETQVKIWFQNRRMKQKKRE
>gi|1333931|emb|CAA29426.1| [Mus musculus] gi|1333931|emb|CAA29426.1| ;E = 1.4e-37 pos:1 to 60 ; unnamed protein product [Mus musculus] gi|1333932|emb|CAA29427 1| unnamed protein product [Mus musculus] 434
PNAVRTNFTTKQLTELEKEFHFNKYLTRARRVEIAASLQLNETQVKIWFQNRRMKQKKRE
>gi|13375632|ref|NP_078777.1| [Homo sapiens] gi|13375632|ref|NP_078777.1| ;E = 3.6e-35 pos:229 to 288 ; homeobox D1 [Homo sapiens] gi|17378648|sp|Q9GZZ0 1|HXD1_HUMAN RecName Full Homeobox protein Hox D1 gi|11095618|gb|AAG29939 1|AF202118_1 HOX D1 protein [Homo sapiens] gi|12005429|gb|AAG44444 1|AF241528_1 homeobox containing transcripton factor HOXD1 [Homo sapiens] gi|119631485|gb|EAX11080 1| homeobox D1 [Homo sapiens] gi|189054291|dbj|BAG36811 1| unnamed protein product [Homo sapiens] 435
SSAIRTNFSTKQLTELEKEFHFNKYLTRARRIEIANCLHLNDTQVKIWFQNRRMKQKKRE
>gi|13397815|emb|CAC34566.1| [Danio rerio] gi|13397815|emb|CAC34566.1| ;E = 3.4e-37 pos:190 to 249 ; Hoxa1a protein [Danio rerio] 436
PNTVRTNFSTKQLTELEKEFHFNKYLTRARRVEIAASLQLNETQVKIWFQNRRMKQKKRE
>gi|13397819|emb|CAC34568.1| [Danio rerio] gi|13397819|emb|CAC34568.1| ;E = 7.4e-35 pos:208 to 267 ; Hoxb1b protein [Danio rerio] 437
QNIIRTNFTTKQLTELEKEFHFNKYLTRARRVEVAATLELNETQVKIWFQNRRMKQKKRE
>gi|145279635|ref|NP_571217.2| [Danio rerio] gi|145279635|ref|NP_571217.2| ;E = 7.4e-35 pos:208 to 267 ; homeo box B1b [Danio rerio] gi|110825726|sp|Q90423 3|HXB1B_DANRE RecName Full Homeobox protein Hox B1b AltName Full Hox A1 gi|126631497|gb|AAI33877 1| Homeo box B1b [Danio rerio] 438
QNIIRTNFTTKQLTELEKEFHFNKYLTRARRVEVAATLELNETQVKIWFQNRRMKQKKRE
>gi|146324923|sp|A1YG01.1|HXB1_PANPA [Pan paniscus] gi|146324923|sp|A1YG01.1|HXB1_PANPA ;E = 2.6e-36 pos:203 to 262 ; RecName Full Homeobox protein Hox B1 gi|121483859|gb|ABM54226 1| HOXB1 [Pan paniscus] 439
PSGLRTNFTTRQLTELEKEFHFNKYLSRARRVEIAATLELNETQVKIWFQNRRMKQKKRE
>gi|146324925|sp|A2T7J2.1|HXB1_PONPY [Pongo pygmaeus] gi|146324925|sp|A2T7J2.1|HXB1_PONPY ;E = 2.6e-36 pos:203 to 262 ; RecName Full Homeobox protein Hox B1 gi|124054159|gb|ABM89270 1| HOXB1 [Pongo pygmaeus] 440
PSGLRTNFTTRQLTELEKEFHFNKYLSRARRVEIAATLELNETQVKIWFQNRRMKQKKRE
>gi|148231432|ref|NP_001084035.1| [Xenopus laevis] gi|148231432|ref|NP_001084035.1| ;E = 8.6e-37 pos:201 to 260 ; homeobox protein [Xenopus laevis] gi|214247|gb|AAA49745 1| homeobox gene putative 441
PCNVRTNFTTKQLTELEKEFHFNKYLTRARRIEIANSLQLNDTQVKIWFQNRRMKQKKRE
>gi|1483239|emb|CAA62553.1| [Cyprinus carpio] gi|1483239|emb|CAA62553.1| ;E = 2e-34 pos:216 to 275 ; hoxb 1 [Cyprinus carpio] 442
QNTIRTNFTTKQLTELEKEFHFSKYLTRARRVEIAATLELNETQVKIWFQNRRMKQKKRE
>gi|148537257|dbj|BAF63519.1| [Lethenteron japonicum] gi|148537257|dbj|BAF63519.1| ;E = 5e-36 pos:294 to 353 ; LjHox1w homeobox [Lethenteron japonicum] 443
IATQRTNFSTKQLTELEKEFHFNKYLTRARRVEIAAALQLNETQVKIWFQNRRMKQKKRE
>gi|149033367|gb|EDL88168.1| [Rattus norvegicus] gi|149033367|gb|EDL88168.1| ;E = 1.4e-37 pos:228 to 287 ; homeo box A1 [Rattus norvegicus] 444
PNAVRTNFTTKQLTELEKEFHFNKYLTRARRVEIAASLQLNETQVKIWFQNRRMKQKKRE
>gi|14916591|sp|Q9IA19.1|HXA1_HETFR [Heterodontus francisci] gi|14916591|sp|Q9IA19.1|HXA1_HETFR ;E = 1.9e-37 pos:221 to 280 ; RecName Full Homeobox protein Hox A1 gi|7271828|gb|AAF44639 1|AF224262_1 HoxA1 [Heterodontus francisci] 445
PNTVRTNFTTKQLTELEKEFHFNKYLTRARRVEIAAALQLNETQVKIWFQNRRMKQKKRE
>gi|149513620|ref|XP_001516750.1| [Ornithorhynchus anatinus] gi|149513620|ref|XP_001516750.1| ;E = 7.6e-36 pos:121 to 180 ; PREDICTED similar to Homeobox protein Hox B1 (Hox 2 9) [Ornithorhynchus anatinus] 446
PSAIRTNFTTRQLTELEKEFHFNKYLSRARRVEIAATLELNETQVKIWFQNRRMKQKKRE
>gi|149634035|ref|XP_001510442.1| [Ornithorhynchus anatinus] gi|149634035|ref|XP_001510442.1| ;E = 1.9e-37 pos:135 to 194 ; PREDICTED similar to Homeobox protein Hox A1 (Hox 1 6) (Homeotic protein ERA 1 993) (Early retinoic acid 1) (Homeoboxless protein ERA 1 399) [Ornithorhynchus anatinus] 447
PNTVRTNFTTKQLTELEKEFHFNKYLTRARRVEIAASLQLNETQVKIWFQNRRMKQKKRE
>gi|149639705|ref|XP_001515180.1| [Ornithorhynchus anatinus] gi|149639705|ref|XP_001515180.1| ;E = 5.6e-36 pos:164 to 223 ; PREDICTED similar to HOX D1 protein [Ornithorhynchus anatinus] 448
SSTIRTNFSTKQLTELEKEFHFNKYLTRARRIEIANSLQLNDTQVKIWFQNRRMKQKKRE
>gi|149706057|ref|XP_001499346.1| [Equus caballus] gi|149706057|ref|XP_001499346.1| ;E = 1.4e-37 pos:230 to 289 ; PREDICTED similar to homeobox A1 isoform a (predicted) [Equus caballus] 449
PNAVRTNFTTKQLTELEKEFHFNKYLTRARRVEIAASLQLNETQVKIWFQNRRMKQKKRE
>gi|149724534|ref|XP_001499202.1| [Equus caballus] gi|149724534|ref|XP_001499202.1| ;E = 2.5e-36 pos:203 to 262 ; PREDICTED similar to Homeobox protein Hox B1 [Equus caballus] 450
PGGLRTNFTTRQLTELEKEFHFNKYLSRARRVEIAATLELNETQVKIWFQNRRMKQKKRE
>gi|150409838|gb|ABR68660.1| [Morone saxatilis] gi|150409838|gb|ABR68660.1| ;E = 5.3e-35 pos:198 to 257 ; hoxb1b [Morone saxatilis] 451
HNVIRTNFTTKQLTELEKEFHFNKYLTRARRVEVAASLELNETQVKVWFQNRRMKQKKRE
>gi|15054406|gb|AAK77943.1| [Drosophila mercatorum] gi|15054406|gb|AAK77943.1| ;E = 1.8e-40 pos:85 to 144 ; labial [Drosophila mercatorum] 452
NNSGRTNFTNKQLTELEKEFHFNRYLTRARRIEIANTLQLNETQVKIWFQNRRMKQKKRV
>gi|15054408|gb|AAK77944.1| [Drosophila hydei] gi|15054408|gb|AAK77944.1| ;E = 1.8e-40 pos:85 to 144 ; labial [Drosophila hydei] 453
NNSGRTNFTNKQLTELEKEFHFNRYLTRARRIEIANTLQLNETQVKIWFQNRRMKQKKRV
>gi|15054412|gb|AAK77942.1| [Drosophila repleta] gi|15054412|gb|AAK77942.1| ;E = 1.8e-40 pos:85 to 144 ; labial [Drosophila repleta] 454
NNSGRTNFTNKQLTELEKEFHFNRYLTRARRIEIANTLQLNETQVKIWFQNRRMKQKKRV
>gi|151935655|gb|ABS18809.1| [Flaccisagitta enflata] gi|151935655|gb|ABS18809.1| ;E = 1.6e-38 pos:114 to 173 ; Hox1 [Flaccisagitta enflata] 455
NNTGRTNFTTKQLTELEKEFHFNKYLTRARRIEIAGALQLNETQVKIWFQNRRMKQKKRM
>gi|154183826|gb|ABS70766.1| [Haplochromis burtoni] gi|154183826|gb|ABS70766.1| ;E = 1.9e-37 pos:214 to 273 ; Hoxa1a [Astatotilapia burtoni] 456
PNTVRTNFTTKQLTELEKEFHFNKYLTRARRVEIAAALQLNETQVKIWFQNRRMKQKKRE
>gi|154183842|gb|ABS70781.1| [Haplochromis burtoni] gi|154183842|gb|ABS70781.1| ;E = 4.3e-35 pos:198 to 257 ; Hoxb1b [Astatotilapia burtoni] 457
HNVIRTNFTTKQLTELEKEFHFNKYLSRARRVEVAASLELNETQVKIWFQNRRMKQKKRE
>gi|156551131|ref|XP_001603839.1| [Nasonia vitripennis] gi|156551131|ref|XP_001603839.1| ;E = 2.7e-39 pos:397 to 456 ; PREDICTED similar to homeodomain transcription factor Labial [Nasonia vitripennis] 458
NNTGRTNFTNKQLTELEKEFHFNKYLTRARRIEIASALQLNETQVKIWFQNRRMKQKKRM
>gi|15680245|gb|AAH14477.1| [Homo sapiens] gi|15680245|gb|AAH14477.1| ;E = 3.6e-35 pos:229 to 288 ; Homeobox D1 [Homo sapiens] gi|123982844|gb|ABM83163 1| homeobox D1 [synthetic construct] gi|123997523|gb|ABM86363 1| homeobox D1 [synthetic construct] 459
SSAIRTNFSTKQLTELEKEFHFNKYLTRARRIEIANCLHLNDTQVKIWFQNRRMKQKKRE
>gi|157109067|ref|XP_001650511.1| [Aedes aegypti] gi|157109067|ref|XP_001650511.1| ;E = 1.4e-38 pos:57 to 116 ; homeobox protein [Aedes aegypti] gi|108879163|gb|EAT43388 1| homeobox protein [Aedes aegypti] 460
TSTGRTNFTNKQLTELEKEFHFNKYLTRARRIEIANSLHLNETQVKIWFQNRRMKQKKRI
>gi|157628|gb|AAA28610.1| [Drosophila melanogaster] gi|157628|gb|AAA28610.1| ;E = 1.8e-40 pos:8 to 67 ; polypeptide containing F90 2 homeo box 461
NNSGRTNFTNKQLTELEKEFHFNRYLTRARRIEIANTLQLNETQVKIWFQNRRMKQKKRV
>gi|157776259|ref|XP_001666195.1| [Caenorhabditis briggsae AF16] gi|157776259|ref|XP_001666195.1| ;E = 8.8e-30 pos:117 to 176 ; hypothetical protein CBG09160 [Caenorhabditis briggsae AF16] gi|187032070|emb|CAP28839 1| C briggsae CBR CEH 13 protein [Caenorhabditis briggsae] 462
NGTNRTNFTTHQLTELEKEFHTAKYVNRTRRTEIASNLKLQEAQVKIWFQNRRMKEKKRE
>gi|157786814|ref|NP_001099354.1| [Rattus norvegicus] gi|157786814|ref|NP_001099354.1| ;E = 1e-34 pos:229 to 288 ; homeo box D1 [Rattus norvegicus] gi|149022297|gb|EDL79191 1| homeo box D1 (predicted) [Rattus norvegicus] 463
SSAIRTNFSTKQLTELEKEFHFNKYLTRARRMEIANCLQLNDTQVKIWFQNRRMKQKKRE
>gi|158296350|ref|XP_316745.4| [Anopheles gambiae str. PEST] gi|158296350|ref|XP_316745.4| ;E = 5e-39 pos:46 to 105 ; AGAP004650 PA [Anopheles gambiae str PEST] gi|157015337|gb|EAA11988 4| AGAP004650 PA [Anopheles gambiae str PEST] 464
NSTGRTNFTNKQLTELEKEFHFNKYLTRARRIEIANALHLNETQVKIWFQNRRMKQKKRV
>gi|158702293|gb|ABW77490.1| [Salmo salar] gi|158702293|gb|ABW77490.1| ;E = 5.7e-33 pos:208 to 267 ; homeobox protein HoxB1ba [Salmo salar] 465
QNVIRTNFNTKQLTELEKEFHFNRYLTRARRVEVAAILELNETQVKIWFQNRRMKQKKRE
>gi|160358776|ref|NP_034579.3| [Mus musculus] gi|160358776|ref|NP_034579.3| ;E = 1.4e-37 pos:230 to 289 ; homeobox A1 [Mus musculus] gi|148666231|gb|EDK98647 1| homeobox A1 [Mus musculus] gi|223460258|gb|AAI38098 1| Homeo box A1 [Mus musculus] 466
PNAVRTNFTTKQLTELEKEFHFNKYLTRARRVEIAASLQLNETQVKIWFQNRRMKQKKRE
>gi|160420265|ref|NP_001079188.1| [Xenopus laevis] gi|160420265|ref|NP_001079188.1| ;E = 1.2e-37 pos:218 to 277 ; homeo box A1 [Xenopus laevis] gi|27924329|gb|AAH44984 1| Hoxa1 A protein [Xenopus laevis] 467
PNTARTNFTTKQLTELEKEFHFNKYLTRARRVEIAAALQLNETQVKIWFQNRRMKQKKRE
>gi|160904215|gb|ABX52199.1| [Papio anubis] gi|160904215|gb|ABX52199.1| ;E = 1.4e-37 pos:229 to 288 ; homeobox A1 isoform 1 (predicted) [Papio anubis] 468
PNAVRTNFTTKQLTELEKEFHFNKYLTRARRVEIAASLQLNETQVKIWFQNRRMKQKKRE
>gi|165873655|gb|ABY67952.1| [Capitella sp. I Grassle & Grassle, 1976] gi|165873655|gb|ABY67952.1| ;E = 1.2e-39 pos:211 to 270 ; labial hox protein [Capitella sp I Grassle Grassle 1976] 469
PNMGRTNFTNKQLTELEKEFHFNKYLTRARRIEIAASLGLNETQVKIWFQNRRMKQKKRL
>gi|167234833|ref|NP_001107762.1| [Tribolium castaneum] gi|167234833|ref|NP_001107762.1| ;E = 1e-38 pos:253 to 312 ; labial [Tribolium castaneum] gi|15450328|gb|AAK96034 1| homeodomain transcription factor Labial [Tribolium castaneum] 470
LNTGRTNFTNKQLTELEKEFHFNKYLTRARRIEIASALQLNETQVKIWFQNRRMKQKKRM
>gi|167427224|gb|ABZ80205.1| [Callithrix jacchus] gi|167427224|gb|ABZ80205.1| ;E = 1.4e-37 pos:228 to 287 ; homeobox A1 isoform a (predicted) [Callithrix jacchus] 471
PNAVRTNFTTKQLTELEKEFHFNKYLTRARRVEIAASLQLNETQVKIWFQNRRMKQKKRE
>gi|170030886|ref|XP_001843318.1| [Culex quinquefasciatus] gi|170030886|ref|XP_001843318.1| ;E = 3.4e-39 pos:57 to 116 ; homeobox protein [Culex quinquefasciatus] gi|167868798|gb|EDS32181 1| homeobox protein [Culex quinquefasciatus] 472
VSTGRTNFTNKQLTELEKEFHFNKYLTRARRIEIANTLQLNETQVKIWFQNRRMKQKKRI
>gi|170649674|gb|ACB21259.1| [Callicebus moloch] gi|170649674|gb|ACB21259.1| ;E = 1.4e-37 pos:229 to 288 ; homeobox A1 isoform a (predicted) [Callicebus moloch] 473
PNAVRTNFTTKQLTELEKEFHFNKYLTRARRVEIAASLQLNETQVKIWFQNRRMKQKKRE
>gi|17136284|ref|NP_476613.1| [Drosophila melanogaster] gi|17136284|ref|NP_476613.1| ;E = 1.8e-40 pos:501 to 560 ; labial [Drosophila melanogaster] gi|4389441|gb|AAD19811 1| homeodomain protein [Drosophila melanogaster] gi|7298892|gb|AAF54098 1| labial [Drosophila melanogaster] gi|20152115|gb|AAM11417 1| RE63854p [Drosophila melanogaster] gi|220942552|gb|ACL83819 1| lab PA [synthetic construct] gi|220960292|gb|ACL92682 1| lab PA [synthetic construct] 474
NNSGRTNFTNKQLTELEKEFHFNRYLTRARRIEIANTLQLNETQVKIWFQNRRMKQKKRV
>gi|172087560|ref|XP_001913322.1| [Oikopleura dioica] gi|172087560|ref|XP_001913322.1| ;E = 7.4e-37 pos:166 to 225 ; HOX1 [Oikopleura dioica] gi|42601451|gb|AAS21474 1| HOX1 [Oikopleura dioica] 475
NGSGRTTFSTRQLTELEKEFHYNKYLTRARRVEIASNLALNETQVKIWFQNRRMKQKKRD
>gi|17552734|ref|NP_498655.1| [Caenorhabditis elegans] gi|17552734|ref|NP_498655.1| ;E = 8.8e-30 pos:114 to 173 ; Homeobox family member (ceh 13) [Caenorhabditis elegans] gi|6226632|sp|P17488 2|HM13_CAEEL RecName Full Homeobox protein ceh 13 gi|15144372|gb|AAK84466 1|AC006679_7 C elegans homeobox protein 13 [Caenorhabditis elegans] gi|4160165|emb|CAA34929 1| ceh 13 homeodomain protein [Caenorhabditis elegans] 476
NGTNRTNFTTHQLTELEKEFHTAKYVNRTRRTEIASNLKLQEAQVKIWFQNRRMKEKKRE
>gi|18150503|gb|AAL61641.1|AF434665_1 [Petromyzon marinus] gi|18150503|gb|AAL61641.1|AF434665_1 ;E = 8.9e-36 pos:298 to 357 ; Hox1w [Petromyzon marinus] 477
IATHRTNFSTKQLTELEKEFHFNKYLTRARRVEIAAALQLNETQVKIWFQNRRMKQKKRE
>gi|184185532|gb|ACC68933.1| [Rhinolophus ferrumequinum] gi|184185532|gb|ACC68933.1| ;E = 1.4e-37 pos:228 to 287 ; homeobox A1 isoform a (predicted) [Rhinolophus ferrumequinum] 478
PNAVRTNFTTKQLTELEKEFHFNKYLTRARRVEIAASLQLNETQVKIWFQNRRMKQKKRE
>gi|18858823|ref|NP_571611.1| [Danio rerio] gi|18858823|ref|NP_571611.1| ;E = 3.4e-37 pos:225 to 284 ; homeo box A1a [Danio rerio] gi|60392416|sp|Q98SI1 1|HXA1A_DANRE RecName Full Homeobox protein Hox A1a Short Hox A1 gi|13397813|emb|CAC34565 1| Hoxa1a protein [Danio rerio] gi|23503780|emb|CAD52136 1| SI dZ227P06 2 1 (homeo box A1a) [Danio rerio] gi|94733692|emb|CAK10852 1| homeo box A1a [Danio rerio] gi|190337000|gb|AAI62701 1| Hoxa1a protein [Danio rerio] 479
PNTVRTNFSTKQLTELEKEFHFNKYLTRARRVEIAASLQLNETQVKIWFQNRRMKQKKRE
>gi|18858829|ref|NP_571190.1| [Danio rerio] gi|18858829|ref|NP_571190.1| ;E = 2e-34 pos:224 to 283 ; homeo box B1a [Danio rerio] gi|4322070|gb|AAD15944 1| homeobox protein [Danio rerio] 480
QNTIRTNFTTKQLTELEKEFHFSKYLTRARRVEIAATLELNETQVKIWFQNRRMKQKKRE
>gi|18858843|ref|NP_571606.1| [Danio rerio] gi|18858843|ref|NP_571606.1| ;E = 3e-37 pos:215 to 274 ; homeo box C1a [Danio rerio] gi|189536174|ref|XP_001923785 1| PREDICTED similar to homeo box C1a [Danio rerio] gi|189536176|ref|XP_001923795 1| PREDICTED similar to homeo box C1a [Danio rerio] gi|60392443|sp|Q98SH9 1|HXC1A_DANRE RecName Full Homeobox protein Hox C1a gi|13397817|emb|CAC34567 1| Hoxc1a protein [Danio rerio] gi|123295375|emb|CAM16413 1| homeo box C1a [Danio rerio] gi|190336994|gb|AAI62691 1| Homeo box C1a [Danio rerio] gi|190338675|gb|AAI62694 1| Homeo box C1a [Danio rerio] 481
SGGSRTNFTTKQLTELEKEFHFNKYLTRARRIEIANPLQLSETQVKIWFQNRRMKQKKML
>gi|190337170|gb|AAI62942.1| [Danio rerio] gi|190337170|gb|AAI62942.1| ;E = 2e-34 pos:222 to 281 ; Hoxb1a protein [Danio rerio] 482
QNTIRTNFTTKQLTELEKEFHFSKYLTRARRVEIAATLELNETQVKIWFQNRRMKQKKRE
>gi|193083003|ref|NP_001122333.1| [Ciona intestinalis] gi|193083003|ref|NP_001122333.1| ;E = 2.5e-37 pos:234 to 293 ; homeobox transcription factor Hox1 [Ciona intestinalis] gi|70569882|dbj|BAE06495 1| transcription factor protein [Ciona intestinalis] 483
GNNGRTNFTTKQLTELEKEFHFNKYLTRARRVEIAAALRLNETQVKIWFQNRRMKQKKRD
>gi|193948|gb|AAA37850.1| [Mus musculus] gi|193948|gb|AAA37850.1| ;E = 2.5e-36 pos:1 to 60 ; Hox 2 9 homeobox protein 484
PGGLRTNFTTRQLTELEKEFHFNKYLSRARRVEIAATLELNETQVKIWFQNRRMKQKKRE
>gi|193956|gb|AAA37853.1| [Mus musculus] gi|193956|gb|AAA37853.1| ;E = 3.1e-36 pos:11 to 70 ; homeobox protein 485
PSAIRTNFSTKQLTELEKEFHFNKYLTRARRIEIANCLQLNDTQVKIWFQNRRMKQKKRE
>gi|194742056|ref|XP_001953523.1| [Drosophila ananassae] gi|194742056|ref|XP_001953523.1| ;E = 6.9e-40 pos:484 to 543 ; GF17803 [Drosophila ananassae] gi|190626560|gb|EDV42084 1| GF17803 [Drosophila ananassae] 486
NNSGRTNFTNKQLTELEKEFHFNRYLTRARRIEIANTLQLNETQVKIWFQNRRMKQKKRQ
>gi|194899107|ref|XP_001979104.1| [Drosophila erecta] gi|194899107|ref|XP_001979104.1| ;E = 1.8e-40 pos:504 to 563 ; GG10324 [Drosophila erecta] gi|190650807|gb|EDV48062 1| GG10324 [Drosophila erecta] 487
NNSGRTNFTNKQLTELEKEFHFNRYLTRARRIEIANTLQLNETQVKIWFQNRRMKQKKRV
>gi|195038455|ref|XP_001990673.1| [Drosophila grimshawi] gi|195038455|ref|XP_001990673.1| ;E = 1.8e-40 pos:518 to 577 ; GH19490 [Drosophila grimshawi] gi|193894869|gb|EDV93735 1| GH19490 [Drosophila grimshawi] 488
NNSGRTNFTNKQLTELEKEFHFNRYLTRARRIEIANTLQLNETQVKIWFQNRRMKQKKRV
>gi|195107210|ref|XP_001998208.1| [Drosophila mojavensis] gi|195107210|ref|XP_001998208.1| ;E = 1.8e-40 pos:511 to 570 ; GI23760 [Drosophila mojavensis] gi|193914802|gb|EDW13669 1| GI23760 [Drosophila mojavensis] 489
NNSGRTNFTNKQLTELEKEFHFNRYLTRARRIEIANTLQLNETQVKIWFQNRRMKQKKRV
>gi|195152109|ref|XP_002016979.1| [Drosophila persimilis] gi|195152109|ref|XP_002016979.1| ;E = 1.8e-40 pos:512 to 571 ; GL22053 [Drosophila persimilis] gi|194112036|gb|EDW34079 1| GL22053 [Drosophila persimilis] 490
NNSGRTNFTNKQLTELEKEFHFNRYLTRARRIEIANTLQLNETQVKIWFQNRRMKQKKRV
>gi|195344035|ref|XP_002038596.1| [Drosophila sechellia] gi|195344035|ref|XP_002038596.1| ;E = 1.8e-40 pos:172 to 231 ; GM10536 [Drosophila sechellia] gi|194133617|gb|EDW55133 1| GM10536 [Drosophila sechellia] 491
NNSGRTNFTNKQLTELEKEFHFNRYLTRARRIEIANTLQLNETQVKIWFQNRRMKQKKRV
>gi|195389737|ref|XP_002053531.1| [Drosophila virilis] gi|195389737|ref|XP_002053531.1| ;E = 1.8e-40 pos:509 to 568 ; lab [Drosophila virilis] gi|194151617|gb|EDW67051 1| lab [Drosophila virilis] 492
NNSGRTNFTNKQLTELEKEFHFNRYLTRARRIEIANTLQLNETQVKIWFQNRRMKQKKRV
>gi|195446461|ref|XP_002070791.1| [Drosophila willistoni] gi|195446461|ref|XP_002070791.1| ;E = 1.8e-40 pos:535 to 594 ; GK10836 [Drosophila willistoni] gi|194166876|gb|EDW81777 1| GK10836 [Drosophila willistoni] 493
NNSGRTNFTNKQLTELEKEFHFNRYLTRARRIEIANTLQLNETQVKIWFQNRRMKQKKRV
>gi|195498962|ref|XP_002096747.1| [Drosophila yakuba] gi|195498962|ref|XP_002096747.1| ;E = 1.8e-40 pos:504 to 563 ; GE25839 [Drosophila yakuba] gi|194182848|gb|EDW96459 1| GE25839 [Drosophila yakuba] 494
NNSGRTNFTNKQLTELEKEFHFNRYLTRARRIEIANTLQLNETQVKIWFQNRRMKQKKRV
>gi|195568783|ref|XP_002102393.1| [Drosophila simulans] gi|195568783|ref|XP_002102393.1| ;E = 1.8e-40 pos:57 to 116 ; GD19533 [Drosophila simulans] gi|194198320|gb|EDX11896 1| GD19533 [Drosophila simulans] 495
NNSGRTNFTNKQLTELEKEFHFNRYLTRARRIEIANTLQLNETQVKIWFQNRRMKQKKRV
>gi|19702243|gb|AAL93216.1|AF410907_1 [Petromyzon marinus] gi|19702243|gb|AAL93216.1|AF410907_1 ;E = 5e-36 pos:1 to 60 ; HoxQ8 [Petromyzon marinus] 496
IATQRTNFSTKQLTELEKEFHFNKYLTRARRVEIAAALQLNETQVKIWFQNRRMKQKKRE
>gi|198453512|ref|XP_002137686.1| [Drosophila pseudoobscura pseudoobscura] gi|198453512|ref|XP_002137686.1| ;E = 1.8e-40 pos:554 to 613 ; lab [Drosophila pseudoobscura pseudoobscura] gi|198132389|gb|EDY68244 1| lab [Drosophila pseudoobscura pseudoobscura] 497
NNSGRTNFTNKQLTELEKEFHFNRYLTRARRIEIANTLQLNETQVKIWFQNRRMKQKKRV
>gi|202070723|gb|ACH95311.1| [Otolemur garnettii] gi|202070723|gb|ACH95311.1| ;E = 1.4e-37 pos:229 to 288 ; homeobox A1 isoform a (predicted) [Otolemur garnettii] 498
PNAVRTNFTTKQLTELEKEFHFNKYLTRARRVEIAASLQLNETQVKIWFQNRRMKQKKRE
>gi|208968515|dbj|BAG74096.1| [synthetic construct] gi|208968515|dbj|BAG74096.1| ;E = 3.6e-35 pos:229 to 288 ; homeobox D1 [synthetic construct] 499
SSAIRTNFSTKQLTELEKEFHFNKYLTRARRIEIANCLHLNDTQVKIWFQNRRMKQKKRE
>gi|209489266|gb|ACI49045.1| [Caenorhabditis brenneri] gi|209489266|gb|ACI49045.1| ;E = 2.8e-29 pos:115 to 174 ; hypothetical protein Cbre_JD07 012 [Caenorhabditis brenneri] 500
NGTNRTNFTTHQLTELEKEFHTAKYVNRTRRTEIATNLKLLEAQVKIWFQNRRMKEKKRE
>gi|209489419|gb|ACI49181.1| [Caenorhabditis sp. PS1010] gi|209489419|gb|ACI49181.1| ;E = 7.6e-30 pos:117 to 176 ; hypothetical protein Csp3_JD02 009 [Caenorhabditis sp PS1010] 501
NGTNRTNFTTHQLTELEKEFHTAKYVNRTRRTEIANNLKLQEAQVKIWFQNRRMKEKKRE
>gi|212276503|sp|Q08820.3|HXD1_XENLA [Xenopus laevis] gi|212276503|sp|Q08820.3|HXD1_XENLA ;E = 8.6e-37 pos:200 to 259 ; RecName Full Homeobox protein Hox D1 AltName Full Hox lab1 AltName Full Labial protein Short Xlab gi|76780340|gb|AAI06403 1| HoxD1 protein [Xenopus laevis] 502
PCNVRTNFTTKQLTELEKEFHFNKYLTRARRIEIANSLQLNDTQVKIWFQNRRMKQKKRE
>gi|212510820|gb|EEB13918.1| [Pediculus humanus corporis] gi|212510820|gb|EEB13918.1| ;E = 1.1e-39 pos:253 to 312 ; predicted protein [Pediculus humanus corporis] 503
NNTGRTNFTNKQLTELEKEFHFNKYLTRARRIEIASALQLNETQVKIWFQNRRMKQKKRV
>gi|2130554|gb|AAC60204.1| [Takifugu rubripes] gi|2130554|gb|AAC60204.1| ;E = 8e-34 pos:286 to 345 ; homeobox protein HOXB 1 [Takifugu rubripes] 504
NSAIRTNFSTRQLTELEKEFHFSKYLTRARRVEIAATLELNETQVKIWFQNRRMKQKKRE
>gi|213512563|ref|NP_001133049.1| [Salmo salar] gi|213512563|ref|NP_001133049.1| ;E = 2e-34 pos:216 to 275 ; homeobox protein HoxB1aa [Salmo salar] gi|157816097|gb|ABV82067 1| homeobox protein HoxB1aa [Salmo salar] gi|158702272|gb|ABW77471 1| homeobox protein HoxB1aa [Salmo salar] 505
QNTIRTNFTTKQLTELEKEFHFSKYLTRARRVEIAATLELNETQVKIWFQNRRMKQKKRE
>gi|213513177|ref|NP_001133027.1| [Salmo salar] gi|213513177|ref|NP_001133027.1| ;E = 8.7e-36 pos:200 to 259 ; homeobox protein HoxD1aa [Salmo salar] gi|157816019|gb|ABV82028 1| homeobox protein HoxD1aa [Salmo salar] gi|158702370|gb|ABW77557 1| homeobox protein HoxD1aa [Salmo salar] 506
GAIPRTNFTTKQLTELEKEFHFNKYLTRSRRVEIAHGLHLNETQVKIWFQNRRMKQKKRE
>gi|213513696|ref|NP_001133055.1| [Salmo salar] gi|213513696|ref|NP_001133055.1| ;E = 2e-34 pos:218 to 277 ; homeobox protein HoxB1ab [Salmo salar] gi|157816115|gb|ABV82076 1| homeobox protein HoxB1ab [Salmo salar] gi|158702284|gb|ABW77482 1| homeobox protien HoxB1ab [Salmo salar] 507
QNTIRTNFTTKQLTELEKEFHFSKYLTRARRVEIAATLELNETQVKIWFQNRRMKQKKRE
>gi|213514770|ref|NP_001133009.1| [Salmo salar] gi|213514770|ref|NP_001133009.1| ;E = 2e-36 pos:236 to 295 ; homeobox protein HoxC1ab [Salmo salar] gi|157815966|gb|ABV82002 1| homeobox protein HoxC1ab [Salmo salar] gi|158702339|gb|ABW77529 1| homeobox protein HoxC1ab [Salmo salar] 508
NGVLRTSFTTKQLTELEKEFHFNKYLTRARRVEIASALQLSETQVKIWFQNRRMKQKKLM
>gi|213514772|ref|NP_001133035.1| [Salmo salar] gi|213514772|ref|NP_001133035.1| ;E = 8.2e-37 pos:217 to 276 ; homeobox protein HoxA1aa [Salmo salar] gi|157816051|gb|ABV82044 1| homeobox protein HoxA1aa [Salmo salar] gi|158702230|gb|ABW77446 1| homeobox protein HoxA1aa [Salmo salar] 509
SNTVRTNFTTKQLTELEKEFHFNKYLTRARRVEIAAALQLNETQVKIWFQNRRMKQKKRE
>gi|215506157|gb|EEC15651.1| [Ixodes scapularis] gi|215506157|gb|EEC15651.1| ;E = 5.6e-38 pos:44 to 103 ; homeobox protein putative [Ixodes scapularis] 510
NGTGRTNFTTKQLTELEKEFHFNKYLTRARRIEIATALQLNETQVKIWFQNRRMKQKKRM
>gi|217035824|gb|ACJ74382.1| [Branchiostoma lanceolatum] gi|217035824|gb|ACJ74382.1| ;E = 1.4e-37 pos:205 to 264 ; Hox1 [Branchiostoma lanceolatum] 511
PNNGRTNFTTKQLTELEKEFHYNKYLTRARRVEIAAALNLNETQVKIWFQNRRMKQKKRE
>gi|217418304|gb|ACK44306.1| [Oryctolagus cuniculus] gi|217418304|gb|ACK44306.1| ;E = 3.6e-38 pos:231 to 290 ; homeobox A1 isoform a (predicted) [Oryctolagus cuniculus] 512
PNSVRTNFTTKQLTELEKEFHFNKYLTRARRVEIAASLQLNETQVKIWFQNRRMKQKKRE
>gi|219485593|ref|XP_002239816.1| [Branchiostoma floridae] gi|219485593|ref|XP_002239816.1| ;E = 1.4e-37 pos:205 to 264 ; hypothetical protein BRAFLDRAFT_116926 [Branchiostoma floridae] gi|83423508|dbj|BAA78620 2| AmphiHox1 [Branchiostoma floridae] gi|229298098|gb|EEN68728 1| hypothetical protein BRAFLDRAFT_116926 [Branchiostoma floridae] 513
PNNGRTNFTTKQLTELEKEFHYNKYLTRARRVEIAAALNLNETQVKIWFQNRRMKQKKRE
>gi|220898173|gb|ACL81429.1| [Latimeria menadoensis] gi|220898173|gb|ACL81429.1| ;E = 1.9e-37 pos:222 to 281 ; HoxA1 [Latimeria menadoensis] 514
PNTVRTNFTTKQLTELEKEFHFNKYLTRARRVEIAAALQLNETQVKIWFQNRRMKQKKRE
>gi|220898187|gb|ACL81442.1| [Latimeria menadoensis] gi|220898187|gb|ACL81442.1| ;E = 1e-35 pos:213 to 272 ; HoxB1 [Latimeria menadoensis] 515
QNTIRTNFTTKQLTELEKEFHFNKYLTRARRVEIAATLELNETQVKIWFQNRRMKQKKRE
>gi|220898199|gb|ACL81453.1| [Latimeria menadoensis] gi|220898199|gb|ACL81453.1| ;E = 2.3e-36 pos:202 to 261 ; HoxC1 [Latimeria menadoensis] 516
GATARTNFTTKQLTELEKEFHFNKYLTRARRVEIASALQLNETQVKIWFQNRRMKQKKRE
>gi|220898211|gb|ACL81464.1| [Latimeria menadoensis] gi|220898211|gb|ACL81464.1| ;E = 5.2e-37 pos:202 to 261 ; HoxD1 [Latimeria menadoensis] 517
VNTARTNFTTKQLTELEKEFHFNKYLSRTRRIEIANALHLNETQVKIWFQNRRMKQKKRG
>gi|222478310|gb|ACM62732.1| [Clytia hemisphaerica] gi|222478310|gb|ACM62732.1| ;E = 1.1e-33 pos:208 to 267 ; homeodomain transcription factor protein HOX1 [Clytia hemisphaerica] 518
QGKKRICFSQKQVVELEKEFHFNKYLTRARRVEISQSLNLTEAQIKIWFQNRRMKHKREM
>gi|222876500|gb|ACM69147.1| [Isodiametra pulchra] gi|222876500|gb|ACM69147.1| ;E = 4.8e-39 pos:35 to 94 ; Hox1 protein [Isodiametra pulchra] 519
TRGGRTNFTNKQLTELEKEFHFNRYLTRARRIEIASSLNLNETQVKIWFQNRRMKQKKLV
>gi|222876506|gb|ACM69150.1| [Symsagittifera roscoffensis] gi|222876506|gb|ACM69150.1| ;E = 2.3e-38 pos:355 to 414 ; Hox1 protein [Symsagittifera roscoffensis] 520
TRGGRTNFTNKQLTELEKEFHFNRYLTRARRIEIATSLTLNETQVKIWFQNRRMKQKKLL
>gi|22316137|emb|CAD44460.1| [Danio rerio] gi|22316137|emb|CAD44460.1| ;E = 7.4e-35 pos:208 to 267 ; homeo box B1b protein [Danio rerio] 521
QNIIRTNFTTKQLTELEKEFHFNKYLTRARRVEVAATLELNETQVKIWFQNRRMKQKKRE
>gi|223459868|gb|AAI38099.1| [Mus musculus] gi|223459868|gb|AAI38099.1| ;E = 1.4e-37 pos:231 to 290 ; Homeo box A1 [Mus musculus] 522
PNAVRTNFTTKQLTELEKEFHFNKYLTRARRVEIAASLQLNETQVKIWFQNRRMKQKKRE
>gi|224045292|ref|XP_002192523.1| [Taeniopygia guttata] gi|224045292|ref|XP_002192523.1| ;E = 1.9e-37 pos:131 to 190 ; PREDICTED homeobox A2 [Taeniopygia guttata] 523
PNTVRTNFTTKQLTELEKEFHFNKYLTRARRVEIAASLQLNETQVKIWFQNRRMKQKKRE
>gi|224813646|gb|ACN65052.1| [Megalobrama amblycephala] gi|224813646|gb|ACN65052.1| ;E = 2e-34 pos:222 to 281 ; homeo box B1a [Megalobrama amblycephala] 524
QNTIRTNFTTKQLTELEKEFHFSKYLTRARRVEIAATLELNETQVKIWFQNRRMKQKKRE
>gi|224813654|gb|ACN65056.1| [Megalobrama amblycephala] gi|224813654|gb|ACN65056.1| ;E = 7.4e-35 pos:207 to 266 ; homeo box B1b [Megalobrama amblycephala] 525
QNIIRTNFTTKQLTELEKEFHFNKYLTRARRVEVAATLELNETQVKIWFQNRRMKQKKRE
>gi|226693400|ref|NP_032292.3| [Mus musculus] gi|226693400|ref|NP_032292.3| ;E = 2.5e-36 pos:199 to 258 ; homeobox B1 [Mus musculus] gi|123272|sp|P17919 1|HXB1_MOUSE RecName Full Homeobox protein Hox B1 AltName Full Hox 2 9 gi|297528|emb|CAA37238 1| hox 2 9 [Mus musculus] gi|73695289|gb|AAI03598 1| Homeo box B1 [Mus musculus] gi|73695291|gb|AAI03599 1| Homeo box B1 [Mus musculus] gi|73695454|gb|AAI03607 1| Homeo box B1 [Mus musculus] gi|123246175|emb|CAM27582 1| homeo box B1 [Mus musculus] gi|148684086|gb|EDL16033 1| homeobox B1 [Mus musculus] 526
PGGLRTNFTTRQLTELEKEFHFNKYLSRARRVEIAATLELNETQVKIWFQNRRMKQKKRE
>gi|226822845|gb|ACO83080.1| [Dasypus novemcinctus] gi|226822845|gb|ACO83080.1| ;E = 2.8e-37 pos:230 to 289 ; homeobox A1 isoform a (predicted) [Dasypus novemcinctus] 527
PSAVRTNFTTKQLTELEKEFHFNKYLTRARRVEIAASLQLNETQVKIWFQNRRMKQKKRE
>gi|232263|sp|Q01822.1|HXD1_MOUSE [Mus musculus] gi|232263|sp|Q01822.1|HXD1_MOUSE ;E = 3.1e-36 pos:228 to 287 ; RecName Full Homeobox protein Hox D1 AltName Full Hox 4 9 gi|51426|emb|CAA42637 1| Hox 4 9 [Mus musculus] 528
PSAIRTNFSTKQLTELEKEFHFNKYLTRARRIEIANCLQLNDTQVKIWFQNRRMKQKKRE
>gi|23503781|emb|CAD52137.1| [Danio rerio] gi|23503781|emb|CAD52137.1| ;E = 3.4e-37 pos:190 to 249 ; SI dZ227P06 2 2 (homeo box A1a) [Danio rerio] gi|94733693|emb|CAK10853 1| homeo box A1a [Danio rerio] 529
PNTVRTNFSTKQLTELEKEFHFNKYLTRARRVEIAASLQLNETQVKIWFQNRRMKQKKRE
>gi|24497526|ref|NP_002135.2| [Homo sapiens] gi|24497526|ref|NP_002135.2| ;E = 2.6e-36 pos:203 to 262 ; homeobox B1 [Homo sapiens] 530
PSGLRTNFTTRQLTELEKEFHFNKYLSRARRVEIAATLELNETQVKIWFQNRRMKQKKRE
>gi|2495318|sp|Q08821.1|HXA1_XENLA [Xenopus laevis] gi|2495318|sp|Q08821.1|HXA1_XENLA ;E = 1.2e-37 pos:134 to 193 ; RecName Full Homeobox protein Hox A1 AltName Full Hox lab2 gi|396601|emb|CAA43981 1| Xhox lab2 [Xenopus laevis] gi|413874|gb|AAA03479 1| homeobox protein [Xenopus laevis] 531
PNTARTNFTTKQLTELEKEFHFNKYLTRARRVEIAAALQLNETQVKIWFQNRRMKQKKRE
>gi|2495323|sp|Q90346.1|HXB1_CYPCA [Cyprinus carpio] gi|2495323|sp|Q90346.1|HXB1_CYPCA ;E = 2e-34 pos:221 to 280 ; RecName Full Homeobox protein Hox B1 gi|1483240|emb|CAA62554 1| hoxb 1 [Cyprinus carpio] 532
QNTIRTNFTTKQLTELEKEFHFSKYLTRARRVEIAATLELNETQVKIWFQNRRMKQKKRE
>gi|26006977|sp|P10105.2|LAB_DROME [Drosophila melanogaster] gi|26006977|sp|P10105.2|LAB_DROME ;E = 1.8e-40 pos:507 to 566 ; RecName Full Homeotic protein labial AltName Full F24 AltName Full F90 2 533
NNSGRTNFTNKQLTELEKEFHFNRYLTRARRIEIANTLQLNETQVKIWFQNRRMKQKKRV
>gi|26350639|dbj|BAC38956.1| [Mus musculus] gi|26350639|dbj|BAC38956.1| ;E = 3e-36 pos:230 to 289 ; unnamed protein product [Mus musculus] 534
PNAVRTNFNTKQLTELEKEFHFNKYLTRARRVEIAASLQLNETQVKIWFQNRRMKQKKRE
>gi|27525469|emb|CAD59667.1| [Ciona intestinalis] gi|27525469|emb|CAD59667.1| ;E = 2.5e-37 pos:17 to 76 ; putative homeobox protein hox1 [Ciona intestinalis] 535
GNNGRTNFTTKQLTELEKEFHFNKYLTRARRVEIAAALRLNETQVKIWFQNRRMKQKKRD
>gi|27528342|emb|CAD43607.1| [Platynereis dumerilii] gi|27528342|emb|CAD43607.1| ;E = 9.7e-40 pos:67 to 126 ; homeobox protein [Platynereis dumerilii] 536
PNMGRTNFTNKQLTELEKEFHFNKYLTRARRIEIAAALGLNETQVKIWFQNRRMKQKKRM
>gi|2765089|emb|CAA71835.1| [Helobdella triserialis] gi|2765089|emb|CAA71835.1| ;E = 7.1e-39 pos:41 to 100 ; Lox7 [Helobdella triserialis] 537
NNLGRTNFTNKQLTELEKEFHFNKYLTRARRIEIASTLGLNETQVKIWFQNRRMKHKKRL
>gi|28629621|gb|AAO43016.1| [Latimeria menadoensis] gi|28629621|gb|AAO43016.1| ;E = 1.9e-37 pos:11 to 70 ; HoxA1 [Latimeria menadoensis] 538
PNTVRTNFTTKQLTELEKEFHFNKYLTRARRVEIAAALQLNETQVKIWFQNRRMKQKKRE
>gi|28629641|gb|AAO43026.1| [Latimeria menadoensis] gi|28629641|gb|AAO43026.1| ;E = 1e-35 pos:11 to 70 ; HoxB1 [Latimeria menadoensis] 539
QNTIRTNFTTKQLTELEKEFHFNKYLTRARRVEIAATLELNETQVKIWFQNRRMKQKKRE
>gi|28629657|gb|AAO43034.1| [Latimeria menadoensis] gi|28629657|gb|AAO43034.1| ;E = 2.3e-36 pos:10 to 69 ; HoxC1 [Latimeria menadoensis] 540
GATARTNFTTKQLTELEKEFHFNKYLTRARRVEIASALQLNETQVKIWFQNRRMKQKKRE
>gi|28629671|gb|AAO43041.1| [Latimeria menadoensis] gi|28629671|gb|AAO43041.1| ;E = 5.2e-37 pos:11 to 70 ; HoxD1 [Latimeria menadoensis] 541
VNTARTNFTTKQLTELEKEFHFNKYLSRTRRIEIANALHLNETQVKIWFQNRRMKQKKRG
>gi|3005950|emb|CAA76295.1| [Lineus sanguineus] gi|3005950|emb|CAA76295.1| ;E = 7.5e-40 pos:11 to 70 ; homeodomain protein [Lineus sanguineus] 542
PNTGRTNFTNKQLTELEKEFHFNKYLTRARRIEIAAALGLNETQVKIWFQNRRMKQKKRM
>gi|32307799|gb|AAP79296.1| [Saccoglossus kowalevskii] gi|32307799|gb|AAP79296.1| ;E = 1.4e-37 pos:232 to 291 ; hox1 [Saccoglossus kowalevskii] 543
PANGRTNFTNKQLTELEKEFHFNKYLTRARRVEIAAMLGLNETQVKIWFQNRRMKQKKRF
>gi|32394402|gb|AAN11404.1| [Symsagittifera roscoffensis] gi|32394402|gb|AAN11404.1| ;E = 9.7e-37 pos:3 to 62 ; labial like homeobox protein SrHox1 [Symsagittifera roscoffensis] 544
TRGGRTNFTNKQLTELEKEFHFNRYLTRARRIEIATSLTLNETQVKIWFQTRRMKQKKLL
>gi|34304653|gb|AAQ63432.1| [Oikopleura dioica] gi|34304653|gb|AAQ63432.1| ;E = 7.4e-37 pos:1 to 60 ; Hox1 [Oikopleura dioica] 545
NGSGRTTFSTRQLTELEKEFHYNKYLTRARRVEIASNLALNETQVKIWFQNRRMKQKKRD
>gi|3445426|emb|CAA07497.1| [Cupiennius salei] gi|3445426|emb|CAA07497.1| ;E = 2.6e-38 pos:67 to 126 ; homeobox protein [Cupiennius salei] 546
NGSGRTNFTTKQLTELEKEFHYNKYLTRARRIEIATALQLNETQVKIWFQNRRMKQKKRM
>gi|37693029|gb|AAQ98853.1| [Drosophila virilis] gi|37693029|gb|AAQ98853.1| ;E = 1.8e-40 pos:122 to 181 ; homeodomain transcription factor labial [Drosophila virilis] 547
NNSGRTNFTNKQLTELEKEFHFNRYLTRARRIEIANTLQLNETQVKIWFQNRRMKQKKRV
>gi|37693035|gb|AAQ98854.1| [Drosophila buzzatii] gi|37693035|gb|AAQ98854.1| ;E = 1.8e-40 pos:124 to 183 ; homeodomain transcription factor labial [Drosophila buzzatii] 548
NNSGRTNFTNKQLTELEKEFHFNRYLTRARRIEIANTLQLNETQVKIWFQNRRMKQKKRV
>gi|37693039|gb|AAQ98855.1| [Drosophila buzzatii] gi|37693039|gb|AAQ98855.1| ;E = 1.8e-40 pos:517 to 576 ; homeodomain transcription factor labial [Drosophila buzzatii] 549
NNSGRTNFTNKQLTELEKEFHFNRYLTRARRIEIANTLQLNETQVKIWFQNRRMKQKKRV
>gi|37777297|dbj|BAC99310.1| [Bombyx mori] gi|37777297|dbj|BAC99310.1| ;E = 2.2e-39 pos:3 to 62 ; Hox 1 [Bombyx mori] 550
NNTGRTNFTNKQLTELEKEFHFNKYLTRARRIEIASALQLNETQVKIWFQNRRMKQKKRI
>gi|38004426|gb|AAR07506.1| [Schistosoma mansoni] gi|38004426|gb|AAR07506.1| ;E = 1.3e-37 pos:125 to 184 ; labial like protein [Schistosoma mansoni] 551
SLSGRTNFTTRQLTELEKEFHFNRYLSRARRIEIAADLNLTETQVKIWFQNRRMKQKKRI
>gi|38016601|gb|AAR07634.1| [Ptychodera flava] gi|38016601|gb|AAR07634.1| ;E = 4.3e-38 pos:247 to 306 ; transcription factor Hox1 [Ptychodera flava] 552
PNNGRTNFTNKQLTELEKEFHFNKYLTRARRVEIAAMLGLNETQVKIWFQNRRMKQKKRY
>gi|385341|gb|AAB25675.1| [Xenopus laevis] gi|385341|gb|AAB25675.1| ;E = 2.1e-35 pos:1 to 60 ; Xhox2 9 product homeodomain [Xenopus laevis embryo Peptide Partial 66 aa] 553
QNIIRTNFTTKQLTELEKEFHFNKYLTRARRVEIAATLELNETQVKIWFQNRRMKQKKRE
>gi|387202|gb|AAA37839.1| [Mus musculus] gi|387202|gb|AAA37839.1| ;E = 1.4e-37 pos:22 to 81 ; Hox1 6 protein [Mus musculus] 554
PNAVRTNFTTKQLTELEKEFHFNKYLTRARRVEIAASLQLNETQVKIWFQNRRMKQKKRE
>gi|396599|emb|CAA43980.1| [Xenopus laevis] gi|396599|emb|CAA43980.1| ;E = 8.6e-37 pos:126 to 185 ; Xhox lab1 [Xenopus laevis] 555
PCNVRTNFTTKQLTELEKEFHFNKYLTRARRIEIANSLQLNDTQVKIWFQNRRMKQKKRE
>gi|399996|sp|P31357.1|HXB1_AMBME [Ambystoma mexicanum] gi|399996|sp|P31357.1|HXB1_AMBME ;E = 5.7e-36 pos:87 to 146 ; RecName Full Homeobox protein Hox B1 AltName Full AHox1 gi|62414|emb|CAA33599 1| Ahox1 protein product (184 AA) [Ambystoma mexicanum] 556
QNSIRTNFTTKQLSELEKEFHFNKYLTRARRVEIAATLELNETQVKIWFQNRRMKQKKRE
>gi|41350071|gb|AAS00374.1| [Homo sapiens] gi|41350071|gb|AAS00374.1| ;E = 1.4e-37 pos:229 to 288 ; unknown [Homo sapiens] gi|189069262|dbj|BAG36294 1| unnamed protein product [Homo sapiens] 557
PNAVRTNFTTKQLTELEKEFHFNKYLTRARRVEIAASLQLNETQVKIWFQNRRMKQKKRE
>gi|413876|gb|AAA03480.1| [Xenopus laevis] gi|413876|gb|AAA03480.1| ;E = 8.6e-37 pos:200 to 259 ; homeobox protein [Xenopus laevis] 558
PCNVRTNFTTKQLTELEKEFHFNKYLTRARRIEIANSLQLNDTQVKIWFQNRRMKQKKRE
>gi|41581546|gb|AAS07614.1| [Perionyx excavatus] gi|41581546|gb|AAS07614.1| ;E = 3.7e-31 pos:1 to 54 ; homeobox protein lab01 [Perionyx excavatus] 559
TNFTNKQLTELEKEFHFSRYLTRSRRIEIAASLGLNETQIKIWFQNRRMKQKKR
>gi|41581548|gb|AAS07615.1| [Perionyx excavatus] gi|41581548|gb|AAS07615.1| ;E = 1.2e-32 pos:1 to 54 ; homeobox protein lab02 [Perionyx excavatus] 560
TNFTNKQLTELEKEFHFNRYLTRARRIEIASSLGLNETQVKIWFQNRRMKQKKR
>gi|41581550|gb|AAS07616.1| [Perionyx excavatus] gi|41581550|gb|AAS07616.1| ;E = 1.5e-32 pos:1 to 54 ; homeobox protein lab03 [Perionyx excavatus] 561
TNFTNKQLTELEKEFHFNKYLTRARRIEIAAALGLNETQVKIWFQNRRMKQKKR
>gi|4322055|gb|AAD15937.1| [Danio rerio] gi|4322055|gb|AAD15937.1| ;E = 3.4e-37 pos:211 to 270 ; homeobox protein [Danio rerio] 562
PNTVRTNFSTKQLTELEKEFHFNKYLTRARRVEIAASLQLNETQVKIWFQNRRMKQKKRE
>gi|4322094|gb|AAD15956.1| [Danio rerio] gi|4322094|gb|AAD15956.1| ;E = 6.8e-35 pos:1 to 56 ; homeobox protein [Danio rerio] 563
RTNFTTKQLTELEKEFHFNKYLTRARRIEIANPLQLSETQVKIWFQNRRMKQKKML
>gi|4558069|pdb|1B72|A [Homo sapiens] gi|4558069|pdb|1B72|A ;E = 2.6e-36 pos:34 to 93 ; Chain A Pbx1 Homeobox Protein Hox B1DNA TERNARY COMPLEX 564
PSGLRTNFTTRQLTELEKEFHFNKYLSRARRVEIAATLELNETQVKIWFQNRRMKQKKRE
>gi|45772171|tpg|DAA05215.1| [Takifugu rubripes] gi|45772171|tpg|DAA05215.1| ;E = 8e-34 pos:283 to 342 ; TPA TPA_exp Hoxb1a [Takifugu rubripes] 565
NSAIRTNFSTRQLTELEKEFHFSKYLTRARRVEIAATLELNETQVKIWFQNRRMKQKKRE
>gi|46277831|gb|AAK77946.2| [Drosophila virilis] gi|46277831|gb|AAK77946.2| ;E = 1.8e-40 pos:504 to 563 ; homeodomain transcription factor labial [Drosophila virilis] 566
NNSGRTNFTNKQLTELEKEFHFNRYLTRARRIEIANTLQLNETQVKIWFQNRRMKQKKRV
>gi|47207843|emb|CAF90661.1| [Tetraodon nigroviridis] gi|47207843|emb|CAF90661.1| ;E = 8e-34 pos:285 to 344 ; unnamed protein product [Tetraodon nigroviridis] 567
NSAIRTNFSTRQLTELEKEFHFSKYLTRARRVEIAATLELNETQVKIWFQNRRMKQKKRE
>gi|47213842|emb|CAG00646.1| [Tetraodon nigroviridis] gi|47213842|emb|CAG00646.1| ;E = 1.9e-35 pos:195 to 254 ; unnamed protein product [Tetraodon nigroviridis] 568
HNAIRTNFTTKQLTELEKEFHFNKYLTRARRVEVAASLELNETQVKIWFQNRRMKQKKRE
>gi|47229434|emb|CAF99422.1| [Tetraodon nigroviridis] gi|47229434|emb|CAF99422.1| ;E = 1.9e-37 pos:212 to 271 ; unnamed protein product [Tetraodon nigroviridis] 569
PNTVRTNFTTKQLTELEKEFHFNKYLTRARRVEIAAALQLNETQVKIWFQNRRMKQKKRE
>gi|48476647|gb|AAT44526.1| [Oncopeltus fasciatus] gi|48476647|gb|AAT44526.1| ;E = 1.6e-37 pos:1 to 57 ; labial [Oncopeltus fasciatus] 570
GRTNFTNKQLTELEKEFHFNKYLTRARRIEIASALQLNETQVKIWFQNRRMKQKKRM
>gi|5031761|ref|NP_005513.1| [Homo sapiens] gi|5031761|ref|NP_005513.1| ;E = 1.4e-37 pos:229 to 288 ; homeobox A1 isoform a [Homo sapiens] gi|6166216|sp|P49639 2|HXA1_HUMAN RecName Full Homeobox protein Hox A1 AltName Full Hox 1F gi|500757|gb|AAA86954 1| HOX A1 homeodomain protein gi|21595839|gb|AAH32547 1| Homeobox A1 [Homo sapiens] gi|51094984|gb|EAL24228 1| homeo box A1 [Homo sapiens] gi|61364253|gb|AAX42514 1| homeobox A1 [synthetic construct] gi|61364262|gb|AAX42515 1| homeobox A1 [synthetic construct] gi|119614267|gb|EAW93861 1| homeobox A1 isoform CRA_a [Homo sapiens] gi|123979962|gb|ABM81810 1| homeobox A1 [synthetic construct] gi|123994725|gb|ABM84964 1| homeobox A1 [synthetic construct] gi|208968487|dbj|BAG74082 1| homeobox A1 [synthetic construct] 571
PNAVRTNFTTKQLTELEKEFHFNKYLTRARRVEIAASLQLNETQVKIWFQNRRMKQKKRE
>gi|51434|emb|CAA42078.1| [Mus musculus] gi|51434|emb|CAA42078.1| ;E = 1.6e-36 pos:199 to 258 ; 297 aa protein [Mus musculus] 572
PRGLRTNFTTRQLTELEKEFHFNKYLSRARRVEIAPTLELNETQVKIWFQNRRMKQKKRE
>gi|520608|emb|CAA84514.1| [Branchiostoma floridae] gi|520608|emb|CAA84514.1| ;E = 1.4e-37 pos:12 to 71 ; Hox 1 homeodomain protein [Branchiostoma floridae] gi|745774|prf||2016458A Hox 1 gene 573
PNNGRTNFTTKQLTELEKEFHYNKYLTRARRVEIAAALNLNETQVKIWFQNRRMKQKKRE
>gi|55628252|ref|XP_519009.1| [Pan troglodytes] gi|55628252|ref|XP_519009.1| ;E = 1.4e-37 pos:229 to 288 ; PREDICTED hypothetical protein [Pan troglodytes] 574
PNAVRTNFTTKQLTELEKEFHFNKYLTRARRVEIAASLQLNETQVKIWFQNRRMKQKKRE
>gi|5596508|gb|AAD45587.1|AF144672_1 [Lingula anatina] gi|5596508|gb|AAD45587.1|AF144672_1 ;E = 4.4e-39 pos:16 to 75 ; labial homeodomain protein [Lingula anatina] 575
PNMGRTNFSDKQLTELEKEFHFNKYLTRARRIEIAAALGLNETQVKIWFQNRRMKQKKRM
>gi|56118550|ref|NP_001008017.1| [Xenopus (Silurana) tropicalis] gi|56118550|ref|NP_001008017.1| ;E = 1.2e-37 pos:217 to 276 ; homeobox A1 [Xenopus (Silurana) tropicalis] gi|51895944|gb|AAH80895 1| Homeobox A1 [Xenopus tropicalis] 576
PNTARTNFTTKQLTELEKEFHFNKYLTRARRVEIAAALQLNETQVKIWFQNRRMKQKKRE
>gi|5739140|gb|AAD50360.1|AF104008_1 [Thermobia domestica] gi|5739140|gb|AAD50360.1|AF104008_1 ;E = 2.3e-30 pos:28 to 80 ; labial protein [Thermobia domestica] 577
SNAGRTNFTNKQLTELEKEFHFNKYLTRARRIEIASALQLNETQVKIWFQNRR
>gi|5817771|gb|AAD52911.1| [Porcellio scaber] gi|5817771|gb|AAD52911.1| ;E = 4.1e-29 pos:24 to 76 ; labial protein [Porcellio scaber] 578
GGTGRTNFTTKQLTELEKEFHFNKYLTRARRIEIASALQLNETQVKIWFQNRR
>gi|5916188|gb|AAD55932.1|AF163856_1 [Chaetopterus variopedatus] gi|5916188|gb|AAD55932.1|AF163856_1 ;E = 1.6e-39 pos:215 to 274 ; homeoprotein CH Hox1 [Chaetopterus variopedatus] 579
PNLGRTNFTNKQLTELEKEFHFNKYLTRARRIEIAAALGLNETQVKIWFQNRRMKQKKRM
>gi|59939347|gb|AAX12439.1| [Drosophila buzzatii] gi|59939347|gb|AAX12439.1| ;E = 1.8e-40 pos:520 to 579 ; Dbuz lab PA [Drosophila buzzatii] 580
NNSGRTNFTNKQLTELEKEFHFNRYLTRARRIEIANTLQLNETQVKIWFQNRRMKQKKRV
>gi|6015508|emb|CAB57786.1| [Drosophila melanogaster] gi|6015508|emb|CAB57786.1| ;E = 1.8e-40 pos:507 to 566 ; labial protein [Drosophila melanogaster] 581
NNSGRTNFTNKQLTELEKEFHFNRYLTRARRIEIANTLQLNETQVKIWFQNRRMKQKKRV
>gi|6015509|emb|CAB57787.1| [Drosophila melanogaster] gi|6015509|emb|CAB57787.1| ;E = 1.8e-40 pos:501 to 560 ; labial protein [Drosophila melanogaster] 582
NNSGRTNFTNKQLTELEKEFHFNRYLTRARRIEIANTLQLNETQVKIWFQNRRMKQKKRV
>gi|60392402|sp|O42366.2|HXB1A_DANRE [Danio rerio] gi|60392402|sp|O42366.2|HXB1A_DANRE ;E = 2e-34 pos:217 to 276 ; RecName Full Homeobox protein Hox B1a Short Hox B1 gi|26984641|emb|CAD59118 1| SI dZ254O17 8 (homeo box protein B1a) [Danio rerio] 583
QNTIRTNFTTKQLTELEKEFHFSKYLTRARRVEIAATLELNETQVKIWFQNRRMKQKKRE
>gi|60654527|gb|AAX29954.1| [synthetic construct] gi|60654527|gb|AAX29954.1| ;E = 1.4e-37 pos:229 to 288 ; homeobox A1 [synthetic construct] 584
PNAVRTNFTTKQLTELEKEFHFNKYLTRARRVEIAASLQLNETQVKIWFQNRRMKQKKRE
>gi|61364267|gb|AAX42516.1| [synthetic construct] gi|61364267|gb|AAX42516.1| ;E = 1.4e-37 pos:229 to 288 ; homeobox A1 [synthetic construct] 585
PNAVRTNFTTKQLTELEKEFHFNKYLTRARRVEIAASLQLNETQVKIWFQNRRMKQKKRE
>gi|62547254|gb|AAX86470.1| [Drosophila repleta] gi|62547254|gb|AAX86470.1| ;E = 1.8e-40 pos:73 to 132 ; labial [Drosophila repleta] 586
NNSGRTNFTNKQLTELEKEFHFNRYLTRARRIEIANTLQLNETQVKIWFQNRRMKQKKRV
>gi|62859877|ref|NP_001016678.1| [Xenopus (Silurana) tropicalis] gi|62859877|ref|NP_001016678.1| ;E = 8.9e-37 pos:203 to 262 ; homeobox D1 [Xenopus (Silurana) tropicalis] gi|123907399|sp|Q28IU6 1|HXD1_XENTR RecName Full Homeobox protein Hox D1 gi|89268715|emb|CAJ83247 1| homeo box D1 [Xenopus tropicalis] gi|169642308|gb|AAI60395 1| Homeobox D1 [Xenopus tropicalis] gi|213627234|gb|AAI70961 1| Homeobox D1 [Xenopus tropicalis] gi|213627236|gb|AAI70965 1| Homeobox D1 [Xenopus tropicalis] 587
PCTVRTNFTTKQLTELEKEFHFNKYLTRARRIEIANSLQLNDTQVKIWFQNRRMKQKKRE
>gi|62958659|gb|AAY23652.1| [Oreochromis niloticus] gi|62958659|gb|AAY23652.1| ;E = 4.3e-35 pos:12 to 71 ; Hox protein [Oreochromis niloticus] 588
HNVIRTNFTTKQLTELEKEFHFNKYLSRARRVEVAASLELNETQVKIWFQNRRMKQKKRE
>gi|63103214|gb|AAD46166.2|AF151663_1 [Neanthes virens] gi|63103214|gb|AAD46166.2|AF151663_1 ;E = 9.7e-40 pos:12 to 71 ; labial homeobox protein [Nereis virens] 589
PNMGRTNFTNKQLTELEKEFHFNKYLTRARRIEIAAALGLNETQVKIWFQNRRMKQKKRM
>gi|6981040|ref|NP_037207.1| [Rattus norvegicus] gi|6981040|ref|NP_037207.1| ;E = 7e-34 pos:228 to 286 ; homeobox A1 [Rattus norvegicus] gi|6016290|sp|O08656 1|HXA1_RAT RecName Full Homeobox protein Hox A1 gi|1929020|gb|AAB51399 1| homeobox plus HoxA1 protein [Rattus norvegicus] 590
PNAVRTNFTTKQLTELEKEFHFNKYLTRARSEIAASLQLNETQVKIWFQNRRMKQKKRE
>gi|73966228|ref|XP_548172.2| [Canis lupus familiaris] gi|73966228|ref|XP_548172.2| ;E = 2.5e-36 pos:304 to 363 ; PREDICTED similar to Homeobox protein Hox B1 (Hox 2I) [Canis familiaris] 591
PGGLRTNFTTRQLTELEKEFHFNKYLSRARRVEIAATLELNETQVKIWFQNRRMKQKKRE
>gi|73976148|ref|XP_539484.2| [Canis lupus familiaris] gi|73976148|ref|XP_539484.2| ;E = 1.4e-37 pos:227 to 286 ; PREDICTED similar to homeobox A1 protein isoform a isoform 1 [Canis familiaris] 592
PNAVRTNFTTKQLTELEKEFHFNKYLTRARRVEIAASLQLNETQVKIWFQNRRMKQKKRE
>gi|73976152|ref|XP_864527.1| [Canis lupus familiaris] gi|73976152|ref|XP_864527.1| ;E = 1.4e-37 pos:22 to 81 ; PREDICTED similar to Homeobox protein Hox A1 (Hox 1 6) (Homeotic protein ERA 1 993) (Early retinoic acid 1) (Homeoboxless protein ERA 1 399) isoform 4 [Canis familiaris] 593
PNAVRTNFTTKQLTELEKEFHFNKYLTRARRVEIAASLQLNETQVKIWFQNRRMKQKKRE
>gi|74004894|ref|XP_852467.1| [Canis lupus familiaris] gi|74004894|ref|XP_852467.1| ;E = 4e-35 pos:252 to 311 ; PREDICTED similar to homeo box D1 [Canis familiaris] 594
SSAIRRNFSTKQLTELEKEFHFNKYVTRARRIEIANSLQLNDTQVKIWFQNRRMKQKKRE
>gi|74267501|dbj|BAE44249.1| [Oryzias latipes] gi|74267501|dbj|BAE44249.1| ;E = 1.9e-37 pos:213 to 272 ; hoxA1a [Oryzias latipes] gi|83016933|dbj|BAE53465 1| hoxA1a [Oryzias latipes] 595
PNTVRTNFTTKQLTELEKEFHFNKYLTRARRVEIAAALQLNETQVKIWFQNRRMKQKKRE
>gi|74267531|dbj|BAE44264.1| [Oryzias latipes] gi|74267531|dbj|BAE44264.1| ;E = 3.2e-34 pos:287 to 346 ; hoxB1a [Oryzias latipes] 596
NSAMRTNFTTRQLTELEKEFHFSKYLTRARRVEIAATLELNETQVKIWFQNRRMKQKKRE
>gi|74267549|dbj|BAE44273.1| [Oryzias latipes] gi|74267549|dbj|BAE44273.1| ;E = 2.2e-36 pos:187 to 246 ; hoxB1b [Oryzias latipes] gi|83016959|dbj|BAE53484 1| hoxB1b [Oryzias latipes] 597
INVIRTNFTTKQLTELEKEFHFNKYLTRARRIEVAASLDLNETQVKIWFQNRRMKQKKRE
>gi|7578842|gb|AAF64148.1|AF231103_1 [Tribolium castaneum] gi|7578842|gb|AAF64148.1|AF231103_1 ;E = 1e-38 pos:42 to 101 ; labial protein [Tribolium castaneum] gi|7578844|gb|AAF64149 1|AF231104_1 labial protein [Tribolium castaneum] 598
LNTGRTNFTNKQLTELEKEFHFNKYLTRARRIEIASALQLNETQVKIWFQNRRMKQKKRM
>gi|76615431|ref|XP_618076.2| [Bos taurus] gi|76615431|ref|XP_618076.2| ;E = 1.4e-37 pos:227 to 286 ; PREDICTED similar to homeobox A1 isoform a (predicted) [Bos taurus] 599
PNAVRTNFTTKQLTELEKEFHFNKYLTRARRVEIAASLQLNETQVKIWFQNRRMKQKKRE
>gi|76644447|ref|XP_606852.2| [Bos taurus] gi|76644447|ref|XP_606852.2| ;E = 2.5e-36 pos:204 to 263 ; PREDICTED similar to Homeobox protein Hox B1 [Bos taurus] 600
PGGLRTNFTTRQLTELEKEFHFNKYLSRARRVEIAATLELNETQVKIWFQNRRMKQKKRE
>gi|78523219|gb|ABB46347.1| [Sacculina carcini] gi|78523219|gb|ABB46347.1| ;E = 4.6e-38 pos:44 to 103 ; labial [Sacculina carcini] 601
NNTGRTNFTTKQLTELEKEFHFNKYLTRARRIEIATALALNETQVKIWFQNRRMKQKKRI
>gi|790874|gb|AAB17583.1| [Polycelis nigra] gi|790874|gb|AAB17583.1| ;E = 6.7e-36 pos:23 to 82 ; homeodomain protein [Polycelis nigra] 602
NITGRTNFTNKQLTELEKEFHFNQYLTRARRIEIAKSMTLSETQIKIWFQNRRMKQKRRQ
>gi|829180|emb|CAA31495.1| [Drosophila melanogaster] gi|829180|emb|CAA31495.1| ;E = 1.8e-40 pos:367 to 426 ; F24 protein (long form) (AA 141 629) [Drosophila melanogaster] 603
NNSGRTNFTNKQLTELEKEFHFNRYLTRARRIEIANTLQLNETQVKIWFQNRRMKQKKRV
>gi|83016944|dbj|BAE53471.1| [Oryzias latipes] gi|83016944|dbj|BAE53471.1| ;E = 3.2e-34 pos:290 to 349 ; hoxB1a [Oryzias latipes] 604
NSAMRTNFTTRQLTELEKEFHFSKYLTRARRVEIAATLELNETQVKIWFQNRRMKQKKRE
>gi|88604702|gb|ABD46722.1| [Endeis spinosa] gi|88604702|gb|ABD46722.1| ;E = 5.4e-36 pos:200 to 259 ; homeobox protein labial [Endeis spinosa] 605
NNTGRTAFNTKQLTELEKEFHFNKYLTRARXIEIASALSLNETQVKIWFQNRRMKQKKRM
>gi|88604704|gb|ABD46723.1| [Nymphon gracile] gi|88604704|gb|ABD46723.1| ;E = 3.5e-35 pos:288 to 347 ; homeobox protein labial [Nymphon gracile] 606
NNTGRTAFNTKQLTELEKEXHYNKYLTRARRIEIASALSLNETQVKIWFQNRRMKQKKRM
>gi|91982989|gb|ABE68632.1| [Eleutheria dichotoma] gi|91982989|gb|ABE68632.1| ;E = 6.3e-33 pos:140 to 199 ; Cnox 5 [Eleutheria dichotoma] 607
ICKKRVCFTQKQIVELEKEFHYNRYLTRARRVEIAQLLKLTEAQIKIWFQNRRMKQKREQ
>gi|9652091|gb|AAF91398.1|AF269153_1 [Anopheles gambiae] gi|9652091|gb|AAF91398.1|AF269153_1 ;E = 6.8e-35 pos:53 to 109 ; labial homeotic protein [Anopheles gambiae] 608
NSTGRTNFTNKQLTELEKEFHFNKYLTRARRIEIANALHLNETQVKIWFQNRRMKQK
>gi|976094|emb|CAA57211.1| [Podocoryna carnea] gi|976094|emb|CAA57211.1| ;E = 4.9e-35 pos:173 to 232 ; hox1 [Podocoryne carnea] 609
LSKKRVCFSQKQIVELEKEFHFNKYLTRARRVEISHTLDLTEAQIKIWFQNRRMKHKREQ
