# Supplementary material for: Improving Hox Protein Classification across the Major Model Organisms
Source: PLoS One. 2010 May 25;5(5):e10820. doi: 10.1371/journal.pone.0010820 (PMC2876039; doi:10.1371/journal.pone.0010820)
Supplement: Appendix S5 — CLANS sequences. A Zip archive containing the various groups of sequences used in our CLANS analyses. The archive provides one file with FASTA-format sequences for each of the similarity maps displayed in figures 3– 9. In addition, the archive also contains the set of FASTA-format sequences used for our comparison of Hox15, NOB-1 and EGL-5. (2.41 MB ZIP) [file pone.0010820.s005.zip › Figure6_sequences.txt]

>gi|988250|gb|AAA75472.1| [Bos taurus] gi|988250|gb|AAA75472.1| ;E = 2.7e-30 pos:59 to 110 ; Antennapedia type homeotic factor 0
RSRGRQIYSRYQTLELEKEFHFNRYLTRRRRIEIANALCLTERQIKIWFQNR
>gi|975241|gb|AAA75162.1| [Mus musculus] gi|975241|gb|AAA75162.1| ;E = 2.2e-42 pos:35 to 94 ; homeobox protein 1
PKRSRTAYTRQQVLELEKEFHYNRYLTRRRRVEIAHALCLSERQIKIWFQNRRMKWKKDH
>gi|969090|gb|AAA84408.1| [Drosophila melanogaster] gi|969090|gb|AAA84408.1| ;E = 1.6e-41 pos:286 to 345 ; UBXIA 2
RRRGRQTYTRYQTLELEKEFHTNHYLTRRRRIEMAHALCLTERQIKIWFQNRRMKLKKEI
>gi|969089|gb|AAA84409.1| [Drosophila melanogaster] gi|969089|gb|AAA84409.1| ;E = 1.6e-41 pos:269 to 328 ; UBXIIA 3
RRRGRQTYTRYQTLELEKEFHTNHYLTRRRRIEMAHALCLTERQIKIWFQNRRMKLKKEI
>gi|969087|gb|AAA84411.1| [Drosophila melanogaster] gi|969087|gb|AAA84411.1| ;E = 1.6e-41 pos:278 to 337 ; UBXIIB 4
RRRGRQTYTRYQTLELEKEFHTNHYLTRRRRIEMAHALCLTERQIKIWFQNRRMKLKKEI
>gi|969086|gb|AAA84412.1| [Drosophila melanogaster] gi|969086|gb|AAA84412.1| ;E = 1.6e-41 pos:295 to 354 ; UBXIB 5
RRRGRQTYTRYQTLELEKEFHTNHYLTRRRRIEMAHALCLTERQIKIWFQNRRMKLKKEI
>gi|9652095|gb|AAF91400.1|AF269155_1 [Anopheles gambiae] gi|9652095|gb|AAF91400.1|AF269155_1 ;E = 6.2e-40 pos:1 to 59 ; transcription factor Deformed [Anopheles gambiae] 6
PKRQRTAYTRHQILELEKEFHYNXYLTRRRRIEIAHTLVLSERQIKIWFQNRRMKWKKD
>gi|939889|emb|CAA34296.1| [Homo sapiens] gi|939889|emb|CAA34296.1| ;E = 2.2e-42 pos:3 to 62 ; HOX 2 6 protein (68 AA) [Homo sapiens] 7
PKRSRTAYTRQQVLELEKEFHYNRYLTRRRRVEIAHALCLSERQIKIWFQNRRMKWKKDH
>gi|930147|emb|CAA32708.1| [Mus musculus] gi|930147|emb|CAA32708.1| ;E = 5.4e-43 pos:1 to 60 ; Hox 2 3 protein [Mus musculus] 8
RKRGRQTYTRYQTLELEKEFHYNRYLTRRRRIEIAHTLCLTERQIKIWFQNRRMKWKKEN
>gi|930067|emb|CAA34295.1| [Homo sapiens] gi|930067|emb|CAA34295.1| ;E = 1.8e-39 pos:5 to 64 ; HOX 2 4 protein (70 AA) [Homo sapiens] 9
RRRGRQTYSRYQTLELEKEFLFNPYLTRKRRIEVSHALGLTERQVKIWFQNRRMKWKKEN
>gi|929686|emb|CAA27294.1| [Mus musculus] gi|929686|emb|CAA27294.1| ;E = 2.4e-37 pos:15 to 74 ; unnamed protein product [Mus musculus] gi|224967|prf||1204268A homeo box EA 10
RRTGRQTYSRYQTLELEKEFLFNPYLTRKRRIQVSHALGLTERQVKIWFQNRRMKWKKEN
>gi|9247202|gb|AAA41342.2| [Rattus norvegicus] gi|9247202|gb|AAA41342.2| ;E = 7.3e-42 pos:1 to 60 ; homeobox protein [Rattus norvegicus] 11
RKRGRQTYTRYQTLELEKEFHYNRYLTRRRRIEIAHGVCLTERQIKIWFQNRRMKWKKEN
>gi|88604722|gb|ABD46732.1| [Nymphon gracile] gi|88604722|gb|ABD46732.1| ;E = 1.8e-43 pos:55 to 114 ; homeobox protein antennapedia [Nymphon gracile] 12
RKRGRQTYTRYQTLELEKEFHFNRYLTRRRRIEIAHALCLTERQIKIWFQNRRMKWKKEN
>gi|88604720|gb|ABD46731.1| [Endeis spinosa] gi|88604720|gb|ABD46731.1| ;E = 1.8e-43 pos:129 to 188 ; homeobox protein antennapedia [Endeis spinosa] 13
RKRGRQTYTRYQTLELEKEFHFNRYLTRRRRIEIAHALCLTERQIKIWFQNRRMKWKKEN
>gi|88604718|gb|ABD46730.1| [Endeis spinosa] gi|88604718|gb|ABD46730.1| ;E = 1.1e-41 pos:208 to 267 ; homeobox protein fushi tarazu [Endeis spinosa] 14
PKRTRQTYTRYQTLELEKEFHFNRYLTRRRRIEIAHALGLSERQIKIWFQNRRMKAKKEN
>gi|88604716|gb|ABD46729.1| [Nymphon gracile] gi|88604716|gb|ABD46729.1| ;E = 4.6e-43 pos:189 to 248 ; homeobox protein sex comb reduced [Nymphon gracile] 15
TKRQRTSYTRYQTLELEKEFHFNRYLTRRRRIEIAHALCLSERQIKIWFQNRRMKWKKEH
>gi|88604714|gb|ABD46728.1| [Endeis spinosa] gi|88604714|gb|ABD46728.1| ;E = 4.6e-43 pos:180 to 239 ; homeobox protein sex comb reduced [Endeis spinosa] 16
TKRQRTSYTRYQTLELEKEFHFNRYLTRRRRIEIAHALCLSERQIKIWFQNRRMKWKKEH
>gi|88604712|gb|ABD46727.1| [Endeis spinosa] gi|88604712|gb|ABD46727.1| ;E = 1.1e-38 pos:216 to 275 ; homeobox protein deformed [Endeis spinosa] 17
PKRHRTNYNKIQSLELEKEFHFNRYVTRRRRIEIAHALCLPERQIKIWFQNRRMRYKKDN
>gi|8815563|gb|AAB19469.2| [Homo sapiens] gi|8815563|gb|AAB19469.2| ;E = 9.9e-41 pos:40 to 99 ; TATAA binding protein [Homo sapiens] 18
RKRGRQTYTRYQTLELENEFHYNRYLTRRRRIEIAHALCLTERQIKIWFQNRRMKWKNEN
>gi|88014652|ref|NP_034590.2| [Mus musculus] gi|88014652|ref|NP_034590.2| ;E = 5.4e-43 pos:137 to 196 ; homeo box B7 [Mus musculus] gi|114152821|sp|P09024 2|HXB7_MOUSE RecName Full Homeobox protein Hox B7 AltName Full Hox 2 3 AltName Full MUB1 AltName Full Homeobox protein MH 22B gi|123255594|emb|CAM27142 1| homeo box B7 [Mus musculus] gi|147897801|gb|AAI40345 1| Homeo box B7 [synthetic construct] 19
RKRGRQTYTRYQTLELEKEFHYNRYLTRRRRIEIAHTLCLTERQIKIWFQNRRMKWKKEN
>gi|87295493|gb|ABD37043.1| [Artemia sp. Qi Xiang Cuo] gi|87295493|gb|ABD37043.1| ;E = 8.7e-41 pos:5 to 64 ; abdominal A [Artemia sp Qi Xiang Cuo] 20
RRRGAQTYTRYQSLELEKEFHFNHYLTRRRRIEIAHALCLTERQIKIWFQNRRMKLKKEL
>gi|87295479|gb|ABD37036.1| [Artemia sp. Kazakhstan HL-2005] gi|87295479|gb|ABD37036.1| ;E = 4.1e-44 pos:8 to 67 ; deformed [Artemia sp Kazakhstan HL 2005] 21
PKRQRTAYTRHQILELEKEFHFNRYLTRRRRIEIAHSLCLSERQIKIWFQNRRMKWKKDN
>gi|87295475|gb|ABD37034.1| [Artemia franciscana] gi|87295475|gb|ABD37034.1| ;E = 4.1e-44 pos:8 to 67 ; deformed [Artemia franciscana] gi|87295477|gb|ABD37035 1| deformed [Artemia franciscana] gi|87295481|gb|ABD37037 1| deformed [Artemia sp MaDuo] gi|87295483|gb|ABD37038 1| deformed [Artemia sinica] gi|87295485|gb|ABD37039 1| deformed [Artemia sinica] gi|87295487|gb|ABD37040 1| deformed [Artemia sinica] gi|87295489|gb|ABD37041 1| deformed [Artemia sp Qi Xiang Cuo] gi|87295491|gb|ABD37042 1| deformed [Artemia urmiana] 22
PKRQRTAYTRHQILELEKEFHFNRYLTRRRRIEIAHSLCLSERQIKIWFQNRRMKWKKDN
>gi|87295473|gb|ABD37033.1| [Artemia sp. BaiYanNao] gi|87295473|gb|ABD37033.1| ;E = 4.1e-44 pos:8 to 67 ; deformed [Artemia sp BaiYanNao] 23
PKRQRTAYTRHQILELEKEFHFNRYLTRRRRIEIAHSLCLSERQIKIWFQNRRMKWKKDN
>gi|87295471|gb|ABD37032.1| [Artemia persimilis] gi|87295471|gb|ABD37032.1| ;E = 4.1e-44 pos:9 to 68 ; deformed [Artemia persimilis] 24
PKRQRTAYTRHQILELEKEFHFNRYLTRRRRIEIAHSLCLSERQIKIWFQNRRMKWKKDN
>gi|87295465|gb|ABD37029.1| [Artemia parthenogenetica] gi|87295465|gb|ABD37029.1| ;E = 7.8e-43 pos:5 to 64 ; abdominal A [Artemia parthenogenetica] gi|87295467|gb|ABD37030 1| abdominal A [Artemia parthenogenetica] gi|87295469|gb|ABD37031 1| abdominal A [Artemia parthenogenetica] 25
RRRGRQTYTRYQTLELEKEFHFNHYLTRRRRIEIAHALCLTERQIKIWFQNRRMKLKKEL
>gi|87295463|gb|ABD37028.1| [Artemia parthenogenetica] gi|87295463|gb|ABD37028.1| ;E = 7.8e-43 pos:5 to 64 ; abdominal A [Artemia parthenogenetica] 26
RRRGRQTYTRYQTLELEKEFHFNHYLTRRRRIEIAHALCLTERQIKIWFQNRRMKLKKEL
>gi|87295459|gb|ABD37026.1| [Artemia parthenogenetica] gi|87295459|gb|ABD37026.1| ;E = 7.8e-43 pos:5 to 64 ; abdominal A [Artemia parthenogenetica] 27
RRRGRQTYTRYQTLELEKEFHFNHYLTRRRRIEIAHALCLTERQIKIWFQNRRMKLKKEL
>gi|87295457|gb|ABD37025.1| [Artemia parthenogenetica] gi|87295457|gb|ABD37025.1| ;E = 6.6e-40 pos:5 to 64 ; abdominal A [Artemia parthenogenetica] 28
RRRGRQTYTRYQTLELEKEFHFNHYLTRRRRIEIAHAXCLTERQIKIWFQXRRMKLKKEL
>gi|87295445|gb|ABD37019.1| [Artemia sinica] gi|87295445|gb|ABD37019.1| ;E = 7.8e-43 pos:5 to 64 ; abdominal A [Artemia sinica] gi|87295447|gb|ABD37020 1| abdominal A [Artemia urmiana] gi|87295449|gb|ABD37021 1| abdominal A [Artemia parthenogenetica] gi|87295451|gb|ABD37022 1| abdominal A [Artemia parthenogenetica] gi|87295453|gb|ABD37023 1| abdominal A [Artemia parthenogenetica] gi|87295461|gb|ABD37027 1| abdominal A [Artemia parthenogenetica] 29
RRRGRQTYTRYQTLELEKEFHFNHYLTRRRRIEIAHALCLTERQIKIWFQNRRMKLKKEL
>gi|87295443|gb|ABD37018.1| [Artemia sinica] gi|87295443|gb|ABD37018.1| ;E = 1.6e-41 pos:5 to 64 ; abdominal A [Artemia sinica] 30
RRRGRQTYTRYQTLELEKEFDFNHYLTRRRRIEIAHALCLTERQIKIWFQNRRMKLKKEL
>gi|87295441|gb|ABD37017.1| [Artemia sinica] gi|87295441|gb|ABD37017.1| ;E = 4.1e-41 pos:5 to 64 ; abdominal A [Artemia sinica] 31
RRRGRETYTRYQTLELEKEFDFNHYLTRRRRIEIAHALCLTERQIKIWFQNRRMKLKKEL
>gi|87295439|gb|ABD37016.1| [Artemia sinica] gi|87295439|gb|ABD37016.1| ;E = 4.1e-41 pos:5 to 64 ; abdominal A [Artemia sinica] 32
RRRGRETYTRYQTLELEKEFDFNHYLTRRRRIEIAHALCLTERQIKIWFQNRRMKLKKEL
>gi|87295437|gb|ABD37015.1| [Artemia sp. MaDuo] gi|87295437|gb|ABD37015.1| ;E = 7.9e-39 pos:5 to 64 ; abdominal A [Artemia sp MaDuo] 33
RRRGAQTYTRYQSLELEKEFHFIHYLTRRRRIEIAHALCLTERQIKIWFQNRRMKLKKEL
>gi|87295435|gb|ABD37014.1| [Artemia sp. Kazakhstan HL-2005] gi|87295435|gb|ABD37014.1| ;E = 4.4e-42 pos:5 to 64 ; abdominal A [Artemia sp Kazakhstan HL 2005] 34
RRRGRQTYTRYQSLELEKEFHFNHYLTRRRRIEIAHALCLTERQIKIWFQNRRMKLKKEL
>gi|87295433|gb|ABD37013.1| [Artemia franciscana] gi|87295433|gb|ABD37013.1| ;E = 2e-42 pos:5 to 64 ; abdominal A [Artemia franciscana] 35
RRRGRQTYTRYQTLELEKEFHFNHYLTRRRRIEIAHALCLSERQIKIWFQNRRMKLKKGL
>gi|87295431|gb|ABD37012.1| [Artemia franciscana] gi|87295431|gb|ABD37012.1| ;E = 9.5e-41 pos:5 to 64 ; abdominal A [Artemia franciscana] 36
RRRGRQTSTRHQTLELEKEFHFNHYLTRRRRIEIAHALCLSERQIKIWFQNRRMKLKKEL
>gi|87295429|gb|ABD37011.1| [Artemia persimilis] gi|87295429|gb|ABD37011.1| ;E = 1.8e-37 pos:5 to 64 ; abdominal A [Artemia persimilis] 37
RRRGRQTSTRYQTLQLEKEFHFNHSLTRRRRIEIAHALCLSERQIKIWFQNRRMKLKKEL
>gi|87042409|gb|ABD16213.1| [Strigamia maritima] gi|87042409|gb|ABD16213.1| ;E = 7.1e-43 pos:143 to 202 ; abdominal A [Strigamia maritima] 38
RRRGRQTYTRFQTLELEKEFHFNHYLTRRRRIEIAHALCLTERQIKIWFQNRRMKLKKEM
>gi|87042406|gb|ABD16212.1| [Strigamia maritima] gi|87042406|gb|ABD16212.1| ;E = 1.6e-41 pos:166 to 225 ; ultrabithorax [Strigamia maritima] 39
RRRGRQTYTRYQTLELEKEFHTNHYLTRRRRIEMAHALCLTERQIKIWFQNRRMKLKKEI
>gi|87042404|gb|ABD16211.1| [Strigamia maritima] gi|87042404|gb|ABD16211.1| ;E = 7.8e-29 pos:1 to 46 ; antennapedia [Strigamia maritima] 40
ELEKEFHFNRYLTRRRRIEIAHALCLTERQIKIWFQNRRMKWKKEN
>gi|87042256|gb|ABD16192.1| [Euprymna scolopes] gi|87042256|gb|ABD16192.1| ;E = 3e-38 pos:77 to 136 ; Xlox [Euprymna scolopes] 41
NKRTRTAYTRGQLLELEKEFHFNKYISRPRRIELAAMLNLTERHIKIWFQNRRMKWKKDE
>gi|86604731|ref|NP_001034510.1| [Tribolium castaneum] gi|86604731|ref|NP_001034510.1| ;E = 7.3e-43 pos:233 to 292 ; transcription factor deformed [Tribolium castaneum] gi|13241682|gb|AAK16423 1|AF321227_3 Dfd [Tribolium castaneum] gi|1754686|gb|AAB39355 1| transcription factor Deformed [Tribolium castaneum] 42
PKRQRTAYTRHQILELEKEFHYNRYLTRRRRIEIAHTLVLSERQIKIWFQNRRMKWKKDN
>gi|86560752|gb|ABD04657.1| [Neanthes virens] gi|86560752|gb|ABD04657.1| ;E = 1.8e-43 pos:3 to 62 ; Hox7 homeobox protein [Nereis virens] 43
RKRGRQTYTRYQTLELEKEFHFNRYLTRRRRIEIAHSLCLTERQIKIWFQNRRMKWKKEN
>gi|86515424|ref|NP_001034539.1| [Tribolium castaneum] gi|86515424|ref|NP_001034539.1| ;E = 3.4e-40 pos:183 to 242 ; fushi tarazu [Tribolium castaneum] gi|13241680|gb|AAK16421 1|AF321227_1 Ftz [Tribolium castaneum] 44
NKRTRQTYTRYQTLELEKEFHFNKYLTRRRRIEIAESLRLTERQIKIWFQNRRMKAKKDT
>gi|86515396|ref|NP_001034523.1| [Tribolium castaneum] gi|86515396|ref|NP_001034523.1| ;E = 2.2e-43 pos:220 to 279 ; cephalothorax [Tribolium castaneum] gi|13241681|gb|AAK16422 1|AF321227_2 Scr [Tribolium castaneum] 45
TKRQRTSYTRYQTLELEKEFHFNRYLTRRRRIEIAHALCLTERQIKIWFQNRRMKWKKEH
>gi|86515384|ref|NP_001034518.1| [Tribolium castaneum] gi|86515384|ref|NP_001034518.1| ;E = 8.7e-43 pos:216 to 275 ; abdominal A [Tribolium castaneum] gi|6016229|sp|Q07961 2|ABDA_TRICA RecName Full Homeobox protein abdominal A homolog gi|2394295|gb|AAB70262 1| abdominal AII [Tribolium castaneum] 46
RRRGRQTYTRFQTLELEKEFHFNHYLTRRRRIEIAHALCLTERQIKIWFQNRRMKLKKEL
>gi|86515364|ref|NP_001034505.1| [Tribolium castaneum] gi|86515364|ref|NP_001034505.1| ;E = 1.8e-43 pos:244 to 303 ; prothoraxless [Tribolium castaneum] gi|7767519|gb|AAF69136 1|AF228509_1 prothoraxless [Tribolium castaneum] 47
RKRGRQTYTRYQTLELEKEFHFNRYLTRRRRIEIAHALCLTERQIKIWFQNRRMKWKKEN
>gi|8650523|gb|AAF78248.1|AF275310_1 [Haliotis rufescens] gi|8650523|gb|AAF78248.1|AF275310_1 ;E = 1.2e-41 pos:196 to 255 ; Hox5 [Haliotis rufescens] 48
TKRSRTSYTRHQTLELEKEFHYNKYLTRRRRIEIAHALNLTERQIKIWFQNRRMKWKKEH
>gi|85068580|ref|NP_004493.3| [Homo sapiens] gi|85068580|ref|NP_004493.3| ;E = 5.4e-43 pos:137 to 196 ; homeobox B7 [Homo sapiens] 49
RKRGRQTYTRYQTLELEKEFHYNRYLTRRRRIEIAHTLCLTERQIKIWFQNRRMKWKKEN
>gi|8439289|emb|CAB94151.1| [Gallus gallus] gi|8439289|emb|CAB94151.1| ;E = 2.6e-42 pos:8 to 67 ; HOXC 6 [Gallus gallus] 50
RRRGRQIYSRYQTLELEKEFHFNRYLTRRRRIEIANALCLTERQIKIWFQNRRMKWKKES
>gi|837347|gb|AAB33590.1| [Takifugu rubripes] gi|837347|gb|AAB33590.1| ;E = 2.6e-42 pos:163 to 222 ; Hoxb 4 homeodomain protein [Takifugu rubripes Japanese puffer fish Peptide 251 aa] gi|2130556|gb|AAC60205 1| homeobox protein HOXB 4 [Takifugu rubripes] 51
PKRSRTAYTRQQVLELEKEFHYNRYLTRRRRVEIAHTLCLSERQIKIWFQNRRMKWKKDH
>gi|83405607|gb|AAI10766.1| [Xenopus laevis] gi|83405607|gb|AAI10766.1| ;E = 2e-43 pos:147 to 206 ; Unknown (protein for MGC 131092) [Xenopus laevis] 52
PKRSRTAYTRQQVLELEKEFHFNRYLTRRRRIEIAHSLCLSERQIKIWFQNRRMKWKKDH
>gi|833751|gb|AAA68461.1| [Junonia coenia] gi|833751|gb|AAA68461.1| ;E = 3.8e-40 pos:1 to 58 ; putative 53
RKRGRQTYTRYQTLELEKEFHFNRYLTRRRRIEIAHALCLTERQIKIWFQNRRMKWKK
>gi|83318790|emb|CAI91292.1| [Cupiennius salei] gi|83318790|emb|CAI91292.1| ;E = 8.2e-42 pos:52 to 111 ; fushi tarazu [Cupiennius salei] 54
PKRSRQTYTRYQTLELEKEFHFNQYLTRRRRIEIAHTLGLTERQIKIWFQNRRMKAKKEN
>gi|82621659|gb|ABB86501.1| [Nematostella vectensis] gi|82621659|gb|ABB86501.1| ;E = 7e-36 pos:1 to 60 ; anthox1a ANTP class homeobox protein [Nematostella vectensis] gi|110338995|gb|ABG67761 1| HOXE [Nematostella vectensis] 55
KHRKRMAYTRIQLLELEKEFHFTRYLTKERRTEMARMLDLTERQVKIWFQNRRMKWKKDN
>gi|82621559|gb|ABB86451.1| [Nematostella vectensis] gi|82621559|gb|ABB86451.1| ;E = 8.7e-37 pos:1 to 60 ; anthox1 ANTP class homeobox protein [Nematostella vectensis] gi|110338997|gb|ABG67762 1| HOXF [Nematostella vectensis] 56
GKRKRTAYTRKQLLELEKEFHFNHFLTKERRSEMASQLNLTERQVKIWFQNRRMKWKKCN
>gi|82227628|sp|O42504.1|HXC6A_FUGRU [Takifugu rubripes] gi|82227628|sp|O42504.1|HXC6A_FUGRU ;E = 2.6e-42 pos:140 to 199 ; RecName Full Homeobox protein Hox C6a AltName Full FrHOXC 6 gi|2341089|gb|AAB68682 1| homeobox protein HOXC 6 [Takifugu rubripes] gi|94482830|gb|ABF22446 1| homeobox protein HoxC6a [Takifugu rubripes] 57
RRRGRQIYSRYQTLELEKEFHFNRYLTRRRRIEIANALCLTERQIKIWFQNRRMKWKKES
>gi|82227627|sp|O42503.1|HXC8A_FUGRU [Takifugu rubripes] gi|82227627|sp|O42503.1|HXC8A_FUGRU ;E = 7.5e-39 pos:225 to 284 ; RecName Full Homeobox protein Hox C8a AltName Full FrHOXC 8 gi|2341088|gb|AAB68681 1| homeobox protein HOXC 8 [Takifugu rubripes] gi|94482829|gb|ABF22445 1| homeobox protein HoxC8a [Takifugu rubripes] 58
RRNGRQTYSRYQTLELEKEFLFNPYLTRKRRIEVSHALSLTERQVKIWFQNRRMKWKKEN
>gi|8182211|gb|AAB28662.2| [Mus sp.] gi|8182211|gb|AAB28662.2| ;E = 1.6e-43 pos:180 to 239 ; Hoxa 4 [Mus sp ] gi|9488660|gb|AAB30705 2| Hoxa 4 [Mus sp ] 59
PKRSRTAYTRQQVLELEKEFHFNRYLTRRRRIEIAHTLCLSERQVKIWFQNRRMKWKKDH
>gi|81673924|gb|AAI09945.1| [Bos taurus] gi|81673924|gb|AAI09945.1| ;E = 1e-42 pos:148 to 207 ; Homeobox A4 [Bos taurus] 60
PKRSRTAYTRQQVLELEKEFHFNRYLTRRRRIEIAHKLCLSERQVKIWFQNRRMKWKKDH
>gi|8132091|gb|AAF73212.1| [Parasteatoda tepidariorum] gi|8132091|gb|AAF73212.1| ;E = 1.3e-33 pos:23 to 75 ; deformed 2 [Achaearanea tepidarorum] 61
PKRQRTAYTRHQILELEKEFHFNRYLTRRRRIEIAHALCLSERQIKIWFQNRR
>gi|808950|emb|CAA28857.1| [Drosophila melanogaster] gi|808950|emb|CAA28857.1| ;E = 9.5e-43 pos:8 to 67 ; Scr [Drosophila melanogaster] 62
TKRQRTSYTRYQTLELEKEFHFNRYLTRRRRIEIAHALCLTERQIKIWFQNRRMKLKKEH
>gi|798833|emb|CAA54348.1| [Drosophila melanogaster] gi|798833|emb|CAA54348.1| ;E = 2.2e-43 pos:324 to 383 ; unnamed protein product [Drosophila melanogaster] 63
TKRQRTSYTRYQTLELEKEFHFNRYLTRRRRIEIAHALCLTERQIKIWFQNRRMKWKKEH
>gi|7986|emb|CAA25408.1| [Drosophila melanogaster] gi|7986|emb|CAA25408.1| ;E = 3.2e-39 pos:257 to 316 ; ftz protein [Drosophila melanogaster] 64
SKRTRQTYTRYQTLELEKEFHFNRYITRRRRIDIANALSLSERQIKIWFQNRRMKSKKDR
>gi|78771833|gb|AAW72808.2| [Urechis unicinctus] gi|78771833|gb|AAW72808.2| ;E = 1.4e-30 pos:17 to 69 ; homeobox protein Lox4 [Urechis unicinctus] 65
RRRGRQTYSRYQTLELEKEFQFNRYLTRKRRIEIAHCLCLTERQIKIWFQNRR
>gi|7837|emb|CAA28782.1| [Drosophila melanogaster] gi|7837|emb|CAA28782.1| ;E = 7.3e-43 pos:366 to 425 ; unnamed protein product [Drosophila melanogaster] 66
PKRQRTAYTRHQILELEKEFHYNRYLTRRRRIEIAHTLVLSERQIKIWFQNRRMKWKKDN
>gi|77627746|ref|NP_999815.2| [Strongylocentrotus purpuratus] gi|77627746|ref|NP_999815.2| ;E = 6.4e-38 pos:215 to 274 ; homeobox protein Splox [Strongylocentrotus purpuratus] gi|77543296|gb|AAN17337 2| homeobox protein Splox [Strongylocentrotus purpuratus] 67
NKRTRTAYTRGQLLELEKEFHFNKYISRPRRIELAAMLNLTERHIKIWFQNRRMKWKKEE
>gi|76825416|gb|AAI07173.1| [Mus musculus] gi|76825416|gb|AAI07173.1| ;E = 1.6e-43 pos:82 to 141 ; Hoxa4 protein [Mus musculus] 68
PKRSRTAYTRQQVLELEKEFHFNRYLTRRRRIEIAHTLCLSERQVKIWFQNRRMKWKKDH
>gi|7579899|gb|AAB21131.2| [Manduca sexta] gi|7579899|gb|AAB21131.2| ;E = 8.7e-43 pos:7 to 66 ; abdominal A like protein [Manduca sexta] 69
RRRGRQTYTRFQTLELEKEFHFNHYLTRRRRIEIAHALCLTERQIKIWFQNRRMKLKKEL
>gi|75674198|dbj|BAE44510.1| [Mamestra brassicae] gi|75674198|dbj|BAE44510.1| ;E = 7.3e-43 pos:20 to 79 ; Deformed [Mamestra brassicae] 70
PKRQRTAYTRHQILELEKEFHYNRYLTRRRRIEIAHTLVLSERQIKIWFQNRRMKWKKDN
>gi|7527478|gb|AAF63162.1|AF237818_1 [Archegozetes longisetosus] gi|7527478|gb|AAF63162.1|AF237818_1 ;E = 5.3e-42 pos:196 to 255 ; fushi tarazu like protein [Archegozetes longisetosus] 71
PKRTRQTYTRYQTLELEKEFHFNRYLTRRRRIEIAHSLGLTERQIKIWFQNRRMKAKKEN
>gi|7446287|pir||S26291 [Aedes aegypti] gi|7446287|pir||S26291 ;E = 8.7e-43 pos:6 to 65 ; homeotic protein Abdominal A yellow fever mosquito (fragment) 72
RRRGRQTYTRFQTLELEKEFHFNHYLTRRRRIEIAHALCLTERQIKIWFQNRRMKLKKEL
>gi|7446259|pir||S25846 [Mus musculus] gi|7446259|pir||S25846 ;E = 6.2e-43 pos:9 to 68 ; homeotic protein Hox A4 testicular mouse (fragment) 73
PERSRTAYTRQQVLELEKEFHFNRYLTRRRRIEIAHTLCLSERQVKIWFQNRRMKWKKDH
>gi|74267589|dbj|BAE44293.1| [Oryzias latipes] gi|74267589|dbj|BAE44293.1| ;E = 1.7e-39 pos:153 to 212 ; hoxD4b [Oryzias latipes] gi|83016986|dbj|BAE53503 1| hoxD4b [Oryzias latipes] 74
PKRLRTAYTRQQVLELEKEFHFSRYLTRRRRVEVAHALCLSERQVKVWFQNRRMRWKKDN
>gi|74267579|dbj|BAE44288.1| [Oryzias latipes] gi|74267579|dbj|BAE44288.1| ;E = 2.4e-43 pos:146 to 205 ; hoxD4a [Oryzias latipes] gi|83016979|dbj|BAE53500 1| hoxD4a [Oryzias latipes] 75
PKRSRTAYTRQQVLELEKEFHFNRYLTRRRRIEIAHTLCLSERQIKIWFQNRRMKWKKDH
>gi|74267565|dbj|BAE44281.1| [Oryzias latipes] gi|74267565|dbj|BAE44281.1| ;E = 7.5e-39 pos:149 to 208 ; hoxC8a [Oryzias latipes] gi|83016966|dbj|BAE53489 1| hoxC8a [Oryzias latipes] 76
RRNGRQTYSRYQTLELEKEFLFNPYLTRKRRIEVSHALSLTERQVKIWFQNRRMKWKKEN
>gi|74267563|dbj|BAE44280.1| [Oryzias latipes] gi|74267563|dbj|BAE44280.1| ;E = 2.6e-42 pos:139 to 198 ; hoxC6a [Oryzias latipes] gi|83016965|dbj|BAE53488 1| hoxC6a [Oryzias latipes] 77
RRRGRQIYSRYQTLELEKEFHFNRYLTRRRRIEIANALCLTERQIKIWFQNRRMKWKKES
>gi|74267561|dbj|BAE44279.1| [Oryzias latipes] gi|74267561|dbj|BAE44279.1| ;E = 3e-43 pos:163 to 222 ; hoxC5a [Oryzias latipes] gi|83016964|dbj|BAE53487 1| hoxC5a [Oryzias latipes] 78
GKRSRTSYTRYQTLELEKEFHFNRYLSRRRRIEIAHTLCLNERQIKIWFQNRRMKWKKDS
>gi|74267559|dbj|BAE44278.1| [Oryzias latipes] gi|74267559|dbj|BAE44278.1| ;E = 3.5e-42 pos:159 to 218 ; hoxC4a [Oryzias latipes] gi|83016963|dbj|BAE53486 1| hoxC4a [Oryzias latipes] 79
PKRSRTAYTRQQVLELEKEFHYNRYLTRRRRIEIAHTLVLSERQIKIWFQNRRMKWKKDH
>gi|74267555|dbj|BAE44276.1| [Oryzias latipes] gi|74267555|dbj|BAE44276.1| ;E = 1.1e-42 pos:153 to 212 ; hoxB6b [Oryzias latipes] gi|83016956|dbj|BAE53481 1| hoxB6b [Oryzias latipes] 80
GRRGRQTYTRYQTLELEKEFHFNRYLTRRRRIEISHALCLTERQIKIWFQNRRMKWKKEN
>gi|74267553|dbj|BAE44275.1| [Oryzias latipes] gi|74267553|dbj|BAE44275.1| ;E = 2.1e-43 pos:206 to 265 ; hoxB5b [Oryzias latipes] gi|83016957|dbj|BAE53482 1| hoxB5b [Oryzias latipes] 81
GKRARTAYTRYQTLELEKEFHFNRYLTRRRRIEIAHALCLSERQIKIWFQNRRMKWKKDN
>gi|74267543|dbj|BAE44270.1| [Oryzias latipes] gi|74267543|dbj|BAE44270.1| ;E = 2.1e-39 pos:149 to 208 ; hoxB8a [Oryzias latipes] gi|83016950|dbj|BAE53477 1| hoxB8a [Oryzias latipes] 82
RRRGRQTYSRYQTLELEKEFLFNPYLTRKRRIEVSHALALTERQVKIWFQNRRMKWKKEN
>gi|74267541|dbj|BAE44269.1| [Oryzias latipes] gi|74267541|dbj|BAE44269.1| ;E = 9.2e-44 pos:189 to 248 ; hoxB6a [Oryzias latipes] gi|83016949|dbj|BAE53476 1| hoxB6a [Oryzias latipes] 83
GRRGRQTYTRYQTLELEKEFHFNRYLTRRRRIEIAHALCLTERQIKIWFQNRRMKWKKEN
>gi|74267539|dbj|BAE44268.1| [Oryzias latipes] gi|74267539|dbj|BAE44268.1| ;E = 1e-43 pos:235 to 294 ; hoxB5a [Oryzias latipes] gi|83016948|dbj|BAE53475 1| hoxB5a [Oryzias latipes] 84
GKRARTAYTRYQTLELEKEFHFNRYLTRRRRIEIAHALCLTERQIKIWFQNRRMKWKKDN
>gi|74267537|dbj|BAE44267.1| [Oryzias latipes] gi|74267537|dbj|BAE44267.1| ;E = 2.6e-42 pos:163 to 222 ; hoxB4a [Oryzias latipes] gi|83016947|dbj|BAE53474 1| hoxB4a [Oryzias latipes] 85
PKRSRTAYTRQQVLELEKEFHYNRYLTRRRRVEIAHTLCLSERQIKIWFQNRRMKWKKDH
>gi|74267511|dbj|BAE44254.1| [Oryzias latipes] gi|74267511|dbj|BAE44254.1| ;E = 1.1e-41 pos:123 to 182 ; hoxA7a [Oryzias latipes] gi|83016928|dbj|BAE53460 1| hoxA7a [Oryzias latipes] 86
RKRGRQTYSRYQTLELEKEFHFNRYLSRRRRVEIAHALTLTERQIKIWFQNRRMKWKKDH
>gi|74267509|dbj|BAE44253.1| [Oryzias latipes] gi|74267509|dbj|BAE44253.1| ;E = 2.1e-43 pos:203 to 262 ; hoxA5a [Oryzias latipes] gi|83016929|dbj|BAE53461 1| hoxA5a [Oryzias latipes] 87
GKRARTAYTRYQTLELEKEFHFNRYLTRRRRIEIAHALCLSERQIKIWFQNRRMKWKKDN
>gi|74267507|dbj|BAE44252.1| [Oryzias latipes] gi|74267507|dbj|BAE44252.1| ;E = 2.8e-41 pos:149 to 208 ; hoxA4a [Oryzias latipes] gi|83016930|dbj|BAE53462 1| hoxA4a [Oryzias latipes] 88
PKRSRTAYTRQQALELEKEFHFNRYLTRRRRVEIAHTMCLSERQVKIWFQNRRMKWKKEH
>gi|74203747|dbj|BAE23104.1| [Mus musculus] gi|74203747|dbj|BAE23104.1| ;E = 3.1e-41 pos:137 to 196 ; unnamed protein product [Mus musculus] 89
RKRGRQTSTRYQTLELEKEFHYNRYLTRRRRIEIAHTLCLTERQIKIWFQNRRMKWKKEN
>gi|74188415|dbj|BAE25847.1| [Mus musculus] gi|74188415|dbj|BAE25847.1| ;E = 2.1e-43 pos:187 to 246 ; unnamed protein product [Mus musculus] 90
GKRARTAYTRYQTLELEKEFHFNRYLTRRRRIEIAHALCLSERQIKIWFQNRRMKWKKDN
>gi|74096097|ref|NP_001027665.1| [Ciona intestinalis] gi|74096097|ref|NP_001027665.1| ;E = 2.9e-42 pos:142 to 201 ; Hox 5 [Ciona intestinalis] gi|2564231|emb|CAA05151 1| Hox 5 [Ciona intestinalis] 91
SKRTRTAYTRYQTLELEKEFHYNRYLTRRRRIEVAHTLCLTERQIKIWFQNRRMKWKKEN
>gi|74096063|ref|NP_001027673.1| [Ciona intestinalis] gi|74096063|ref|NP_001027673.1| ;E = 1.7e-36 pos:263 to 322 ; transcription factor [Ciona intestinalis] gi|12274849|emb|CAC22321 1| transcription factor [Ciona intestinalis] 92
NKRTRTAYTRWQLLELEKEFHFSRYISRPRRIELAAMLNLTERHIKIWFQNRRMKWKKDQ
>gi|74054254|gb|AAZ95509.1| [Capitella sp. I Grassle & Grassle, 1976] gi|74054254|gb|AAZ95509.1| ;E = 1e-37 pos:163 to 222 ; Xlox protein [Capitella sp I ECS 2004] 93
NKRTRTAYTRAQLLELEKEFHFNRYITRPRRVELAAHLNLTEQHIKIWFQNRRMKWKKDV
>gi|74004890|ref|XP_852451.1| [Canis lupus familiaris] gi|74004890|ref|XP_852451.1| ;E = 2.4e-43 pos:140 to 199 ; PREDICTED similar to Homeobox protein Hox D4 (Hox 4 2) (Hox 5 1) [Canis familiaris] 94
PKRSRTAYTRQQVLELEKEFHFNRYLTRRRRIEIAHTLCLSERQIKIWFQNRRMKWKKDH
>gi|73996360|ref|XP_849475.1| [Canis lupus familiaris] gi|73996360|ref|XP_849475.1| ;E = 1.1e-42 pos:155 to 214 ; PREDICTED similar to homeo box C5 [Canis familiaris] 95
GKRSRTSYTRYQTLELEKEFHFNRYLTRRRRIEIANNLCLNERQIKIWFQNRRMKWKKDS
>gi|73996158|ref|XP_848549.1| [Canis lupus familiaris] gi|73996158|ref|XP_848549.1| ;E = 1.6e-39 pos:149 to 208 ; PREDICTED similar to Homeobox protein Hox C8 (Hox 3 1) (M31) isoform 2 [Canis familiaris] 96
RRSGRQTYSRYQTLELEKEFLFNPYLTRKRRIEVSHALGLTERQVKIWFQNRRMKWKKEN
>gi|73996156|ref|XP_856358.1| [Canis lupus familiaris] gi|73996156|ref|XP_856358.1| ;E = 1.6e-39 pos:150 to 209 ; PREDICTED similar to Homeobox protein Hox C8 (Hox 3 1) (M31) isoform 3 [Canis familiaris] 97
RRSGRQTYSRYQTLELEKEFLFNPYLTRKRRIEVSHALGLTERQVKIWFQNRRMKWKKEN
>gi|73996154|ref|XP_856316.1| [Canis lupus familiaris] gi|73996154|ref|XP_856316.1| ;E = 2.6e-42 pos:144 to 203 ; PREDICTED similar to homeo box C6 isoform 7 [Canis familiaris] 98
RRRGRQIYSRYQTLELEKEFHFNRYLTRRRRIEIANALCLTERQIKIWFQNRRMKWKKES
>gi|73996152|ref|XP_848508.1| [Canis lupus familiaris] gi|73996152|ref|XP_848508.1| ;E = 2.6e-42 pos:141 to 200 ; PREDICTED similar to homeo box C6 isoform 5 [Canis familiaris] 99
RRRGRQIYSRYQTLELEKEFHFNRYLTRRRRIEIANALCLTERQIKIWFQNRRMKWKKES
>gi|73976527|ref|XP_854141.1| [Canis lupus familiaris] gi|73976527|ref|XP_854141.1| ;E = 3.2e-43 pos:155 to 214 ; PREDICTED similar to homeobox protein A6 [Canis familiaris] 100
GRRGRQTYTRYQTLELEKEFHFNRYLTRRRRIEIANALCLTERQIKIWFQNRRMKWKKEN
>gi|73976523|ref|XP_539486.2| [Canis lupus familiaris] gi|73976523|ref|XP_539486.2| ;E = 1.6e-43 pos:212 to 271 ; PREDICTED similar to homeobox protein A4 [Canis familiaris] 101
PKRSRTAYTRQQVLELEKEFHFNRYLTRRRRIEIAHTLCLSERQVKIWFQNRRMKWKKDH
>gi|73976173|ref|XP_864678.1| [Canis lupus familiaris] gi|73976173|ref|XP_864678.1| ;E = 1.6e-43 pos:130 to 189 ; PREDICTED similar to homeobox protein A7 isoform 5 [Canis familiaris] 102
RKRGRQTYTRYQTLELEKEFHFNRYLTRRRRIEIAHALCLTERQIKIWFQNRRMKWKKEH
>gi|73976171|ref|XP_864659.1| [Canis lupus familiaris] gi|73976171|ref|XP_864659.1| ;E = 1.6e-43 pos:130 to 189 ; PREDICTED similar to homeobox protein A7 isoform 4 [Canis familiaris] 103
RKRGRQTYTRYQTLELEKEFHFNRYLTRRRRIEIAHALCLTERQIKIWFQNRRMKWKKEH
>gi|73976169|ref|XP_864646.1| [Canis lupus familiaris] gi|73976169|ref|XP_864646.1| ;E = 3.9e-43 pos:130 to 189 ; PREDICTED similar to homeobox protein A7 isoform 3 [Canis familiaris] 104
RKRGRQTYTRYQTLELEKEFHFNRYLTRRRRIEIAHALCLTERQIKIWFQNRRMKWKKDR
>gi|73976165|ref|XP_539488.2| [Canis lupus familiaris] gi|73976165|ref|XP_539488.2| ;E = 1.6e-43 pos:130 to 189 ; PREDICTED similar to homeobox protein A7 isoform 1 [Canis familiaris] 105
RKRGRQTYTRYQTLELEKEFHFNRYLTRRRRIEIAHALCLTERQIKIWFQNRRMKWKKEH
>gi|73966250|ref|XP_851221.1| [Canis lupus familiaris] gi|73966250|ref|XP_851221.1| ;E = 4.4e-43 pos:137 to 196 ; PREDICTED similar to Homeobox protein Hox B7 (Hox 2C) (HHO C1) [Canis familiaris] 106
RKRGRQTYTRYQTLELEKEFHYNRYLTRRRRIEIAHALCLTERQIKIWFQNRRMKWKKEN
>gi|73966242|ref|XP_864692.1| [Canis lupus familiaris] gi|73966242|ref|XP_864692.1| ;E = 1.2e-43 pos:146 to 205 ; PREDICTED similar to Homeobox protein Hox B6 (Hox 2 2) (MH 22A) isoform 3 [Canis familiaris] gi|73966244|ref|XP_864710 1| PREDICTED similar to Homeobox protein Hox B6 (Hox 2 2) (MH 22A) isoform 4 [Canis familiaris] 107
GRRGRQTYTRYQTLELEKEFHYNRYLTRRRRIEIAHALCLTERQIKIWFQNRRMKWKKES
>gi|73966240|ref|XP_864672.1| [Canis lupus familiaris] gi|73966240|ref|XP_864672.1| ;E = 1.1e-39 pos:146 to 205 ; PREDICTED similar to Homeobox protein Hox B6 (Hox 2 2) (MH 22A) isoform 2 [Canis familiaris] 108
GRRGRQTYTRYQTLELEKEFHYNRYLTRRRRIEIAHALCLTERQIKIWFQNRRMKLGIYD
>gi|73966238|ref|XP_548176.2| [Canis lupus familiaris] gi|73966238|ref|XP_548176.2| ;E = 2.1e-43 pos:194 to 253 ; PREDICTED similar to Homeobox protein Hox B5 (Hox 2A) (HHO C10) (HU 1) isoform 1 [Canis familiaris] gi|109114181|ref|XP_001088160 1| PREDICTED homeobox B5 [Macaca mulatta] gi|84579185|dbj|BAE73026 1| hypothetical protein [Macaca fascicularis] 109
GKRARTAYTRYQTLELEKEFHFNRYLTRRRRIEIAHALCLSERQIKIWFQNRRMKWKKDN
>gi|73966236|ref|XP_851159.1| [Canis lupus familiaris] gi|73966236|ref|XP_851159.1| ;E = 2.2e-42 pos:288 to 347 ; PREDICTED similar to homeo box B4 [Canis familiaris] 110
PKRSRTAYTRQQVLELEKEFHYNRYLTRRRRVEIAHALCLSERQIKIWFQNRRMKWKKDH
>gi|7331260|gb|AAF60347.1|AF242304_1 [Herdmania curvata] gi|7331260|gb|AAF60347.1|AF242304_1 ;E = 2.7e-43 pos:198 to 257 ; Hox5 [Herdmania curvata] 111
SKRTRTAYTRYQTLELEKEFHFNRYLTRRRRIEIAHALCLSERQIKIWFQNRRMKWKKDN
>gi|7229537|gb|AAF42868.1|AF227628_1 [Tribolium castaneum] gi|7229537|gb|AAF42868.1|AF227628_1 ;E = 2.2e-43 pos:220 to 279 ; sex combs reduced Scr [Tribolium castaneum] gi|54607266|gb|AAL26542 2| cephalothorax [Tribolium castaneum] gi|54607268|gb|AAL27023 2| cephalothorax [Tribolium castaneum] 112
TKRQRTSYTRYQTLELEKEFHFNRYLTRRRRIEIAHALCLTERQIKIWFQNRRMKWKKEH
>gi|72071006|ref|XP_793141.1| [Strongylocentrotus purpuratus] gi|72071006|ref|XP_793141.1| ;E = 9.1e-40 pos:203 to 262 ; PREDICTED similar to HEHBOX6 [Strongylocentrotus purpuratus] gi|115949662|ref|XP_001182303 1| PREDICTED similar to HEHBOX6 [Strongylocentrotus purpuratus] 113
RKRGRQTYTRAQTLELEKEFHYNRYLTRKRRIEIAQAVCLSERQIKIWFQNRRMKWKKER
>gi|72008704|ref|XP_780219.1| [Strongylocentrotus purpuratus] gi|72008704|ref|XP_780219.1| ;E = 2.4e-38 pos:33 to 92 ; PREDICTED similar to homeobox [Strongylocentrotus purpuratus] 114
RKRCRQTYTRYQTLELEKEFHFNRYLTRRRRIELSHLLGLTERQIKIWFQNRRMKYKKES
>gi|71981493|ref|NP_001021164.1| [Caenorhabditis elegans] gi|71981493|ref|NP_001021164.1| ;E = 6.7e-38 pos:165 to 224 ; abnormal cell LINeage family member (lin 39) [Caenorhabditis elegans] gi|462537|sp|P34684 1|LIN39_CAEEL RecName Full Homeobox protein lin 39 AltName Full Abnormal cell lineage protein 39 gi|15150638|gb|AAK85445 1|AC006605_7 Abnormal cell lineage protein 39 [Caenorhabditis elegans] gi|304328|gb|AAB04137 1| homeobox protein gi|304332|gb|AAC37168 1| homeobox protein 115
EKRQRTAYTRNQVLELEKEFHTHKYLTRKRRIEVAHSLMLTERQVKIWFQNRRMKHKKEN
>gi|71896757|ref|NP_001026158.1| [Gallus gallus] gi|71896757|ref|NP_001026158.1| ;E = 3.2e-43 pos:153 to 212 ; homeobox A6 [Gallus gallus] gi|60392397|sp|Q5YLH5 1|HXA6_CHICK RecName Full Homeobox protein Hox A6 gi|34732777|gb|AAQ81318 1| HOXA6 [Gallus gallus] 116
GRRGRQTYTRYQTLELEKEFHFNRYLTRRRRIEIANALCLTERQIKIWFQNRRMKWKKEN
>gi|71896405|ref|NP_001025517.1| [Gallus gallus] gi|71896405|ref|NP_001025517.1| ;E = 1.6e-43 pos:209 to 268 ; homeobox A4 [Gallus gallus] gi|123228|sp|P17277 1|HXA4_CHICK RecName Full Homeobox protein Hox A4 AltName Full Chox 1 4 gi|63219|emb|CAA36896 1| unnamed protein product [Gallus gallus] 117
PKRSRTAYTRQQVLELEKEFHFNRYLTRRRRIEIAHTLCLSERQVKIWFQNRRMKWKKDH
>gi|7159363|gb|AAF36974.2|AF230521_1 [Anopheles gambiae] gi|7159363|gb|AAF36974.2|AF230521_1 ;E = 7.1e-38 pos:6 to 65 ; homeobox transcription factor [Anopheles gambiae] 118
SKRTRQSYSRHQTIELEKEFHFNRYLNRRRRIEIASMLKLTERQIKIWFQNRRMKAKKDN
>gi|70778859|ref|NP_001020526.1| [Gallus gallus] gi|70778859|ref|NP_001020526.1| ;E = 2.1e-43 pos:189 to 248 ; homeo box B5 [Gallus gallus] gi|57235483|gb|AAW48484 1| homeodomain transcription factor [Gallus gallus] 119
GKRARTAYTRYQTLELEKEFHFNRYLTRRRRIEIAHALCLSERQIKIWFQNRRMKWKKDN
>gi|70569917|dbj|BAE06502.1| [Ciona intestinalis] gi|70569917|dbj|BAE06502.1| ;E = 2.9e-42 pos:142 to 201 ; transcription factor protein [Ciona intestinalis] 120
SKRTRTAYTRYQTLELEKEFHYNRYLTRRRRIEVAHTLCLTERQIKIWFQNRRMKWKKEN
>gi|6918885|emb|CAA59270.1| [Homo sapiens] gi|6918885|emb|CAA59270.1| ;E = 1.6e-43 pos:129 to 188 ; HOX 1 1 (A7) [Homo sapiens] 121
RKRGRQTYTRYQTLELEKEFHFNRYLTRRRRIEIAHALCLTERQIKIWFQNRRMKWKKEH
>gi|688159|gb|AAB32398.1| [Mus sp.] gi|688159|gb|AAB32398.1| ;E = 1.9e-30 pos:20 to 70 ; Hoxb 6 homeobox protein [mice mammary gland Peptide Partial 70 aa] 122
GRRGRQTYTRYQTLELEKEFHYNRYLTRRRRMEIAHALCLTERQIKIWFQN
>gi|688158|gb|AAB32397.1| [Mus sp.] gi|688158|gb|AAB32397.1| ;E = 1.2e-31 pos:12 to 62 ; Hoxa 7 homeobox protein [mice mammary gland Peptide Partial 62 aa] 123
SKRGRQAYTRYQTLELEKEFHFNRYLTRRRRIEIAHALCLTERQIKIWFQN
>gi|6808023|emb|CAB70742.1| [Homo sapiens] gi|6808023|emb|CAB70742.1| ;E = 2.2e-42 pos:157 to 216 ; hypothetical protein [Homo sapiens] 124
PKRSRTAYTRQQVLELEKEFHYNRYLTRRRRVEIAHALCLSERQIKIWFQNRRMKWKKDH
>gi|6754234|ref|NP_034585.1| [Mus musculus] gi|6754234|ref|NP_034585.1| ;E = 1.6e-43 pos:129 to 188 ; homeobox A7 [Mus musculus] gi|1346331|sp|P02830 2|HXA7_MOUSE RecName Full Homeobox protein Hox A7 AltName Full Hox 1 1 AltName Full M6 12 Short M6 gi|664758|gb|AAC52160 1| Hoxa7 gi|26329169|dbj|BAC28323 1| unnamed protein product [Mus musculus] gi|124297803|gb|AAI31979 1| Homeo box A7 [Mus musculus] gi|124376130|gb|AAI32644 1| Homeo box A7 [Mus musculus] gi|148666246|gb|EDK98662 1| homeobox A7 isoform CRA_c [Mus musculus] 125
RKRGRQTYTRYQTLELEKEFHFNRYLTRRRRIEIAHALCLTERQIKIWFQNRRMKWKKEH
>gi|6754232|ref|NP_034583.1| [Mus musculus] gi|6754232|ref|NP_034583.1| ;E = 2.1e-43 pos:195 to 254 ; homeo box A5 [Mus musculus] gi|123226|sp|P09021 1|HXA5_MOUSE RecName Full Homeobox protein Hox A5 AltName Full Hox 1 3 AltName Full M2 gi|51372|emb|CAA68364 1| homeo domain protein [Mus musculus] gi|51471|emb|CAA34738 1| unnamed protein product [Mus musculus] gi|193917|gb|AAA37838 1| homeobox 1 3 protein gi|309314|gb|AAA37837 1| homeo domain protein gi|148666242|gb|EDK98658 1| homeobox A5 [Mus musculus] gi|149033363|gb|EDL88164 1| rCG52336 [Rattus norvegicus] 126
GKRARTAYTRYQTLELEKEFHFNRYLTRRRRIEIAHALCLSERQIKIWFQNRRMKWKKDN
>gi|6706217|emb|CAB65909.1| [Homo sapiens] gi|6706217|emb|CAB65909.1| ;E = 1.2e-43 pos:146 to 205 ; homeobox protein [Homo sapiens] 127
GRRGRQTYTRYQTLELEKEFHYNRYLTRRRRIEIAHALCLTERQIKIWFQNRRMKWKKES
>gi|66526537|ref|XP_623903.1| [Apis mellifera] gi|66526537|ref|XP_623903.1| ;E = 1.2e-43 pos:240 to 299 ; PREDICTED similar to Sex combs reduced CG1030 PA isoform A [Apis mellifera] 128
VKRQRTSYTRYQTLELEKEFHFNRYLTRRRRIEIAHALCLTERQIKIWFQNRRMKWKKEH
>gi|66476111|gb|AAX63762.2| [Oncorhynchus mykiss] gi|66476111|gb|AAX63762.2| ;E = 6.1e-35 pos:140 to 194 ; HoxC6bi [Oncorhynchus mykiss] 129
RRRGRQIYSRYQTLELEKEFHFNRYLTRRRRIEIANALCLSERQIKIWFQNRRMK
>gi|66476110|gb|AAX63761.2| [Oncorhynchus mykiss] gi|66476110|gb|AAX63761.2| ;E = 2.3e-34 pos:154 to 208 ; HoxC4bii [Oncorhynchus mykiss] 130
TKRSRTAYTRQQVLELEKEFHYNRYLTRRRRIEIAHTLVLSERQIKIWFQNRRMK
>gi|66476109|gb|AAX63759.2| [Oncorhynchus mykiss] gi|66476109|gb|AAX63759.2| ;E = 4.2e-34 pos:155 to 209 ; HoxC4a 2 [Oncorhynchus mykiss] 131
SKRSRTAYTRQQVLELEKEFHYNRYLTRRRRIEIAHTLVLPERQIKIWFQNRRMK
>gi|66476108|gb|AAX63756.2| [Oncorhynchus mykiss] gi|66476108|gb|AAX63756.2| ;E = 5.4e-30 pos:11 to 62 ; HoxB4aii [Oncorhynchus mykiss] 132
PKRSRTAYTRQQVLELEKEFHYNRYLTRRRRVEIAHTLVLSERQIKIWFQNR
>gi|66476107|gb|AAX63755.2| [Oncorhynchus mykiss] gi|66476107|gb|AAX63755.2| ;E = 1.7e-34 pos:11 to 65 ; HoxB4ai [Oncorhynchus mykiss] 133
PKRSRTAYTRQQVLELEKEFHYNRYLTRRRRVEIAHTLVLSERQIKIWFQNRRMK
>gi|66476106|gb|AAX63753.2| [Oncorhynchus mykiss] gi|66476106|gb|AAX63753.2| ;E = 6.4e-42 pos:148 to 207 ; HoxA4aii [Oncorhynchus mykiss] 134
PKRSRTAYTRQQALELEKEFHFNRYLTRRRRVEIAHTMCLTERQVKIWFQNRRMKWKKDH
>gi|66476105|gb|AAX63752.2| [Oncorhynchus mykiss] gi|66476105|gb|AAX63752.2| ;E = 1.3e-41 pos:148 to 207 ; HoxA4ai [Oncorhynchus mykiss] 135
PKRSRTAYTRQQALELEKEFHFNRYLTRRRRVEIAHTMCLSERQVKIWFQNRRMKWKKDH
>gi|66364492|gb|AAH95947.1| [Mus musculus] gi|66364492|gb|AAH95947.1| ;E = 2.2e-42 pos:161 to 220 ; Homeo box B4 [Mus musculus] 136
PKRSRTAYTRQQVLELEKEFHYNRYLTRRRRVEIAHALCLSERQIKIWFQNRRMKWKKDH
>gi|6513841|gb|AAD01939.2| [Homo sapiens] gi|6513841|gb|AAD01939.2| ;E = 1.1e-43 pos:130 to 189 ; homeobox protein HOXA7 [Homo sapiens] 137
RKRGRQTYTRYQTLELEKEFHFNRYLTRRRRIEIAHALCLTERQVKIWFQNRRMKWKKEH
>gi|64742|emb|CAA31020.1| [Xenopus laevis] gi|64742|emb|CAA31020.1| ;E = 2.6e-42 pos:59 to 118 ; unnamed protein product [Xenopus laevis] 138
RRRGRQIYSRYQTLELEKEFHFNRYLTRRRRIEIANALCLTERQIKIWFQNRRMKWKKES
>gi|64116|emb|CAA34745.1| [Notophthalmus viridescens] gi|64116|emb|CAA34745.1| ;E = 8.7e-41 pos:11 to 70 ; NuHox 1 protein C terminal fragment (104 AA) [Notophthalmus viridescens] 139
RRRGRQIYSRYQTLELEKEFHFNRYLTRRRRIEIANASCLTERQIKIWFQNRRMKWKKES
>gi|63259070|gb|AAD46174.2|AF151671_1 [Neanthes virens] gi|63259070|gb|AAD46174.2|AF151671_1 ;E = 3.6e-41 pos:5 to 64 ; Lox5 homeobox protein [Nereis virens] 140
QKRTRQTYTRYQTLELEKEFHYNRYLTRRRRIEIAHALGLTERQIKIWFQNRRMKWKKEN
>gi|63103210|gb|AAD46169.2|AF151666_1 [Neanthes virens] gi|63103210|gb|AAD46169.2|AF151666_1 ;E = 4.8e-43 pos:9 to 68 ; deformed homeobox protein [Nereis virens] 141
SKRTRTAYTRHQVLELEKEFHFNRYLTRRRRIEIAHALCLTERQIKIWFQNRRMKWKKEN
>gi|62958702|gb|AAY23666.1| [Oreochromis niloticus] gi|62958702|gb|AAY23666.1| ;E = 2.4e-43 pos:9 to 68 ; Hox protein [Oreochromis niloticus] 142
PKRSRTAYTRQQVLELEKEFHFNRYLTRRRRIEIAHTLCLSERQIKIWFQNRRMKWKKDH
>gi|62958681|gb|AAV97683.2| [Oreochromis niloticus] gi|62958681|gb|AAV97683.2| ;E = 2.5e-27 pos:1 to 48 ; Hox protein [Oreochromis niloticus] 143
TLELEKEFLFNPYLTRKRRIEVSHALALTERQVKIWFQNRRMKWKKEN
>gi|62958679|gb|AAY23658.1| [Oreochromis niloticus] gi|62958679|gb|AAY23658.1| ;E = 2.6e-42 pos:7 to 66 ; Hox protein [Oreochromis niloticus] 144
RRRGRQIYSRYQTLELEKEFHFNRYLTRRRRIEIANALCLTERQIKIWFQNRRMKWKKES
>gi|62958676|gb|AAV97681.2| [Oreochromis niloticus] gi|62958676|gb|AAV97681.2| ;E = 3e-43 pos:5 to 64 ; Hox protein [Oreochromis niloticus] 145
GKRSRTSYTRYQTLELEKEFHFNRYLSRRRRIEIAHTLCLNERQIKIWFQNRRMKWKKDS
>gi|62958674|gb|AAY23657.1| [Oreochromis niloticus] gi|62958674|gb|AAY23657.1| ;E = 3.5e-42 pos:9 to 68 ; Hox protein [Oreochromis niloticus] 146
PKRSRTAYTRQQVLELEKEFHYNRYLTRRRRIEIAHTLVLSERQIKIWFQNRRMKWKKDH
>gi|62958668|gb|AAY23655.1| [Oreochromis niloticus] gi|62958668|gb|AAY23655.1| ;E = 1.1e-42 pos:7 to 66 ; Hox protein [Oreochromis niloticus] 147
GRRGRQTYTRYQTLELEKEFHFNRYLTRRRRIEISHALCLTERQIKIWFQNRRMKWKKEN
>gi|62958656|gb|AAY23651.1| [Oreochromis niloticus] gi|62958656|gb|AAY23651.1| ;E = 2.1e-39 pos:3 to 62 ; Hox protein [Oreochromis niloticus] 148
RRRGRQTYSRYQTLELEKEFLFNPYLTRKRRIEVSHALALTERQVKIWFQNRRMKWKKEN
>gi|62958653|gb|AAY23650.1| [Oreochromis niloticus] gi|62958653|gb|AAY23650.1| ;E = 8.9e-40 pos:4 to 63 ; Hox protein [Oreochromis niloticus] 149
RRRGRQTYTRHQSLELEKEFHFNRYLTRKRQIEVAHALGLTERQIKIWFQNRRMKWKKEN
>gi|62958648|gb|AAY23649.1| [Oreochromis niloticus] gi|62958648|gb|AAY23649.1| ;E = 2.6e-42 pos:10 to 69 ; Hox protein [Oreochromis niloticus] 150
PKRSRTAYTRQQVLELEKEFHYNRYLTRRRRVEIAHTLCLSERQIKIWFQNRRMKWKKDH
>gi|62945316|ref|NP_001017480.1| [Rattus norvegicus] gi|62945316|ref|NP_001017480.1| ;E = 4.4e-43 pos:137 to 196 ; homeo box B7 [Rattus norvegicus] gi|83303676|sp|P18864 2|HXB7_RAT RecName Full Homeobox protein Hox B7 AltName Full Homeobox protein R1B gi|51259417|gb|AAH79340 1| Homeo box B7 [Rattus norvegicus] gi|149053981|gb|EDM05798 1| homeobox protein [Rattus norvegicus] 151
RKRGRQTYTRYQTLELEKEFHYNRYLTRRRRIEIAHALCLTERQIKIWFQNRRMKWKKEN
>gi|62898059|dbj|BAD96969.1| [Homo sapiens] gi|62898059|dbj|BAD96969.1| ;E = 4.6e-42 pos:137 to 196 ; homeo box B7 variant [Homo sapiens] 152
RKRGRQTYTRYQTLELGKEFHYNRYLTRRRRIEIAHTLCLTERQIKIWFQNRRMKWKKEN
>gi|62826028|gb|AAH94172.1| [Xenopus laevis] gi|62826028|gb|AAH94172.1| ;E = 2.6e-42 pos:141 to 200 ; Unknown (protein for MGC 115122) [Xenopus laevis] 153
RRRGRQIYSRYQTLELEKEFHFNRYLTRRRRIEIANALCLTERQIKIWFQNRRMKWKKES
>gi|62825098|gb|AAY16110.1| [Holopneustes purpurescens] gi|62825098|gb|AAY16110.1| ;E = 7.2e-32 pos:1 to 49 ; homeoprotein [Holopneustes purpurescens] 154
QTLELEKEFHFNRYLTRRRRIEIAHALGLTERQIKIWFQNRRMKWKKEH
>gi|62562|emb|CAA31291.1| [Danio rerio] gi|62562|emb|CAA31291.1| ;E = 3.1e-40 pos:6 to 65 ; unnamed protein product [Danio rerio] 155
ENRARTAYTRYQALELEKEFHFNRYLTRRRRIEIRHALCLSERQIKIWFQNRRMKWKKDN
>gi|62537|emb|CAA48320.1| [Danio rerio] gi|62537|emb|CAA48320.1| ;E = 2.1e-43 pos:200 to 259 ; homeodomain protein [Danio rerio] gi|62555|emb|CAA31290 1| ZF 21 gene product [Danio rerio] 156
GKRARTAYTRYQTLELEKEFHFNRYLTRRRRIEIAHALCLSERQIKIWFQNRRMKWKKDN
>gi|62528|emb|CAA30293.1| [Danio rerio] gi|62528|emb|CAA30293.1| ;E = 2.1e-43 pos:6 to 65 ; unnamed protein product [Danio rerio] gi|225987|prf||1405249A homeo box containing gene Zf21 157
GKRARTAYTRYQTLELEKEFHFNRYLTRRRRIEIAHALCLSERQIKIWFQNRRMKWKKDN
>gi|6252867|dbj|BAA86245.1| [Oryzias latipes] gi|6252867|dbj|BAA86245.1| ;E = 2.1e-43 pos:6 to 65 ; HOXB5B [Oryzias latipes] gi|62958665|gb|AAY23654 1| Hox protein [Oreochromis niloticus] 158
GKRARTAYTRYQTLELEKEFHFNRYLTRRRRIEIAHALCLSERQIKIWFQNRRMKWKKDN
>gi|6252849|dbj|BAA86242.1| [Oryzias latipes] gi|6252849|dbj|BAA86242.1| ;E = 1e-43 pos:6 to 65 ; HOXB5A [Oryzias latipes] gi|62958650|gb|AAV97669 2| Hox protein [Oreochromis niloticus] 159
GKRARTAYTRYQTLELEKEFHFNRYLTRRRRIEIAHALCLTERQIKIWFQNRRMKWKKDN
>gi|62526089|dbj|BAD95561.1| [Pelodiscus sinensis] gi|62526089|dbj|BAD95561.1| ;E = 9.6e-42 pos:191 to 250 ; Hoxb 5 [Pelodiscus sinensis] 160
GKRARTAYTRYRTLELEKEFHFNRYLTRRRRIEIAHALCLSERQIKIWFQNRRMKWKKDN
>gi|62526087|dbj|BAD95560.1| [Pelodiscus sinensis] gi|62526087|dbj|BAD95560.1| ;E = 3.3e-28 pos:132 to 181 ; Hoxc 6 [Pelodiscus sinensis] 161
RRRGRQIYSRYQTLELEKEFHFNRYLTRRRRIEIANALCLTERQIKIWFQ
>gi|62526085|dbj|BAD95559.1| [Pelodiscus sinensis] gi|62526085|dbj|BAD95559.1| ;E = 5.9e-29 pos:129 to 180 ; Hoxa 7 [Pelodiscus sinensis] 162
RKRGRQTYTRYQTLKLEKEFHFNRYLTRRRRIEIAHALCLTERQIKIWFQKA
>gi|62526081|dbj|BAD95557.1| [Pelodiscus sinensis] gi|62526081|dbj|BAD95557.1| ;E = 1.6e-39 pos:129 to 188 ; Hoxc 8 [Pelodiscus sinensis] 163
RRSGRQTYSRYQTLELEKEFLFNPYLTRKRRIEVSHALGLTERQVKIWFQNRRMKWKKEN
>gi|62526079|dbj|BAD95556.1| [Gallus gallus] gi|62526079|dbj|BAD95556.1| ;E = 2.1e-43 pos:189 to 248 ; Hoxb 5 [Gallus gallus] 164
GKRARTAYTRYQTLELEKEFHFNRYLTRRRRIEIAHALCLSERQIKIWFQNRRMKWKKDN
>gi|62526077|dbj|BAD95555.1| [Gallus gallus] gi|62526077|dbj|BAD95555.1| ;E = 8.4e-30 pos:141 to 191 ; Hoxc 6 [Gallus gallus] 165
RRRGRQIYSRYQTLELEKEFHFNRYLTRRRRIEIANALCLTERQIKIWFQN
>gi|62526075|dbj|BAD95554.1| [Gallus gallus] gi|62526075|dbj|BAD95554.1| ;E = 4.4e-43 pos:65 to 124 ; Hoxb 7 [Gallus gallus] 166
RKRGRQTYTRYQTLELEKEFHYNRYLTRRRRIEIAHALCLTERQIKIWFQNRRMKWKKEN
>gi|62125375|gb|AAX63757.1| [Oncorhynchus mykiss] gi|62125375|gb|AAX63757.1| ;E = 1.2e-43 pos:194 to 253 ; HoxB5bi [Oncorhynchus mykiss] 167
GKRARTAYTRYQTLELEKEFHFNRYLTRRRRIEIAHTLCLTERQIKIWFQNRRMKWKKDN
>gi|61966487|emb|CAI45575.1| [Pecten maximus] gi|61966487|emb|CAI45575.1| ;E = 4.1e-40 pos:1 to 60 ; homeodomain protein Antp [Pecten maximus] 168
RKRGRRTYTRYQTLELEKEFHFNKYLTRRRRVEIAHVLCLTERQIKIWFQSRRMKWKKEA
>gi|6166223|sp|O57374.2|HXD4A_DANRE [Danio rerio] gi|6166223|sp|O57374.2|HXD4A_DANRE ;E = 5e-41 pos:146 to 205 ; RecName Full Homeobox protein Hox D4a Short Hox D4 gi|27362953|gb|AAN86981 1| homeodomain protein Hoxd4A [Danio rerio] 169
PKRSRTAYTRQQVLELEKEFHFNRYLTRRRRIESAHTLSLSERQIKIWFQNRRMKWKKDH
>gi|6166218|sp|P06798.4|HXA4_MOUSE [Mus musculus] gi|6166218|sp|P06798.4|HXA4_MOUSE ;E = 1.6e-43 pos:180 to 239 ; RecName Full Homeobox protein Hox A4 AltName Full Hox 1 4 AltName Full Homeobox protein MH 3 170
PKRSRTAYTRQQVLELEKEFHFNRYLTRRRRIEIAHTLCLSERQVKIWFQNRRMKWKKDH
>gi|60828272|gb|AAX36836.1| [synthetic construct] gi|60828272|gb|AAX36836.1| ;E = 5.4e-43 pos:137 to 196 ; homeobox B7 [synthetic construct] gi|61368483|gb|AAX43187 1| homeobox B7 [synthetic construct] gi|61369779|gb|AAX43390 1| homeobox B7 [synthetic construct] 171
RKRGRQTYTRYQTLELEKEFHYNRYLTRRRRIEIAHTLCLTERQIKIWFQNRRMKWKKEN
>gi|60654293|gb|AAX29839.1| [synthetic construct] gi|60654293|gb|AAX29839.1| ;E = 1.2e-43 pos:146 to 205 ; homeobox B6 [synthetic construct] 172
GRRGRQTYTRYQTLELEKEFHYNRYLTRRRRIEIAHALCLTERQIKIWFQNRRMKWKKES
>gi|60552556|gb|AAH90853.1| [Homo sapiens] gi|60552556|gb|AAH90853.1| ;E = 2.3e-39 pos:196 to 255 ; HOXD8 protein [Homo sapiens] 173
RRRGRQTYSRFQTLELEKEFLFNPYLTRKRRIEVSHALALTERQVKIWFQNRRMKWKKEN
>gi|6045077|dbj|BAA85262.1| [Dicyema orientale] gi|6045077|dbj|BAA85262.1| ;E = 1.8e-36 pos:100 to 159 ; DoxC [Dicyema orientale] 174
HKRTRQTYTRSQTLELEKEFHYNKYLSKRRRTEISEVLELSERQVKIWFQNRRMKWKKDN
>gi|60392424|sp|Q9YGT4.2|HXB6B_DANRE [Danio rerio] gi|60392424|sp|Q9YGT4.2|HXB6B_DANRE ;E = 1.3e-42 pos:147 to 206 ; RecName Full Homeobox protein Hox B6b AltName Full Hox A7 gi|22316135|emb|CAD44457 1| homeo box protein B6b [Danio rerio] 175
GRRGRQTYTRFQTLELEKEFHFNRYLTRRRRIEISHALCLTERQIKIWFQNRRMKWKKEN
>gi|60392405|sp|P09013.2|HXB5B_DANRE [Danio rerio] gi|60392405|sp|P09013.2|HXB5B_DANRE ;E = 2.1e-43 pos:201 to 260 ; RecName Full Homeobox protein Hox B5b AltName Full Hox B5 like AltName Full Zf 54 gi|22316136|emb|CAD44458 1| homeo box protein B5b [Danio rerio] 176
GKRARTAYTRYQTLELEKEFHFNRYLTRRRRIEIAHALCLSERQIKIWFQNRRMKWKKDN
>gi|60392398|sp|Q6B3N0.1|HXA5_CHICK [Gallus gallus] gi|60392398|sp|Q6B3N0.1|HXA5_CHICK ;E = 2.1e-43 pos:195 to 254 ; RecName Full Homeobox protein Hox A5 gi|50956652|gb|AAT90845 1| homeodomain transcription factor [Gallus gallus] 177
GKRARTAYTRYQTLELEKEFHFNRYLTRRRRIEIAHALCLSERQIKIWFQNRRMKWKKDN
>gi|6018426|emb|CAB57949.1| [Gallus gallus] gi|6018426|emb|CAB57949.1| ;E = 1.6e-43 pos:3 to 62 ; homeobox protein [Gallus gallus] 178
PKRSRTAYTRQQVLELEKEFHFNRYLTRRRRIEIAHTLCLSERQVKIWFQNRRMKWKKDH
>gi|60172784|gb|AAX14497.1| [Schistosoma mansoni] gi|60172784|gb|AAX14497.1| ;E = 1.6e-41 pos:576 to 635 ; hox protein Smox1 [Schistosoma mansoni] 179
QKRTRQTYTRYQTLELEKEFHFNKYLTRRRRIEIAHTLTLTERQIKIWFQNRRMKWKKDH
>gi|6015585|emb|CAB57812.1| [Mus musculus] gi|6015585|emb|CAB57812.1| ;E = 2.1e-43 pos:3 to 62 ; 24 1 homeo box protein [Mus musculus] 180
GKRARTAYTRYQTLELEKEFHFNRYLTRRRRIEIAHALCLSERQIKIWFQNRRMKWKKDN
>gi|60099966|gb|AAX13117.1| [Drosophila pseudoobscura] gi|60099966|gb|AAX13117.1| ;E = 1.1e-32 pos:272 to 326 ; fushi tarazu [Drosophila pseudoobscura] 181
SKRTRQTYTRYQTLELEKEFHFNRYITRRRRVDIANALSLSERQIKIWFQNRRMK
>gi|59939334|gb|AAX12426.1| [Drosophila buzzatii] gi|59939334|gb|AAX12426.1| ;E = 8.7e-43 pos:136 to 195 ; Dbuz abd A PA [Drosophila buzzatii] 182
RRRGRQTYTRFQTLELEKEFHFNHYLTRRRRIEIAHALCLTERQIKIWFQNRRMKLKKEL
>gi|59939333|gb|AAX12425.1| [Drosophila buzzatii] gi|59939333|gb|AAX12425.1| ;E = 8.7e-43 pos:341 to 400 ; Dbuz abd A PB [Drosophila buzzatii] 183
RRRGRQTYTRFQTLELEKEFHFNHYLTRRRRIEIAHALCLTERQIKIWFQNRRMKLKKEL
>gi|598438|gb|AAA56866.1| [Danio rerio] gi|598438|gb|AAA56866.1| ;E = 2.6e-42 pos:16 to 75 ; developmental protein [Danio rerio] 184
PKRSRTAYTRQQVLELEKEFHYNRYLTRRRRVEIAHTLCLSERQIKIWFQNRRMKWKKDH
>gi|59808843|gb|AAH90114.1| [Xenopus (Silurana) tropicalis] gi|59808843|gb|AAH90114.1| ;E = 4.3e-40 pos:142 to 201 ; Hoxb4 protein [Xenopus tropicalis] 185
AKRSRTAYTRQQVLELEKEFHYNRYLTRRRRVEIAHTLRLSERQIKIWFQNRRMKWKKDH
>gi|5916196|gb|AAD55936.1|AF163860_1 [Chaetopterus variopedatus] gi|5916196|gb|AAD55936.1|AF163860_1 ;E = 8.6e-23 pos:207 to 253 ; homeoprotein CH Hox5 [Chaetopterus variopedatus] 186
NKRTRTSYTRHQTLELEKEFHFNRYLTRRRRIEIAHALNLTERQIKI
>gi|5880841|gb|AAD54933.1|AF137385_1 [Helobdella triserialis] gi|5880841|gb|AAD54933.1|AF137385_1 ;E = 6.4e-40 pos:71 to 130 ; LOX18 homeodomain protein [Helobdella triserialis] 187
NKRARTRYTKHQILELEKEFHFNRYLTRRRRIEIAHCLCLSERQIKIWFQNRRVKWKKEN
>gi|58803017|gb|AAW82628.1| [Gasterosteus aculeatus] gi|58803017|gb|AAW82628.1| ;E = 2.6e-42 pos:8 to 67 ; HoxC6 [Gasterosteus aculeatus] 188
RRRGRQIYSRYQTLELEKEFHFNRYLTRRRRIEIANALCLTERQIKIWFQNRRMKWKKES
>gi|58585092|ref|NP_001011571.1| [Apis mellifera] gi|58585092|ref|NP_001011571.1| ;E = 4.4e-43 pos:270 to 329 ; antennapedia [Apis mellifera] gi|9967824|emb|CAC06383 1| Antennapedia protein [Apis mellifera] 189
RKRGRQTYTRYQTLELEKEFHYNRYLTRRRRIEIAHALCLTERQIKIWFQNRRMKWKKEN
>gi|58396733|gb|AAW72806.1| [Urechis unicinctus] gi|58396733|gb|AAW72806.1| ;E = 3.3e-33 pos:13 to 65 ; homeobox protein Antp [Urechis unicinctus] 190
RKRGRQTYTRYQTLELEKEFHFNRYLTRRRRIEIAHALCLTERQIKIWFQNRR
>gi|58396731|gb|AAW72805.1| [Urechis unicinctus] gi|58396731|gb|AAW72805.1| ;E = 2e-30 pos:25 to 77 ; homeobox protein Scr [Urechis unicinctus] 191
SKRTRTSYTRHQTLELEKEFHFNRYLTRRRRIEIAHLLNLSERQIKIWFQNRR
>gi|58396729|gb|AAW72804.1| [Urechis unicinctus] gi|58396729|gb|AAW72804.1| ;E = 4.1e-30 pos:25 to 77 ; homeobox protein Lox6 [Urechis unicinctus] 192
EKRSRTSYSRYQTLELEKEFHFNRYLTGRRRLEIAHTLGLTERQIKIWFQNRR
>gi|58382031|ref|XP_311623.2| [Anopheles gambiae str. PEST] gi|58382031|ref|XP_311623.2| ;E = 1.6e-41 pos:236 to 295 ; AGAP004661 PA [Anopheles gambiae str PEST] gi|55242655|gb|EAA45000 2| AGAP004661 PA [Anopheles gambiae str PEST] 193
RRRGRQTYTRYQTLELEKEFHTNHYLTRRRRIEMAHALCLTERQIKIWFQNRRMKLKKEI
>gi|58382029|ref|XP_311618.2| [Anopheles gambiae str. PEST] gi|58382029|ref|XP_311618.2| ;E = 1.8e-43 pos:244 to 303 ; AGAP004660 PA [Anopheles gambiae str PEST] gi|3420836|gb|AAC31945 1| Antennapedia homeotic protein [Anopheles gambiae] gi|55242653|gb|EAA07256 2| AGAP004660 PA [Anopheles gambiae str PEST] 194
RKRGRQTYTRYQTLELEKEFHFNRYLTRRRRIEIAHALCLTERQIKIWFQNRRMKWKKEN
>gi|58332666|ref|NP_001011405.1| [Xenopus (Silurana) tropicalis] gi|58332666|ref|NP_001011405.1| ;E = 2.1e-43 pos:199 to 258 ; homeobox A5 [Xenopus (Silurana) tropicalis] gi|56789615|gb|AAH88772 1| Homeobox A5 [Xenopus tropicalis] 195
GKRARTAYTRYQTLELEKEFHFNRYLTRRRRIEIAHALCLSERQIKIWFQNRRMKWKKDN
>gi|5817775|gb|AAD52913.1| [Porcellio scaber] gi|5817775|gb|AAD52913.1| ;E = 1.4e-29 pos:23 to 75 ; Deformed protein [Porcellio scaber] 196
PKRQRTANTRHQILELEKEFHFNRYLTRRRRIEIAHSLCLSXXQIKIWFQNRR
>gi|576592|gb|AAA53290.1| [Homo sapiens] gi|576592|gb|AAA53290.1| ;E = 1.6e-43 pos:11 to 70 ; homeobox protein 197
PKRSRTAYTRQQVLELEKEFHFNRYLTRRRRIEIAHTLCLSERQVKIWFQNRRMKWKKDH
>gi|5739134|gb|AAD50357.1|AF104005_1 [Thermobia domestica] gi|5739134|gb|AAD50357.1|AF104005_1 ;E = 1.3e-33 pos:17 to 69 ; deformed protein [Thermobia domestica] 198
PKRQRTAYTRHQILELEKEFHFNRYLTRRRRIEIAHSLCLSERQIKIWFQNRR
>gi|57232048|gb|AAW47716.1| [Oncopeltus fasciatus] gi|57232048|gb|AAW47716.1| ;E = 5.4e-41 pos:24 to 82 ; Deformed [Oncopeltus fasciatus] 199
PKRQRTAYTRHQILELEKEFHYNKYLTRRRRIEIAHTLCLSERQIKIWFQNRRMKWKKD
>gi|57164349|ref|NP_001009335.1| [Ovis aries] gi|57164349|ref|NP_001009335.1| ;E = 2.6e-42 pos:59 to 118 ; homeobox C6 [Ovis aries] gi|73996148|ref|XP_543625 2| PREDICTED similar to homeo box C6 [Canis familiaris] gi|73996150|ref|XP_856234 1| PREDICTED similar to homeo box C6 isoform 6 [Canis familiaris] gi|1708358|sp|P49925 1|HXC6_SHEEP RecName Full Homeobox protein Hox C6 gi|988252|gb|AAA75473 1| Hox C6 200
RRRGRQIYSRYQTLELEKEFHFNRYLTRRRRIEIANALCLTERQIKIWFQNRRMKWKKES
>gi|57106663|ref|XP_543624.1| [Canis lupus familiaris] gi|57106663|ref|XP_543624.1| ;E = 4.9e-43 pos:156 to 215 ; PREDICTED similar to Homeobox protein Hox C4 (Hox 3 5) isoform 4 [Canis familiaris] gi|73996160|ref|XP_856443 1| PREDICTED similar to Homeobox protein Hox C4 (Hox 3 5) isoform 8 [Canis familiaris] 201
PKRSRTAYTRQQVLELEKEFHYNRYLTRRRRIEIAHSLCLSERQIKIWFQNRRMKWKKDH
>gi|57091665|ref|XP_548179.1| [Canis lupus familiaris] gi|57091665|ref|XP_548179.1| ;E = 1.8e-39 pos:146 to 205 ; PREDICTED similar to homeo box B8 [Canis familiaris] 202
RRRGRQTYSRYQTLELEKEFLFNPYLTRKRRIEVSHALGLTERQVKIWFQNRRMKWKKEN
>gi|5669125|gb|AAD46172.1|AF151669_1 [Neanthes virens] gi|5669125|gb|AAD46172.1|AF151669_1 ;E = 1.8e-28 pos:6 to 58 ; Lox4 homeobox protein [Nereis virens] 203
EERGRQTYSRYQTLELEKEFRFNHYLTRKRRMEIAHVLCLTEHQIKIWFQNRR
>gi|5669121|gb|AAD46170.1|AF151667_1 [Neanthes virens] gi|5669121|gb|AAD46170.1|AF151667_1 ;E = 5.5e-42 pos:11 to 70 ; sex combs reduced homeobox protein [Nereis virens] 204
SKRTRTSYTRHQTLELEKEFHFNRYLTRRRRIEIAHALNLTERQIKIWFQNRRMKWKKEH
>gi|56549013|gb|AAV97670.1| [Oreochromis niloticus] gi|56549013|gb|AAV97670.1| ;E = 8.1e-30 pos:1 to 48 ; Hox protein [Oreochromis niloticus] 205
TLELEKEFHFNRYLTRRRRIETAHALCLTERQIKIWFQNRRMKWKKEN
>gi|5596520|gb|AAD45593.1|AF144678_1 [Lingula anatina] gi|5596520|gb|AAD45593.1|AF144678_1 ;E = 1.2e-39 pos:6 to 65 ; Lox4 homeodomain protein [Lingula anatina] 206
RRRGRQTYSRFQTLELEKEFQFNHYLTRKRRIEVAHALCLTERQIKIWFQNRRMKLKKER
>gi|5596516|gb|AAD45591.1|AF144676_1 [Lingula anatina] gi|5596516|gb|AAD45591.1|AF144676_1 ;E = 1.9e-40 pos:5 to 64 ; Lox5 homeodomain protein [Lingula anatina] 207
QKRTRQTYTRYQTLELEKEFHYNRYLTRRRRIEIAHHLGLTERQIKIWFQNRRMKWKKEN
>gi|5596514|gb|AAD45590.1|AF144675_1 [Lingula anatina] gi|5596514|gb|AAD45590.1|AF144675_1 ;E = 6.8e-43 pos:3 to 62 ; antennapedia like homeodomain protein [Lingula anatina] 208
RKRGRHTYSRHQTLELEKEFHFNRYLTRRRRIEIAHALCLTERQIKIWFQNRRMKWKKEN
>gi|5596512|gb|AAD45589.1|AF144674_1 [Lingula anatina] gi|5596512|gb|AAD45589.1|AF144674_1 ;E = 1.4e-41 pos:7 to 66 ; sex combs reduced homeodomain protein [Lingula anatina] 209
SKRTRTSYTRHQTLELEKEFHFNRYLTRRRRIEIAHALNLTERQIKIWFQNRRMKWKKEQ
>gi|55742132|ref|NP_001006787.1| [Xenopus (Silurana) tropicalis] gi|55742132|ref|NP_001006787.1| ;E = 1.6e-39 pos:149 to 208 ; homeobox C8 [Xenopus (Silurana) tropicalis] gi|49523091|gb|AAH75597 1| Homeobox C8 [Xenopus tropicalis] gi|89267398|emb|CAJ82460 1| homeo box C8 [Xenopus tropicalis] 210
RRSGRQTYSRYQTLELEKEFLFNPYLTRKRRIEVSHALGLTERQVKIWFQNRRMKWKKEN
>gi|5554|emb|CAA47611.1| [Aedes aegypti] gi|5554|emb|CAA47611.1| ;E = 8.7e-43 pos:6 to 65 ; abdominal A homologue [Aedes aegypti] 211
RRRGRQTYTRFQTLELEKEFHFNHYLTRRRRIEIAHALCLTERQIKIWFQNRRMKLKKEL
>gi|555494|gb|AAA49397.1| [Notophthalmus viridescens] gi|555494|gb|AAA49397.1| ;E = 1.1e-42 pos:3 to 62 ; homeobox protein 212
GKRSRTSYTRYQTLELEKEFHFNRYLTRRRRIEIANNLCLNERQIKIWFQNRRMKWKKDS
>gi|553346|gb|AAA36004.1| [Homo sapiens] gi|553346|gb|AAA36004.1| ;E = 8.6e-41 pos:11 to 70 ; homeobox protein [Homo sapiens] 213
SGRRAQTYTRYQTLELEKEFHYNRYLTRRRRIEIAHALCLTERQIKIWFQNRRMKWKKES
>gi|54607270|gb|AAL23667.2| [Tribolium castaneum] gi|54607270|gb|AAL23667.2| ;E = 2.2e-43 pos:220 to 279 ; cephalothorax [Tribolium castaneum] 214
TKRQRTSYTRYQTLELEKEFHFNRYLTRRRRIEIAHALCLTERQIKIWFQNRRMKWKKEH
>gi|5441871|dbj|BAA82371.1| [Paralichthys olivaceus] gi|5441871|dbj|BAA82371.1| ;E = 1.2e-43 pos:11 to 70 ; Hoxb 5 [Paralichthys olivaceus] 215
GKRARTAYTRYQTLELEKEFHFNRYLTRRRRIEIAHTLCLTERQIKIWFQNRRMKWKKDN
>gi|5441267|dbj|BAA82361.1| [Paralichthys olivaceus] gi|5441267|dbj|BAA82361.1| ;E = 2.4e-43 pos:146 to 205 ; Hoxd 4 [Paralichthys olivaceus] 216
PKRSRTAYTRQQVLELEKEFHFNRYLTRRRRIEIAHTLCLSERQIKIWFQNRRMKWKKDH
>gi|54261740|ref|NP_571176.2| [Danio rerio] gi|54261740|ref|NP_571176.2| ;E = 2.1e-43 pos:200 to 259 ; homeo box B5a [Danio rerio] gi|60392406|sp|P09014 2|HXB5A_DANRE RecName Full Homeobox protein Hox B5a Short Hox B5 AltName Full Zf 21 gi|26984637|emb|CAD59114 1| SI dZ254O17 4 (homeo box protein B5a) [Danio rerio] gi|47938028|gb|AAH71493 1| Homeo box B5a [Danio rerio] 217
GKRARTAYTRYQTLELEKEFHFNRYLTRRRRIEIAHALCLSERQIKIWFQNRRMKWKKDN
>gi|541626|gb|AAC46491.1| [Tribolium castaneum] gi|541626|gb|AAC46491.1| ;E = 3.4e-40 pos:183 to 242 ; fushi tarazu [Tribolium castaneum] gi|1093401|prf||2103337A fushi tarazu gene 218
NKRTRQTYTRYQTLELEKEFHFNKYLTRRRRIEIAESLRLTERQIKIWFQNRRMKAKKDT
>gi|54144469|ref|NP_001005771.1| [Danio rerio] gi|54144469|ref|NP_001005771.1| ;E = 7.5e-39 pos:149 to 208 ; homeo box C8a [Danio rerio] gi|82234789|sp|Q68EH7 1|HXC8A_DANRE RecName Full Homeobox protein Hox C8a gi|51327258|gb|AAH80255 1| Homeo box C8a [Danio rerio] gi|123295380|emb|CAM16418 1| homeo box C8a [Danio rerio] gi|182890004|gb|AAI65923 1| Hoxc8a protein [Danio rerio] 219
RRNGRQTYSRYQTLELEKEFLFNPYLTRKRRIEVSHALSLTERQVKIWFQNRRMKWKKEN
>gi|53749656|ref|NP_571612.2| [Danio rerio] gi|53749656|ref|NP_571612.2| ;E = 2.1e-43 pos:201 to 260 ; homeo box B5b [Danio rerio] gi|50417206|gb|AAH78285 1| Homeo box B5b [Danio rerio] 220
GKRARTAYTRYQTLELEKEFHFNRYLTRRRRIEIAHALCLSERQIKIWFQNRRMKWKKDN
>gi|53733782|gb|AAH83307.1| [Danio rerio] gi|53733782|gb|AAH83307.1| ;E = 4.3e-42 pos:119 to 178 ; Hoxc6a protein [Danio rerio] gi|197247195|gb|AAI65049 1| Hoxc6a protein [Danio rerio] 221
RRRGRQIYSRYQTLELEKEFHFNRYLTRRRRIEIANALCLTERQIKIWFQNRRMKWKKET
>gi|522335|gb|AAA37842.1| [Mus musculus] gi|522335|gb|AAA37842.1| ;E = 2.1e-43 pos:194 to 253 ; homeobox protein 222
GKRARTAYTRYQTLELEKEFHFNRYLTRRRRIEIAHALCLSERQIKIWFQNRRMKWKKDN
>gi|520620|emb|CAA84520.1| [Branchiostoma floridae] gi|520620|emb|CAA84520.1| ;E = 1.3e-41 pos:3 to 62 ; Hox 8 homeodomain protein [Branchiostoma floridae] gi|745780|prf||2016458G Hox 8 gene 223
RRRGRQTYSRYQTLELEKEFHFNKYLTRRRRIEIAHALGLTERQIKIWFQNRRMKLKKEA
>gi|520616|emb|CAA84518.1| [Branchiostoma floridae] gi|520616|emb|CAA84518.1| ;E = 4.6e-41 pos:134 to 193 ; Hox 6 homeodomain protein [Branchiostoma floridae] gi|745778|prf||2016458E Hox 6 gene 224
KKRGRQTYTRYQTLELEKEFHFNKYLTRKRRIEIAHLLGLTERQIKIWFQNRRMKWKKEN
>gi|520614|emb|CAA84517.1| [Branchiostoma floridae] gi|520614|emb|CAA84517.1| ;E = 2.7e-43 pos:6 to 65 ; Hox 5 homeodomain protein [Branchiostoma floridae] gi|745777|prf||2016458D Hox 5 gene 225
NKRTRTAYTRYQTLELEKEFHFNRYLTRRRRIEIAHALCLTERQIKIWFQNRRMKWKKEN
>gi|520612|emb|CAA84516.1| [Branchiostoma floridae] gi|520612|emb|CAA84516.1| ;E = 4.7e-42 pos:9 to 68 ; Hox 4 homeodomain protein [Branchiostoma floridae] gi|745776|prf||2016458C Hox 4 gene 226
TKRSRTAYTRQQVLELEKEFHFNRYLTRRRRIEIAHSLGLTERQIKIWFQNRRMKWKKDN
>gi|5163356|gb|AAD40646.1|AF144890_1 [Priapulus caudatus] gi|5163356|gb|AAD40646.1|AF144890_1 ;E = 1.1e-41 pos:1 to 60 ; HB3 homeodomain protein [Priapulus caudatus] 227
RRRGRQTYTRFQTLELEKEFHFNRYLTRRRRIEIANMLCLTERQIKIWFQNRRMKWKKEK
>gi|5163354|gb|AAD40645.1|AF144889_1 [Priapulus caudatus] gi|5163354|gb|AAD40645.1|AF144889_1 ;E = 5.4e-42 pos:2 to 61 ; HB2 homeodomain protein [Priapulus caudatus] 228
RKRGRQTYTRYQTLELEKEFHFNRYLTRRRRIEIANMLCLTERQIKIWFQNRRMKWKKEC
>gi|51476|emb|CAA34518.1| [Mus musculus] gi|51476|emb|CAA34518.1| ;E = 2.6e-42 pos:141 to 200 ; unnamed protein product [Mus musculus] gi|241279|gb|AAB20717 1| homeobox protein 3 3 [Mus sp ] 229
RRRGRQIYSRYQTLELEKEFHFNRYLTRRRRIEIANALCLTERQIKIWFQNRRMKWKKES
>gi|51474|emb|CAA34517.1| [Mus musculus] gi|51474|emb|CAA34517.1| ;E = 2.6e-42 pos:59 to 118 ; unnamed protein product [Mus musculus] 230
RRRGRQIYSRYQTLELEKEFHFNRYLTRRRRIEIANALCLTERQIKIWFQNRRMKWKKES
>gi|51390|emb|CAA29934.1| [Mus musculus] gi|51390|emb|CAA29934.1| ;E = 5.4e-43 pos:137 to 196 ; unnamed protein product [Mus musculus] gi|861031|emb|CAA68494 1| 2 3 gene product [Mus musculus] 231
RKRGRQTYTRYQTLELEKEFHYNRYLTRRRRIEIAHTLCLTERQIKIWFQNRRMKWKKEN
>gi|51374|emb|CAA31889.1| [Mus musculus] gi|51374|emb|CAA31889.1| ;E = 1.6e-43 pos:1 to 60 ; Hox 1 4 protein (147 AA) [Mus musculus] 232
PKRSRTAYTRQQVLELEKEFHFNRYLTRRRRIEIAHTLCLSERQVKIWFQNRRMKWKKDH
>gi|50750405|ref|XP_421990.1| [Gallus gallus] gi|50750405|ref|XP_421990.1| ;E = 2.4e-43 pos:146 to 205 ; PREDICTED homeo box D4 isoform 2 [Gallus gallus] 233
PKRSRTAYTRQQVLELEKEFHFNRYLTRRRRIEIAHTLCLSERQIKIWFQNRRMKWKKDH
>gi|505633|gb|AAA19240.1| [Drosophila melanogaster] gi|505633|gb|AAA19240.1| ;E = 2.1e-42 pos:322 to 381 ; sex combs reduced homeodomain protein 234
TKRQRTSYTRYQTLELEKEFHFNRYLTRRRRIEIAHALCLTERQIKIWFQDRRMKWKKEH
>gi|5020076|gb|AAD38009.1|AF146649_1 [Tribolium castaneum] gi|5020076|gb|AAD38009.1|AF146649_1 ;E = 1.6e-41 pos:5 to 64 ; ultrathorax [Tribolium castaneum] 235
RRRGRQTYTRYQTLELEKEFHTNHYLTRRRRIEMAHALCLTERQIKIWFQNRRMKLKKEI
>gi|5002502|dbj|BAA78622.1| [Branchiostoma floridae] gi|5002502|dbj|BAA78622.1| ;E = 4.7e-42 pos:171 to 230 ; AmphiHox4 [Branchiostoma floridae] 236
TKRSRTAYTRQQVLELEKEFHFNRYLTRRRRIEIAHSLGLTERQIKIWFQNRRMKWKKDN
>gi|496849|emb|CAA83978.1| [Girardia tigrina] gi|496849|emb|CAA83978.1| ;E = 6.7e-42 pos:122 to 181 ; DNA binding protein [Girardia tigrina] 237
HKRSRQTYTRYQTLELEKEFHFNKYLTRRRRIEIAHGLSLTERQIKIWFQNRRMKWKKDH
>gi|496845|emb|CAA83976.1| [Girardia tigrina] gi|496845|emb|CAA83976.1| ;E = 2e-37 pos:14 to 73 ; DNA Binding Protein [Girardia tigrina] 238
YKRCRQAYSRQQTLELEKEFYYNQYLTRRRRIEIANSVCLSERQIKIWFQNRRMKYKKDV
>gi|49457548|emb|CAG47073.1| [Homo sapiens] gi|49457548|emb|CAG47073.1| ;E = 1.4e-43 pos:195 to 254 ; HOXA5 [Homo sapiens] 239
GKRARTAYTRYQTLELEKEFHFNHYLTRRRRIEIAHALCLSERQIKIWFQNRRMKWKKDN
>gi|4929545|gb|AAD34033.1|AF151696_1 [Pristionchus pacificus] gi|4929545|gb|AAD34033.1|AF151696_1 ;E = 1.3e-37 pos:122 to 181 ; MAB 5 [Pristionchus pacificus] 240
SKRTRQTYSRTQTLELEKEFHFNKYLTRKRRQEISESLHLTERQVKIWFQNRRMKHKKES
>gi|49169787|ref|NP_989926.1| [Gallus gallus] gi|49169787|ref|NP_989926.1| ;E = 1.6e-43 pos:129 to 188 ; homeobox A7 [Gallus gallus] gi|60392400|sp|Q90VZ9 1|HXA7_CHICK RecName Full Homeobox protein Hox A7 gi|15553502|gb|AAL01899 1|AF408695_1 homeodomain transcription factor HoxA 7 [Gallus gallus] gi|13872753|emb|CAC37629 1| Hoxa 7 protein [Gallus gallus] 241
RKRGRQTYTRYQTLELEKEFHFNRYLTRRRRIEIAHALCLTERQIKIWFQNRRMKWKKEH
>gi|48146025|emb|CAG33235.1| [Homo sapiens] gi|48146025|emb|CAG33235.1| ;E = 2.6e-42 pos:141 to 200 ; HOXC6 [Homo sapiens] 242
RRRGRQIYSRYQTLELEKEFHFNRYLTRRRRIEIANALCLTERQIKIWFQNRRMKWKKES
>gi|47971150|dbj|BAD22532.1| [Lethenteron japonicum] gi|47971150|dbj|BAD22532.1| ;E = 2e-40 pos:25 to 84 ; LjHox4x Homeobox [Lethenteron japonicum] 243
LKRARTAYTRYQALELEKEFHFNRYLTRRRRVEVAGALCLSERQIKIWFQNRRMKWKKDH
>gi|47971148|dbj|BAD22531.1| [Lethenteron japonicum] gi|47971148|dbj|BAD22531.1| ;E = 1.9e-42 pos:22 to 81 ; LjHox5w Homeobox [Lethenteron japonicum] 244
GKRSRTAYTRYQTLELEKEFHFNRYLTRRRRIEVANALCLSERQIKIWFQNRRMKWKKDN
>gi|47971146|dbj|BAD22530.1| [Lethenteron japonicum] gi|47971146|dbj|BAD22530.1| ;E = 7.7e-44 pos:22 to 81 ; LjHox5i Homeobox [Lethenteron japonicum] 245
GKRSRTAYTRYQTLELEKEFHFNRYLTRRRRIEIAHALCLTERQIKIWFQNRRMKWKKDN
>gi|47971144|dbj|BAD22529.1| [Lethenteron japonicum] gi|47971144|dbj|BAD22529.1| ;E = 2.4e-43 pos:22 to 81 ; LjHox6w Homeobox [Lethenteron japonicum] 246
RRRGRQTYSRYQTLELEKEFHFNRYLTRRRRIEIAHALCLTERQIKIWFQNRRMKWKKEH
>gi|47971142|dbj|BAD22528.1| [Lethenteron japonicum] gi|47971142|dbj|BAD22528.1| ;E = 2e-39 pos:14 to 73 ; LjHoxQ8 Homeobox [Lethenteron japonicum] 247
RRRGRQTYSRFQTLELEKEFLFNPYLTRKRRIEVSHALGLTERQVKIWFQNRRMKWKKEN
>gi|47971140|dbj|BAD22527.1| [Lethenteron japonicum] gi|47971140|dbj|BAD22527.1| ;E = 5.8e-38 pos:15 to 74 ; LjHox8p Homeobox [Lethenteron japonicum] 248
RRRGRQTYSRYQTLELEKEFLFNPHLTRKRRIEVSHALGLTERQVKIWFQNRRMKWKKEN
>gi|47971132|dbj|BAD22523.1| [Lethenteron japonicum] gi|47971132|dbj|BAD22523.1| ;E = 1.5e-42 pos:24 to 83 ; LjHox4w Homeobox [Lethenteron japonicum] 249
LKRSRTAYTRQQVLELEKEFHFNRYLTRRRRIEIAHALCLTERQIKIWFQNRRMKWKKDH
>gi|4760774|dbj|BAA77406.1| [Dugesia japonica] gi|4760774|dbj|BAA77406.1| ;E = 3.1e-42 pos:115 to 174 ; PLOX6 Dj [Dugesia japonica] 250
HKRSRQTYTRYQTLELEKEFHFNKYLTRRRRIEIAHALSLTERQIKIWFQNRRMKWKKDH
>gi|4760772|dbj|BAA77405.1| [Dugesia japonica] gi|4760772|dbj|BAA77405.1| ;E = 1.9e-41 pos:187 to 246 ; PLOX5 Dj [Dugesia japonica] 251
NKRTRQTYTRHQTLELEKEFHFNKYLTRRRRIEIAHSLILTERQIKIWFQNRRMKWKKEH
>gi|4760770|dbj|BAA77404.1| [Dugesia japonica] gi|4760770|dbj|BAA77404.1| ;E = 1.5e-37 pos:116 to 175 ; PLOX4 Dj [Dugesia japonica] 252
FKRSRQAYSRQQTLELEKEFYYNQYLTRRRRIEIANSVCLSERQIKIWFQNRRMKYKKDV
>gi|4760768|dbj|BAA77403.1| [Dugesia japonica] gi|4760768|dbj|BAA77403.1| ;E = 7.4e-41 pos:237 to 296 ; PLOX3 Dj [Dugesia japonica] 253
SKRNRTAYTRQQILELEKEFHFNKYLTRKRRIEIAQSLQLSERQVKIWFQNRRMKWKKDH
>gi|4758554|ref|NP_004494.1| [Homo sapiens] gi|4758554|ref|NP_004494.1| ;E = 2.6e-42 pos:141 to 200 ; homeobox C6 isoform 1 [Homo sapiens] gi|114145519|ref|NP_034595 2| homeobox C6 [Mus musculus] gi|34868679|ref|XP_345883 1| PREDICTED similar to homeobox C6 [Rattus norvegicus] gi|400007|sp|P10629 2|HXC6_MOUSE RecName Full Homeobox protein Hox C6 AltName Full Hox 3 3 AltName Full Hox 6 1 gi|115502398|sp|P09630 3|HXC6_HUMAN RecName Full Homeobox protein Hox C6 AltName Full Hox 3C AltName Full HHO C8 AltName Full CP25 gi|7446275|pir||S72429 homeotic protein HOX C6 (clone 211) human gi|1836128|gb|AAB46892 1| homeodomain containing protein [Homo sapiens] gi|49901568|gb|AAH74845 1| Homeobox C6 [Homo sapiens] gi|49902099|gb|AAH74844 1| Homeobox C6 [Homo sapiens] gi|119617153|gb|EAW96747 1| homeobox C6 isoform CRA_b [Homo sapiens] gi|148671996|gb|EDL03943 1| homeobox C6 [Mus musculus] gi|149031890|gb|EDL86802 1| homeo box C6 [Rattus norvegicus] gi|187954707|gb|AAI41062 1| Homeo box C6 [Mus musculus] 254
RRRGRQIYSRYQTLELEKEFHFNRYLTRRRRIEIANALCLTERQIKIWFQNRRMKWKKES
>gi|47551093|ref|NP_999725.1| [Strongylocentrotus purpuratus] gi|47551093|ref|NP_999725.1| ;E = 2.4e-38 pos:190 to 249 ; homeobox hox 1 [Strongylocentrotus purpuratus] gi|2506527|sp|P13545 2|HMB1_STRPU RecName Full Homeobox protein HB1 AltName Full SPHBOX1 gi|1339973|dbj|BAA12813 1| homeobox [Strongylocentrotus purpuratus] 255
RKRCRQTYTRYQTLELEKEFHFNRYLTRRRRIELSHLLGLTERQIKIWFQNRRMKYKKES
>gi|47229432|emb|CAF99420.1| [Tetraodon nigroviridis] gi|47229432|emb|CAF99420.1| ;E = 2.1e-43 pos:160 to 219 ; unnamed protein product [Tetraodon nigroviridis] 256
GKRARTAYTRYQTLELEKEFHFNRYLTRRRRIEIAHALCLSERQIKIWFQNRRMKWKKDN
>gi|47228655|emb|CAG07387.1| [Tetraodon nigroviridis] gi|47228655|emb|CAG07387.1| ;E = 2.6e-42 pos:371 to 430 ; unnamed protein product [Tetraodon nigroviridis] 257
RRRGRQIYSRYQTLELEKEFHFNRYLTRRRRIEIANALCLTERQIKIWFQNRRMKWKKES
>gi|47228654|emb|CAG07386.1| [Tetraodon nigroviridis] gi|47228654|emb|CAG07386.1| ;E = 4.3e-43 pos:63 to 122 ; unnamed protein product [Tetraodon nigroviridis] 258
GKRSRTSYTRYQTLELEKEFHFNRYLSRRRRIEIAHNLCLNERQIKIWFQNRRMKWKKDS
>gi|47224728|emb|CAG00322.1| [Tetraodon nigroviridis] gi|47224728|emb|CAG00322.1| ;E = 2e-39 pos:150 to 209 ; unnamed protein product [Tetraodon nigroviridis] 259
PKRLRTAYTRQQVLELEKEFHFSRYLTRRRRVEVAHTLCLSERQVKVWFQNRRMRWKKDN
>gi|47217000|emb|CAG01628.1| [Tetraodon nigroviridis] gi|47217000|emb|CAG01628.1| ;E = 9.2e-44 pos:693 to 752 ; unnamed protein product [Tetraodon nigroviridis] 260
GRRGRQTYTRYQTLELEKEFHFNRYLTRRRRIEIAHALCLTERQIKIWFQNRRMKWKKEN
>gi|47216999|emb|CAG01627.1| [Tetraodon nigroviridis] gi|47216999|emb|CAG01627.1| ;E = 1e-43 pos:242 to 301 ; unnamed protein product [Tetraodon nigroviridis] 261
GKRARTAYTRYQTLELEKEFHFNRYLTRRRRIEIAHALCLTERQIKIWFQNRRMKWKKDN
>gi|47216997|emb|CAG01625.1| [Tetraodon nigroviridis] gi|47216997|emb|CAG01625.1| ;E = 2.6e-42 pos:80 to 139 ; unnamed protein product [Tetraodon nigroviridis] 262
PKRSRTAYTRQQVLELEKEFHYNRYLTRRRRVEIAHTLCLSERQIKIWFQNRRMKWKKDH
>gi|47213840|emb|CAG00644.1| [Tetraodon nigroviridis] gi|47213840|emb|CAG00644.1| ;E = 3.9e-39 pos:155 to 214 ; unnamed protein product [Tetraodon nigroviridis] 263
GRRGRQTYTRYQTLELEKEFHFNRYLTRRRRIEISHALCLTERQIKIWFQNRRMKLGVYG
>gi|47191990|emb|CAF93267.1| [Tetraodon nigroviridis] gi|47191990|emb|CAF93267.1| ;E = 2.1e-39 pos:16 to 75 ; unnamed protein product [Tetraodon nigroviridis] 264
RRRGRQTYSRYQTLELEKEFLFNPYLTRKRRIEVSHALALTERQVKIWFQNRRMKWKKEN
>gi|47115878|sp|Q8T940.1|UBX_JUNCO [Junonia coenia] gi|47115878|sp|Q8T940.1|UBX_JUNCO ;E = 1.6e-41 pos:159 to 218 ; RecName Full Homeotic protein ultrabithorax AltName Full JcUbx gi|18535620|gb|AAL71873 1| ultrabithorax [Junonia coenia] 265
RRRGRQTYTRYQTLELEKEFHTNHYLTRRRRIEMAHALCLTERQIKIWFQNRRMKLKKEI
>gi|46395474|ref|NP_997060.1| [Gallus gallus] gi|46395474|ref|NP_997060.1| ;E = 2e-39 pos:95 to 154 ; homeo box D8 [Gallus gallus] gi|123283|sp|P23459 1|HXD8_CHICK RecName Full Homeobox protein Hox D8 AltName Full Chox M gi|62701|emb|CAA40445 1| CHOX M product [Gallus gallus] 266
RRRGRQTYSRFQTLELEKEFLFNPYLTRKRRIEVSHALGLTERQVKIWFQNRRMKWKKEN
>gi|46275810|ref|NP_032291.1| [Mus musculus] gi|46275810|ref|NP_032291.1| ;E = 1.6e-43 pos:180 to 239 ; homeobox A4 [Mus musculus] gi|26345064|dbj|BAC36181 1| unnamed protein product [Mus musculus] gi|148666239|gb|EDK98655 1| homeobox A4 [Mus musculus] 267
PKRSRTAYTRQQVLELEKEFHFNRYLTRRRRIEIAHTLCLSERQVKIWFQNRRMKWKKDH
>gi|45775264|gb|AAS77229.1| [Bugula turrita] gi|45775264|gb|AAS77229.1| ;E = 4.4e-41 pos:5 to 64 ; Hox class homeodomain containing protein Lox5 [Bugula turrita] 268
QKRTRQTYTRYQTLELEKEFHYNRYLTRRRRIEIAHTLGLTERQIKIWFQNRRMKWKKEN
>gi|45775262|gb|AAS77228.1| [Bugula turrita] gi|45775262|gb|AAS77228.1| ;E = 3.4e-40 pos:5 to 64 ; Hox class homeodomain containing protein Dfdb [Bugula turrita] 269
NKRTRTAYTRQQVLELEKEFHYNRYLTQRRRIEIAHTLTLSERQIKIWFQNRRMKWKKDH
>gi|45775260|gb|AAS77227.1| [Bugula turrita] gi|45775260|gb|AAS77227.1| ;E = 3.8e-43 pos:5 to 64 ; Hox class homeodomain containing protein Dfda [Bugula turrita] 270
PKRARTAYTRHQILELEKEFHFNRYLTRRRRIEIAHTLDLSERQIKIWFQNRRMKWKKEH
>gi|45553289|ref|NP_996171.1| [Drosophila melanogaster] gi|45553289|ref|NP_996171.1| ;E = 1.8e-43 pos:293 to 352 ; antennapedia isoform N [Drosophila melanogaster] gi|45553295|ref|NP_996174 1| antennapedia isoform D [Drosophila melanogaster] gi|195344085|ref|XP_002038619 1| GM10522 [Drosophila sechellia] gi|195568836|ref|XP_002102418 1| GD19515 [Drosophila simulans] gi|45446389|gb|AAS65109 1| antennapedia isoform D [Drosophila melanogaster] gi|45446390|gb|AAS65110 1| antennapedia isoform N [Drosophila melanogaster] gi|194133640|gb|EDW55156 1| GM10522 [Drosophila sechellia] gi|194198345|gb|EDX11921 1| GD19515 [Drosophila simulans] 271
RKRGRQTYTRYQTLELEKEFHFNRYLTRRRRIEIAHALCLTERQIKIWFQNRRMKWKKEN
>gi|45553285|ref|NP_996169.1| [Drosophila melanogaster] gi|45553285|ref|NP_996169.1| ;E = 1.8e-43 pos:284 to 343 ; antennapedia isoform F [Drosophila melanogaster] gi|45553291|ref|NP_996172 1| antennapedia isoform E [Drosophila melanogaster] gi|45446387|gb|AAS65107 1| antennapedia isoform E [Drosophila melanogaster] gi|45446388|gb|AAS65108 1| antennapedia isoform F [Drosophila melanogaster] 272
RKRGRQTYTRYQTLELEKEFHFNRYLTRRRRIEIAHALCLTERQIKIWFQNRRMKWKKEN
>gi|45553281|ref|NP_996167.1| [Drosophila melanogaster] gi|45553281|ref|NP_996167.1| ;E = 1.8e-43 pos:297 to 356 ; antennapedia isoform J [Drosophila melanogaster] gi|45553283|ref|NP_996168 1| antennapedia isoform I [Drosophila melanogaster] gi|45553287|ref|NP_996170 1| antennapedia isoform L [Drosophila melanogaster] gi|45553297|ref|NP_996175 1| antennapedia isoform M [Drosophila melanogaster] gi|123317|sp|P02833 1|ANTP_DROME RecName Full Homeotic protein antennapedia gi|156947|gb|AAA28376 1| Antennapedia differentiation protein gi|156949|gb|AAA70214 1| antennapedia protein gi|156951|gb|AAA70216 1| antennapedia protein gi|1805742|emb|CAA27417 1| antennapedia protein [Drosophila melanogaster] gi|4389423|gb|AAD19793 1| homeodomain protein [Drosophila melanogaster] gi|45446391|gb|AAS65111 1| antennapedia isoform I [Drosophila melanogaster] gi|45446392|gb|AAS65112 1| antennapedia isoform J [Drosophila melanogaster] gi|45446393|gb|AAS65113 1| antennapedia isoform L [Drosophila melanogaster] gi|45446394|gb|AAS65114 1| antennapedia isoform M [Drosophila melanogaster] gi|224976|prf||1205216A gene Antp 273
RKRGRQTYTRYQTLELEKEFHFNRYLTRRRRIEIAHALCLTERQIKIWFQNRRMKWKKEN
>gi|45553279|ref|NP_996166.1| [Drosophila melanogaster] gi|45553279|ref|NP_996166.1| ;E = 1.8e-43 pos:280 to 339 ; antennapedia isoform K [Drosophila melanogaster] gi|45553293|ref|NP_996173 1| antennapedia isoform G [Drosophila melanogaster] gi|45446385|gb|AAS65105 1| antennapedia isoform G [Drosophila melanogaster] gi|45446386|gb|AAS65106 1| antennapedia isoform K [Drosophila melanogaster] 274
RKRGRQTYTRYQTLELEKEFHFNRYLTRRRRIEIAHALCLTERQIKIWFQNRRMKWKKEN
>gi|45384234|ref|NP_990624.1| [Gallus gallus] gi|45384234|ref|NP_990624.1| ;E = 2.2e-42 pos:150 to 209 ; homeobox B4 [Gallus gallus] gi|123264|sp|P14840 1|HXB4_CHICK RecName Full Homeobox protein Hox B4 AltName Full Chox Z gi|63505|emb|CAA35614 1| unnamed protein product [Gallus gallus] 275
PKRSRTAYTRQQVLELEKEFHYNRYLTRRRRVEIAHSLCLSERQIKIWFQNRRMKWKKDH
>gi|45382501|ref|NP_990242.1| [Gallus gallus] gi|45382501|ref|NP_990242.1| ;E = 1.8e-39 pos:144 to 203 ; homeo box B8 [Gallus gallus] gi|4099016|gb|AAD09228 1| Hoxb 8 [Gallus gallus] 276
RRRGRQTYSRYQTLELEKEFLFNPYLTRKRRIEVSHALGLTERQVKIWFQNRRMKWKKEN
>gi|45382451|ref|NP_990224.1| [Gallus gallus] gi|45382451|ref|NP_990224.1| ;E = 1.6e-39 pos:149 to 208 ; homeobox C8 [Gallus gallus] gi|60392437|sp|Q9YH13 1|HXC8_CHICK RecName Full Homeobox protein Hox C8 Short cHoxc 8 gi|4454161|emb|CAA63888 1| homeobox protein [Gallus gallus] 277
RRSGRQTYSRYQTLELEKEFLFNPYLTRKRRIEVSHALGLTERQVKIWFQNRRMKWKKEN
>gi|4504469|ref|NP_002138.1| [Homo sapiens] gi|4504469|ref|NP_002138.1| ;E = 2.1e-43 pos:194 to 253 ; homeobox B5 [Homo sapiens] gi|114666352|ref|XP_001173004 1| PREDICTED homeobox B5 [Pan troglodytes] gi|400000|sp|P09067 3|HXB5_HUMAN RecName Full Homeobox protein Hox B5 AltName Full Hox 2A AltName Full HHO C10 AltName Full HU 1 gi|11138933|gb|AAG31553 1|AF287967_3 homeobox B5 [Homo sapiens] gi|184293|gb|AAA52682 1| homeobox protein gi|109659004|gb|AAI17248 1| Homeobox B5 [Homo sapiens] gi|119615143|gb|EAW94737 1| homeobox B5 [Homo sapiens] gi|189054616|dbj|BAG37466 1| unnamed protein product [Homo sapiens] gi|208968499|dbj|BAG74088 1| homeobox B5 [synthetic construct] 278
GKRARTAYTRYQTLELEKEFHFNRYLTRRRRIEIAHALCLSERQIKIWFQNRRMKWKKDN
>gi|4388694|emb|CAA30123.1| [Xenopus laevis] gi|4388694|emb|CAA30123.1| ;E = 2.2e-43 pos:20 to 79 ; unnamed protein product [Xenopus laevis] 279
RKRGRQTYTRYQTLELEKEFHFNRYLTRRRRIEIAHTLCLTERQIKIWFQNRRMKWKKEN
>gi|4322078|gb|AAD15948.1| [Danio rerio] gi|4322078|gb|AAD15948.1| ;E = 1.9e-39 pos:2 to 61 ; homeobox protein [Danio rerio] 280
RRRGRQTYSRYQTLELEKEFLFNPYLTRKRRIEVSHALALTERQVKIWFQNRRMKWKKEH
>gi|4322076|gb|AAD15947.1| [Danio rerio] gi|4322076|gb|AAD15947.1| ;E = 1.3e-42 pos:147 to 206 ; homeobox protein [Danio rerio] 281
GRRGRQTYTRFQTLELEKEFHFNRYLTRRRRIEISHALCLTERQIKIWFQNRRMKWKKEN
>gi|4322074|gb|AAD15946.1| [Danio rerio] gi|4322074|gb|AAD15946.1| ;E = 2.1e-43 pos:201 to 260 ; homeobox protein [Danio rerio] 282
GKRARTAYTRYQTLELEKEFHFNRYLTRRRRIEIAHALCLSERQIKIWFQNRRMKWKKDN
>gi|4322060|gb|AAD15939.1| [Danio rerio] gi|4322060|gb|AAD15939.1| ;E = 1.3e-41 pos:147 to 206 ; homeobox protein [Danio rerio] 283
PKRSRTAYTRQQALELEKEFHFNRYLTRRRRVEIAHTMCLSERQVKIWFQNRRMKWKKDH
>gi|4322040|gb|AAD15930.1| [Petromyzon marinus] gi|4322040|gb|AAD15930.1| ;E = 2.4e-43 pos:162 to 221 ; homeobox protein [Petromyzon marinus] 284
RRRGRQTYSRYQTLELEKEFHFNRYLTRRRRIEIAHALCLTERQIKIWFQNRRMKWKKEH
>gi|4322038|gb|AAD15929.1| [Petromyzon marinus] gi|4322038|gb|AAD15929.1| ;E = 1.9e-42 pos:227 to 286 ; homeobox protein [Petromyzon marinus] 285
GKRSRTAYTRYQTLELEKEFHFNRYLTRRRRIEVANALCLSERQIKIWFQNRRMKWKKDN
>gi|42734369|ref|NP_571195.1| [Danio rerio] gi|42734369|ref|NP_571195.1| ;E = 1.8e-39 pos:145 to 204 ; homeo box B8a [Danio rerio] gi|60392412|sp|Q8AWZ0 1|HXB8A_DANRE RecName Full Homeobox protein Hox B8a Short Hox B8 gi|26984634|emb|CAD59111 1| SI dZ254O17 1 (homeo box protein B8a) [Danio rerio] gi|31419284|gb|AAH53287 1| Homeo box B8a [Danio rerio] 286
RRRGRQTYSRYQTLELEKEFLFNPYLTRKRRIEVSHALGLTERQVKIWFQNRRMKWKKEN
>gi|42495113|gb|AAS17755.1| [Thermobia domestica] gi|42495113|gb|AAS17755.1| ;E = 2.5e-32 pos:1 to 51 ; homeodomain transcription factor fushi tarazu [Thermobia domestica] 287
RFQTLELEKEFHFNKYLTRRRRIEIAHSLGLSERQIKIWFQNRRMKAKKEI
>gi|41581570|gb|AAS07626.1| [Perionyx excavatus] gi|41581570|gb|AAS07626.1| ;E = 9.3e-31 pos:17 to 69 ; homeobox protein Lox4 [Perionyx excavatus] 288
MRRGRQTYSRYQTLELEKEFQFNRYLTRKRRIEIAHCLCLTERQIKIWFQNRR
>gi|41581568|gb|AAS07625.1| [Perionyx excavatus] gi|41581568|gb|AAS07625.1| ;E = 2.3e-28 pos:17 to 69 ; homeobox protein Lox2 [Perionyx excavatus] 289
RRRGRQTYTRFQTLELEKEFKFNRYLTRRRRIELSHTLFLTERQIKIWFQNRR
>gi|41581566|gb|AAS07624.1| [Perionyx excavatus] gi|41581566|gb|AAS07624.1| ;E = 3.3e-30 pos:18 to 70 ; homeobox protein Lox5 [Perionyx excavatus] 290
QKRTRQTYTRYQTLELEKEFHHNRYLTRRRRIEIAHALALTERQIKIWFQNRR
>gi|41581562|gb|AAS07622.1| [Perionyx excavatus] gi|41581562|gb|AAS07622.1| ;E = 9.4e-29 pos:24 to 76 ; homeobox protein Scr [Perionyx excavatus] 291
RKRKRTLYTRHQTLELEKEFHFNRYLVRRRRIEIAHYLNLSERQIKIWFQNRR
>gi|41581560|gb|AAS07621.1| [Perionyx excavatus] gi|41581560|gb|AAS07621.1| ;E = 7e-33 pos:25 to 77 ; homeobox protein Lox18 [Perionyx excavatus] 292
SKRARTAYTKHQILELEKEFHFNRYLTRRRRIEIAHSLCLSERQIKIWFQNRR
>gi|41581558|gb|AAS07620.1| [Perionyx excavatus] gi|41581558|gb|AAS07620.1| ;E = 4.6e-30 pos:25 to 77 ; homeobox protein Lox6 [Perionyx excavatus] 293
EKRARTSYSRYQTLELEKEFHFNRYLTGRRRLEIAHSLGLTERQIKIWFQNRR
>gi|400018|sp|P23463.3|HXD8_MOUSE [Mus musculus] gi|400018|sp|P23463.3|HXD8_MOUSE ;E = 2.8e-39 pos:195 to 254 ; RecName Full Homeobox protein Hox D8 AltName Full Hox 4 3 AltName Full Hox 5 4 294
RRRGRQTYSRFQTLELEKEFLFNPYLTRKRRIEVSHTLALTERQVKIWFQNRRMKWKKEN
>gi|400006|sp|P31262.1|HXC5_NOTVI [Notophthalmus viridescens] gi|400006|sp|P31262.1|HXC5_NOTVI ;E = 1.1e-42 pos:4 to 63 ; RecName Full Homeobox protein Hox C5 AltName Full NvHbox 3 4 295
GKRSRTSYTRYQTLELEKEFHFNRYLTRRRRIEIANNLCLNERQIKIWFQNRRMKWKKDS
>gi|400003|sp|P18863.2|HXB8_RAT [Rattus norvegicus] gi|400003|sp|P18863.2|HXB8_RAT ;E = 4.4e-39 pos:11 to 70 ; RecName Full Homeobox protein Hox B8 AltName Full Homeobox protein R1A 296
TQRGRQTYSRYQTLELEKEFLFNPYLTRKRRIEVSHALGLTERQVKIWFQNRRMKWKKEN
>gi|396779|emb|CAA52159.1| [Schistocerca gregaria] gi|396779|emb|CAA52159.1| ;E = 2.2e-43 pos:8 to 67 ; sex combs reduced homeodomain protein homologue [Schistocerca gregaria] 297
TKRQRTSYTRYQTLELEKEFHFNRYLTRRRRIEIAHALCLTERQIKIWFQNRRMKWKKEH
>gi|396777|emb|CAA52160.1| [Schistocerca gregaria] gi|396777|emb|CAA52160.1| ;E = 4.4e-38 pos:4 to 63 ; divergent antennapedia class homeodomain protein [Schistocerca gregaria] 298
AKRTRQTYTRFQTLELEKEFHYNRYLTRRRRVEISQALGLTERQIKIWFQNRRMKLKKEN
>gi|396184|emb|CAA48784.1| [Mus musculus] gi|396184|emb|CAA48784.1| ;E = 4.9e-43 pos:156 to 215 ; Hox 3 5 [Mus musculus] 299
PKRSRTAYTRQQVLELEKEFHYNRYLTRRRRIEIAHSLCLSERQIKIWFQNRRMKWKKDH
>gi|3915721|sp|P31268.2|HXA7_HUMAN [Homo sapiens] gi|3915721|sp|P31268.2|HXA7_HUMAN ;E = 1.6e-43 pos:130 to 189 ; RecName Full Homeobox protein Hox A7 AltName Full Hox 1A AltName Full Hox 1 1 gi|2739071|gb|AAB94604 1| homeobox transcription factor HOXA7 [Homo sapiens] gi|3097078|emb|CAA06713 1| hoxA7 [Homo sapiens] gi|208966494|dbj|BAG73261 1| homeobox A7 [synthetic construct] 300
RKRGRQTYTRYQTLELEKEFHFNRYLTRRRRIEIAHALCLTERQIKIWFQNRRMKWKKEH
>gi|3891759|pdb|9ANT|A [Drosophila melanogaster] gi|3891759|pdb|9ANT|A ;E = 1.2e-42 pos:3 to 62 ; Chain A Antennapedia Homeodomain Dna Complex gi|3891760|pdb|9ANT|B Chain B Antennapedia Homeodomain Dna Complex 301
RKRGRQTYTRYQTLELEKEFHFNRYLTRRRRIEIAHALSLTERQIKIWFQNRRMKWKKEN
>gi|387668|gb|AAA58663.1| [Homo sapiens] gi|387668|gb|AAA58663.1| ;E = 2.1e-43 pos:195 to 254 ; HOX 1 3 302
GKRARTAYTRYQTLELEKEFHFNRYLTRRRRIEIAHALCLSERQIKIWFQNRRMKWKKDN
>gi|387205|gb|AAA37854.1| [Mus musculus] gi|387205|gb|AAA37854.1| ;E = 5e-41 pos:11 to 70 ; homeobox 6 1 protein gi|930199|emb|CAA34737 1| Hox 6 1 protein (106 AA) [Mus musculus] 303
RRRGRQIYSRYQTLELEKEFHFNRYLTRRRRIEIANALCLTERQIKIWFQNARMKWKKES
>gi|387204|gb|AAA37844.1| [Mus musculus] gi|387204|gb|AAA37844.1| ;E = 6.2e-43 pos:3 to 62 ; homeobox mh22a related protein 304
GRRGRQTYTRYQTLELEKEFHYNRYLTRRRRIEIAHALCLPERQIKIWFQNRRMKWKKES
>gi|387201|gb|AAA37830.1| [Mus musculus] gi|387201|gb|AAA37830.1| ;E = 3.2e-43 pos:19 to 78 ; m5 4 protein 305
GRRGRQTYTRYQTLELEKEFHFNRYLTRRRRIEIANALCLTERQIKIWFQNRRMKWKKEN
>gi|386782|gb|AAA36005.1| [Homo sapiens] gi|386782|gb|AAA36005.1| ;E = 5.4e-43 pos:19 to 78 ; homeobox protein 306
RKRGRQTYTRYQTLELEKEFHYNRYLTRRRRIEIAHTLCLTERQIKIWFQNRRMKWKKEN
>gi|386781|gb|AAA52681.1| [Homo sapiens] gi|386781|gb|AAA52681.1| ;E = 2.1e-43 pos:43 to 102 ; Hu1 gene 307
GKRARTAYTRYQTLELEKEFHFNRYLTRRRRIEIAHALCLSERQIKIWFQNRRMKWKKDN
>gi|38565482|gb|AAQ82695.1| [Trichoplax adhaerens] gi|38565482|gb|AAQ82695.1| ;E = 1.2e-32 pos:125 to 184 ; Trox 2 homeobox transcription factor [Trichoplax adhaerens] gi|45024755|gb|AAS54997 1| Hox ParaHox protein [Trichoplax adhaerens] 308
TKRIRTAYTSMQLLELEKEFNSSRYLSRLRRIEIANMLNLSEKQVKIWFQNRRVKWKKDN
>gi|38016607|gb|AAR07637.1| [Ptychodera flava] gi|38016607|gb|AAR07637.1| ;E = 3.1e-42 pos:150 to 209 ; transcription factor Hox6 [Ptychodera flava] 309
QRRGRQTYTRYQTLELEKEFHFNRYLTRRRRIEIAHALGLTERQIKIWFQNRRMKWKKEQ
>gi|38016605|gb|AAR07636.1| [Ptychodera flava] gi|38016605|gb|AAR07636.1| ;E = 2.7e-42 pos:151 to 210 ; transcription factor Hox5 [Ptychodera flava] 310
AKRSRTAYTRYQTLELEKEFHFNRYLTRRRRIEIAHALGLSERQIKIWFQNRRMKWKKEH
>gi|38016603|gb|AAR07635.1| [Ptychodera flava] gi|38016603|gb|AAR07635.1| ;E = 1.6e-42 pos:185 to 244 ; transcription factor Hox4 [Ptychodera flava] 311
HKRTRTAYTRYQVLELEKEFHFNRYLTRRRRIEIAHALGLTERQVKIWFQNRRMKWKKDH
>gi|38004412|gb|AAR07505.1| [Schistosoma mansoni] gi|38004412|gb|AAR07505.1| ;E = 1.4e-38 pos:513 to 572 ; Abd A like protein [Schistosoma mansoni] 312
RRRGRQTYSRYQTLELEKEFQYSHYLTRRRRIEIAHNLCLTERQIKIWFQNRRMKLKKER
>gi|37625188|gb|AAQ95789.1| [Xenopus laevis] gi|37625188|gb|AAQ95789.1| ;E = 1.1e-42 pos:128 to 187 ; HOXD4 [Xenopus laevis] 313
PKRSRTAYTRQQVLELEKEFHFNRYLTRRRRIEIAHSLCLSECQIKIWFQNRRMKWKKDH
>gi|37528845|gb|AAQ92348.1| [Pleurodeles waltl] gi|37528845|gb|AAQ92348.1| ;E = 1.6e-43 pos:49 to 108 ; transcription factor HoxA4 [Pleurodeles waltl] 314
PKRSRTAYTRQQVLELEKEFHFNRYLTRRRRIEIAHTLCLSERQVKIWFQNRRMKWKKDH
>gi|37029992|gb|AAQ88098.1| [Schistosoma mansoni] gi|37029992|gb|AAQ88098.1| ;E = 4.4e-40 pos:216 to 275 ; hox protein Dfd [Schistosoma mansoni] 315
PKRTRTAYTRQQILELEKEFHYNKYLTRKRRLEIAHTLTLSERQIKIWFQNRRMKWKKEH
>gi|3598854|gb|AAC35936.1| [Archegozetes longisetosus] gi|3598854|gb|AAC35936.1| ;E = 1.1e-41 pos:1 to 60 ; Sex combs reduced [Archegozetes longisetosus] 316
TKRQRTSYTRYQTLXLEKEFHFNRYLTRRRRIEIAHSLCLSERQIKIWFQNRRMKWKKEH
>gi|3598846|gb|AAC35932.1| [Archegozetes longisetosus] gi|3598846|gb|AAC35932.1| ;E = 4.1e-44 pos:1 to 60 ; deformed [Archegozetes longisetosus] 317
PKRQRTAYTRHQILELEKEFHFNRYLTRRRRIEIAHSLCLSERQIKIWFQNRRMKWKKDN
>gi|3598844|gb|AAC35931.1| [Archegozetes longisetosus] gi|3598844|gb|AAC35931.1| ;E = 2.2e-43 pos:1 to 60 ; antennapedia [Archegozetes longisetosus] 318
RKRGRQTYTRYQTLELEKEFHFNRYLTRRRRIEIAHALCLTERQIKIWFQNRRMKWKKEI
>gi|3581956|emb|CAA64693.1| [Girardia tigrina] gi|3581956|emb|CAA64693.1| ;E = 3.1e-42 pos:226 to 285 ; DthoxE [Girardia tigrina] 319
HKRSRQTYTRYQTLELEKEFHFNKYLTRRRRIEIAHALSLTERQIKIWFQNRRMKWKKDH
>gi|3581955|emb|CAA64692.1| [Girardia tigrina] gi|3581955|emb|CAA64692.1| ;E = 8.1e-40 pos:262 to 321 ; homeodomain protein [Girardia tigrina] 320
KRRGRQTYSRHQTLELEKEFQFNHYLTRRRRIEIAHNLCLSERQIKIWFQNRRMKLKKER
>gi|3581948|emb|CAA64697.1| [Girardia tigrina] gi|3581948|emb|CAA64697.1| ;E = 2e-37 pos:120 to 179 ; homeodomain protein [Girardia tigrina] 321
YKRCRQAYSRQQTLELEKEFYYNQYLTRRRRIEIANSVCLSERQIKIWFQNRRMKYKKDV
>gi|3581946|emb|CAA64696.1| [Girardia tigrina] gi|3581946|emb|CAA64696.1| ;E = 2.3e-41 pos:173 to 232 ; homeodomain protein [Girardia tigrina] 322
NKRTRQTYTRHQTLELEKEFHFNKYLTRRRRIEIAHTLILTERQIKIWFQNRRMKWKKEH
>gi|3551783|gb|AAC34743.1| [Ambystoma mexicanum] gi|3551783|gb|AAC34743.1| ;E = 2e-39 pos:38 to 97 ; homeobox transcription factor [Ambystoma mexicanum] 323
RRRGRQTYSRFQTLELEKEFLFNPYLTRKRRIEVSHALGLTERQVKIWFQNRRMKWKKEN
>gi|34484445|gb|AAQ72845.1| [Sphoeroides nephelus] gi|34484445|gb|AAQ72845.1| ;E = 2.1e-43 pos:205 to 264 ; Hoxb5b [Sphoeroides nephelus] 324
GKRARTAYTRYQTLELEKEFHFNRYLTRRRRIEIAHALCLSERQIKIWFQNRRMKWKKDN
>gi|34484444|gb|AAQ72844.1| [Sphoeroides nephelus] gi|34484444|gb|AAQ72844.1| ;E = 1.1e-42 pos:155 to 214 ; HoxB6b [Sphoeroides nephelus] 325
GRRGRQTYTRYQTLELEKEFHFNRYLTRRRRIEISHALCLTERQIKIWFQNRRMKWKKEN
>gi|34484440|gb|AAQ72842.1| [Sphoeroides nephelus] gi|34484440|gb|AAQ72842.1| ;E = 2e-39 pos:156 to 215 ; HoxD4b [Sphoeroides nephelus] 326
PKRLRTAYTRQQVLELEKEFHFSRYLTRRRRVEVAHTLCLSERQVKVWFQNRRMRWKKDN
>gi|34484436|gb|AAQ72840.1| [Sphoeroides nephelus] gi|34484436|gb|AAQ72840.1| ;E = 2.1e-36 pos:3 to 62 ; HoxB7a [Sphoeroides nephelus] 327
RQRGRQSYTRQQSLELEKEFHSGRYLTRRRRGEIAHALRLTERQVKIWFQNRRMKWKKEK
>gi|3445436|emb|CAA07502.1| [Cupiennius salei] gi|3445436|emb|CAA07502.1| ;E = 7.1e-43 pos:136 to 195 ; homeobox protein [Cupiennius salei] 328
RRRGRQTYTRFQTLELEKEFHFNHYLTRRRRIEIAHALCLTERQIKIWFQNRRMKLKKEM
>gi|3445432|emb|CAA07500.1| [Cupiennius salei] gi|3445432|emb|CAA07500.1| ;E = 1.6e-41 pos:5 to 64 ; ultrabithorax 1 [Cupiennius salei] 329
RRRGRQTYTRYQTLELEKEFHTNHYLTRRRRIEMAHALCLTERQIKIWFQNRRMKLKKEI
>gi|3445430|emb|CAA07499.1| [Cupiennius salei] gi|3445430|emb|CAA07499.1| ;E = 1.8e-43 pos:86 to 145 ; homeobox protein [Cupiennius salei] 330
RKRGRQTYTRYQTLELEKEFHFNRYLTRRRRIEIAHALCLTERQIKIWFQNRRMKWKKEN
>gi|3445428|emb|CAA07498.1| [Cupiennius salei] gi|3445428|emb|CAA07498.1| ;E = 4e-44 pos:134 to 193 ; homeobox protein [Cupiennius salei] 331
PKRQRTAYTRHQILELEKEFHFNRYLTRRRRIEIAHALCLSERQIKIWFQNRRMKWKKDN
>gi|34398401|gb|AAQ67269.1| [Drosophila virilis] gi|34398401|gb|AAQ67269.1| ;E = 1.6e-41 pos:292 to 351 ; ultrabithorax [Drosophila virilis] 332
RRRGRQTYTRYQTLELEKEFHTNHYLTRRRRIEMAHALCLTERQIKIWFQNRRMKLKKEI
>gi|34398398|gb|AAQ67266.1| [Drosophila virilis] gi|34398398|gb|AAQ67266.1| ;E = 1.8e-43 pos:299 to 358 ; antennapedia [Drosophila virilis] 333
RKRGRQTYTRYQTLELEKEFHFNRYLTRRRRIEIAHALCLTERQIKIWFQNRRMKWKKEN
>gi|34395628|sp|Q24645.1|ANTP_DROSU [Drosophila subobscura] gi|34395628|sp|Q24645.1|ANTP_DROSU ;E = 1.8e-43 pos:313 to 372 ; RecName Full Homeotic protein antennapedia gi|829192|emb|CAA43307 1| Antp [Drosophila subobscura] 334
RKRGRQTYTRYQTLELEKEFHFNRYLTRRRRIEIAHALCLTERQIKIWFQNRRMKWKKEN
>gi|34304657|gb|AAQ63434.1| [Oikopleura dioica] gi|34304657|gb|AAQ63434.1| ;E = 2.9e-38 pos:1 to 60 ; Hox4 [Oikopleura dioica] 335
NKRIRTAYTRHQTFELEKEFHFKRYLTRKRRIEIATTLQLSERQVKIWFQNRRMKWKKEH
>gi|3420830|gb|AAC31942.1| [Anopheles gambiae] gi|3420830|gb|AAC31942.1| ;E = 1.6e-41 pos:236 to 295 ; Ultrabithorax homeotic protein IIa [Anopheles gambiae] 336
RRRGRQTYTRYQTLELEKEFHTNHYLTRRRRIEMAHALCLTERQIKIWFQNRRMKLKKEI
>gi|3417236|emb|CAA64694.1| [Girardia tigrina] gi|3417236|emb|CAA64694.1| ;E = 1.3e-38 pos:81 to 140 ; homeodomain protein [Girardia tigrina] 337
SKRNRTAYTRQQILELEKEFHFNKYLTRKRRNEIAQSLQLSESQVKIWFQNRRMKWKKDH
>gi|3335322|gb|AAC27130.1| [Mus musculus] gi|3335322|gb|AAC27130.1| ;E = 1.2e-43 pos:19 to 78 ; putative homeobox 2 2 protein [Mus musculus] 338
GRRGRQTYTRYQTLELEKEFHYNRYLTRRRRIEIAHALCLTERQIKIWFQNRRMKWKKES
>gi|32879829|gb|AAP88745.1| [synthetic construct] gi|32879829|gb|AAP88745.1| ;E = 2.1e-43 pos:195 to 254 ; homeo box A5 [synthetic construct] gi|61370206|gb|AAX43454 1| homeobox A5 [synthetic construct] gi|61370212|gb|AAX43455 1| homeobox A5 [synthetic construct] 339
GKRARTAYTRYQTLELEKEFHFNRYLTRRRRIEIAHALCLSERQIKIWFQNRRMKWKKDN
>gi|32400|emb|CAA33529.1| [Homo sapiens] gi|32400|emb|CAA33529.1| ;E = 2.3e-39 pos:5 to 64 ; Hox5 4 gene product (AA 1 95) [Homo sapiens] 340
RRRGRQTYSRFQTLELEKEFLFNPYLTRKRRIEVSHALALTERQVKIWFQNRRMKWKKEN
>gi|32394396|gb|AAN11405.1| [Symsagittifera roscoffensis] gi|32394396|gb|AAN11405.1| ;E = 9.1e-41 pos:5 to 64 ; homeobox protein SrHox4 5 [Symsagittifera roscoffensis] 341
CKRTRTAYTRFQTLELEKEFHFNRYLTRRRRIEIANLLALTERQIKIWFQNRRMKWKKDN
>gi|32370|emb|CAA41335.1| [Homo sapiens] gi|32370|emb|CAA41335.1| ;E = 1.2e-43 pos:146 to 205 ; HOX 2 2 [Homo sapiens] 342
GRRGRQTYTRYQTLELEKEFHYNRYLTRRRRIEIAHALCLTERQIKIWFQNRRMKWKKES
>gi|32367|emb|CAA28411.1| [Homo sapiens] gi|32367|emb|CAA28411.1| ;E = 2.4e-43 pos:154 to 213 ; unnamed protein product [Homo sapiens] gi|225392|prf||1301323A gene homeobox 343
PKRSRTAYTRQQVLELEKEFHFNRYLTRRRRIEIAHTLCLSERQIKIWFQNRRMKWKKDH
>gi|32364|emb|CAA27420.1| [Homo sapiens] gi|32364|emb|CAA27420.1| ;E = 2.5e-38 pos:1 to 54 ; unnamed protein product [Homo sapiens] gi|224991|prf||1205300A homeo box gene 344
AYTRYQTLELEKEFHFNRYLTRRRRIEIAHALCLSERQIKIWFQNRRMKWKKDN
>gi|32307801|gb|AAP79297.1| [Saccoglossus kowalevskii] gi|32307801|gb|AAP79297.1| ;E = 2.4e-42 pos:184 to 243 ; hox4 [Saccoglossus kowalevskii] 345
HKRTRTAYTRYQVLELEKEFHFNRYLTRRRRIEIAHALGLTERQIKIWFQNRRMKWKKDH
>gi|32263856|gb|AAA86634.2| [Nematostella vectensis] gi|32263856|gb|AAA86634.2| ;E = 7e-36 pos:80 to 139 ; HOM Hox class homeobox protein [Nematostella vectensis] 346
KHRKRMAYTRIQLLELEKEFHFTRYLTKERRTEMARMLDLTERQVKIWFQNRRMKWKKDN
>gi|31323433|gb|AAP47018.1| [Diplosoma listerianum] gi|31323433|gb|AAP47018.1| ;E = 6.9e-41 pos:12 to 71 ; HOX6 7 [Diplosoma listerianum] 347
RRRSRQTYSRYQTLELEKEFHYNRYLTRRRRIEIANALCLSERQIKIWFQNRRMKWKREN
>gi|3123219|sp|P18866.2|HXC8_RAT [Rattus norvegicus] gi|3123219|sp|P18866.2|HXC8_RAT ;E = 1.6e-39 pos:15 to 74 ; RecName Full Homeobox protein Hox C8 AltName Full Homeobox protein R4 348
RRSGRQTYSRYQTLELEKEFLFNPYLTRKRRIEVSHALGLTERQVKIWFQNRRMKWKKEN
>gi|312246|emb|CAA51066.1| [Tribolium castaneum] gi|312246|emb|CAA51066.1| ;E = 8.7e-43 pos:6 to 65 ; abdominal [Tribolium castaneum] 349
RRRGRQTYTRFQTLELEKEFHFNHYLTRRRRIEIAHALCLTERQIKIWFQNRRMKLKKEL
>gi|3122244|sp|P81192.1|HXA4_LINSA [Lineus sanguineus] gi|3122244|sp|P81192.1|HXA4_LINSA ;E = 1.1e-42 pos:11 to 70 ; RecName Full Homeobox protein Hox A4 AltName Full LsHox 4 350
SKRSRTAYTRHQILELEKEFHFNRYLTRRRRIEIAHALDLSERQIKIWFQNRRMKWKKEH
>gi|31205335|ref|XP_311616.1| [Anopheles gambiae str. PEST] gi|31205335|ref|XP_311616.1| ;E = 2.2e-43 pos:280 to 339 ; AGAP004659 PA [Anopheles gambiae str PEST] gi|3420834|gb|AAC31944 1| Sex combs reduced homeotic protein [Anopheles gambiae] gi|30177656|gb|EAA07257 2| AGAP004659 PA [Anopheles gambiae str PEST] 351
TKRQRTSYTRYQTLELEKEFHFNRYLTRRRRIEIAHALCLTERQIKIWFQNRRMKWKKEH
>gi|309313|gb|AAA37833.1| [Mus musculus] gi|309313|gb|AAA37833.1| ;E = 1.6e-43 pos:129 to 188 ; hox 1 1 peptide 352
RKRGRQTYTRYQTLELEKEFHFNRYLTRRRRIEIAHALCLTERQIKIWFQNRRMKWKKEH
>gi|306879|gb|AAA36007.1| [Homo sapiens] gi|306879|gb|AAA36007.1| ;E = 2.6e-42 pos:59 to 118 ; homeo box c8 protein 353
RRRGRQIYSRYQTLELEKEFHFNRYLTRRRRIEIANALCLTERQIKIWFQNRRMKWKKES
>gi|306878|gb|AAA36003.1| [Homo sapiens] gi|306878|gb|AAA36003.1| ;E = 4.4e-43 pos:137 to 196 ; homeobox c1 protein 354
RKRGRQTYTRYQTLELEKEFHYNRYLTRRRRIEIAHALCLTERQIKIWFQNRRMKWKKEN
>gi|30352210|gb|AAP31869.1| [Rattus sp.] gi|30352210|gb|AAP31869.1| ;E = 1.6e-39 pos:1 to 60 ; Hox C|Hox 3 [Rattus sp ] 355
RRSGRQTYSRYQTLELEKEFLFNPYLTRKRRIEVSHALGLTERQVKIWFQNRRMKWKKEN
>gi|30352208|gb|AAP31867.1| [Rattus sp.] gi|30352208|gb|AAP31867.1| ;E = 4.4e-43 pos:1 to 60 ; Hox B|Hox 2 [Rattus sp ] 356
RKRGRQTYTRYQTLELEKEFHYNRYLTRRRRIEIAHALCLTERQIKIWFQNRRMKWKKEN
>gi|30352204|gb|AAP31863.1| [Rattus sp.] gi|30352204|gb|AAP31863.1| ;E = 1.6e-43 pos:1 to 60 ; Hox A|Hox 1 [Rattus sp ] 357
RKRGRQTYTRYQTLELEKEFHFNRYLTRRRRIEIAHALCLTERQIKIWFQNRRMKWKKEH
>gi|30314938|gb|AAP30719.1| [Diplosoma listerianum] gi|30314938|gb|AAP30719.1| ;E = 2.3e-38 pos:94 to 153 ; Hox5 [Diplosoma listerianum] 358
NKRRRTSYSRYQTLELEKEFHYNRYLTRRRRVEIAHILSLSERQIKIWFQNRRMRWKKEN
>gi|30171175|gb|AAO25087.1| [Spadella cephaloptera] gi|30171175|gb|AAO25087.1| ;E = 2.5e-30 pos:5 to 56 ; Hox median 2 protein [Spadella cephaloptera] 359
QKRTRQTYTRHQTLELEKEFHFNRYLTRRRRIEIAHALGLTERQIKIWFQNR
>gi|3005956|emb|CAA76298.1| [Lineus sanguineus] gi|3005956|emb|CAA76298.1| ;E = 1.4e-42 pos:28 to 87 ; homeodomain protein [Lineus sanguineus] 360
RKRGRQTYTRYQTLELEKEFHFNKYLTRRRRIEIAHALCLTERQIKIWFQNRRMKWKKKE
>gi|3005954|emb|CAA76297.1| [Lineus sanguineus] gi|3005954|emb|CAA76297.1| ;E = 1.8e-41 pos:10 to 69 ; homeodomain protein [Lineus sanguineus] 361
QKRTRQTYTRYQTLELEKEFHFNKYLTRRRRIEIAHALGLTERQIKIWFQNRRMKWKKEN
>gi|30047742|gb|AAH50442.1| [Homo sapiens] gi|30047742|gb|AAH50442.1| ;E = 4.9e-43 pos:156 to 215 ; Homeobox C4 [Homo sapiens] gi|167773153|gb|ABZ92011 1| homeobox C6 [synthetic construct] 362
PKRSRTAYTRQQVLELEKEFHYNRYLTRRRRIEIAHSLCLSERQIKIWFQNRRMKWKKDH
>gi|300373|gb|AAB26645.1| [Drosophila melanogaster] gi|300373|gb|AAB26645.1| ;E = 1.6e-41 pos:2 to 61 ; Ultrabithorax Ubx homeotic selector protein homeo domain [Drosophila melanogaster Peptide Partial 62 aa] 363
RRRGRQTYTRYQTLELEKEFHTNHYLTRRRRIEMAHALCLTERQIKIWFQNRRMKLKKEI
>gi|296652|emb|CAA35237.1| [Homo sapiens] gi|296652|emb|CAA35237.1| ;E = 2.4e-43 pos:154 to 213 ; hox 5 1 protein [Homo sapiens] gi|189067017|dbj|BAG36610 1| unnamed protein product [Homo sapiens] gi|208968521|dbj|BAG74099 1| homeobox D4 [synthetic construct] 364
PKRSRTAYTRQQVLELEKEFHFNRYLTRRRRIEIAHTLCLSERQIKIWFQNRRMKWKKDH
>gi|2961628|gb|AAC05784.1| [Pristionchus pacificus] gi|2961628|gb|AAC05784.1| ;E = 1.1e-39 pos:116 to 175 ; homeotic protein [Pristionchus pacificus] 365
EKRQRTAYTRNQVLELEKEFHFNKYLTRKRRIEISHSLMLSERQVKIWFQNRRMKHKKEH
>gi|295695|gb|AAA50034.1| [Danio rerio] gi|295695|gb|AAA50034.1| ;E = 1.3e-34 pos:1 to 55 ; homeodomain protein 366
PKRSRTAYTRQQALELEKEFHFNRYLTRRRRVEIAHTMCLSERQVKIWFQNRRMK
>gi|29468144|gb|AAO85417.1|AF439973_1 [Archaster typicus] gi|29468144|gb|AAO85417.1|AF439973_1 ;E = 6.4e-38 pos:87 to 146 ; homeodomain transcription factor Xlox [Archaster typicus] 367
NKRTRTAYTRGQLLELEKEFHFNKYISRPRRIELAAMLNLTERHIKIWFQNRRMKWKKEE
>gi|2911356|gb|AAC04332.1| [Petromyzon marinus] gi|2911356|gb|AAC04332.1| ;E = 2e-39 pos:174 to 233 ; homeobox protein HoxQ8 [Petromyzon marinus] 368
RRRGRQTYSRFQTLELEKEFLFNPYLTRKRRIEVSHALGLTERQVKIWFQNRRMKWKKEN
>gi|2911352|gb|AAC04331.1| [Petromyzon marinus] gi|2911352|gb|AAC04331.1| ;E = 2e-39 pos:1 to 60 ; homeobox protein HoxQ8a [Petromyzon marinus] 369
RRRGRQTYSRFQTLELEKEFLFNPYLTRKRRIEVSHALGLTERQVKIWFQNRRMKWKKEN
>gi|2911350|gb|AAC04330.1| [Petromyzon marinus] gi|2911350|gb|AAC04330.1| ;E = 1.8e-38 pos:1 to 60 ; homeobox protein HoxR8 [Petromyzon marinus] 370
RRRGRQTYSRYQTLELEKEFLFNPYLTRKRRIEVSHVLGLSERQVKIWFQNRRMKWKKEN
>gi|287635|emb|CAA32637.1| [Drosophila melanogaster] gi|287635|emb|CAA32637.1| ;E = 2.2e-43 pos:322 to 381 ; unnamed protein product [Drosophila melanogaster] 371
TKRQRTSYTRYQTLELEKEFHFNRYLTRRRRIEIAHALCLTERQIKIWFQNRRMKWKKEH
>gi|28629677|gb|AAO43044.1| [Latimeria menadoensis] gi|28629677|gb|AAO43044.1| ;E = 3e-39 pos:130 to 189 ; HoxD8 [Latimeria menadoensis] 372
RRRGRQTYSRFQTLELEKEFLFNPYLTRKRRIEVSHSLGLTERQIKIWFQNRRMKWKKEN
>gi|28629675|gb|AAO43043.1| [Latimeria menadoensis] gi|28629675|gb|AAO43043.1| ;E = 5.6e-42 pos:9 to 68 ; HoxD4 [Latimeria menadoensis] 373
PKRSRTAYTRQQVLELEKEFHFNRYLTRRRRIEIAHTLCLSERQIKIWFQNRRMKWEKDH
>gi|28629663|gb|AAO43037.1| [Latimeria menadoensis] gi|28629663|gb|AAO43037.1| ;E = 1.6e-39 pos:3 to 62 ; HoxC8 [Latimeria menadoensis] 374
RRSGRQTYSRYQTLELEKEFLFNPYLTRKRRIEVSHALGLTERQVKIWFQNRRMKWKKEN
>gi|28629661|gb|AAO43036.1| [Latimeria menadoensis] gi|28629661|gb|AAO43036.1| ;E = 1.1e-42 pos:3 to 62 ; HoxC5 [Latimeria menadoensis] 375
GKRSRTSYTRYQTLELEKEFHFNRYLTRRRRIEIANNLCLNERQIKIWFQNRRMKWKKDS
>gi|28629659|gb|AAO43035.1| [Latimeria menadoensis] gi|28629659|gb|AAO43035.1| ;E = 4.9e-43 pos:9 to 68 ; HoxC4 [Latimeria menadoensis] 376
PKRSRTAYTRQQVLELEKEFHYNRYLTRRRRIEIAHSLCLSERQIKIWFQNRRMKWKKDH
>gi|28629653|gb|AAO43032.1| [Latimeria menadoensis] gi|28629653|gb|AAO43032.1| ;E = 4.4e-43 pos:3 to 62 ; HoxB7 [Latimeria menadoensis] 377
RKRGRQTYTRYQTLELEKEFHYNRYLTRRRRIEIAHALCLTERQIKIWFQNRRMKWKKEN
>gi|28629651|gb|AAO43031.1| [Latimeria menadoensis] gi|28629651|gb|AAO43031.1| ;E = 1.2e-43 pos:7 to 66 ; HoxB6 [Latimeria menadoensis] 378
GRRGRQTYTRYQTLELEKEFHFNRYVTRRRRIEIAHALCLTERQIKIWFQNRRMKWKKEN
>gi|28629649|gb|AAO43030.1| [Latimeria menadoensis] gi|28629649|gb|AAO43030.1| ;E = 2.1e-43 pos:150 to 209 ; HoxB5 [Latimeria menadoensis] 379
GKRARTAYTRYQTLELEKEFHFNRYLTRRRRIEIAHALCLSERQIKIWFQNRRMKWKKDN
>gi|28629647|gb|AAO43029.1| [Latimeria menadoensis] gi|28629647|gb|AAO43029.1| ;E = 2.2e-42 pos:147 to 206 ; HoxB4 [Latimeria menadoensis] 380
PKRSRTAYTRQQVLELEKEFHYNRYLTRRRRVEIAHSLCLSERQIKIWFQNRRMKWKKDH
>gi|28629629|gb|AAO43020.1| [Latimeria menadoensis] gi|28629629|gb|AAO43020.1| ;E = 2.1e-43 pos:59 to 118 ; HoxA7 [Latimeria menadoensis] 381
KKRGRQTYTRYQTLELEKEFHFNRYLTRRRRIEIAHALCLTERQIKIWFQNRRMKWKKEH
>gi|28629627|gb|AAO43019.1| [Latimeria menadoensis] gi|28629627|gb|AAO43019.1| ;E = 1.3e-41 pos:7 to 66 ; HoxA6 [Latimeria menadoensis] 382
GRRGRQTYTRYQTLELEKEFHFNRYLTRRRRIEIANALCLTGRQIGIWFQNRRMKWKKES
>gi|28629625|gb|AAO43018.1| [Latimeria menadoensis] gi|28629625|gb|AAO43018.1| ;E = 1.6e-43 pos:9 to 68 ; HoxA4 [Latimeria menadoensis] 383
PKRSRTAYTRQQVLELEKEFHFNRYLTRRRRIEIAHTLCLSERQVKIWFQNRRMKWKKDH
>gi|283891|pir||I45186 [Gallus gallus] gi|283891|pir||I45186 ;E = 7.1e-31 pos:12 to 62 ; homeotic protein Ghox 4 7 chicken (fragment) 384
RKRGRQTYTRYQTLELEKEFHYNRYLTRRRRIEIAHALCLTERQIKIWFQN
>gi|283889|pir||H45186 [Gallus gallus] gi|283889|pir||H45186 ;E = 2.9e-31 pos:12 to 62 ; homeotic protein Ghox 4 7 chicken (fragment) 385
RKRGRQTYTRYQTLELEKEFHFNRYLTRRRRIEIAHALCLTERQIKIWFQN
>gi|283887|pir||G45186 [Gallus gallus] gi|283887|pir||G45186 ;E = 8.4e-30 pos:20 to 70 ; homeotic protein Ghox 4 7 chicken (fragment) gi|688160|gb|AAB32399 1| Hoxc 6 homeobox protein [mice mammary gland Peptide Partial 70 aa] 386
RRRGRQIYSRYQTLELEKEFHFNRYLTRRRRIEIANALCLTERQIKIWFQN
>gi|283881|pir||D45186 [Gallus gallus] gi|283881|pir||D45186 ;E = 7.5e-30 pos:16 to 66 ; homeotic protein Ghox 4 7 chicken (fragment) 387
GKRSRTSYTRYQTLELEKEFHFNRYLTRRRRIEIANNLCLNERQIKIWFQN
>gi|283879|pir||C45186 [Gallus gallus] gi|283879|pir||C45186 ;E = 8.6e-31 pos:19 to 69 ; homeotic protein Ghox 4 7 chicken (fragment) 388
GKRARTAYTRYQTLELEKEFHFNRYLTRRRRIEIAHALCLSERQIKIWFQN
>gi|283877|pir||B45186 [Gallus gallus] gi|283877|pir||B45186 ;E = 8.6e-31 pos:20 to 70 ; homeotic protein Ghox 4 7 chicken (fragment) 389
GKRARTAYTRYQTLELEKEFHFNRYLTRRRRIEIAHALCLSERQIKIWFQN
>gi|28376623|ref|NP_783857.1| [Mus musculus] gi|28376623|ref|NP_783857.1| ;E = 1.1e-42 pos:155 to 214 ; homeobox C5 [Mus musculus] gi|157822081|ref|NP_001101586 1| homeo box C5 [Rattus norvegicus] gi|149714970|ref|XP_001504605 1| PREDICTED similar to Homeobox protein Hox C5 (Hox 3 4) (Hox 6 2) [Equus caballus] gi|114152822|sp|P32043 3|HXC5_MOUSE RecName Full Homeobox protein Hox C5 AltName Full Hox 3 4 AltName Full Hox 6 2 gi|26347351|dbj|BAC37324 1| unnamed protein product [Mus musculus] gi|109731984|gb|AAI15552 1| Homeo box C5 [Mus musculus] gi|109731987|gb|AAI15553 1| Homeo box C5 [Mus musculus] gi|148671995|gb|EDL03942 1| homeobox C5 [Mus musculus] gi|149031889|gb|EDL86801 1| homeo box C5 (predicted) [Rattus norvegicus] 390
GKRSRTSYTRYQTLELEKEFHFNRYLTRRRRIEIANNLCLNERQIKIWFQNRRMKWKKDS
>gi|28261119|gb|AAO32895.1| [Polistes sp. HN-2002] gi|28261119|gb|AAO32895.1| ;E = 1.1e-31 pos:1 to 51 ; abdominal A [Polistes sp HN 2002] 391
RFQTLELEKEFHYNHYLTRRRRIEIAHALCLTERHIKIWFQNRRMKLKKEM
>gi|28261117|gb|AAO32894.1| [Mutilla sp. HN-2002] gi|28261117|gb|AAO32894.1| ;E = 9.2e-32 pos:1 to 51 ; abdominal A [Mutilla sp HN 2002] 392
RFQTLELEKEFHFNHYLTRRRRIEIAHALCLTERQIKIWFENRRMKLKKEL
>gi|28261105|gb|AAO32888.1| [Prionopelta sp. HN-2002] gi|28261105|gb|AAO32888.1| ;E = 2.6e-33 pos:1 to 51 ; abdominal A [Prionopelta sp HN 2002] 393
RFQTLELEKEFHFNHYLTRRRRIEIAHALCLTERQIKIWFQNRRMKLKKEL
>gi|28261103|gb|AAO32887.1| [Ponera coarctata] gi|28261103|gb|AAO32887.1| ;E = 2.6e-33 pos:1 to 51 ; abdominal A [Ponera coarctata] 394
RFQTLELEKEFHFNHYLTRRRRIEIAHALCLTERQIKIWFQNRRMKLKKEL
>gi|28261101|gb|AAO32886.1| [Platythyrea sinuata] gi|28261101|gb|AAO32886.1| ;E = 2.6e-33 pos:1 to 51 ; abdominal A [Platythyrea sinuata] 395
RFQTLELEKEFHFNHYLTRRRRIEIAHALCLTERQIKIWFQNRRMKLKKEL
>gi|28261065|gb|AAO32868.1| [Crematogaster brasiliensis] gi|28261065|gb|AAO32868.1| ;E = 2.6e-33 pos:1 to 51 ; abdominal A [Crematogaster brasiliensis] gi|28261069|gb|AAO32870 1| abdominal A [Crematogaster limata parabiotica] gi|28261121|gb|AAO32896 1| abdominal A [Myrmecia nigriceps] 396
RFQTLELEKEFHFNHYLTRRRRIEIAHALCLTERQIKIWFQNRRMKLKKEL
>gi|28261059|gb|AAO32865.1| [Leptanilla sp. HN-2002] gi|28261059|gb|AAO32865.1| ;E = 4.3e-32 pos:1 to 51 ; abdominal A [Leptanilla sp HN 2002] 397
RFQTLELEKEFHFSHYLTRRRRIEIAHALCLTERQIKIWFQNRRMKLKKEL
>gi|28261051|gb|AAO32861.1| [Gigantiops destructor] gi|28261051|gb|AAO32861.1| ;E = 2.6e-33 pos:1 to 51 ; abdominal A [Gigantiops destructor] 398
RFQTLELEKEFHFNHYLTRRRRIEIAHALCLTERQIKIWFQNRRMKLKKEL
>gi|28261025|gb|AAO32848.1| [Azteca sp. HN-2002] gi|28261025|gb|AAO32848.1| ;E = 2.6e-33 pos:1 to 51 ; abdominal A [Azteca sp HN 2002] gi|28261027|gb|AAO32849 1| abdominal A [Dolichoderus bidens] gi|28261029|gb|AAO32850 1| abdominal A [Dolichoderus sp HN 2002] gi|28261031|gb|AAO32851 1| abdominal A [Tapinoma erraticum] gi|28261033|gb|AAO32852 1| abdominal A [Tapinoma melanocephalum] 399
RFQTLELEKEFHFNHYLTRRRRIEIAHALCLTERQIKIWFQNRRMKLKKEL
>gi|28261023|gb|AAO32847.1| [Cerapachys sp. HN-2002] gi|28261023|gb|AAO32847.1| ;E = 2.6e-33 pos:1 to 51 ; abdominal A [Cerapachys sp HN 2002] gi|28261035|gb|AAO32853 1| abdominal A [Dorylus nigricans] gi|28261037|gb|AAO32854 1| abdominal A [Eciton burchelli] gi|28261039|gb|AAO32855 1| abdominal A [Neivamyrmex pilosus] gi|28261041|gb|AAO32856 1| abdominal A [Camponotus femoratus] gi|28261043|gb|AAO32857 1| abdominal A [Camponotus sp HN 2002] gi|28261045|gb|AAO32858 1| abdominal A [Camponotus vagus] gi|28261047|gb|AAO32859 1| abdominal A [Dendromyrmex sp HN 2002] gi|28261049|gb|AAO32860 1| abdominal A [Formica selysi] gi|28261053|gb|AAO32862 1| abdominal A [Lasius alienus] gi|28261055|gb|AAO32863 1| abdominal A [Oecophylla longinoda] gi|28261057|gb|AAO32864 1| abdominal A [Polyrhachis laboriosa] gi|28261061|gb|AAO32866 1| abdominal A [Acromyrmex subterraneus] gi|28261063|gb|AAO32867 1| abdominal A [Atta sexdens] gi|28261067|gb|AAO32869 1| abdominal A [Cyphomyrmex salvini] gi|28261071|gb|AAO32871 1| abdominal A [Manica rubida] gi|28261073|gb|AAO32872 1| abdominal A [Messor capitatus] gi|28261075|gb|AAO32873 1| abdominal A [Myrmica rubra] gi|28261077|gb|AAO32874 1| abdominal A [Tetramorium bicarinatum] gi|28261079|gb|AAO32875 1| abdominal A [Amblyopone australis] gi|28261081|gb|AAO32876 1| abdominal A [Ectatomma quadridens] gi|28261083|gb|AAO32877 1| abdominal A [Ectatomma ruidum] gi|28261085|gb|AAO32878 1| abdominal A [Gnamptogenys striatula] gi|28261087|gb|AAO32879 1| abdominal A [Leptogenys sp HN 2002] gi|28261089|gb|AAO32880 1| abdominal A [Odontomachus haematodus] gi|28261091|gb|AAO32881 1| abdominal A [Odontomachus mayi] gi|28261093|gb|AAO32882 1| abdominal A [Pachycondyla apicalis] gi|28261095|gb|AAO32883 1| abdominal A [Pachycondyla goeldii] gi|28261097|gb|AAO32884 1| abdominal A [Paraponera clavata] gi|28261099|gb|AAO32885 1| abdominal A [Pachycondyla obscuricornis] gi|28261107|gb|AAO32889 1| abdominal A [Typhlomyrmex sp HN 2002] gi|28261109|gb|AAO32890 1| abdominal A [Myrcidris epicharis] gi|28261111|gb|AAO32891 1| abdominal A [Pseudomyrmex gracilis] gi|28261113|gb|AAO32892 1| abdominal A [Pseudomyrmex termitarius] gi|28261115|gb|AAO32893 1| abdominal A [Tetraponera aethiops] gi|28261123|gb|AAO32897 1| abdominal A [Myrmecia tarsata] 400
RFQTLELEKEFHFNHYLTRRRRIEIAHALCLTERQIKIWFQNRRMKLKKEL
>gi|28070939|emb|CAD61870.1| [Calanus helgolandicus] gi|28070939|emb|CAD61870.1| ;E = 1.8e-43 pos:1 to 60 ; putative antennapedia protein 1 [Calanus helgolandicus] 401
RKRGRQTYTRYQTLELEKEFHFNRYLTRRRRIEIAHALCLTERQIKIWFQNRRMKWKKEN
>gi|27805921|ref|NP_776767.1| [Bos taurus] gi|27805921|ref|NP_776767.1| ;E = 4.4e-43 pos:137 to 196 ; homeobox B7 [Bos taurus] gi|18203484|sp|Q9TT89 1|HXB7_BOVIN RecName Full Homeobox protein Hox B7 gi|6573100|gb|AAF17552 1|AF200721_1 homeodomain containing transcription factor [Bos taurus] 402
RKRGRQTYTRYQTLELEKEFHYNRYLTRRRRIEIAHALCLTERQIKIWFQNRRMKWKKEN
>gi|2765012|emb|CAA70835.1| [Helobdella triserialis] gi|2765012|emb|CAA70835.1| ;E = 3.4e-36 pos:7 to 66 ; A2 [Helobdella triserialis] 403
NKRTRTAYSRSQLLELEKEFHFDKYISRPRRVELASSLNLTERHIKIWFQNRRMKWKKME
>gi|27544943|ref|NP_034584.1| [Mus musculus] gi|27544943|ref|NP_034584.1| ;E = 3.2e-43 pos:154 to 213 ; homeobox A6 [Mus musculus] gi|20141492|sp|P09092 2|HXA6_MOUSE RecName Full Homeobox protein Hox A6 AltName Full Hox 1 2 AltName Full M5 4 gi|9716486|gb|AAF97512 1|AF247663_1 homeodomain protein Hoxa 6 [Mus musculus] gi|111599973|gb|AAI19106 1| Homeo box A6 [Mus musculus] gi|111601101|gb|AAI19108 1| Homeo box A6 [Mus musculus] gi|148666243|gb|EDK98659 1| homeobox A6 [Mus musculus] 404
GRRGRQTYTRYQTLELEKEFHFNRYLTRRRRIEIANALCLTERQIKIWFQNRRMKWKKEN
>gi|27525475|emb|CAD59670.1| [Ciona intestinalis] gi|27525475|emb|CAD59670.1| ;E = 3.3e-40 pos:16 to 75 ; putative homeobox protein Hox6 7 [Ciona intestinalis] 405
RRRGRQTYSRHQTLELEKEFHYNRYLTRRRRIEVAHTKCLTERQIKIWFQNRRMKWKKEN
>gi|27525473|emb|CAD59669.1| [Ciona intestinalis] gi|27525473|emb|CAD59669.1| ;E = 1.8e-41 pos:109 to 168 ; putative homeobox protein 4 [Ciona intestinalis] 406
GKRPRTAYTRHQVLELEKEFHYNRYLTRRRRIEIALGLCLSERQVKIWFQNRRMKWKKDH
>gi|27374332|gb|AAO01076.1| [Drosophila virilis] gi|27374332|gb|AAO01076.1| ;E = 2.5e-38 pos:288 to 347 ; ftz PA [Drosophila virilis] 407
SKRTRQTYSRYQTLELEKEFHFNRYITRRRRMDIAHALNLSERQIKIWFQNRRMKSKKDR
>gi|27374286|gb|AAO01040.1| [Drosophila pseudoobscura] gi|27374286|gb|AAO01040.1| ;E = 1.4e-38 pos:287 to 346 ; ftz PA [Drosophila pseudoobscura] 408
SKRTRQTYTRYQTLELEKEFHFNRYITRRRRVDIANALSLSERQIKIWFQNRRMKSKKDR
>gi|27374238|gb|AAO00998.1| [Drosophila erecta] gi|27374238|gb|AAO00998.1| ;E = 3.2e-39 pos:262 to 321 ; ftz PA [Drosophila erecta] 409
SKRTRQTYTRYQTLELEKEFHFNRYITRRRRIDIANALSLSERQIKIWFQNRRMKSKKDR
>gi|27374237|gb|AAO00997.1| [Drosophila erecta] gi|27374237|gb|AAO00997.1| ;E = 1.8e-43 pos:2 to 61 ; Antp PA [Drosophila erecta] gi|27374285|gb|AAO01039 1| Antp PA [Drosophila pseudoobscura] 410
RKRGRQTYTRYQTLELEKEFHFNRYLTRRRRIEIAHALCLTERQIKIWFQNRRMKWKKEN
>gi|2708303|gb|AAB92412.1| [Acanthokara kaputensis] gi|2708303|gb|AAB92412.1| ;E = 2.4e-41 pos:135 to 194 ; ultrabithorax [Acanthokara kaputensis] 411
RKRGRQTYTRYQTLELEKEFHTNHYLTRRRRIEMAHALCLTERQIKIWFQNRRMKLKKEM
>gi|2708301|gb|AAB92411.1| [Acanthokara kaputensis] gi|2708301|gb|AAB92411.1| ;E = 2.2e-43 pos:40 to 99 ; sex combs reduced [Acanthokara kaputensis] 412
AKRQRTSYTRYQTLELEKEFHFNRYLTRRRRIEIAHALCLTERQIKIWFQNRRMKWKKEH
>gi|2708283|gb|AAB92402.1| [Acanthokara kaputensis] gi|2708283|gb|AAB92402.1| ;E = 3.9e-42 pos:6 to 65 ; abdominal A [Acanthokara kaputensis] 413
RRRGRQTYTRYQTLELEKEFHFNHYLTRRRRIEIAHVLCLTERQIKIWFQNRRMKLKKEL
>gi|26984638|emb|CAD59115.1| [Danio rerio] gi|26984638|emb|CAD59115.1| ;E = 2.6e-42 pos:149 to 208 ; SI dZ254O17 5 (homeo box protein B4a) [Danio rerio] 414
PKRSRTAYTRQQVLELEKEFHYNRYLTRRRRVEIAHTLCLSERQIKIWFQNRRMKWKKDH
>gi|26984636|emb|CAD59113.1| [Danio rerio] gi|26984636|emb|CAD59113.1| ;E = 9.2e-44 pos:150 to 209 ; SI dZ254O17 3 (homeo box protein B6a) [Danio rerio] gi|190339534|gb|AAI62839 1| Homeo box B6a [Danio rerio] gi|190339552|gb|AAI62846 1| Homeo box B6a [Danio rerio] 415
GRRGRQTYTRYQTLELEKEFHFNRYLTRRRRIEIAHALCLTERQIKIWFQNRRMKWKKEN
>gi|2689627|gb|AAB91393.1| [Ethmostigmus rubripes] gi|2689627|gb|AAB91393.1| ;E = 1.6e-41 pos:5 to 64 ; ultrabithorax [Ethmostigmus rubripes] 416
RRRGRQTYTRYQTLELEKEFHTNHYLTRRRRIEMAHALCLTERQIKIWFQNRRMKLKKEI
>gi|2689625|gb|AAB91392.1| [Ethmostigmus rubripes] gi|2689625|gb|AAB91392.1| ;E = 6.9e-38 pos:1 to 54 ; sex combs reduced [Ethmostigmus rubripes] 417
SYTRYQTLELEKEFHFNRYLTRRRRIEIAHSLCLSERQIKIWFQNRRMKWKKEH
>gi|2689617|gb|AAB91388.1| [Ethmostigmus rubripes] gi|2689617|gb|AAB91388.1| ;E = 7.1e-43 pos:3 to 62 ; abdominal A [Ethmostigmus rubripes] 418
RRRGRQTYTRFQTLELEKEFHFNHYLTRRRRIEIAHALCLTERQIKIWFQNRRMKLKKEM
>gi|2661823|emb|CAA74881.1| [Danio rerio] gi|2661823|emb|CAA74881.1| ;E = 2.2e-41 pos:1 to 59 ; Hoxc6 protein [Danio rerio] 419
RRGRQIYSRYQTLELEKEFHFNRYLTRRRRIEIANALCLTERQIKIWFQNRRMKWKKET
>gi|2661805|emb|CAA74872.1| [Danio rerio] gi|2661805|emb|CAA74872.1| ;E = 8e-41 pos:1 to 59 ; Hoxy6 protein [Danio rerio] 420
RRGRQIYSRYQTLELEKEFHYNRYLTRRRRIEIANTLCLSERQIKIWFQNRRMKWKKES
>gi|2661795|emb|CAA74867.1| [Danio rerio] gi|2661795|emb|CAA74867.1| ;E = 4.7e-30 pos:1 to 48 ; Hoxa7 protein [Danio rerio] 421
TLELEKEFHFNRYLTRRRRIEISHALCLTERQIKIWFQNRRMKWKKEN
>gi|26348375|dbj|BAC37827.1| [Mus musculus] gi|26348375|dbj|BAC37827.1| ;E = 1.6e-39 pos:83 to 142 ; unnamed protein product [Mus musculus] 422
RRSGRQTYSRYQTLELEKEFLFNPYLTRKRRIEVSHALGLTERQVKIWFQNRRMKWKKEN
>gi|26348301|dbj|BAC37790.1| [Mus musculus] gi|26348301|dbj|BAC37790.1| ;E = 1.6e-39 pos:92 to 151 ; unnamed protein product [Mus musculus] 423
RRSGRQTYSRYQTLELEKEFLFNPYLTRKRRIEVSHALGLTERQVKIWFQNRRMKWKKEN
>gi|26341764|dbj|BAC34544.1| [Mus musculus] gi|26341764|dbj|BAC34544.1| ;E = 1.6e-39 pos:48 to 107 ; unnamed protein product [Mus musculus] 424
RRSGRQTYSRYQTLELEKEFLFNPYLTRKRRIEVSHALGLTERQVKIWFQNRRMKWKKEN
>gi|2582183|gb|AAB82458.1| [Hirudo medicinalis] gi|2582183|gb|AAB82458.1| ;E = 1.5e-40 pos:94 to 153 ; LOX6 [Hirudo medicinalis] 425
DKRARTSYSRYQTLELEKEFHFNRYLNGRRRIEIAHSLGLTERQIKIWFQNRRMKWKKDN
>gi|2495331|sp|Q05007.1|ABDA_ARTSF [Artemia franciscana] gi|2495331|sp|Q05007.1|ABDA_ARTSF ;E = 7.8e-43 pos:6 to 65 ; RecName Full Homeobox protein abdominal A homolog gi|11098|emb|CAA49681 1| adbA [Artemia franciscana] 426
RRRGRQTYTRYQTLELEKEFHFNHYLTRRRRIEIAHALCLTERQIKIWFQNRRMKLKKEL
>gi|2495329|sp|Q26430.1|ABDA_MANSE [Manduca sexta] gi|2495329|sp|Q26430.1|ABDA_MANSE ;E = 8.7e-43 pos:6 to 65 ; RecName Full Homeobox protein abdominal A homolog 427
RRRGRQTYTRFQTLELEKEFHFNHYLTRRRRIEIAHALCLTERQIKIWFQNRRMKLKKEL
>gi|2495321|sp|Q28600.1|HXA7_SHEEP [Ovis aries] gi|2495321|sp|Q28600.1|HXA7_SHEEP ;E = 1.6e-43 pos:4 to 63 ; RecName Full Homeobox protein Hox A7 gi|1458088|gb|AAB04755 1| Hoxa 7 428
RKRGRQTYTRYQTLELEKEFHFNRYLTRRRRIEIAHALCLTERQIKIWFQNRRMKWKKEH
>gi|2495320|sp|Q28599.1|HXA5_SHEEP [Ovis aries] gi|2495320|sp|Q28599.1|HXA5_SHEEP ;E = 1.1e-32 pos:1 to 49 ; RecName Full Homeobox protein Hox A5 gi|1458086|gb|AAB04754 1| Hoxa 5 429
QTLELEKEFHFNRYLTRRRRIEIAHALCLSERQIKIWFQNRRMKWKKDN
>gi|2495319|sp|Q28598.1|HXA4_SHEEP [Ovis aries] gi|2495319|sp|Q28598.1|HXA4_SHEEP ;E = 6e-37 pos:1 to 54 ; RecName Full Homeobox protein Hox A4 gi|1438963|gb|AAB04134 1| homeobox protein Hox A4 430
AYTRQQVLELEKEFHFNRYLTRRRRIEIAHTLCLSEAQVKIWFQNRRMKWKKDH
>gi|24647534|ref|NP_732176.1| [Drosophila melanogaster] gi|24647534|ref|NP_732176.1| ;E = 8.7e-43 pos:398 to 457 ; abdominal A isoform B [Drosophila melanogaster] gi|1708230|sp|P29555 2|ABDA_DROME RecName Full Homeobox protein abdominal A gi|969083|gb|AAA84405 1| ABD AII gi|23171502|gb|AAF55360 2| abdominal A isoform B [Drosophila melanogaster] 431
RRRGRQTYTRFQTLELEKEFHFNHYLTRRRRIEIAHALCLTERQIKIWFQNRRMKLKKEL
>gi|24647525|ref|NP_732173.1| [Drosophila melanogaster] gi|24647525|ref|NP_732173.1| ;E = 1.6e-41 pos:278 to 337 ; ultrabithorax isoform C [Drosophila melanogaster] gi|23171495|gb|AAN13719 1| ultrabithorax isoform C [Drosophila melanogaster] 432
RRRGRQTYTRYQTLELEKEFHTNHYLTRRRRIEMAHALCLTERQIKIWFQNRRMKLKKEI
>gi|24647521|ref|NP_732171.1| [Drosophila melanogaster] gi|24647521|ref|NP_732171.1| ;E = 1.6e-41 pos:269 to 328 ; ultrabithorax isoform D [Drosophila melanogaster] gi|23171493|gb|AAN13717 1| ultrabithorax isoform D [Drosophila melanogaster] 433
RRRGRQTYTRYQTLELEKEFHTNHYLTRRRRIEMAHALCLTERQIKIWFQNRRMKLKKEI
>gi|24644694|ref|NP_524248.2| [Drosophila melanogaster] gi|24644694|ref|NP_524248.2| ;E = 2.2e-43 pos:324 to 383 ; Sex combs reduced isoform A [Drosophila melanogaster] gi|45553275|ref|NP_996164 1| Sex combs reduced isoform C [Drosophila melanogaster] gi|45553277|ref|NP_996165 1| Sex combs reduced isoform B [Drosophila melanogaster] gi|68067436|sp|P09077 5|SCR_DROME RecName Full Homeotic protein Sex combs reduced gi|4389425|gb|AAD19795 1| homeodomain protein [Drosophila melanogaster] gi|7298875|gb|AAF54082 1| Sex combs reduced isoform A [Drosophila melanogaster] gi|45446383|gb|AAS65103 1| Sex combs reduced isoform B [Drosophila melanogaster] gi|45446384|gb|AAS65104 1| Sex combs reduced isoform C [Drosophila melanogaster] 434
TKRQRTSYTRYQTLELEKEFHFNRYLTRRRRIEIAHALCLTERQIKIWFQNRRMKWKKEH
>gi|24497556|ref|NP_008827.2| [Homo sapiens] gi|24497556|ref|NP_008827.2| ;E = 1.6e-43 pos:130 to 189 ; homeobox A7 [Homo sapiens] gi|51094977|gb|EAL24221 1| homeo box A7 [Homo sapiens] gi|119614283|gb|EAW93877 1| homeobox A7 [Homo sapiens] gi|147897929|gb|AAI40402 1| Homeobox A7 [synthetic construct] gi|151555121|gb|AAI48693 1| Homeobox A7 [synthetic construct] 435
RKRGRQTYTRYQTLELEKEFHFNRYLTRRRRIEIAHALCLTERQIKIWFQNRRMKWKKEH
>gi|24497544|ref|NP_710160.1| [Homo sapiens] gi|24497544|ref|NP_710160.1| ;E = 2.6e-42 pos:59 to 118 ; homeobox C6 isoform 2 [Homo sapiens] gi|51412|emb|CAA31023 1| unnamed protein product [Mus musculus] gi|26341506|dbj|BAC34415 1| unnamed protein product [Mus musculus] gi|119617152|gb|EAW96746 1| homeobox C6 isoform CRA_a [Homo sapiens] gi|189054716|dbj|BAG37349 1| unnamed protein product [Homo sapiens] 436
RRRGRQIYSRYQTLELEKEFHFNRYLTRRRRIEIANALCLTERQIKIWFQNRRMKWKKES
>gi|24497538|ref|NP_055435.2| [Homo sapiens] gi|24497538|ref|NP_055435.2| ;E = 4.9e-43 pos:156 to 215 ; homeobox C4 [Homo sapiens] gi|24497540|ref|NP_705897 1| homeobox C4 [Homo sapiens] gi|119617150|gb|EAW96744 1| hCG2044075 [Homo sapiens] gi|119617155|gb|EAW96749 1| hCG2043420 [Homo sapiens] gi|208968509|dbj|BAG74093 1| homeobox C4 [synthetic construct] 437
PKRSRTAYTRQQVLELEKEFHYNRYLTRRRRIEIAHSLCLSERQIKIWFQNRRMKWKKDH
>gi|24497517|ref|NP_061975.2| [Homo sapiens] gi|24497517|ref|NP_061975.2| ;E = 2.1e-43 pos:195 to 254 ; homeobox A5 [Homo sapiens] gi|52788238|sp|P20719 2|HXA5_HUMAN RecName Full Homeobox protein Hox A5 AltName Full Hox 1C gi|15489147|gb|AAH13682 1| Homeobox A5 [Homo sapiens] gi|32879831|gb|AAP88746 1| homeo box A5 [Homo sapiens] gi|49457506|emb|CAG47052 1| HOXA5 [Homo sapiens] gi|51094979|gb|EAL24223 1| homeo box A5 [Homo sapiens] gi|61360384|gb|AAX41854 1| homeobox A5 [synthetic construct] gi|119614279|gb|EAW93873 1| homeobox A5 [Homo sapiens] gi|123994171|gb|ABM84687 1| homeobox A5 [synthetic construct] gi|124126875|gb|ABM92210 1| homeobox A5 [synthetic construct] 438
GKRARTAYTRYQTLELEKEFHFNRYLTRRRRIEIAHALCLSERQIKIWFQNRRMKWKKDN
>gi|24270881|gb|AAH38709.1| [Homo sapiens] gi|24270881|gb|AAH38709.1| ;E = 2.3e-39 pos:196 to 255 ; Homeobox D8 [Homo sapiens] 439
RRRGRQTYSRFQTLELEKEFLFNPYLTRKRRIEVSHALALTERQVKIWFQNRRMKWKKEN
>gi|24119205|ref|NP_571615.1| [Danio rerio] gi|24119205|ref|NP_571615.1| ;E = 2.3e-43 pos:152 to 211 ; homeo box A5a [Danio rerio] gi|4322062|gb|AAD15940 1| homeobox protein [Danio rerio] gi|190337204|gb|AAI62990 1| Homeo box A5a [Danio rerio] gi|190338205|gb|AAI62975 1| Homeo box A5a [Danio rerio] 440
GKRPRTAYTRYQTLELEKEFHFNRYLTRRRRIEIAHTLCLSERQIKIWFQNRRMKWKKDN
>gi|2394296|gb|AAB70263.1| [Tribolium castaneum] gi|2394296|gb|AAB70263.1| ;E = 8.7e-43 pos:157 to 216 ; abdominal A [Tribolium castaneum] 441
RRRGRQTYTRFQTLELEKEFHFNHYLTRRRRIEIAHALCLTERQIKIWFQNRRMKLKKEL
>gi|2352536|gb|AAB69194.1| [Helobdella triserialis] gi|2352536|gb|AAB69194.1| ;E = 3.5e-41 pos:20 to 79 ; LOX20 homeodomain protein [Helobdella triserialis] 442
NKRTRTSYTRHQTLELEKEFHFNRYLSRRRRIEIAHVLNLSERQIKIWFQNRRMKWKKDH
>gi|23503237|ref|NP_061825.2| [Homo sapiens] gi|23503237|ref|NP_061825.2| ;E = 1.2e-43 pos:146 to 205 ; homeobox B6 [Homo sapiens] gi|114666344|ref|XP_001172963 1| PREDICTED homeobox B6 isoform 1 [Pan troglodytes] gi|114666346|ref|XP_001172971 1| PREDICTED homeobox B6 isoform 2 [Pan troglodytes] gi|114666348|ref|XP_001172980 1| PREDICTED homeobox B6 isoform 3 [Pan troglodytes] gi|116242515|sp|P17509 4|HXB6_HUMAN RecName Full Homeobox protein Hox B6 AltName Full Hox 2B AltName Full Hox 2 2 AltName Full HU 2 gi|11138932|gb|AAG31552 1|AF287967_2 homeobox B6 [Homo sapiens] gi|15779175|gb|AAH14651 1| Homeobox B6 [Homo sapiens] gi|61363527|gb|AAX42406 1| homeobox B6 [synthetic construct] gi|119615134|gb|EAW94728 1| hCG2000669 isoform CRA_a [Homo sapiens] gi|119615135|gb|EAW94729 1| hCG2000669 isoform CRA_a [Homo sapiens] gi|119615136|gb|EAW94730 1| hCG2000669 isoform CRA_a [Homo sapiens] gi|119615137|gb|EAW94731 1| hCG2000669 isoform CRA_a [Homo sapiens] gi|123979658|gb|ABM81658 1| homeobox B6 [synthetic construct] gi|158257832|dbj|BAF84889 1| unnamed protein product [Homo sapiens] gi|208968501|dbj|BAG74089 1| homeobox B6 [synthetic construct] 443
GRRGRQTYTRYQTLELEKEFHYNRYLTRRRRIEIAHALCLTERQIKIWFQNRRMKWKKES
>gi|23397672|ref|NP_055436.2| [Homo sapiens] gi|23397672|ref|NP_055436.2| ;E = 2.4e-43 pos:154 to 213 ; homeobox D4 [Homo sapiens] gi|20141491|sp|P09016 3|HXD4_HUMAN RecName Full Homeobox protein Hox D4 AltName Full Hox 4B AltName Full Hox 5 1 AltName Full HHO C13 gi|16876979|gb|AAH16763 1| Homeobox D4 [Homo sapiens] gi|49904755|gb|AAH74797 1| Homeobox D4 [Homo sapiens] gi|119631491|gb|EAX11086 1| homeobox D4 [Homo sapiens] 444
PKRSRTAYTRQQVLELEKEFHFNRYLTRRRRIEIAHTLCLSERQIKIWFQNRRMKWKKDH
>gi|232266|sp|P29556.1|ABDA_SCHGR [Schistocerca gregaria] gi|232266|sp|P29556.1|ABDA_SCHGR ;E = 8.7e-43 pos:6 to 65 ; RecName Full Homeobox protein abdominal A homolog gi|1335663|emb|CAA38485 1| abdominal A homologue [Schistocerca gregaria] 445
RRRGRQTYTRFQTLELEKEFHFNHYLTRRRRIEIAHALCLTERQIKIWFQNRRMKLKKEL
>gi|229577337|ref|NP_571613.1| [Danio rerio] gi|229577337|ref|NP_571613.1| ;E = 1.3e-42 pos:147 to 206 ; homeo box B6b [Danio rerio] gi|190337106|gb|AAI62868 1| Homeo box B6b [Danio rerio] gi|190338163|gb|AAI62890 1| Homeo box B6b [Danio rerio] 446
GRRGRQTYTRFQTLELEKEFHFNRYLTRRRRIEISHALCLTERQIKIWFQNRRMKWKKEN
>gi|229577325|ref|NP_571256.1| [Danio rerio] gi|229577325|ref|NP_571256.1| ;E = 1.9e-39 pos:145 to 204 ; homeo box B8b [Danio rerio] gi|60392414|sp|Q8JH55 1|HXB8B_DANRE RecName Full Homeobox protein Hox B8b AltName Full Hox A8 gi|22316134|emb|CAD44456 1| homeo box protein B8b [Danio rerio] gi|190337844|gb|AAI62153 1| Homeo box B8b [Danio rerio] gi|190338644|gb|AAI62167 1| Homeo box B8b [Danio rerio] 447
RRRGRQTYSRYQTLELEKEFLFNPYLTRKRRIEVSHALALTERQVKIWFQNRRMKWKKEH
>gi|2292858|emb|CAA74285.1| [Danio rerio] gi|2292858|emb|CAA74285.1| ;E = 6.5e-31 pos:1 to 50 ; Hoxx4 protein [Danio rerio] 448
QQALELEKEFHFNRYLTRRRRVEIAHTMCLSERQVKIWFQNRRMKWKKDH
>gi|229259774|gb|ACQ45695.1| [Ovis aries] gi|229259774|gb|ACQ45695.1| ;E = 6.4e-36 pos:2 to 57 ; Hoxc8 [Ovis aries] 449
RQTYSRYQTLELEKEFLFNPYLTRKRRIEVSHALGLTERQVKIWFQNRRMKWKKEN
>gi|226822850|gb|ACO83085.1| [Dasypus novemcinctus] gi|226822850|gb|ACO83085.1| ;E = 3.2e-43 pos:155 to 214 ; homeobox A6 (predicted) [Dasypus novemcinctus] 450
GRRGRQTYTRYQTLELEKEFHFNRYLTRRRRIEIANALCLTERQIKIWFQNRRMKWKKEN
>gi|226822849|gb|ACO83084.1| [Dasypus novemcinctus] gi|226822849|gb|ACO83084.1| ;E = 2.1e-43 pos:195 to 254 ; homeobox A5 (predicted) [Dasypus novemcinctus] 451
GKRARTAYTRYQTLELEKEFHFNRYLTRRRRIEIAHALCLSERQIKIWFQNRRMKWKKDN
>gi|226822848|gb|ACO83083.1| [Dasypus novemcinctus] gi|226822848|gb|ACO83083.1| ;E = 1.6e-43 pos:214 to 273 ; homeobox A4 (predicted) [Dasypus novemcinctus] 452
PKRSRTAYTRQQVLELEKEFHFNRYLTRRRRIEIAHTLCLSERQVKIWFQNRRMKWKKDH
>gi|226434229|gb|ACO56222.1| [Oreochromis niloticus] gi|226434229|gb|ACO56222.1| ;E = 1.7e-39 pos:25 to 84 ; hoxd4b [Oreochromis niloticus] 453
PKRLRTAYTRQQVLELEKEFHFSRYLTRRRRVEVAHALCLSERQVKVWFQNRRMRWKKDN
>gi|225717090|gb|ACO14391.1| [Esox lucius] gi|225717090|gb|ACO14391.1| ;E = 1.8e-43 pos:134 to 193 ; Homeobox protein Hox B7a [Esox lucius] 454
RKRGRQTYTRYQTLELEKEFHFNRYLTRRRRIEIAHALCLTERQIKIWFQNRRMKWKKEN
>gi|225707008|gb|ACO09350.1| [Osmerus mordax] gi|225707008|gb|ACO09350.1| ;E = 9.2e-44 pos:149 to 208 ; Homeobox protein Hox B6a [Osmerus mordax] 455
GRRGRQTYTRYQTLELEKEFHFNRYLTRRRRIEIAHALCLTERQIKIWFQNRRMKWKKEN
>gi|225637158|dbj|BAH30154.1| [Bombyx mori] gi|225637158|dbj|BAH30154.1| ;E = 8.7e-43 pos:227 to 286 ; abdominal A [Bombyx mori] 456
RRRGRQTYTRFQTLELEKEFHFNHYLTRRRRIEIAHALCLTERQIKIWFQNRRMKLKKEL
>gi|225507|prf||1305251A [Drosophila sp.] gi|225507|prf||1305251A ;E = 7.3e-43 pos:366 to 425 ; Deformed gene 457
PKRQRTAYTRHQILELEKEFHYNRYLTRRRRIEIAHTLVLSERQIKIWFQNRRMKWKKDN
>gi|224856|prf||1202268A [Drosophila melanogaster] gi|224856|prf||1202268A ;E = 2.2e-43 pos:8 to 67 ; Sex combs reduced gene 458
TKRQRTSYTRYQTLELEKEFHFNRYLTRRRRIEIAHALCLTERQIKIWFQNRRMKWKKEH
>gi|224813652|gb|ACN65055.1| [Megalobrama amblycephala] gi|224813652|gb|ACN65055.1| ;E = 2.6e-42 pos:151 to 210 ; homeo box B4a [Megalobrama amblycephala] 459
PKRSRTAYTRQQVLELEKEFHYNRYLTRRRRVEIAHTLCLSERQIKIWFQNRRMKWKKDH
>gi|22477523|gb|AAH36986.1| [Mus musculus] gi|22477523|gb|AAH36986.1| ;E = 1.6e-43 pos:8 to 67 ; Hoxa7 protein [Mus musculus] gi|148666244|gb|EDK98660 1| homeobox A7 isoform CRA_a [Mus musculus] 460
RKRGRQTYTRYQTLELEKEFHFNRYLTRRRRIEIAHALCLTERQIKIWFQNRRMKWKKEH
>gi|224471041|dbj|BAH23877.1| [Balanoglossus misakiensis] gi|224471041|dbj|BAH23877.1| ;E = 2.7e-37 pos:123 to 182 ; transcription factor Hox8 [Balanoglossus misakiensis] 461
KRRGRQTYTRFQTLELEKEFHFNQYLTRKRRIEISQIVGLSERQIKIWFQNRRMKQKKEG
>gi|224460203|gb|ACN43631.1| [Rhodnius prolixus] gi|224460203|gb|ACN43631.1| ;E = 2.5e-43 pos:250 to 309 ; sex combs reduced [Rhodnius prolixus] 462
TKRQRTSYTRYQTLELEKEFHFNRYLTRRRRIEIAHALCLTERQIKIWFQNRRMKWKKEN
>gi|224456|prf||1105304A [Murid herpesvirus 1] gi|224456|prf||1105304A ;E = 3.6e-41 pos:19 to 78 ; homeo box gene 463
RKRGRQTYTRYQTLELEKEFHFNRYLTRRRTLEIAHALCLTERQIKIWFQNRRMKWKKEH
>gi|224156405|ref|XP_002199453.1| [Taeniopygia guttata] gi|224156405|ref|XP_002199453.1| ;E = 3.3e-42 pos:54 to 113 ; PREDICTED similar to homeobox D4 [Taeniopygia guttata] 464
PKRSRTAYTRQQVLELEKEFHYNRYLTRRRRIEIAHALSLSERQIKIWFQNRRMKWKKDH
>gi|224086910|ref|XP_002187352.1| [Taeniopygia guttata] gi|224086910|ref|XP_002187352.1| ;E = 1.8e-39 pos:145 to 204 ; PREDICTED homeo box B8 [Taeniopygia guttata] 465
RRRGRQTYSRYQTLELEKEFLFNPYLTRKRRIEVSHALGLTERQVKIWFQNRRMKWKKEN
>gi|224086908|ref|XP_002187141.1| [Taeniopygia guttata] gi|224086908|ref|XP_002187141.1| ;E = 4.4e-43 pos:137 to 196 ; PREDICTED hypothetical protein [Taeniopygia guttata] 466
RKRGRQTYTRYQTLELEKEFHYNRYLTRRRRIEIAHALCLTERQIKIWFQNRRMKWKKEN
>gi|224086902|ref|XP_002187008.1| [Taeniopygia guttata] gi|224086902|ref|XP_002187008.1| ;E = 2.1e-43 pos:190 to 249 ; PREDICTED homeo box B5 [Taeniopygia guttata] 467
GKRARTAYTRYQTLELEKEFHFNRYLTRRRRIEIAHALCLSERQIKIWFQNRRMKWKKDN
>gi|224072516|ref|XP_002188517.1| [Taeniopygia guttata] gi|224072516|ref|XP_002188517.1| ;E = 4.3e-42 pos:200 to 259 ; PREDICTED homeo box C6 partial [Taeniopygia guttata] 468
RRRGRQIYSRYQTLELEKEFHFNRYLTRRRRIEIANALCLTERQIKIWFQNRRMKWKKET
>gi|224072506|ref|XP_002188472.1| [Taeniopygia guttata] gi|224072506|ref|XP_002188472.1| ;E = 3.3e-39 pos:3 to 62 ; PREDICTED hypothetical protein partial [Taeniopygia guttata] 469
RRSGRQTYSRYQTLELEKEFLFNPYLTRKRRIEVSHALGLSERQVKIWFQNRRMKWKKEN
>gi|224055148|ref|XP_002199292.1| [Taeniopygia guttata] gi|224055148|ref|XP_002199292.1| ;E = 2.4e-43 pos:146 to 205 ; PREDICTED homeo box D4 [Taeniopygia guttata] 470
PKRSRTAYTRQQVLELEKEFHFNRYLTRRRRIEIAHTLCLSERQIKIWFQNRRMKWKKDH
>gi|224045306|ref|XP_002194801.1| [Taeniopygia guttata] gi|224045306|ref|XP_002194801.1| ;E = 1.6e-43 pos:129 to 188 ; PREDICTED homeobox A7 [Taeniopygia guttata] 471
RKRGRQTYTRYQTLELEKEFHFNRYLTRRRRIEIAHALCLTERQIKIWFQNRRMKWKKEH
>gi|224045304|ref|XP_002194920.1| [Taeniopygia guttata] gi|224045304|ref|XP_002194920.1| ;E = 3.2e-43 pos:153 to 212 ; PREDICTED homeobox A6 [Taeniopygia guttata] 472
GRRGRQTYTRYQTLELEKEFHFNRYLTRRRRIEIANALCLTERQIKIWFQNRRMKWKKEN
>gi|224045302|ref|XP_002192602.1| [Taeniopygia guttata] gi|224045302|ref|XP_002192602.1| ;E = 2.1e-43 pos:273 to 332 ; PREDICTED similar to Homeobox protein Hox A5 [Taeniopygia guttata] 473
GKRARTAYTRYQTLELEKEFHFNRYLTRRRRIEIAHALCLSERQIKIWFQNRRMKWKKDN
>gi|224045300|ref|XP_002194850.1| [Taeniopygia guttata] gi|224045300|ref|XP_002194850.1| ;E = 1.6e-43 pos:207 to 266 ; PREDICTED homeobox A4 [Taeniopygia guttata] 474
PKRSRTAYTRQQVLELEKEFHFNRYLTRRRRIEIAHTLCLSERQVKIWFQNRRMKWKKDH
>gi|224041|prf||1008211B [Drosophila sp.] gi|224041|prf||1008211B ;E = 3.2e-39 pos:279 to 338 ; fushi tarazu gene 475
SKRTRQTYTRYQTLELEKEFHFNRYITRRRRIDIANALSLSERQIKIWFQNRRMKSKKDR
>gi|224040|prf||1008211A [Drosophila sp.] gi|224040|prf||1008211A ;E = 2.9e-37 pos:279 to 338 ; fushi tarazu gene 476
SKRTRQTYTRYQTLELEKEFHFNRYITRRRRIDIANALSLSERQIKIWFQNRRMKSKNLY
>gi|222876510|gb|ACM69152.1| [Symsagittifera roscoffensis] gi|222876510|gb|ACM69152.1| ;E = 9.1e-41 pos:288 to 347 ; Hox5 protein [Symsagittifera roscoffensis] 477
CKRTRTAYTRFQTLELEKEFHFNRYLTRRRRIEIANLLALTERQIKIWFQNRRMKWKKDN
>gi|222530736|emb|CAU83356.1| [Parasteatoda tepidariorum] gi|222530736|emb|CAU83356.1| ;E = 4.1e-44 pos:156 to 215 ; deformed [Parasteatoda tepidariorum] 478
PKRQRTAYTRHQILELEKEFHFNRYLTRRRRIEIAHSLCLSERQIKIWFQNRRMKWKKDN
>gi|2209198|gb|AAB61441.1| [Helobdella robusta] gi|2209198|gb|AAB61441.1| ;E = 1.5e-40 pos:85 to 144 ; LOX6 [Helobdella robusta] 479
DKRARTSYSRYQTLELEKEFHFNRYLNGRRRIEIAHSLGLTERQIKIWFQNRRMKWKKDN
>gi|220898217|gb|ACL81470.1| [Latimeria menadoensis] gi|220898217|gb|ACL81470.1| ;E = 3e-39 pos:141 to 200 ; HoxD8 [Latimeria menadoensis] 480
RRRGRQTYSRFQTLELEKEFLFNPYLTRKRRIEVSHSLGLTERQIKIWFQNRRMKWKKEN
>gi|220898216|gb|ACL81469.1| [Latimeria menadoensis] gi|220898216|gb|ACL81469.1| ;E = 2.4e-43 pos:143 to 202 ; HoxD4 [Latimeria menadoensis] 481
PKRSRTAYTRQQVLELEKEFHFNRYLTRRRRIEIAHTLCLSERQIKIWFQNRRMKWKKDH
>gi|220898208|gb|ACL81462.1| [Latimeria menadoensis] gi|220898208|gb|ACL81462.1| ;E = 1.6e-39 pos:149 to 208 ; HoxC8 [Latimeria menadoensis] 482
RRSGRQTYSRYQTLELEKEFLFNPYLTRKRRIEVSHALGLTERQVKIWFQNRRMKWKKEN
>gi|220898207|gb|ACL81461.1| [Latimeria menadoensis] gi|220898207|gb|ACL81461.1| ;E = 2.6e-42 pos:141 to 200 ; HoxC6 [Latimeria menadoensis] 483
RRRGRQIYSRYQTLELEKEFHFNRYLTRRRRIEIANALCLTERQIKIWFQNRRMKWKKES
>gi|220898206|gb|ACL81460.1| [Latimeria menadoensis] gi|220898206|gb|ACL81460.1| ;E = 1.1e-42 pos:155 to 214 ; HoxC5 [Latimeria menadoensis] 484
GKRSRTSYTRYQTLELEKEFHFNRYLTRRRRIEIANNLCLNERQIKIWFQNRRMKWKKDS
>gi|220898205|gb|ACL81459.1| [Latimeria menadoensis] gi|220898205|gb|ACL81459.1| ;E = 4.9e-43 pos:154 to 213 ; HoxC4 [Latimeria menadoensis] 485
PKRSRTAYTRQQVLELEKEFHYNRYLTRRRRIEIAHSLCLSERQIKIWFQNRRMKWKKDH
>gi|220898196|gb|ACL81451.1| [Latimeria menadoensis] gi|220898196|gb|ACL81451.1| ;E = 1.8e-39 pos:146 to 205 ; HoxB8 [Latimeria menadoensis] 486
RRRGRQTYSRYQTLELEKEFLFNPYLTRKRRIEVSHALGLTERQVKIWFQNRRMKWKKEN
>gi|220898195|gb|ACL81450.1| [Latimeria menadoensis] gi|220898195|gb|ACL81450.1| ;E = 4.4e-43 pos:137 to 196 ; HoxB7 [Latimeria menadoensis] 487
RKRGRQTYTRYQTLELEKEFHYNRYLTRRRRIEIAHALCLTERQIKIWFQNRRMKWKKEN
>gi|220898194|gb|ACL81449.1| [Latimeria menadoensis] gi|220898194|gb|ACL81449.1| ;E = 9.2e-44 pos:144 to 203 ; HoxB6 [Latimeria menadoensis] 488
GRRGRQTYTRYQTLELEKEFHFNRYLTRRRRIEIAHALCLTERQIKIWFQNRRMKWKKEN
>gi|220898193|gb|ACL81448.1| [Latimeria menadoensis] gi|220898193|gb|ACL81448.1| ;E = 2.1e-43 pos:189 to 248 ; HoxB5 [Latimeria menadoensis] 489
GKRARTAYTRYQTLELEKEFHFNRYLTRRRRIEIAHALCLSERQIKIWFQNRRMKWKKDN
>gi|220898192|gb|ACL81447.1| [Latimeria menadoensis] gi|220898192|gb|ACL81447.1| ;E = 2.2e-42 pos:150 to 209 ; HoxB4 [Latimeria menadoensis] 490
PKRSRTAYTRQQVLELEKEFHYNRYLTRRRRVEIAHSLCLSERQIKIWFQNRRMKWKKDH
>gi|220898183|gb|ACL81439.1| [Latimeria menadoensis] gi|220898183|gb|ACL81439.1| ;E = 2.1e-43 pos:131 to 190 ; HoxA7 [Latimeria menadoensis] 491
KKRGRQTYTRYQTLELEKEFHFNRYLTRRRRIEIAHALCLTERQIKIWFQNRRMKWKKEH
>gi|220898182|gb|ACL81438.1| [Latimeria menadoensis] gi|220898182|gb|ACL81438.1| ;E = 1.7e-43 pos:152 to 211 ; HoxA6 [Latimeria menadoensis] 492
GRRGRQTYTRYQTLELEKEFHFNRYLTRRRRIEIANALCLTERQIKIWFQNRRMKWKKES
>gi|220898181|gb|ACL81437.1| [Latimeria menadoensis] gi|220898181|gb|ACL81437.1| ;E = 2.1e-43 pos:193 to 252 ; HoxA5 [Latimeria menadoensis] 493
GKRARTAYTRYQTLELEKEFHFNRYLTRRRRIEIAHALCLSERQIKIWFQNRRMKWKKDN
>gi|220898180|gb|ACL81436.1| [Latimeria menadoensis] gi|220898180|gb|ACL81436.1| ;E = 1.6e-43 pos:140 to 199 ; HoxA4 [Latimeria menadoensis] 494
PKRSRTAYTRQQVLELEKEFHFNRYLTRRRRIEIAHTLCLSERQVKIWFQNRRMKWKKDH
>gi|219870099|gb|ACL50280.1| [Xenopus laevis] gi|219870099|gb|ACL50280.1| ;E = 4.3e-40 pos:139 to 198 ; homeobox protein Hoxb 4 [Xenopus laevis] 495
AKRSRTAYTRQQVLELEKEFHYNRYLTRRRRVEIAHTLRLSERQIKIWFQNRRMKWKKDH
>gi|219870093|gb|ACL50277.1| [Xenopus laevis] gi|219870093|gb|ACL50277.1| ;E = 9.1e-37 pos:2 to 54 ; homeobox protein Hoxc 6 [Xenopus laevis] 496
YSRYQTLELEKEFHFNRYLTRRRRIEIANALCLTERQIKIWFQNRRMKWKKES
>gi|219485586|ref|XP_002239813.1| [Branchiostoma floridae] gi|219485586|ref|XP_002239813.1| ;E = 4.7e-42 pos:171 to 230 ; hypothetical protein BRAFLDRAFT_129968 [Branchiostoma floridae] gi|229298095|gb|EEN68725 1| hypothetical protein BRAFLDRAFT_129968 [Branchiostoma floridae] 497
TKRSRTAYTRQQVLELEKEFHFNRYLTRRRRIEIAHSLGLTERQIKIWFQNRRMKWKKDN
>gi|219485584|ref|XP_002239812.1| [Branchiostoma floridae] gi|219485584|ref|XP_002239812.1| ;E = 2.3e-43 pos:3 to 62 ; hypothetical protein BRAFLDRAFT_241845 [Branchiostoma floridae] gi|520618|emb|CAA84519 1| Hox 7 homeodomain protein [Branchiostoma floridae] gi|745779|prf||2016458F Hox 7 gene 498
RKRGRQTYTRYQTLELEKEFHFNKYLTRRRRIEIAHALCLTERQIKIWFQNRRMKWKKEN
>gi|219485582|ref|XP_002239811.1| [Branchiostoma floridae] gi|219485582|ref|XP_002239811.1| ;E = 1.3e-41 pos:6 to 65 ; hypothetical protein BRAFLDRAFT_241847 [Branchiostoma floridae] 499
RRRGRQTYSRYQTLELEKEFHFNKYLTRRRRIEIAHALGLTERQIKIWFQNRRMKLKKEA
>gi|219469649|ref|XP_002232371.1| [Branchiostoma floridae] gi|219469649|ref|XP_002232371.1| ;E = 2.7e-43 pos:45 to 104 ; hypothetical protein BRAFLDRAFT_229261 [Branchiostoma floridae] gi|229298094|gb|EEN68724 1| hypothetical protein BRAFLDRAFT_229261 [Branchiostoma floridae] 500
NKRTRTAYTRYQTLELEKEFHFNRYLTRRRRIEIAHALCLTERQIKIWFQNRRMKWKKEN
>gi|219469647|ref|XP_002232370.1| [Branchiostoma floridae] gi|219469647|ref|XP_002232370.1| ;E = 4.6e-41 pos:134 to 193 ; hypothetical protein BRAFLDRAFT_95001 [Branchiostoma floridae] gi|160421813|gb|ABX39490 1| AmphiHox6 [Branchiostoma floridae] gi|229298093|gb|EEN68723 1| hypothetical protein BRAFLDRAFT_95001 [Branchiostoma floridae] 501
KKRGRQTYTRYQTLELEKEFHFNKYLTRKRRIEIAHLLGLTERQIKIWFQNRRMKWKKEN
>gi|219469645|ref|XP_002232369.1| [Branchiostoma floridae] gi|219469645|ref|XP_002232369.1| ;E = 2.3e-43 pos:16 to 75 ; hypothetical protein BRAFLDRAFT_229246 [Branchiostoma floridae] gi|229298092|gb|EEN68722 1| hypothetical protein BRAFLDRAFT_229246 [Branchiostoma floridae] 502
RKRGRQTYTRYQTLELEKEFHFNKYLTRRRRIEIAHALCLTERQIKIWFQNRRMKWKKEN
>gi|219418491|ref|XP_002207050.1| [Branchiostoma floridae] gi|219418491|ref|XP_002207050.1| ;E = 6.3e-38 pos:10 to 69 ; hypothetical protein BRAFLDRAFT_198405 [Branchiostoma floridae] 503
NKRTRTAYTRGQLLELEKEFHFNKYISRPRRIELAAMLNLTERHIKIWFQNRRMKWKKEQ
>gi|21886813|ref|NP_032295.1| [Mus musculus] gi|21886813|ref|NP_032295.1| ;E = 1.2e-43 pos:146 to 205 ; homeo box B6 [Mus musculus] gi|62656892|ref|XP_573182 1| PREDICTED similar to Homeobox protein Hox B6 (Hox 2 2) (MH 22A) [Rattus norvegicus] gi|109491715|ref|XP_001081290 1| PREDICTED similar to Homeobox protein Hox B6 (Hox 2 2) (MH 22A) [Rattus norvegicus] gi|123253|sp|P09023 2|HXB6_MOUSE RecName Full Homeobox protein Hox B6 AltName Full Hox 2 2 AltName Full Homeobox protein MH 22A gi|387203|gb|AAA37843 1| Hox2 2 protein gi|817962|emb|CAA39834 1| homeobox protein [Mus musculus] gi|16877265|gb|AAH16893 1| Homeo box B6 [Mus musculus] gi|123255595|emb|CAM27143 1| homeo box B6 [Mus musculus] gi|148684079|gb|EDL16026 1| homeobox B6 [Mus musculus] gi|149053983|gb|EDM05800 1| similar to homeotic protein Hox 2 2 mouse (predicted) [Rattus norvegicus] 504
GRRGRQTYTRYQTLELEKEFHYNRYLTRRRRIEIAHALCLTERQIKIWFQNRRMKWKKES
>gi|21755659|dbj|BAC04730.1| [Homo sapiens] gi|21755659|dbj|BAC04730.1| ;E = 1.8e-39 pos:146 to 205 ; unnamed protein product [Homo sapiens] 505
RRRGRQTYSRYQTLELEKEFLFNPYLTRKRRIEVSHALGLTERQVKIWFQNRRMKWKKEN
>gi|217418309|gb|ACK44311.1| [Oryctolagus cuniculus] gi|217418309|gb|ACK44311.1| ;E = 1.6e-43 pos:130 to 189 ; homeobox A7 (predicted) [Oryctolagus cuniculus] 506
RKRGRQTYTRYQTLELEKEFHFNRYLTRRRRIEIAHALCLTERQIKIWFQNRRMKWKKEH
>gi|217418308|gb|ACK44310.1| [Oryctolagus cuniculus] gi|217418308|gb|ACK44310.1| ;E = 2.1e-43 pos:152 to 211 ; homeobox A6 (predicted) [Oryctolagus cuniculus] 507
GKRARTAYTRYQTLELEKEFHFNRYLTRRRRIEIAHALCLSERQIKIWFQNRRMKWKKDN
>gi|217418307|gb|ACK44309.1| [Oryctolagus cuniculus] gi|217418307|gb|ACK44309.1| ;E = 1.3e-43 pos:216 to 275 ; homeobox A4 (predicted) [Oryctolagus cuniculus] 508
PKRSRTAYTRQQVLELEKEFHFNRYLTRRRRIEIAHALCLSERQVKIWFQNRRMKWKKDH
>gi|217035833|gb|ACJ74388.1| [Branchiostoma lanceolatum] gi|217035833|gb|ACJ74388.1| ;E = 2.3e-43 pos:158 to 217 ; Hox7 [Branchiostoma lanceolatum] 509
RKRGRQTYTRYQTLELEKEFHFNKYLTRRRRIEIAHALCLTERQIKIWFQNRRMKWKKEN
>gi|217035832|gb|ACJ74387.1| [Branchiostoma lanceolatum] gi|217035832|gb|ACJ74387.1| ;E = 1.3e-41 pos:129 to 188 ; Hox8 [Branchiostoma lanceolatum] 510
RRRGRQTYSRYQTLELEKEFHFNKYLTRRRRIEIAHALGLTERQIKIWFQNRRMKLKKEA
>gi|217035829|gb|ACJ74385.1| [Branchiostoma lanceolatum] gi|217035829|gb|ACJ74385.1| ;E = 2.7e-43 pos:210 to 269 ; Hox5 [Branchiostoma lanceolatum] 511
NKRTRTAYTRYQTLELEKEFHFNRYLTRRRRIEIAHALCLTERQIKIWFQNRRMKWKKEN
>gi|217035828|gb|ACJ74384.1| [Branchiostoma lanceolatum] gi|217035828|gb|ACJ74384.1| ;E = 4.6e-41 pos:134 to 193 ; Hox6 [Branchiostoma lanceolatum] 512
KKRGRQTYTRYQTLELEKEFHFNKYLTRKRRIEIAHLLGLTERQIKIWFQNRRMKWKKEN
>gi|217035826|gb|ACJ74383.1| [Branchiostoma lanceolatum] gi|217035826|gb|ACJ74383.1| ;E = 4.7e-42 pos:174 to 233 ; Hox4 [Branchiostoma lanceolatum] 513
TKRSRTAYTRQQVLELEKEFHFNRYLTRRRRIEIAHSLGLTERQIKIWFQNRRMKWKKDN
>gi|215506149|gb|EEC15643.1| [Ixodes scapularis] gi|215506149|gb|EEC15643.1| ;E = 4.1e-44 pos:3 to 62 ; homeobox protein Hox A4 putative [Ixodes scapularis] 514
PKRQRTAYTRHQILELEKEFHFNRYLTRRRRIEIAHSLCLSERQIKIWFQNRRMKWKKDN
>gi|215506144|gb|EEC15638.1| [Ixodes scapularis] gi|215506144|gb|EEC15638.1| ;E = 4.6e-43 pos:4 to 63 ; fushi tarazu putative [Ixodes scapularis] 515
TKRQRTSYTRYQTLELEKEFHFNRYLTRRRRIEIAHALCLSERQIKIWFQNRRMKWKKEH
>gi|215506141|gb|EEC15635.1| [Ixodes scapularis] gi|215506141|gb|EEC15635.1| ;E = 5.2e-42 pos:15 to 74 ; fushi tarazu putative [Ixodes scapularis] 516
PKRTRQTYTRYQTLELEKEFHFNRYLTRRRRIEIAHALGLTERQIKIWFQNRRMKAKKEN
>gi|215506136|gb|EEC15630.1| [Ixodes scapularis] gi|215506136|gb|EEC15630.1| ;E = 1.8e-43 pos:11 to 70 ; fushi tarazu putative [Ixodes scapularis] 517
RKRGRQTYTRYQTLELEKEFHFNRYLTRRRRIEIAHALCLTERQIKIWFQNRRMKWKKEN
>gi|215506130|gb|EEC15624.1| [Ixodes scapularis] gi|215506130|gb|EEC15624.1| ;E = 7.8e-43 pos:17 to 76 ; homeobox protein putative [Ixodes scapularis] 518
RRRGRQTYTRYQTLELEKEFHFNHYLTRRRRIEIAHALCLTERQIKIWFQNRRMKLKKEL
>gi|214984|gb|AAA50029.1| [Danio rerio] gi|214984|gb|AAA50029.1| ;E = 1.1e-42 pos:1 to 60 ; homeo box region peptide 519
GKRSRTSYTRYQTLELEKEFHFNRYLTRRRRIEIANNLCLNERQIKIWFQNRRMKWKKDS
>gi|214264|gb|AAA49755.1| [Xenopus laevis] gi|214264|gb|AAA49755.1| ;E = 2.6e-43 pos:1 to 60 ; homeobox protein [Xenopus laevis] 520
GKRARTAYTRYQTLELEKEFHFNRYLTRRRRIEIAHTLCLSERQIKIWFQNRRMKWKKDN
>gi|214255|gb|AAA49749.1| [Xenopus laevis] gi|214255|gb|AAA49749.1| ;E = 9e-43 pos:8 to 67 ; homeo box protein 521
RKRGRQTYTRYQTLELEKEFHFNRYLTRRRRIEIAHVLCLTERQIKIWFQNRRMKWKKEN
>gi|214253|gb|AAA49748.1| [Xenopus laevis] gi|214253|gb|AAA49748.1| ;E = 1.8e-39 pos:1 to 60 ; homeodomain protein [Xenopus laevis] gi|30352209|gb|AAP31868 1| Hox B|Hox 2 [Rattus sp ] 522
RRRGRQTYSRYQTLELEKEFLFNPYLTRKRRIEVSHALGLTERQVKIWFQNRRMKWKKEN
>gi|214243|gb|AAA49743.1| [Xenopus laevis] gi|214243|gb|AAA49743.1| ;E = 2.6e-42 pos:8 to 67 ; AC1 protein 523
RRRGRQIYSRYQTLELEKEFHFNRYLTRRRRIEIANALCLTERQIKIWFQNRRMKWKKES
>gi|213982843|ref|NP_001135589.1| [Xenopus (Silurana) tropicalis] gi|213982843|ref|NP_001135589.1| ;E = 2e-39 pos:139 to 198 ; homeobox D8 [Xenopus (Silurana) tropicalis] gi|195540199|gb|AAI68107 1| Unknown (protein for MGC 186068) [Xenopus tropicalis] 524
RRRGRQTYSRFQTLELEKEFLFNPYLTRKRRIEVSHALGLTERQVKIWFQNRRMKWKKEN
>gi|21389053|gb|AAM50461.1|AF393445_1 [Sacculina carcini] gi|21389053|gb|AAM50461.1|AF393445_1 ;E = 2.7e-43 pos:8 to 67 ; sex comb reduced [Sacculina carcini] 525
XKRQRTSYTRYQTLELEKEFHFNRYLTRRRRIEIAHALCLTERQIKIWFQNRRMKWKKEH
>gi|21389049|gb|AAM50459.1|AF393443_1 [Sacculina carcini] gi|21389049|gb|AAM50459.1|AF393443_1 ;E = 1.8e-43 pos:288 to 347 ; antennapedia [Sacculina carcini] 526
RKRGRQTYTRYQTLELEKEFHFNRYLTRRRRIEIAHALCLTERQIKIWFQNRRMKWKKEN
>gi|21389047|gb|AAM50458.1|AF393442_1 [Sacculina carcini] gi|21389047|gb|AAM50458.1|AF393442_1 ;E = 6.9e-39 pos:1 to 58 ; ultrabithorax [Sacculina carcini] 527
RGRQTYTRYQTLELEKEFHANHYLTRRRRIEMAHQLCLTERQIKIWFQNRRMKLKKEI
>gi|21389045|gb|AAM50457.1|AF393441_1 [Sacculina carcini] gi|21389045|gb|AAM50457.1|AF393441_1 ;E = 1.5e-43 pos:8 to 67 ; sex comb reduced [Sacculina carcini] 528
TKRQRTSYTRYQTLELEKEFHFNRYLTRRRRIEIAHALCLTERQVKIWFQNRRMKWKKEH
>gi|21362265|ref|NP_034591.1| [Mus musculus] gi|21362265|ref|NP_034591.1| ;E = 1.8e-39 pos:146 to 205 ; homeo box B8 [Mus musculus] gi|123259|sp|P09632 2|HXB8_MOUSE RecName Full Homeobox protein Hox B8 AltName Full Hox 2 4 gi|51392|emb|CAA32000 1| unnamed protein product [Mus musculus] gi|51397|emb|CAA38014 1| homeobox 2 4 intracisternal A particle protein [Mus musculus] gi|295919|emb|CAA32141 1| Hox 2 4 protein [Mus musculus] gi|123255593|emb|CAM27141 1| homeo box B8 [Mus musculus] gi|148684076|gb|EDL16023 1| homeobox B8 [Mus musculus] gi|149053980|gb|EDM05797 1| homeo box B8 (mapped) [Rattus norvegicus] gi|223460336|gb|AAI39213 1| Hoxb8 protein [Mus musculus] gi|223461094|gb|AAI39210 1| Homeo box B8 [Mus musculus] 529
RRRGRQTYSRYQTLELEKEFLFNPYLTRKRRIEVSHALGLTERQVKIWFQNRRMKWKKEN
>gi|21362261|ref|NP_034596.1| [Mus musculus] gi|21362261|ref|NP_034596.1| ;E = 1.6e-39 pos:149 to 208 ; homeobox C8 [Mus musculus] gi|123275|sp|P09025 2|HXC8_MOUSE RecName Full Homeobox protein Hox C8 AltName Full Hox 3 1 AltName Full M31 gi|51403|emb|CAA30486 1| unnamed protein product [Mus musculus] gi|51407|emb|CAA30319 1| unnamed protein product [Mus musculus] gi|193979|gb|AAA37857 1| Hox 3 1 protein gi|148671997|gb|EDL03944 1| homeobox C8 [Mus musculus] gi|157170186|gb|AAI52854 1| Homeo box C8 [synthetic construct] 530
RRSGRQTYSRYQTLELEKEFLFNPYLTRKRRIEVSHALGLTERQVKIWFQNRRMKWKKEN
>gi|213515508|ref|NP_001133039.1| [Salmo salar] gi|213515508|ref|NP_001133039.1| ;E = 5.3e-41 pos:126 to 185 ; homeobox protein HoxA7ab [Salmo salar] gi|157816061|gb|ABV82049 1| homeobox protein HoxA7ab [Salmo salar] 531
RKRGRQTYSRYQTLELEKEFHFNRYLNRRRRVEIAHVLCLTERQIKIWFQNRRMKWKKDH
>gi|213515506|ref|NP_001133013.1| [Salmo salar] gi|213515506|ref|NP_001133013.1| ;E = 1.6e-39 pos:149 to 208 ; homeobox protein HoxC8ba [Salmo salar] gi|157815978|gb|ABV82008 1| homeobox protein HoxC8ba [Salmo salar] gi|158702347|gb|ABW77536 1| homeobox protein HoxC8ba [Salmo salar] 532
RRSGRQTYSRYQTLELEKEFLFNPYLTRKRRIEVSHALGLTERQVKIWFQNRRMKWKKEN
>gi|213514998|ref|NP_001134844.1| [Salmo salar] gi|213514998|ref|NP_001134844.1| ;E = 1.4e-42 pos:166 to 225 ; Homeobox protein Hox D4a [Salmo salar] gi|209736512|gb|ACI69125 1| Homeobox protein Hox D4a [Salmo salar] 533
PKRSRTAYTRQQVLELEKEFHFNRYLTRRRRIEIAHTLVLSERQIKIWFQNRRMKWKKDH
>gi|213514608|ref|NP_001133034.1| [Salmo salar] gi|213514608|ref|NP_001133034.1| ;E = 2.1e-43 pos:205 to 264 ; homeobox protein HoxA5aa [Salmo salar] gi|157816043|gb|ABV82040 1| homeobox protein HoxA5aa [Salmo salar] 534
GKRARTAYTRYQTLELEKEFHFNRYLTRRRRIEIAHALCLSERQIKIWFQNRRMKWKKDN
>gi|213514588|ref|NP_001133008.1| [Salmo salar] gi|213514588|ref|NP_001133008.1| ;E = 5.4e-42 pos:167 to 226 ; homeobox protein HoxC5ab [Salmo salar] gi|157815962|gb|ABV82000 1| homeobox protein HoxC5ab [Salmo salar] gi|158702337|gb|ABW77527 1| homeobox protein HoxC5ab [Salmo salar] 535
GKRSRTSYTRYQTLELEKDFHFNHYLTRRRRIELANSLCLNERQIKIWFQNRRMKWKKDS
>gi|213514446|ref|NP_001133033.1| [Salmo salar] gi|213514446|ref|NP_001133033.1| ;E = 1.4e-40 pos:124 to 183 ; homeobox protein HoxA7aa [Salmo salar] gi|157816041|gb|ABV82039 1| homeobox protein HoxA7aa [Salmo salar] gi|158702220|gb|ABW77441 1| homeobox protein HoxA7aa [Salmo salar] 536
RKRGRQTYSRYQTLEMEKEFHFNRYLTRRRRVEIAQVLCLTERQIKIWFQNRRMKWKKDH
>gi|213514426|ref|NP_001133007.1| [Salmo salar] gi|213514426|ref|NP_001133007.1| ;E = 2.6e-42 pos:142 to 201 ; homeobox protein HoxC6ab [Salmo salar] gi|157815960|gb|ABV81999 1| homeobox protein HoxC6ab [Salmo salar] gi|158702336|gb|ABW77526 1| homeobox protein HoxC6ab [Salmo salar] 537
RRRGRQIYSRYQTLELEKEFHFNRYLTRRRRIEIANALCLTERQIKIWFQNRRMKWKKES
>gi|213514276|ref|NP_001135380.1| [Salmo salar] gi|213514276|ref|NP_001135380.1| ;E = 1.6e-41 pos:152 to 211 ; homeobox protein HoxB4aa [Salmo salar] gi|157816091|gb|ABV82064 1| homeobox protein HoxB4aa [Salmo salar] gi|158702269|gb|ABW77468 1| homeobox protein HoxB4aa [Salmo salar] gi|223649156|gb|ACN11336 1| Homeobox protein Hox B4a [Salmo salar] 538
PKRSRTAYTRQQVLELEKEFHYNRYLTRRRRVEIAHTLVLSERQIKIWFQNRRMKWKKDH
>gi|213514274|ref|NP_001135096.1| [Salmo salar] gi|213514274|ref|NP_001135096.1| ;E = 6.4e-42 pos:149 to 208 ; homeobox protein HoxA4aa [Salmo salar] gi|157816045|gb|ABV82041 1| homeobox protein HoxA4aa [Salmo salar] gi|158702224|gb|ABW77443 1| homeobox protein HoxA4aa [Salmo salar] 539
PKRSRTAYTRQQALELEKEFHFNRYLTRRRRVEIAHTMCLTERQVKIWFQNRRMKWKKDH
>gi|213514248|ref|NP_001133006.1| [Salmo salar] gi|213514248|ref|NP_001133006.1| ;E = 7.5e-39 pos:149 to 208 ; homeobox protein HoxC8an [Salmo salar] gi|157815958|gb|ABV81998 1| homeobox protein HoxC8an [Salmo salar] gi|158702335|gb|ABW77525 1| homeobox protein HoxC8ab [Salmo salar] 540
RRNGRQTYSRYQTLELEKEFLFNPYLTRKRRIEVSHALSLTERQVKIWFQNRRMKWKKEN
>gi|213513916|ref|NP_001135094.1| [Salmo salar] gi|213513916|ref|NP_001135094.1| ;E = 5.3e-42 pos:141 to 200 ; homeobox protein HoxC6bb [Salmo salar] gi|157815997|gb|ABV82017 1| homeobox protein HoxC6bb [Salmo salar] gi|158702358|gb|ABW77546 1| homeobox protein HoxC6bb [Salmo salar] 541
RRRGRQIYSRYQTLELEKEFHFNRYLTRRRRIEIANALCLSERQIKIWFQNRRMKWKKES
>gi|213513876|ref|NP_001133056.1| [Salmo salar] gi|213513876|ref|NP_001133056.1| ;E = 1.1e-37 pos:144 to 203 ; homeobox protein HoxB8ba2 [Salmo salar] gi|157816133|gb|ABV82084 1| homeobox protein HoxB8ba2 [Salmo salar] gi|158702289|gb|ABW77486 1| homeobox protein HoxB8ba [Salmo salar] 542
RRRGRQAYSRFQTLELEKEFLFNSYLTRKRKVEVSHALALTERQIKIWFQNRRMKWKKEN
>gi|213513838|ref|NP_001133031.1| [Salmo salar] gi|213513838|ref|NP_001133031.1| ;E = 1.4e-42 pos:146 to 205 ; homeobox protein HoxD4ab [Salmo salar] gi|157816029|gb|ABV82033 1| homeobox protein HoxD4ab [Salmo salar] gi|158702378|gb|ABW77564 1| homeobox protein HoxD4ab [Salmo salar] 543
PKRSRTAYTRQQVLELEKEFHFNRYLTRRRRIEIAHTLVLSERQIKIWFQNRRMKWKKDH
>gi|213513736|ref|NP_001135093.1| [Salmo salar] gi|213513736|ref|NP_001135093.1| ;E = 2.1e-43 pos:182 to 241 ; homeobox protein HoxC5ba [Salmo salar] gi|157815982|gb|ABV82010 1| homeobox protein HoxC5ba [Salmo salar] gi|158702349|gb|ABW77538 1| homeobox protein HoxC5ba [Salmo salar] 544
GKRSRTSYTRYQTLELEKEFHFNRYLTRRRRIEIAHTLCLNERQIKIWFQNRRMKWKKDS
>gi|213513586|ref|NP_001133002.1| [Salmo salar] gi|213513586|ref|NP_001133002.1| ;E = 1.6e-41 pos:157 to 216 ; homeobox protein HoxC4aa [Salmo salar] gi|157815946|gb|ABV81992 1| homeobox protein HoxC4aa [Salmo salar] gi|158702316|gb|ABW77509 1| homeobox protein HoxC4aa [Salmo salar] 545
SKRSRTAYTRQQVLELEKEFHYNRYLTRRRRIEIAHTLVLSERQIKIWFQNRRMKWKKDH
>gi|213513558|ref|NP_001135092.1| [Salmo salar] gi|213513558|ref|NP_001135092.1| ;E = 1.6e-41 pos:157 to 216 ; homeobox protein HoxC4ab [Salmo salar] gi|157815964|gb|ABV82001 1| homeobox protein HoxC4ab [Salmo salar] 546
SKRSRTAYTRQQVLELEKEFHYNRYLTRRRRIEIAHTLVLSERQIKIWFQNRRMKWKKDH
>gi|213513425|ref|NP_001133001.1| [Salmo salar] gi|213513425|ref|NP_001133001.1| ;E = 3.1e-42 pos:170 to 229 ; homeobox protein HoxC5aa [Salmo salar] gi|157815944|gb|ABV81991 1| homeobox protein HoxC5aa [Salmo salar] gi|158702318|gb|ABW77510 1| homeobox protein HoxC5aa [Salmo salar] 547
GKRSRTSYTRYQTLELEKEFHFNRYLARRRRIEIANTLCLNERQIKIWFQNRRMKWKKDS
>gi|213513338|ref|NP_001133053.1| [Salmo salar] gi|213513338|ref|NP_001133053.1| ;E = 1.6e-41 pos:152 to 211 ; homeobox protein HoxB4ab [Salmo salar] gi|157816109|gb|ABV82073 1| homeobox protein HoxB4ab [Salmo salar] gi|158702281|gb|ABW77479 1| homeobox protien HoxB4ab [Salmo salar] 548
PKRSRTAYTRQQVLELEKEFHYNRYLTRRRRVEIAHTLVLSERQIKIWFQNRRMKWKKDH
>gi|213513255|ref|NP_001133000.1| [Salmo salar] gi|213513255|ref|NP_001133000.1| ;E = 2.6e-42 pos:144 to 203 ; homeobox protein HoxC6aa [Salmo salar] gi|157815942|gb|ABV81990 1| homeobox protein HoxC6aa [Salmo salar] gi|158702328|gb|ABW77519 1| homeobox protein HoxC6aa [Salmo salar] 549
RRRGRQIYSRYQTLELEKEFHFNRYLTRRRRIEIANALCLTERQIKIWFQNRRMKWKKES
>gi|213513139|ref|NP_001133052.1| [Salmo salar] gi|213513139|ref|NP_001133052.1| ;E = 9.2e-44 pos:149 to 208 ; homeobox protein HoxB6ab [Salmo salar] gi|157816107|gb|ABV82072 1| homeobox protein HoxB6ab [Salmo salar] gi|158702279|gb|ABW77477 1| homeobox protien HoxB6ab [Salmo salar] 550
GRRGRQTYTRYQTLELEKEFHFNRYLTRRRRIEIAHALCLTERQIKIWFQNRRMKWKKEN
>gi|213513077|ref|NP_001132999.1| [Salmo salar] gi|213513077|ref|NP_001132999.1| ;E = 7.5e-39 pos:147 to 206 ; homeobox protein HoxC8aa [Salmo salar] gi|157815940|gb|ABV81989 1| homeobox protein HoxC8aa [Salmo salar] gi|158702327|gb|ABW77518 1| homeobox protein HoxC8aa [Salmo salar] 551
RRNGRQTYSRYQTLELEKEFLFNPYLTRKRRIEVSHALSLTERQVKIWFQNRRMKWKKEN
>gi|213512948|ref|NP_001133051.1| [Salmo salar] gi|213512948|ref|NP_001133051.1| ;E = 1.8e-39 pos:146 to 205 ; homeobox protein HoxB8ab [Salmo salar] gi|157816103|gb|ABV82070 1| homeobox protein HoxB8ab [Salmo salar] gi|158702277|gb|ABW77475 1| homeobox protien HoxB8ab [Salmo salar] 552
RRRGRQTYSRYQTLELEKEFLFNPYLTRKRRIEVSHALGLTERQVKIWFQNRRMKWKKEN
>gi|213512800|ref|NP_001134382.1| [Salmo salar] gi|213512800|ref|NP_001134382.1| ;E = 1.8e-43 pos:141 to 200 ; Homeobox protein Hox B7a [Salmo salar] gi|157816085|gb|ABV82061 1| homeobox protein HoxB7aa [Salmo salar] gi|158702266|gb|ABW77465 1| homeobox protein HoxB7aa [Salmo salar] gi|209732842|gb|ACI67290 1| Homeobox protein Hox B7a [Salmo salar] gi|223646772|gb|ACN10144 1| Homeobox protein Hox B7a [Salmo salar] gi|223672627|gb|ACN12495 1| Homeobox protein Hox B7a [Salmo salar] 553
RKRGRQTYTRYQTLELEKEFHFNRYLTRRRRIEIAHALCLTERQIKIWFQNRRMKWKKEN
>gi|213512343|ref|NP_001135147.1| [Salmo salar] gi|213512343|ref|NP_001135147.1| ;E = 3.1e-41 pos:146 to 205 ; homeobox protein HoxB6ba [Salmo salar] gi|157816119|gb|ABV82078 1| homeobox protein HoxB6ba [Salmo salar] 554
GRRGRQTYTRYQTLELEKEFHFNRYLTRRRRIEISHALCLTERQIKTWFQNRRMKWKKEN
>gi|213512182|ref|NP_001133047.1| [Salmo salar] gi|213512182|ref|NP_001133047.1| ;E = 9.2e-44 pos:149 to 208 ; homeobox protein HoxB6aa [Salmo salar] gi|157816087|gb|ABV82062 1| homeobox protein HoxB6aa [Salmo salar] 555
GRRGRQTYTRYQTLELEKEFHFNRYLTRRRRIEIAHALCLTERQIKIWFQNRRMKWKKEN
>gi|213512172|ref|NP_001135146.1| [Salmo salar] gi|213512172|ref|NP_001135146.1| ;E = 1.8e-43 pos:141 to 200 ; homeobox protein HoxB7ab [Salmo salar] gi|157816105|gb|ABV82071 1| homeobox protein HoxB7ab [Salmo salar] gi|158702278|gb|ABW77476 1| homeobox protien HoxB7ab [Salmo salar] 556
RKRGRQTYTRYQTLELEKEFHFNRYLTRRRRIEIAHALCLTERQIKIWFQNRRMKWKKEN
>gi|213512000|ref|NP_001135145.1| [Salmo salar] gi|213512000|ref|NP_001135145.1| ;E = 2.1e-43 pos:201 to 260 ; homeobox protein HoxB5aa [Salmo salar] gi|157816089|gb|ABV82063 1| homeobox protein HoxB5aa [Salmo salar] 557
GKRARTAYTRYQTLELEKEFHFNRYLTRRRRIEIAHALCLSERQIKIWFQNRRMKWKKDN
>gi|213511991|ref|NP_001133046.1| [Salmo salar] gi|213511991|ref|NP_001133046.1| ;E = 5.3e-39 pos:145 to 204 ; homeobox protein HoxB8aa [Salmo salar] gi|157816083|gb|ABV82060 1| homeobox protein HoxB8aa [Salmo salar] 558
RRRGRQTYSRYQTLELEKEFLFNPYLTRKRRIEVSHALGLTERQVKIWFQNRRMKWKREN
>gi|213511933|ref|NP_001133020.1| [Salmo salar] gi|213511933|ref|NP_001133020.1| ;E = 2.1e-43 pos:173 to 232 ; homeobox protein HoxC5bb [Salmo salar] gi|157815999|gb|ABV82018 1| homeobox protein HoxC5bb [Salmo salar] gi|158702359|gb|ABW77547 1| homeobox protein HoxC5bb [Salmo salar] 559
GKRSRTSYTRYQTLELEKEFHFNRYLTRRRRIEIAHTLCLNERQIKIWFQNRRMKWKKDS
>gi|213511741|ref|NP_001133019.1| [Salmo salar] gi|213511741|ref|NP_001133019.1| ;E = 1.6e-39 pos:149 to 208 ; homeobox protein HoxC8bb [Salmo salar] gi|157815995|gb|ABV82016 1| homeobox protein HoxC8bb [Salmo salar] gi|158702357|gb|ABW77545 1| homeobox protein HoxC8bb [Salmo salar] 560
RRSGRQTYSRYQTLELEKEFLFNPYLTRKRRIEVSHALGLTERQVKIWFQNRRMKWKKEN
>gi|213511094|ref|NP_001135140.1| [Salmo salar] gi|213511094|ref|NP_001135140.1| ;E = 2e-41 pos:156 to 215 ; homeobox protein HoxC4bb [Salmo salar] gi|157816001|gb|ABV82019 1| homeobox protein HoxC4bb [Salmo salar] gi|158702360|gb|ABW77548 1| homeobox protein HoxC4bb [Salmo salar] 561
AKRSRTAYTRQQVLELEKEFHYNRYLTRRRRIEIAHTLVLSERQIKIWFQNRRMKWKKDH
>gi|213511004|ref|NP_001133041.1| [Salmo salar] gi|213511004|ref|NP_001133041.1| ;E = 1.3e-41 pos:148 to 207 ; homeobox protein HoxA4an [Salmo salar] gi|157816065|gb|ABV82051 1| homeobox protein HoxA4an [Salmo salar] gi|158702244|gb|ABW77453 1| homeobox protein HoxA4ab [Salmo salar] 562
PKRSRTAYTRQQALELEKEFHFNRYLTRRRRVEIAHTMCLSERQVKIWFQNRRMKWKKDH
>gi|213510894|ref|NP_001135139.1| [Salmo salar] gi|213510894|ref|NP_001135139.1| ;E = 2.6e-42 pos:141 to 200 ; homeobox protein HoxC6ba [Salmo salar] gi|157815980|gb|ABV82009 1| homeobox protein HoxC6ba [Salmo salar] gi|158702348|gb|ABW77537 1| homeobox protein HoxC6ba [Salmo salar] 563
RRRGRQIYSRYQTLELEKEFHFNRYLTRRRRIEIANALCLTERQIKIWFQNRRMKWKKES
>gi|213510826|ref|NP_001133040.1| [Salmo salar] gi|213510826|ref|NP_001133040.1| ;E = 2.1e-43 pos:208 to 267 ; homeobox protein HoxA5ab [Salmo salar] gi|157816063|gb|ABV82050 1| homeobox protein HoxA5ab [Salmo salar] gi|158702242|gb|ABW77452 1| homeobox protein HoxA5ab [Salmo salar] 564
GKRARTAYTRYQTLELEKEFHFNRYLTRRRRIEIAHALCLSERQIKIWFQNRRMKWKKDN
>gi|213510804|ref|NP_001133014.1| [Salmo salar] gi|213510804|ref|NP_001133014.1| ;E = 2e-41 pos:156 to 215 ; homeobox protein HoxC4ba [Salmo salar] gi|157815984|gb|ABV82011 1| homeobox protein HoxC4ba [Salmo salar] gi|158702350|gb|ABW77539 1| homeobox protein HoxC4ba [Salmo salar] 565
AKRSRTAYTRQQVLELEKEFHYNRYLTRRRRIEIAHTLVLSERQIKIWFQNRRMKWKKDH
>gi|212512201|gb|EEB15016.1| [Pediculus humanus corporis] gi|212512201|gb|EEB15016.1| ;E = 8.7e-43 pos:27 to 86 ; conserved hypothetical protein [Pediculus humanus corporis] 566
RRRGRQTYTRFQTLELEKEFHFNHYLTRRRRIEIAHALCLTERQIKIWFQNRRMKLKKEL
>gi|212510816|gb|EEB13914.1| [Pediculus humanus corporis] gi|212510816|gb|EEB13914.1| ;E = 3.7e-42 pos:69 to 128 ; Homeobox protein Hox A4A putative [Pediculus humanus corporis] 567
PKRQRTAYTRHQILELEKEFHFNKYLTRRRRIEIAHTLVLSERQIKIWFQNRRMKFKKDN
>gi|212510814|gb|EEB13912.1| [Pediculus humanus corporis] gi|212510814|gb|EEB13912.1| ;E = 2.2e-43 pos:263 to 322 ; Ultrabithorax putative [Pediculus humanus corporis] 568
TKRQRTSYTRYQTLELEKEFHFNRYLTRRRRIEIAHALCLTERQIKIWFQNRRMKWKKEH
>gi|212510808|gb|EEB13906.1| [Pediculus humanus corporis] gi|212510808|gb|EEB13906.1| ;E = 1.8e-43 pos:10 to 69 ; Homeobox protein Hox A7 putative [Pediculus humanus corporis] 569
RKRGRQTYTRYQTLELEKEFHFNRYLTRRRRIEIAHALCLTERQIKIWFQNRRMKWKKEN
>gi|209867704|gb|ACI90390.1| [Philodina roseola] gi|209867704|gb|ACI90390.1| ;E = 3e-39 pos:27 to 86 ; Hox 6c [Philodina roseola] 570
HKRTRQTYSRHQTLELEKEFHYTKYLTRRRRIEIAHNLQLTERQIKIWFQNRRMKWKKEN
>gi|209867654|gb|ACI90343.1| [Philodina roseola] gi|209867654|gb|ACI90343.1| ;E = 4e-42 pos:182 to 241 ; Hox 5b [Philodina roseola] 571
NKRTRTSYSRYQTLELEKEFHFNRYLSRRRRIEIAHSLALTERQIKIWFQNRRMKWKKDN
>gi|209489449|gb|ACI49209.1| [Caenorhabditis sp. PS1010] gi|209489449|gb|ACI49209.1| ;E = 3.7e-35 pos:113 to 172 ; hypothetical protein Csp3_JD04 008 [Caenorhabditis sp PS1010] 572
SKRTRQTYSRSQTLELEKEFHYHKYLTRKRRQEISESLHLTERQVKIWFQNRRMKHKKEA
>gi|209489417|gb|ACI49179.1| [Caenorhabditis sp. PS1010] gi|209489417|gb|ACI49179.1| ;E = 6.7e-38 pos:122 to 181 ; hypothetical protein Csp3_JD02 007 [Caenorhabditis sp PS1010] 573
EKRQRTAYTRNQVLELEKEFHTHKYLTRKRRIEVAHSLMLTERQVKIWFQNRRMKHKKEN
>gi|209489261|gb|ACI49040.1| [Caenorhabditis brenneri] gi|209489261|gb|ACI49040.1| ;E = 6.7e-38 pos:164 to 223 ; hypothetical protein Cbre_JD07 007 [Caenorhabditis brenneri] 574
EKRQRTAYTRNQVLELEKEFHTHKYLTRKRRIEVAHSLMLTERQVKIWFQNRRMKHKKEN
>gi|208966492|dbj|BAG73260.1| [synthetic construct] gi|208966492|dbj|BAG73260.1| ;E = 1.6e-43 pos:215 to 274 ; homeobox A4 [synthetic construct] 575
PKRSRTAYTRQQVLELEKEFHFNRYLTRRRRIEIAHTLCLSERQVKIWFQNRRMKWKKDH
>gi|207452734|ref|NP_001129067.1| [Pan troglodytes] gi|207452734|ref|NP_001129067.1| ;E = 1.6e-43 pos:130 to 189 ; homeobox A7 [Pan troglodytes] gi|146324919|sp|A2T7F3 1|HXA7_PANTR RecName Full Homeobox protein Hox A7 gi|124111397|gb|ABM92108 1| HOXA7 [Pan troglodytes] 576
RKRGRQTYTRYQTLELEKEFHFNRYLTRRRRIEIAHALCLTERQIKIWFQNRRMKWKKEH
>gi|204637|gb|AAA41344.1| [Rattus norvegicus] gi|204637|gb|AAA41344.1| ;E = 1.6e-39 pos:11 to 70 ; homeobox protein 577
RRSGRQTYSRYQTLELEKEFLFNPYLTRKRRIEVSHALGLTERQVKIWFQNRRMKWKKEN
>gi|204629|gb|AAA41341.1| [Rattus norvegicus] gi|204629|gb|AAA41341.1| ;E = 4.4e-39 pos:11 to 70 ; homeobox protein 578
TQRGRQTYSRYQTLELEKEFLFNPYLTRKRRIEVSHALGLTERQVKIWFQNRRMKWKKEN
>gi|20339641|gb|AAM19474.1|AF410916_1 [Petromyzon marinus] gi|20339641|gb|AAM19474.1|AF410916_1 ;E = 2.4e-43 pos:1 to 60 ; HoxN6 homeobox [Petromyzon marinus] gi|20339643|gb|AAM19475 1|AF410917_1 HoxN7 homeobox [Petromyzon marinus] 579
RRRGRQTYSRYQTLELEKEFHFNRYLTRRRRIEIAHALCLTERQIKIWFQNRRMKWKKEH
>gi|20339639|gb|AAM19473.1|AF410915_1 [Petromyzon marinus] gi|20339639|gb|AAM19473.1|AF410915_1 ;E = 1.1e-42 pos:1 to 60 ; HoxN5 homeobox [Petromyzon marinus] 580
GKRSRTAYTRYQTLELEKEFHFNRYLTRRRRIEIAHALCLTERQIKIWFQNRRMRWKKDN
>gi|20339637|gb|AAM19472.1|AF410914_1 [Petromyzon marinus] gi|20339637|gb|AAM19472.1|AF410914_1 ;E = 1.2e-42 pos:1 to 60 ; HoxL5 6 homeobox [Petromyzon marinus] 581
SRRARTAYSRYQTLELEKEFHFNRYLTRRRRVEIAHSLCLTERQIKIWFQNRRMKWKKET
>gi|20339635|gb|AAM19471.1|AF410913_1 [Petromyzon marinus] gi|20339635|gb|AAM19471.1|AF410913_1 ;E = 9.1e-43 pos:1 to 60 ; HoxK6 homeobox [Petromyzon marinus] 582
GKRGRQTYSRYQTLELEKEFHFNRYLTRRRRVEIAHSLCLTERQIKIWFQNRRMKWKKEN
>gi|20339633|gb|AAM19470.1|AF410912_1 [Petromyzon marinus] gi|20339633|gb|AAM19470.1|AF410912_1 ;E = 1.9e-42 pos:1 to 60 ; HoxJ5 homeobox [Petromyzon marinus] 583
GKRSRTAYTRYQTLELEKEFHFNRYLTRRRRIEVANALCLSERQIKIWFQNRRMKWKKDN
>gi|20339631|gb|AAM19469.1|AF410911_1 [Petromyzon marinus] gi|20339631|gb|AAM19469.1|AF410911_1 ;E = 8.9e-43 pos:1 to 60 ; HoxG4 homeobox [Petromyzon marinus] 584
SKRSRTAYTRQQVLELEKEFHFNRYLTRRRRIEIAHSLCLSERQIKIWFQNRRMKWKKDH
>gi|20339629|gb|AAM19468.1|AF410910_1 [Petromyzon marinus] gi|20339629|gb|AAM19468.1|AF410910_1 ;E = 5.5e-40 pos:1 to 60 ; HoxF5 homeobox [Petromyzon marinus] 585
GRKGRRSYSRHQSLELEKEFHFNRYLARRRRVEIAHSLCLSERQVKIWFQNRRMKWKKER
>gi|202070729|gb|ACH95317.1| [Otolemur garnettii] gi|202070729|gb|ACH95317.1| ;E = 1.6e-43 pos:130 to 189 ; homeobox A7 (predicted) [Otolemur garnettii] 586
RKRGRQTYTRYQTLELEKEFHFNRYLTRRRRIEIAHALCLTERQIKIWFQNRRMKWKKEH
>gi|202070728|gb|ACH95316.1| [Otolemur garnettii] gi|202070728|gb|ACH95316.1| ;E = 3.2e-43 pos:155 to 214 ; homeobox A6 (predicted) [Otolemur garnettii] 587
GRRGRQTYTRYQTLELEKEFHFNRYLTRRRRIEIANALCLTERQIKIWFQNRRMKWKKEN
>gi|202070727|gb|ACH95315.1| [Otolemur garnettii] gi|202070727|gb|ACH95315.1| ;E = 2.1e-43 pos:195 to 254 ; homeobox A5 (predicted) [Otolemur garnettii] 588
GKRARTAYTRYQTLELEKEFHFNRYLTRRRRIEIAHALCLSERQIKIWFQNRRMKWKKDN
>gi|202070726|gb|ACH95314.1| [Otolemur garnettii] gi|202070726|gb|ACH95314.1| ;E = 1.6e-43 pos:219 to 278 ; homeobox A4 (predicted) [Otolemur garnettii] 589
PKRSRTAYTRQQVLELEKEFHFNRYLTRRRRIEIAHTLCLSERQVKIWFQNRRMKWKKDH
>gi|201023305|ref|NP_001128396.1| [Nasonia vitripennis] gi|201023305|ref|NP_001128396.1| ;E = 2.2e-43 pos:298 to 357 ; sex combs reduced [Nasonia vitripennis] 590
TKRQRTSYTRYQTLELEKEFHFNRYLTRRRRIEIAHALCLTERQIKIWFQNRRMKWKKEH
>gi|20070052|gb|AAM09103.1| [Lampetra fluviatilis] gi|20070052|gb|AAM09103.1| ;E = 2.4e-43 pos:8 to 67 ; homeobox protein HoxL6 [Lampetra fluviatilis] 591
RRRGRQTYSRYQTLELEKEFHFNRYLTRRRRIEIAHALCLTERQIKIWFQNRRMKWKKEH
>gi|198453478|ref|XP_001359215.2| [Drosophila pseudoobscura pseudoobscura] gi|198453478|ref|XP_001359215.2| ;E = 7.3e-43 pos:372 to 431 ; Dfd [Drosophila pseudoobscura pseudoobscura] gi|198132373|gb|EAL28360 2| Dfd [Drosophila pseudoobscura pseudoobscura] 592
PKRQRTAYTRHQILELEKEFHYNRYLTRRRRIEIAHTLVLSERQIKIWFQNRRMKWKKDN
>gi|198453471|ref|XP_001359213.2| [Drosophila pseudoobscura pseudoobscura] gi|198453471|ref|XP_001359213.2| ;E = 2.2e-43 pos:333 to 392 ; Scr [Drosophila pseudoobscura pseudoobscura] gi|198132371|gb|EAL28358 2| Scr [Drosophila pseudoobscura pseudoobscura] 593
TKRQRTSYTRYQTLELEKEFHFNRYLTRRRRIEIAHALCLTERQIKIWFQNRRMKWKKEH
>gi|198453469|ref|XP_001359214.2| [Drosophila pseudoobscura pseudoobscura] gi|198453469|ref|XP_001359214.2| ;E = 1.4e-38 pos:274 to 333 ; ftz [Drosophila pseudoobscura pseudoobscura] gi|198132370|gb|EAL28359 2| ftz [Drosophila pseudoobscura pseudoobscura] 594
SKRTRQTYTRYQTLELEKEFHFNRYITRRRRVDIANALSLSERQIKIWFQNRRMKSKKDR
>gi|198453463|ref|XP_002137673.1| [Drosophila pseudoobscura pseudoobscura] gi|198453463|ref|XP_002137673.1| ;E = 1.8e-43 pos:311 to 370 ; antp [Drosophila pseudoobscura pseudoobscura] gi|198132367|gb|EDY68231 1| antp [Drosophila pseudoobscura pseudoobscura] 595
RKRGRQTYTRYQTLELEKEFHFNRYLTRRRRIEIAHALCLTERQIKIWFQNRRMKWKKEN
>gi|198453096|ref|XP_002137595.1| [Drosophila pseudoobscura pseudoobscura] gi|198453096|ref|XP_002137595.1| ;E = 8.7e-43 pos:372 to 431 ; GA26453 [Drosophila pseudoobscura pseudoobscura] gi|198132210|gb|EDY68153 1| GA26453 [Drosophila pseudoobscura pseudoobscura] 596
RRRGRQTYTRFQTLELEKEFHFNHYLTRRRRIEIAHALCLTERQIKIWFQNRRMKLKKEL
>gi|198453089|ref|XP_001359066.2| [Drosophila pseudoobscura pseudoobscura] gi|198453089|ref|XP_001359066.2| ;E = 1.6e-41 pos:290 to 349 ; Ubx [Drosophila pseudoobscura pseudoobscura] gi|218512108|sp|P20822 3|UBX_DROPS RecName Full Homeotic protein ultrabithorax gi|198132207|gb|EAL28209 2| Ubx [Drosophila pseudoobscura pseudoobscura] 597
RRRGRQTYTRYQTLELEKEFHTNHYLTRRRRIEMAHALCLTERQIKIWFQNRRMKLKKEI
>gi|198415285|ref|XP_002124598.1| [Ciona intestinalis] gi|198415285|ref|XP_002124598.1| ;E = 2.9e-42 pos:74 to 133 ; PREDICTED similar to putative homeobox protein Hox6 7 [Ciona intestinalis] 598
RRRGRQTYSRHQTLELEKEFHYNRYLTRRRRIEVAHTLCLTERQIKIWFQNRRMKWKKEN
>gi|198278433|ref|NP_001094257.1| [Rattus norvegicus] gi|198278433|ref|NP_001094257.1| ;E = 2.2e-42 pos:161 to 220 ; homeo box B4 [Rattus norvegicus] gi|149053985|gb|EDM05802 1| similar to homeotic protein Hox B4 mouse (predicted) [Rattus norvegicus] gi|171847054|gb|AAI61863 1| Hoxb4 protein [Rattus norvegicus] 599
PKRSRTAYTRQQVLELEKEFHYNRYLTRRRRVEIAHALCLSERQIKIWFQNRRMKWKKDH
>gi|195975853|gb|ACG63499.1| [Asellus aquaticus] gi|195975853|gb|ACG63499.1| ;E = 4.4e-38 pos:1 to 55 ; abdominal A [Asellus aquaticus] 600
QTYTRFQTLELEKEFHFNHYLTRRRRIEIAHALCLTERQVKIWFQNRRMKLKKEL
>gi|195570298|ref|XP_002103144.1| [Drosophila simulans] gi|195570298|ref|XP_002103144.1| ;E = 1.6e-41 pos:244 to 303 ; ultrabithorax [Drosophila simulans] gi|194199071|gb|EDX12647 1| ultrabithorax [Drosophila simulans] 601
RRRGRQTYTRYQTLELEKEFHTNHYLTRRRRIEMAHALCLTERQIKIWFQNRRMKLKKEI
>gi|195570283|ref|XP_002103138.1| [Drosophila simulans] gi|195570283|ref|XP_002103138.1| ;E = 8.7e-43 pos:439 to 498 ; GD20268 [Drosophila simulans] gi|194199065|gb|EDX12641 1| GD20268 [Drosophila simulans] 602
RRRGRQTYTRFQTLELEKEFHFNHYLTRRRRIEIAHALCLTERQIKIWFQNRRMKLKKEL
>gi|195568832|ref|XP_002102416.1| [Drosophila simulans] gi|195568832|ref|XP_002102416.1| ;E = 3.2e-39 pos:257 to 316 ; ftz [Drosophila simulans] gi|194198343|gb|EDX11919 1| ftz [Drosophila simulans] 603
SKRTRQTYTRYQTLELEKEFHFNRYITRRRRIDIANALSLSERQIKIWFQNRRMKSKKDR
>gi|195568828|ref|XP_002102414.1| [Drosophila simulans] gi|195568828|ref|XP_002102414.1| ;E = 2.2e-43 pos:370 to 429 ; GD19518 [Drosophila simulans] gi|194198341|gb|EDX11917 1| GD19518 [Drosophila simulans] 604
TKRQRTSYTRYQTLELEKEFHFNRYLTRRRRIEIAHALCLTERQIKIWFQNRRMKWKKEH
>gi|195568821|ref|XP_002102412.1| [Drosophila simulans] gi|195568821|ref|XP_002102412.1| ;E = 7.3e-43 pos:366 to 425 ; GD19895 [Drosophila simulans] gi|194198339|gb|EDX11915 1| GD19895 [Drosophila simulans] 605
PKRQRTAYTRHQILELEKEFHYNRYLTRRRRIEIAHTLVLSERQIKIWFQNRRMKWKKDN
>gi|195500193|ref|XP_002097268.1| [Drosophila yakuba] gi|195500193|ref|XP_002097268.1| ;E = 1.6e-41 pos:287 to 346 ; GE26131 [Drosophila yakuba] gi|194183369|gb|EDW96980 1| GE26131 [Drosophila yakuba] 606
RRRGRQTYTRYQTLELEKEFHTNHYLTRRRRIEMAHALCLTERQIKIWFQNRRMKLKKEI
>gi|195500182|ref|XP_002097264.1| [Drosophila yakuba] gi|195500182|ref|XP_002097264.1| ;E = 8.7e-43 pos:398 to 457 ; GE26127 [Drosophila yakuba] gi|194183365|gb|EDW96976 1| GE26127 [Drosophila yakuba] 607
RRRGRQTYTRFQTLELEKEFHFNHYLTRRRRIEIAHALCLTERQIKIWFQNRRMKLKKEL
>gi|195498922|ref|XP_002096730.1| [Drosophila yakuba] gi|195498922|ref|XP_002096730.1| ;E = 7.3e-43 pos:371 to 430 ; GE24883 [Drosophila yakuba] gi|194182831|gb|EDW96442 1| GE24883 [Drosophila yakuba] 608
PKRQRTAYTRHQILELEKEFHYNRYLTRRRRIEIAHTLVLSERQIKIWFQNRRMKWKKDN
>gi|195498914|ref|XP_002096729.1| [Drosophila yakuba] gi|195498914|ref|XP_002096729.1| ;E = 2.2e-43 pos:326 to 385 ; GE25827 [Drosophila yakuba] gi|194182830|gb|EDW96441 1| GE25827 [Drosophila yakuba] 609
TKRQRTSYTRYQTLELEKEFHFNRYLTRRRRIEIAHALCLTERQIKIWFQNRRMKWKKEH
>gi|195498911|ref|XP_002096728.1| [Drosophila yakuba] gi|195498911|ref|XP_002096728.1| ;E = 3.2e-39 pos:261 to 320 ; GE24884 [Drosophila yakuba] gi|194182829|gb|EDW96440 1| GE24884 [Drosophila yakuba] 610
SKRTRQTYTRYQTLELEKEFHFNRYITRRRRIDIANALSLSERQIKIWFQNRRMKSKKDR
>gi|195498909|ref|XP_002096727.1| [Drosophila yakuba] gi|195498909|ref|XP_002096727.1| ;E = 1.8e-43 pos:294 to 353 ; GE25826 [Drosophila yakuba] gi|194182828|gb|EDW96439 1| GE25826 [Drosophila yakuba] 611
RKRGRQTYTRYQTLELEKEFHFNRYLTRRRRIEIAHALCLTERQIKIWFQNRRMKWKKEN
>gi|195451407|ref|XP_002072904.1| [Drosophila willistoni] gi|195451407|ref|XP_002072904.1| ;E = 8.7e-43 pos:385 to 444 ; GK13853 [Drosophila willistoni] gi|194168989|gb|EDW83890 1| GK13853 [Drosophila willistoni] 612
RRRGRQTYTRFQTLELEKEFHFNHYLTRRRRIEIAHALCLTERQIKIWFQNRRMKLKKEL
>gi|195446505|ref|XP_002070809.1| [Drosophila willistoni] gi|195446505|ref|XP_002070809.1| ;E = 1.8e-43 pos:293 to 352 ; GK10824 [Drosophila willistoni] gi|194166894|gb|EDW81795 1| GK10824 [Drosophila willistoni] 613
RKRGRQTYTRYQTLELEKEFHFNRYLTRRRRIEIAHALCLTERQIKIWFQNRRMKWKKEN
>gi|195446503|ref|XP_002070808.1| [Drosophila willistoni] gi|195446503|ref|XP_002070808.1| ;E = 4.5e-40 pos:273 to 332 ; GK10825 [Drosophila willistoni] gi|194166893|gb|EDW81794 1| GK10825 [Drosophila willistoni] 614
SKRTRQTYTRYQTLELEKEFHFNRYITRRRRIDIAHALSLTERQIKIWFQNRRMKSKKDR
>gi|195446501|ref|XP_002070807.1| [Drosophila willistoni] gi|195446501|ref|XP_002070807.1| ;E = 2.2e-43 pos:320 to 379 ; GK10826 [Drosophila willistoni] gi|194166892|gb|EDW81793 1| GK10826 [Drosophila willistoni] 615
TKRQRTSYTRYQTLELEKEFHFNRYLTRRRRIEIAHALCLTERQIKIWFQNRRMKWKKEH
>gi|195446494|ref|XP_002070806.1| [Drosophila willistoni] gi|195446494|ref|XP_002070806.1| ;E = 7.3e-43 pos:375 to 434 ; GK12253 [Drosophila willistoni] gi|194166891|gb|EDW81792 1| GK12253 [Drosophila willistoni] 616
PKRQRTAYTRHQILELEKEFHYNRYLTRRRRIEIAHTLVLSERQIKIWFQNRRMKWKKDN
>gi|195394383|ref|XP_002055823.1| [Drosophila virilis] gi|195394383|ref|XP_002055823.1| ;E = 8.7e-43 pos:324 to 383 ; abd A [Drosophila virilis] gi|194142532|gb|EDW58935 1| abd A [Drosophila virilis] 617
RRRGRQTYTRFQTLELEKEFHFNHYLTRRRRIEIAHALCLTERQIKIWFQNRRMKLKKEL
>gi|195389703|ref|XP_002053514.1| [Drosophila virilis] gi|195389703|ref|XP_002053514.1| ;E = 7.3e-43 pos:39 to 98 ; GJ23932 [Drosophila virilis] gi|194151600|gb|EDW67034 1| GJ23932 [Drosophila virilis] 618
PKRQRTAYTRHQILELEKEFHYNRYLTRRRRIEIAHTLVLSERQIKIWFQNRRMKWKKDN
>gi|195389696|ref|XP_002053512.1| [Drosophila virilis] gi|195389696|ref|XP_002053512.1| ;E = 2.2e-43 pos:97 to 156 ; GJ23929 [Drosophila virilis] gi|194151598|gb|EDW67032 1| GJ23929 [Drosophila virilis] 619
TKRQRTSYTRYQTLELEKEFHFNRYLTRRRRIEIAHALCLTERQIKIWFQNRRMKWKKEH
>gi|195389694|ref|XP_002053511.1| [Drosophila virilis] gi|195389694|ref|XP_002053511.1| ;E = 2.5e-38 pos:287 to 346 ; GJ23928 [Drosophila virilis] gi|194151597|gb|EDW67031 1| GJ23928 [Drosophila virilis] 620
SKRTRQTYSRYQTLELEKEFHFNRYITRRRRMDIAHALNLSERQIKIWFQNRRMKSKKDR
>gi|195389692|ref|XP_002053510.1| [Drosophila virilis] gi|195389692|ref|XP_002053510.1| ;E = 1.8e-43 pos:295 to 354 ; antennapedia [Drosophila virilis] gi|194151596|gb|EDW67030 1| antennapedia [Drosophila virilis] 621
RKRGRQTYTRYQTLELEKEFHFNRYLTRRRRIEIAHALCLTERQIKIWFQNRRMKWKKEN
>gi|195389682|ref|XP_002053505.1| [Drosophila virilis] gi|195389682|ref|XP_002053505.1| ;E = 1.6e-41 pos:283 to 342 ; ultrabithorax [Drosophila virilis] gi|194151591|gb|EDW67025 1| ultrabithorax [Drosophila virilis] 622
RRRGRQTYTRYQTLELEKEFHTNHYLTRRRRIEMAHALCLTERQIKIWFQNRRMKLKKEI
>gi|195349268|ref|XP_002041167.1| [Drosophila sechellia] gi|195349268|ref|XP_002041167.1| ;E = 8.7e-43 pos:396 to 455 ; GM15405 [Drosophila sechellia] gi|194122772|gb|EDW44815 1| GM15405 [Drosophila sechellia] 623
RRRGRQTYTRFQTLELEKEFHFNHYLTRRRRIEIAHALCLTERQIKIWFQNRRMKLKKEL
>gi|195344083|ref|XP_002038618.1| [Drosophila sechellia] gi|195344083|ref|XP_002038618.1| ;E = 3.2e-39 pos:257 to 316 ; ftz [Drosophila sechellia] gi|188504144|gb|ACD56190 1| FTZ [Drosophila sechellia] gi|194133639|gb|EDW55155 1| ftz [Drosophila sechellia] 624
SKRTRQTYTRYQTLELEKEFHFNRYITRRRRIDIANALSLSERQIKIWFQNRRMKSKKDR
>gi|195344079|ref|XP_002038616.1| [Drosophila sechellia] gi|195344079|ref|XP_002038616.1| ;E = 2.2e-43 pos:373 to 432 ; GM10524 [Drosophila sechellia] gi|194133637|gb|EDW55153 1| GM10524 [Drosophila sechellia] 625
TKRQRTSYTRYQTLELEKEFHFNRYLTRRRRIEIAHALCLTERQIKIWFQNRRMKWKKEH
>gi|195344069|ref|XP_002038613.1| [Drosophila sechellia] gi|195344069|ref|XP_002038613.1| ;E = 7.3e-43 pos:366 to 425 ; GM10914 [Drosophila sechellia] gi|194133634|gb|EDW55150 1| GM10914 [Drosophila sechellia] 626
PKRQRTAYTRHQILELEKEFHYNRYLTRRRRIEIAHTLVLSERQIKIWFQNRRMKWKKDN
>gi|195152073|ref|XP_002016961.1| [Drosophila persimilis] gi|195152073|ref|XP_002016961.1| ;E = 7.3e-43 pos:372 to 431 ; GL22041 [Drosophila persimilis] gi|194112018|gb|EDW34061 1| GL22041 [Drosophila persimilis] 627
PKRQRTAYTRHQILELEKEFHYNRYLTRRRRIEIAHTLVLSERQIKIWFQNRRMKWKKDN
>gi|195152067|ref|XP_002016960.1| [Drosophila persimilis] gi|195152067|ref|XP_002016960.1| ;E = 2.2e-43 pos:335 to 394 ; GL22040 [Drosophila persimilis] gi|194112017|gb|EDW34060 1| GL22040 [Drosophila persimilis] 628
TKRQRTSYTRYQTLELEKEFHFNRYLTRRRRIEIAHALCLTERQIKIWFQNRRMKWKKEH
>gi|195152063|ref|XP_002016958.1| [Drosophila persimilis] gi|195152063|ref|XP_002016958.1| ;E = 1.4e-38 pos:290 to 349 ; GL21778 [Drosophila persimilis] gi|194112015|gb|EDW34058 1| GL21778 [Drosophila persimilis] 629
SKRTRQTYTRYQTLELEKEFHFNRYITRRRRVDIANALSLSERQIKIWFQNRRMKSKKDR
>gi|195152057|ref|XP_002016955.1| [Drosophila persimilis] gi|195152057|ref|XP_002016955.1| ;E = 1.8e-43 pos:314 to 373 ; GL22036 [Drosophila persimilis] gi|194112012|gb|EDW34055 1| GL22036 [Drosophila persimilis] 630
RKRGRQTYTRYQTLELEKEFHFNRYLTRRRRIEIAHALCLTERQIKIWFQNRRMKWKKEN
>gi|195146386|ref|XP_002014167.1| [Drosophila persimilis] gi|195146386|ref|XP_002014167.1| ;E = 8.7e-43 pos:374 to 433 ; GL23002 [Drosophila persimilis] gi|194103110|gb|EDW25153 1| GL23002 [Drosophila persimilis] 631
RRRGRQTYTRFQTLELEKEFHFNHYLTRRRRIEIAHALCLTERQIKIWFQNRRMKLKKEL
>gi|195146376|ref|XP_002014162.1| [Drosophila persimilis] gi|195146376|ref|XP_002014162.1| ;E = 1.6e-41 pos:292 to 351 ; GL23004 [Drosophila persimilis] gi|194103105|gb|EDW25148 1| GL23004 [Drosophila persimilis] 632
RRRGRQTYTRYQTLELEKEFHTNHYLTRRRRIEMAHALCLTERQIKIWFQNRRMKLKKEI
>gi|195110421|ref|XP_001999778.1| [Drosophila mojavensis] gi|195110421|ref|XP_001999778.1| ;E = 7.3e-43 pos:357 to 416 ; GI24717 [Drosophila mojavensis] gi|193916372|gb|EDW15239 1| GI24717 [Drosophila mojavensis] 633
PKRQRTAYTRHQILELEKEFHYNRYLTRRRRIEIAHTLVLSERQIKIWFQNRRMKWKKDN
>gi|195110413|ref|XP_001999776.1| [Drosophila mojavensis] gi|195110413|ref|XP_001999776.1| ;E = 2.2e-43 pos:325 to 384 ; GI24715 [Drosophila mojavensis] gi|193916370|gb|EDW15237 1| GI24715 [Drosophila mojavensis] 634
TKRQRTSYTRYQTLELEKEFHFNRYLTRRRRIEIAHALCLTERQIKIWFQNRRMKWKKEH
>gi|195110411|ref|XP_001999775.1| [Drosophila mojavensis] gi|195110411|ref|XP_001999775.1| ;E = 2.5e-38 pos:266 to 325 ; GI24714 [Drosophila mojavensis] gi|193916369|gb|EDW15236 1| GI24714 [Drosophila mojavensis] 635
SKRTRQTYSRYQTLELEKEFHFNRYITRRRRMDIAHALNLSERQIKIWFQNRRMKSKKDR
>gi|195110409|ref|XP_001999774.1| [Drosophila mojavensis] gi|195110409|ref|XP_001999774.1| ;E = 1.8e-43 pos:297 to 356 ; GI24713 [Drosophila mojavensis] gi|193916368|gb|EDW15235 1| GI24713 [Drosophila mojavensis] 636
RKRGRQTYTRYQTLELEKEFHFNRYLTRRRRIEIAHALCLTERQIKIWFQNRRMKWKKEN
>gi|195107232|ref|XP_001998219.1| [Drosophila mojavensis] gi|195107232|ref|XP_001998219.1| ;E = 8.7e-43 pos:334 to 393 ; GI23753 [Drosophila mojavensis] gi|193914813|gb|EDW13680 1| GI23753 [Drosophila mojavensis] 637
RRRGRQTYTRFQTLELEKEFHFNHYLTRRRRIEIAHALCLTERQIKIWFQNRRMKLKKEL
>gi|195038659|ref|XP_001990774.1| [Drosophila grimshawi] gi|195038659|ref|XP_001990774.1| ;E = 8.7e-43 pos:334 to 393 ; GH18074 [Drosophila grimshawi] gi|193894970|gb|EDV93836 1| GH18074 [Drosophila grimshawi] 638
RRRGRQTYTRFQTLELEKEFHFNHYLTRRRRIEIAHALCLTERQIKIWFQNRRMKLKKEL
>gi|195038421|ref|XP_001990656.1| [Drosophila grimshawi] gi|195038421|ref|XP_001990656.1| ;E = 7.3e-43 pos:362 to 421 ; GH19479 [Drosophila grimshawi] gi|193894852|gb|EDV93718 1| GH19479 [Drosophila grimshawi] 639
PKRQRTAYTRHQILELEKEFHYNRYLTRRRRIEIAHTLVLSERQIKIWFQNRRMKWKKDN
>gi|195038415|ref|XP_001990655.1| [Drosophila grimshawi] gi|195038415|ref|XP_001990655.1| ;E = 2.2e-43 pos:333 to 392 ; GH19477 [Drosophila grimshawi] gi|193894851|gb|EDV93717 1| GH19477 [Drosophila grimshawi] 640
TKRQRTSYTRYQTLELEKEFHFNRYLTRRRRIEIAHALCLTERQIKIWFQNRRMKWKKEH
>gi|195038413|ref|XP_001990654.1| [Drosophila grimshawi] gi|195038413|ref|XP_001990654.1| ;E = 1.6e-39 pos:307 to 366 ; GH19476 [Drosophila grimshawi] gi|193894850|gb|EDV93716 1| GH19476 [Drosophila grimshawi] 641
SKRTRQTYSRYQTLELEKEFHFNRYITRRRRIDIAHALSLSERQIKIWFQNRRMKSKKDR
>gi|195038411|ref|XP_001990653.1| [Drosophila grimshawi] gi|195038411|ref|XP_001990653.1| ;E = 1.8e-43 pos:304 to 363 ; GH19475 [Drosophila grimshawi] gi|193894849|gb|EDV93715 1| GH19475 [Drosophila grimshawi] 642
RKRGRQTYTRYQTLELEKEFHFNRYLTRRRRIEIAHALCLTERQIKIWFQNRRMKWKKEN
>gi|195038397|ref|XP_001990646.1| [Drosophila grimshawi] gi|195038397|ref|XP_001990646.1| ;E = 1.6e-41 pos:287 to 346 ; GH19471 [Drosophila grimshawi] gi|193894842|gb|EDV93708 1| GH19471 [Drosophila grimshawi] 643
RRRGRQTYTRYQTLELEKEFHTNHYLTRRRRIEMAHALCLTERQIKIWFQNRRMKLKKEI
>gi|194900579|ref|XP_001979833.1| [Drosophila erecta] gi|194900579|ref|XP_001979833.1| ;E = 1.6e-41 pos:287 to 346 ; GG16812 [Drosophila erecta] gi|190651536|gb|EDV48791 1| GG16812 [Drosophila erecta] 644
RRRGRQTYTRYQTLELEKEFHTNHYLTRRRRIEMAHALCLTERQIKIWFQNRRMKLKKEI
>gi|194900573|ref|XP_001979830.1| [Drosophila erecta] gi|194900573|ref|XP_001979830.1| ;E = 8.7e-43 pos:398 to 457 ; GG16810 [Drosophila erecta] gi|190651533|gb|EDV48788 1| GG16810 [Drosophila erecta] 645
RRRGRQTYTRFQTLELEKEFHFNHYLTRRRRIEIAHALCLTERQIKIWFQNRRMKLKKEL
>gi|194899155|ref|XP_001979126.1| [Drosophila erecta] gi|194899155|ref|XP_001979126.1| ;E = 1.8e-43 pos:293 to 352 ; antp [Drosophila erecta] gi|190650829|gb|EDV48084 1| antp [Drosophila erecta] 646
RKRGRQTYTRYQTLELEKEFHFNRYLTRRRRIEIAHALCLTERQIKIWFQNRRMKWKKEN
>gi|194899153|ref|XP_001979125.1| [Drosophila erecta] gi|194899153|ref|XP_001979125.1| ;E = 3.2e-39 pos:260 to 319 ; ftz [Drosophila erecta] gi|190650828|gb|EDV48083 1| ftz [Drosophila erecta] 647
SKRTRQTYTRYQTLELEKEFHFNRYITRRRRIDIANALSLSERQIKIWFQNRRMKSKKDR
>gi|194899151|ref|XP_001979124.1| [Drosophila erecta] gi|194899151|ref|XP_001979124.1| ;E = 2.2e-43 pos:374 to 433 ; GG10180 [Drosophila erecta] gi|190650827|gb|EDV48082 1| GG10180 [Drosophila erecta] 648
TKRQRTSYTRYQTLELEKEFHFNRYLTRRRRIEIAHALCLTERQIKIWFQNRRMKWKKEH
>gi|194899141|ref|XP_001979121.1| [Drosophila erecta] gi|194899141|ref|XP_001979121.1| ;E = 7.3e-43 pos:366 to 425 ; GG13676 [Drosophila erecta] gi|190650824|gb|EDV48079 1| GG13676 [Drosophila erecta] 649
PKRQRTAYTRHQILELEKEFHYNRYLTRRRRIEIAHTLVLSERQIKIWFQNRRMKWKKDN
>gi|194742544|ref|XP_001953761.1| [Drosophila ananassae] gi|194742544|ref|XP_001953761.1| ;E = 1.6e-41 pos:296 to 355 ; GF17924 [Drosophila ananassae] gi|190626798|gb|EDV42322 1| GF17924 [Drosophila ananassae] 650
RRRGRQTYTRYQTLELEKEFHTNHYLTRRRRIEMAHALCLTERQIKIWFQNRRMKLKKEI
>gi|194742540|ref|XP_001953759.1| [Drosophila ananassae] gi|194742540|ref|XP_001953759.1| ;E = 8.7e-43 pos:400 to 459 ; GF17922 [Drosophila ananassae] gi|190626796|gb|EDV42320 1| GF17922 [Drosophila ananassae] 651
RRRGRQTYTRFQTLELEKEFHFNHYLTRRRRIEIAHALCLTERQIKIWFQNRRMKLKKEL
>gi|194742024|ref|XP_001953507.1| [Drosophila ananassae] gi|194742024|ref|XP_001953507.1| ;E = 7.3e-43 pos:367 to 426 ; GF17792 [Drosophila ananassae] gi|190626544|gb|EDV42068 1| GF17792 [Drosophila ananassae] 652
PKRQRTAYTRHQILELEKEFHYNRYLTRRRRIEIAHTLVLSERQIKIWFQNRRMKWKKDN
>gi|194742014|ref|XP_001953504.1| [Drosophila ananassae] gi|194742014|ref|XP_001953504.1| ;E = 2.2e-43 pos:323 to 382 ; GF17790 [Drosophila ananassae] gi|190626541|gb|EDV42065 1| GF17790 [Drosophila ananassae] 653
TKRQRTSYTRYQTLELEKEFHFNRYLTRRRRIEIAHALCLTERQIKIWFQNRRMKWKKEH
>gi|194742012|ref|XP_001953503.1| [Drosophila ananassae] gi|194742012|ref|XP_001953503.1| ;E = 3.2e-39 pos:266 to 325 ; GF17190 [Drosophila ananassae] gi|190626540|gb|EDV42064 1| GF17190 [Drosophila ananassae] 654
SKRTRQTYTRYQTLELEKEFHFNRYITRRRRIDIANALSLSERQIKIWFQNRRMKSKKDR
>gi|194742008|ref|XP_001953501.1| [Drosophila ananassae] gi|194742008|ref|XP_001953501.1| ;E = 1.8e-43 pos:297 to 356 ; GF17789 [Drosophila ananassae] gi|190626538|gb|EDV42062 1| GF17789 [Drosophila ananassae] 655
RKRGRQTYTRYQTLELEKEFHFNRYLTRRRRIEIAHALCLTERQIKIWFQNRRMKWKKEN
>gi|194676061|ref|XP_887495.3| [Bos taurus] gi|194676061|ref|XP_887495.3| ;E = 1.1e-41 pos:142 to 201 ; PREDICTED similar to Homeobox protein Hox B6 (Hox 2 2) (Homeobox protein MH 22A) isoform 3 [Bos taurus] 656
GKRSRTAYTRQQVLELEKEFHYNRYLTRRRRVEIAHALCLSERQIKIWFQNRRMKWKKDH
>gi|194676059|ref|XP_001788285.1| [Bos taurus] gi|194676059|ref|XP_001788285.1| ;E = 1.8e-39 pos:29 to 88 ; PREDICTED similar to homeobox B8 [Bos taurus] 657
RRRGRQTYSRYQTLELEKEFLFNPYLTRKRRIEVSHALGLTERQVKIWFQNRRMKWKKEN
>gi|194667045|ref|XP_001789934.1| [Bos taurus] gi|194667045|ref|XP_001789934.1| ;E = 1.1e-42 pos:155 to 214 ; PREDICTED similar to Homeobox protein Hox C5 (Hox 3 4) (Hox 6 2) [Bos taurus] 658
GKRSRTSYTRYQTLELEKEFHFNRYLTRRRRIEIANNLCLNERQIKIWFQNRRMKWKKDS
>gi|194666360|ref|XP_001789476.1| [Bos taurus] gi|194666360|ref|XP_001789476.1| ;E = 1.6e-43 pos:214 to 273 ; PREDICTED homeobox A4 [Bos taurus] 659
PKRSRTAYTRQQVLELEKEFHFNRYLTRRRRIEIAHTLCLSERQVKIWFQNRRMKWKKDH
>gi|194666358|ref|XP_872865.2| [Bos taurus] gi|194666358|ref|XP_872865.2| ;E = 1.6e-43 pos:130 to 189 ; PREDICTED similar to homeobox A7 (predicted) [Bos taurus] 660
RKRGRQTYTRYQTLELEKEFHFNRYLTRRRRIEIAHALCLTERQIKIWFQNRRMKWKKEH
>gi|194222336|ref|XP_001917520.1| [Equus caballus] gi|194222336|ref|XP_001917520.1| ;E = 2.4e-43 pos:501 to 560 ; PREDICTED similar to Homeobox D9 [Equus caballus] 661
PKRSRTAYTRQQVLELEKEFHFNRYLTRRRRIEIAHTLCLSERQIKIWFQNRRMKWKKDH
>gi|194217070|ref|XP_001918206.1| [Equus caballus] gi|194217070|ref|XP_001918206.1| ;E = 4.4e-43 pos:137 to 196 ; PREDICTED similar to homeodomain containing transcription factor [Equus caballus] 662
RKRGRQTYTRYQTLELEKEFHYNRYLTRRRRIEIAHALCLTERQIKIWFQNRRMKWKKEN
>gi|194212079|ref|XP_001916880.1| [Equus caballus] gi|194212079|ref|XP_001916880.1| ;E = 4.9e-43 pos:161 to 220 ; PREDICTED similar to homeobox C4 [Equus caballus] 663
PKRSRTAYTRQQVLELEKEFHYNRYLTRRRRIEIAHSLCLSERQIKIWFQNRRMKWKKDH
>gi|194043948|ref|XP_001925052.1| [Sus scrofa] gi|194043948|ref|XP_001925052.1| ;E = 2.4e-43 pos:1538 to 1597 ; PREDICTED similar to homeobox D3 [Sus scrofa] 664
PKRSRTAYTRQQVLELEKEFHFNRYLTRRRRIEIAHTLCLSERQIKIWFQNRRMKWKKDH
>gi|194037370|ref|XP_001925163.1| [Sus scrofa] gi|194037370|ref|XP_001925163.1| ;E = 4.9e-43 pos:152 to 211 ; PREDICTED similar to homeo box C4 (mapped) [Sus scrofa] 665
PKRSRTAYTRQQVLELEKEFHYNRYLTRRRRIEIAHSLCLSERQIKIWFQNRRMKWKKDH
>gi|193958|gb|AAA16440.1| [Mus musculus] gi|193958|gb|AAA16440.1| ;E = 1.6e-43 pos:1 to 60 ; Hox 1 4 666
PKRSRTAYTRQQVLELEKEFHFNRYLTRRRRIEIAHTLCLSERQVKIWFQNRRMKWKKDH
>gi|193954|gb|AAA37852.1| [Mus musculus] gi|193954|gb|AAA37852.1| ;E = 2.8e-39 pos:4 to 63 ; homeobox protein 667
RRRGRQTYSRFQTLELEKEFLFNPYLTRKRRIEVSHTLALTERQVKIWFQNRRMKWKKEN
>gi|193952|gb|AAA20072.1| [Mus musculus] gi|193952|gb|AAA20072.1| ;E = 2.4e-43 pos:150 to 209 ; homeobox protein 668
PKRSRTAYTRQQVLELEKEFHFNRYLTRRRRIEIAHTLCLSERQIKIWFQNRRMKWKKDH
>gi|193935|gb|AAA37845.1| [Mus musculus] gi|193935|gb|AAA37845.1| ;E = 5.4e-43 pos:32 to 91 ; homeobox mh22b related protein 669
RKRGRQTYTRYQTLELEKEFHYNRYLTRRRRIEIAHTLCLTERQIKIWFQNRRMKWKKEN
>gi|193926|gb|AAA37841.1| [Mus musculus] gi|193926|gb|AAA37841.1| ;E = 1.6e-43 pos:10 to 69 ; homeobox protein 670
PKRSRTAYTRQQVLELEKEFHFNRYLTRRRRIEIAHTLCLSERQVKIWFQNRRMKWKKDH
>gi|193905|gb|AAA37832.1| [Mus musculus] gi|193905|gb|AAA37832.1| ;E = 2.6e-42 pos:9 to 68 ; Hox 3 3 protein 671
RRRGRQIYSRYQTLELEKEFHFNRYLTRRRRIEIANALCLTERQIKIWFQNRRMKWKKES
>gi|193903|gb|AAA37831.1| [Mus musculus] gi|193903|gb|AAA37831.1| ;E = 3e-40 pos:1 to 59 ; MH 3 developmental protein 672
PERSRTAYTRQQVLELEKEFHFNRYLTRRRIEIAHTLCLSERQVKIWFQNRRMKWKKDH
>gi|193888|gb|AAA37822.1| [Mus musculus] gi|193888|gb|AAA37822.1| ;E = 6.3e-38 pos:8 to 67 ; homeo peptide 673
SKRGRTAYTRPQLVELEKEFHFNRYLMRPRRVEMANLLNLTERQIKIWFQNRRMKYKKDQ
>gi|193643361|ref|XP_001944629.1| [Acyrthosiphon pisum] gi|193643361|ref|XP_001944629.1| ;E = 8.7e-43 pos:214 to 273 ; PREDICTED similar to abdominal AII [Acyrthosiphon pisum] 674
RRRGRQTYTRFQTLELEKEFHFNHYLTRRRRIEIAHALCLTERQIKIWFQNRRMKLKKEL
>gi|193620095|ref|XP_001947187.1| [Acyrthosiphon pisum] gi|193620095|ref|XP_001947187.1| ;E = 1.8e-43 pos:308 to 367 ; PREDICTED similar to Antp [Acyrthosiphon pisum] 675
RKRGRQTYTRYQTLELEKEFHFNRYLTRRRRIEIAHALCLTERQIKIWFQNRRMKWKKEN
>gi|19070094|emb|CAD24794.1| [Oscheius tipulae] gi|19070094|emb|CAD24794.1| ;E = 1.5e-40 pos:99 to 158 ; HOM C transcription factor [Oscheius tipulae] 676
EKRQRTAYTRVQVLELEKEFHFNKYLTRKRRLEIAHALTLTERQVKIWFQNRRMKHKKEN
>gi|19070093|emb|CAD24770.1| [Oscheius tipulae] gi|19070093|emb|CAD24770.1| ;E = 1.5e-40 pos:98 to 157 ; HOM C transcription factor [Oscheius tipulae] 677
EKRQRTAYTRVQVLELEKEFHFNKYLTRKRRLEIAHALTLTERQVKIWFQNRRMKHKKEN
>gi|190576600|gb|ACE79088.1| [Sorex araneus] gi|190576600|gb|ACE79088.1| ;E = 2.1e-43 pos:393 to 452 ; homeobox A5 (predicted) [Sorex araneus] 678
GKRARTAYTRYQTLELEKEFHFNRYLTRRRRIEIAHALCLSERQIKIWFQNRRMKWKKDN
>gi|190576599|gb|ACE79087.1| [Sorex araneus] gi|190576599|gb|ACE79087.1| ;E = 1.3e-43 pos:197 to 256 ; homeobox A4 (predicted) [Sorex araneus] 679
PKRSRTAYTRQQVLELEKEFHFNRYLTRRRRIEIAHALCLSERQVKIWFQNRRMKWKKDH
>gi|190339031|gb|AAI63163.1| [Danio rerio] gi|190339031|gb|AAI63163.1| ;E = 1.6e-41 pos:136 to 195 ; Hoxc6b protein [Danio rerio] 680
RRRGRQIYSRYQTLELEKEFHYNRYLTRRRRIEIANTLCLSERQIKIWFQNRRMKWKKES
>gi|190337699|gb|AAI63205.1| [Danio rerio] gi|190337699|gb|AAI63205.1| ;E = 1.1e-42 pos:166 to 225 ; Hoxc5a protein [Danio rerio] 681
GKRSRTSYTRYQTLELEKEFHFNRYLTRRRRIEIANNLCLNERQIKIWFQNRRMKWKKDS
>gi|189536183|ref|XP_001923826.1| [Danio rerio] gi|189536183|ref|XP_001923826.1| ;E = 4.3e-42 pos:372 to 431 ; PREDICTED similar to Homeobox protein Hox C9a (Hox C9) [Danio rerio] 682
RRRGRQIYSRYQTLELEKEFHFNRYLTRRRRIEIANALCLTERQIKIWFQNRRMKWKKET
>gi|189217644|ref|NP_001121270.1| [Xenopus laevis] gi|189217644|ref|NP_001121270.1| ;E = 1.6e-39 pos:149 to 208 ; hypothetical protein LOC100158353 [Xenopus laevis] gi|115528658|gb|AAI24878 1| LOC100158353 protein [Xenopus laevis] 683
RRSGRQTYSRYQTLELEKEFLFNPYLTRKRRIEVSHALGLTERQVKIWFQNRRMKWKKEN
>gi|18858861|ref|NP_570113.1| [Danio rerio] gi|18858861|ref|NP_570113.1| ;E = 5e-41 pos:166 to 225 ; homeo box D4a [Danio rerio] gi|2661827|emb|CAA74883 1| Hoxd4 protein [Danio rerio] 684
PKRSRTAYTRQQVLELEKEFHFNRYLTRRRRIESAHTLSLSERQIKIWFQNRRMKWKKDH
>gi|18858853|ref|NP_571605.1| [Danio rerio] gi|18858853|ref|NP_571605.1| ;E = 1.6e-41 pos:135 to 194 ; homeo box C6b [Danio rerio] gi|60392445|sp|Q9PWM5 1|HXC6B_DANRE RecName Full Homeobox protein Hox C6b gi|4322100|gb|AAD15959 1| homeobox protein [Danio rerio] 685
RRRGRQIYSRYQTLELEKEFHYNRYLTRRRRIEIANTLCLSERQIKIWFQNRRMKWKKES
>gi|18858851|ref|NP_571198.1| [Danio rerio] gi|18858851|ref|NP_571198.1| ;E = 4.3e-42 pos:142 to 201 ; homeo box C6a [Danio rerio] gi|60392438|sp|P15862 2|HXC6A_DANRE RecName Full Homeobox protein Hox C6a Short Hox C6 AltName Full Zf 61 gi|4322098|gb|AAD15958 1| homeobox protein [Danio rerio] 686
RRRGRQIYSRYQTLELEKEFHFNRYLTRRRRIEIANALCLTERQIKIWFQNRRMKWKKET
>gi|18858849|ref|NP_571219.1| [Danio rerio] gi|18858849|ref|NP_571219.1| ;E = 1.1e-42 pos:165 to 224 ; homeo box C5a [Danio rerio] gi|1708356|sp|P09074 2|HXC5A_DANRE RecName Full Homeobox protein Hox C5a Short Hox C5 AltName Full Hox 3 4 AltName Full Zf 25 gi|414105|emb|CAA48399 1| homeobox 3 4 protein [Danio rerio] 687
GKRSRTSYTRYQTLELEKEFHFNRYLTRRRRIEIANNLCLNERQIKIWFQNRRMKWKKDS
>gi|18858847|ref|NP_571197.1| [Danio rerio] gi|18858847|ref|NP_571197.1| ;E = 3e-42 pos:154 to 213 ; homeo box C4a [Danio rerio] gi|60392444|sp|Q9PWM3 1|HXC4A_DANRE RecName Full Homeobox protein Hox C4a Short Hox C4 gi|4322096|gb|AAD15957 1| homeobox protein [Danio rerio] gi|62531038|gb|AAH92923 1| Homeo box C4a [Danio rerio] gi|123295377|emb|CAM16415 1| homeo box C4a [Danio rerio] gi|182890522|gb|AAI64612 1| Hoxc4a protein [Danio rerio] 688
PKRSRTAYTRQQVLELEKEFHYNRYLTRRRRIEIAHSLVLSERQIKIWFQNRRMKWKKDH
>gi|18858839|ref|NP_571194.1| [Danio rerio] gi|18858839|ref|NP_571194.1| ;E = 9.2e-44 pos:150 to 209 ; homeo box B6a [Danio rerio] gi|123250|sp|P15861 1|HXB6A_DANRE RecName Full Homeobox protein Hox B6a Short Hox B6 AltName Full Zf 22 gi|62536|emb|CAA48319 1| homeodomain protein [Danio rerio] gi|313688|emb|CAA35171 1| Hox 2 2 [Danio rerio] 689
GRRGRQTYTRYQTLELEKEFHFNRYLTRRRRIEIAHALCLTERQIKIWFQNRRMKWKKEN
>gi|18858835|ref|NP_571193.1| [Danio rerio] gi|18858835|ref|NP_571193.1| ;E = 2.6e-42 pos:151 to 210 ; homeo box B4a [Danio rerio] gi|60392407|sp|P22574 3|HXB4A_DANRE RecName Full Homeobox protein Hox B4a Short Hox B4 AltName Full Zf 13 gi|4322072|gb|AAD15945 1| homeobox protein [Danio rerio] gi|190337053|gb|AAI62840 1| Homeo box B4a [Danio rerio] gi|190337059|gb|AAI62844 1| Homeo box B4a [Danio rerio] 690
PKRSRTAYTRQQVLELEKEFHYNRYLTRRRRVEIAHTLCLSERQIKIWFQNRRMKWKKDH
>gi|188504142|gb|ACD56189.1| [Drosophila simulans] gi|188504142|gb|ACD56189.1| ;E = 3.2e-39 pos:257 to 316 ; FTZ [Drosophila simulans] 691
SKRTRQTYTRYQTLELEKEFHFNRYITRRRRIDIANALSLSERQIKIWFQNRRMKSKKDR
>gi|188504140|gb|ACD56188.1| [Drosophila simulans] gi|188504140|gb|ACD56188.1| ;E = 3.2e-39 pos:257 to 316 ; FTZ [Drosophila simulans] 692
SKRTRQTYTRYQTLELEKEFHFNRYITRRRRIDIANALSLSERQIKIWFQNRRMKSKKDR
>gi|188504136|gb|ACD56186.1| [Drosophila simulans] gi|188504136|gb|ACD56186.1| ;E = 3.2e-39 pos:257 to 316 ; FTZ [Drosophila simulans] gi|188504138|gb|ACD56187 1| FTZ [Drosophila simulans] 693
SKRTRQTYTRYQTLELEKEFHFNRYITRRRRIDIANALSLSERQIKIWFQNRRMKSKKDR
>gi|187956227|gb|AAI50665.1| [Mus musculus] gi|187956227|gb|AAI50665.1| ;E = 4.9e-43 pos:156 to 215 ; Homeo box C4 [Mus musculus] gi|219841914|gb|AAI44779 1| Hoxc4 protein [Mus musculus] 694
PKRSRTAYTRQQVLELEKEFHYNRYLTRRRRIEIAHSLCLSERQIKIWFQNRRMKWKKDH
>gi|187608357|ref|NP_001119917.1| [Danio rerio] gi|187608357|ref|NP_001119917.1| ;E = 2.4e-43 pos:166 to 225 ; hypothetical protein LOC791748 [Danio rerio] gi|169154434|emb|CAQ15517 1| homeo box D4a [Danio rerio] gi|190337184|gb|AAI62966 1| Homeo box D4a [Danio rerio] gi|190338908|gb|AAI62983 1| Homeo box D4a [Danio rerio] gi|190339776|gb|AAI63059 1| Hoxd4a protein [Danio rerio] 695
PKRSRTAYTRQQVLELEKEFHFNRYLTRRRRIEIAHTLCLSERQIKIWFQNRRMKWKKDH
>gi|187438556|gb|ACD10794.1| [Bombyx mori] gi|187438556|gb|ACD10794.1| ;E = 8.7e-43 pos:227 to 286 ; abdominal A [Bombyx mori] 696
RRRGRQTYTRFQTLELEKEFHFNHYLTRRRRIEIAHALCLTERQIKIWFQNRRMKLKKEL
>gi|184289|gb|AAA58664.1| [Homo sapiens] gi|184289|gb|AAA58664.1| ;E = 1.6e-43 pos:215 to 274 ; Hox 1 4 697
PKRSRTAYTRQQVLELEKEFHFNRYLTRRRRIEIAHTLCLSERQVKIWFQNRRMKWKKDH
>gi|184185536|gb|ACC68937.1| [Rhinolophus ferrumequinum] gi|184185536|gb|ACC68937.1| ;E = 1.6e-43 pos:130 to 189 ; homeobox protein Hox A7 (predicted) [Rhinolophus ferrumequinum] 698
RKRGRQTYTRYQTLELEKEFHFNRYLTRRRRIEIAHALCLTERQIKIWFQNRRMKWKKEH
>gi|184185535|gb|ACC68936.1| [Rhinolophus ferrumequinum] gi|184185535|gb|ACC68936.1| ;E = 3.2e-43 pos:155 to 214 ; homeobox A6 (predicted) [Rhinolophus ferrumequinum] 699
GRRGRQTYTRYQTLELEKEFHFNRYLTRRRRIEIANALCLTERQIKIWFQNRRMKWKKEN
>gi|18307792|gb|AAL67685.1|AF435786_1 [Artemia franciscana] gi|18307792|gb|AAL67685.1|AF435786_1 ;E = 2e-43 pos:269 to 328 ; antennapedia [Artemia franciscana] gi|109944938|dbj|BAE96997 1| Antennapedia [Artemia franciscana] gi|109944944|dbj|BAE97001 1| Antennapedia [Artemia franciscana] 700
RKRGRQTYTRFQTLELEKEFHFNRYLTRRRRIEIAHALCLTERQIKIWFQNRRMKWKKEN
>gi|18150505|gb|AAL61642.1|AF434666_1 [Petromyzon marinus] gi|18150505|gb|AAL61642.1|AF434666_1 ;E = 1.5e-42 pos:185 to 244 ; Hox4w [Petromyzon marinus] 701
LKRSRTAYTRQQVLELEKEFHFNRYLTRRRRIEIAHALCLTERQIKIWFQNRRMKWKKDH
>gi|18079282|ref|NP_536748.1| [Drosophila melanogaster] gi|18079282|ref|NP_536748.1| ;E = 1.6e-41 pos:252 to 311 ; ultrabithorax isoform B [Drosophila melanogaster] gi|7300190|gb|AAF55356 1| ultrabithorax isoform B [Drosophila melanogaster] 702
RRRGRQTYTRYQTLELEKEFHTNHYLTRRRRIEMAHALCLTERQIKIWFQNRRMKLKKEI
>gi|18026218|gb|AAL25810.1| [Euprymna scolopes] gi|18026218|gb|AAL25810.1| ;E = 1.5e-37 pos:20 to 79 ; Lox4 homeodomain protein [Euprymna scolopes] 703
RRRGRQTYSRFQTLELEKEFQYNNYLTRKRRIEVAHALNLSERQVKIWFQNRRMKLKKEK
>gi|18026216|gb|AAL25809.1| [Euprymna scolopes] gi|18026216|gb|AAL25809.1| ;E = 1.8e-43 pos:20 to 79 ; antennapedia homeodomain protein [Euprymna scolopes] 704
RKRGRQTYTRYQTLELEKEFHFNRYLTRRRRIEIAHALCLTERQIKIWFQNRRMKWKKEN
>gi|18026214|gb|AAL25808.1| [Euprymna scolopes] gi|18026214|gb|AAL25808.1| ;E = 3.4e-41 pos:20 to 79 ; Lox5 homeodomain protein [Euprymna scolopes] 705
QKRTRQTYTRFQTLELEKEFHFNRYLTRRRRIEIAHSLGLSERQIKIWFQNRRMKWKKEN
>gi|18026212|gb|AAL25807.1| [Euprymna scolopes] gi|18026212|gb|AAL25807.1| ;E = 9e-42 pos:20 to 79 ; sec combs reduced protein [Euprymna scolopes] 706
SKRSRTSYTRHQTLELEKEFHYNKYLTRRRRIEIAHALNLTERQIKIWFQNRRMKWKKEH
>gi|17985969|ref|NP_536752.1| [Drosophila melanogaster] gi|17985969|ref|NP_536752.1| ;E = 1.6e-41 pos:295 to 354 ; ultrabithorax isoform A [Drosophila melanogaster] gi|48428932|sp|P83949 1|UBX_DROME RecName Full Homeotic protein ultrabithorax gi|48428933|sp|P83950 1|UBX_DROSI RecName Full Homeotic protein ultrabithorax gi|433477|emb|CAA53803 1| homeotic ultrabithorax protein [Drosophila melanogaster] gi|829190|emb|CAA29194 1| Ultrabithorax gene product [Drosophila melanogaster] gi|4323521|gb|AAD16402 1| Ultrabithorax [Drosophila simulans] gi|10726569|gb|AAF55355 2| ultrabithorax isoform A [Drosophila melanogaster] 707
RRRGRQTYTRYQTLELEKEFHTNHYLTRRRRIEMAHALCLTERQIKIWFQNRRMKLKKEI
>gi|17922001|gb|AAK06846.2| [Myrmica rubra] gi|17922001|gb|AAK06846.2| ;E = 8.7e-43 pos:268 to 327 ; abdominal A protein [Myrmica rubra] 708
RRRGRQTYTRFQTLELEKEFHFNHYLTRRRRIEIAHALCLTERQIKIWFQNRRMKLKKEL
>gi|1791005|gb|AAB41222.1| [Mus musculus] gi|1791005|gb|AAB41222.1| ;E = 2.4e-43 pos:152 to 211 ; homeodomain containing transcription factor [Mus musculus] gi|148695229|gb|EDL27176 1| homeobox D4 isoform CRA_a [Mus musculus] gi|148695230|gb|EDL27177 1| homeobox D4 isoform CRA_a [Mus musculus] gi|223460739|gb|AAI39208 1| Hoxd4 protein [Mus musculus] gi|223461092|gb|AAI39207 1| Hoxd4 protein [Mus musculus] 709
PKRSRTAYTRQQVLELEKEFHFNRYLTRRRRIEIAHTLCLSERQIKIWFQNRRMKWKKDH
>gi|1762582|gb|AAB39545.1| [Manduca sexta] gi|1762582|gb|AAB39545.1| ;E = 2.2e-39 pos:1 to 59 ; ANTP [Manduca sexta] 710
RKRGRQTYTRYQTLELEKEFHFNRYLTRRRRIEIAHLPLTERQIKIWFQNRRMKWKKEN
>gi|1762580|gb|AAB39544.1| [Manduca sexta] gi|1762580|gb|AAB39544.1| ;E = 1.6e-41 pos:5 to 64 ; UBX [Manduca sexta] 711
RRRGRQTYTRYQTLELEKEFHTNHYLTRRRRIEMAHALCLTERQIKIWFQNRRMKLKKEI
>gi|17554302|ref|NP_498695.1| [Caenorhabditis elegans] gi|17554302|ref|NP_498695.1| ;E = 4.5e-35 pos:117 to 176 ; Male ABnormal family member (mab 5) [Caenorhabditis elegans] gi|21264452|sp|P10038 3|MAB5_CAEEL RecName Full Homeobox protein mab 5 AltName Full Protein male abnormal 5 gi|9837168|gb|AAG00458 1|AF277990_1 MAB 5 [Caenorhabditis elegans] gi|15145280|gb|AAA27945 2| Male abnormal protein 5 [Caenorhabditis elegans] 712
SKRTRQTYSRSQTLELEKEFHYHKYLTRKRRQEISETLHLTERQVKIWFQNRRMKHKKEA
>gi|1754690|gb|AAB39356.1| [Tribolium castaneum] gi|1754690|gb|AAB39356.1| ;E = 2.7e-30 pos:233 to 283 ; homeotic complex [Tribolium castaneum] 713
PKRQRTAYTRHQILELEKEFHYNRYLTRRRRIEIAHTLVLSERQIKIWFQN
>gi|172355404|ref|NP_001116487.1| [Xenopus (Silurana) tropicalis] gi|172355404|ref|NP_001116487.1| ;E = 4.3e-40 pos:143 to 202 ; homeobox B4 [Xenopus (Silurana) tropicalis] gi|171846845|gb|AAI61550 1| Hoxb4 protein [Xenopus tropicalis] 714
AKRSRTAYTRQQVLELEKEFHYNRYLTRRRRVEIAHTLRLSERQIKIWFQNRRMKWKKDH
>gi|17223050|gb|AAL36902.1|AF434997_1 [Lithobius atkinsoni] gi|17223050|gb|AAL36902.1|AF434997_1 ;E = 2.2e-33 pos:1 to 51 ; deformed [Lithobius atkinsoni] 715
RQQILELEKEFHFNRYLTRRRRIEIAHSLCLSERQIKIWFQNRRMKWKKDN
>gi|172087584|ref|XP_001913334.1| [Oikopleura dioica] gi|172087584|ref|XP_001913334.1| ;E = 4.6e-41 pos:129 to 188 ; Hox4 1 [Oikopleura dioica] gi|48994254|gb|AAT47829 1| Hox4 1 [Oikopleura dioica] 716
NKRIRTAYTRHQTLELEKEFHFNRYLTRKRRIEIATTLQLSERQVKIWFQNRRMKWKKEH
>gi|17137784|ref|NP_477498.1| [Drosophila melanogaster] gi|17137784|ref|NP_477498.1| ;E = 3.2e-39 pos:254 to 313 ; fushi tarazu [Drosophila melanogaster] gi|25453437|sp|P02835 2|FTZ_DROME RecName Full Segmentation protein fushi tarazu gi|4389424|gb|AAD19794 1| segmentation gene [Drosophila melanogaster] gi|7298874|gb|AAF54081 1| fushi tarazu [Drosophila melanogaster] gi|66571204|gb|AAY51567 1| IP01266p [Drosophila melanogaster] gi|220943404|gb|ACL84245 1| ftz PA [synthetic construct] gi|220953312|gb|ACL89199 1| ftz PA [synthetic construct] 717
SKRTRQTYTRYQTLELEKEFHFNRYITRRRRIDIANALSLSERQIKIWFQNRRMKSKKDR
>gi|17137270|ref|NP_477201.1| [Drosophila melanogaster] gi|17137270|ref|NP_477201.1| ;E = 7.3e-43 pos:366 to 425 ; deformed [Drosophila melanogaster] gi|68067431|sp|P07548 2|DFD_DROME RecName Full Homeotic protein deformed gi|4389426|gb|AAD19796 1| homeodomain protein [Drosophila melanogaster] gi|23170614|gb|AAF54083 2| deformed [Drosophila melanogaster] 718
PKRQRTAYTRHQILELEKEFHYNRYLTRRRRIEIAHTLVLSERQIKIWFQNRRMKWKKDN
>gi|17136422|ref|NP_476693.1| [Drosophila melanogaster] gi|17136422|ref|NP_476693.1| ;E = 8.7e-43 pos:138 to 197 ; abdominal A isoform A [Drosophila melanogaster] gi|7523|emb|CAA38321 1| homeobox protein [Drosophila melanogaster] gi|969084|gb|AAA84406 1| ABD AI gi|7300194|gb|AAF55359 1| abdominal A isoform A [Drosophila melanogaster] gi|54650674|gb|AAV36916 1| RE04174p [Drosophila melanogaster] gi|220953476|gb|ACL89281 1| abd A PA [synthetic construct] 719
RRRGRQTYTRFQTLELEKEFHFNHYLTRRRRIEIAHALCLTERQIKIWFQNRRMKLKKEL
>gi|1708345|sp|P52949.1|HXA5_RAT [Rattus norvegicus] gi|1708345|sp|P52949.1|HXA5_RAT ;E = 2e-42 pos:174 to 233 ; RecName Full Homeobox protein Hox A5 AltName Full Hox 1 3 gi|204644|gb|AAA67844 1| hox1 3 protein 720
GKRARTCYTRYQTLELEKEFHFNRYLTRRRRIEIAHALCLSERQIKIWFQNRRMKWKKDK
>gi|1708344|sp|P50208.1|HXA5_AMBME [Ambystoma mexicanum] gi|1708344|sp|P50208.1|HXA5_AMBME ;E = 2.1e-43 pos:73 to 132 ; RecName Full Homeobox protein Hox A5 gi|746418|gb|AAA91634 1| homeobox protein [Ambystoma mexicanum] 721
GKRARTAYTRYQTLELEKEFHFNRYLTRRRRIEIAHALCLSERQIKIWFQNRRMKWKKDN
>gi|170649680|gb|ACB21265.1| [Callicebus moloch] gi|170649680|gb|ACB21265.1| ;E = 1.6e-43 pos:130 to 189 ; homeobox A7 (predicted) [Callicebus moloch] 722
RKRGRQTYTRYQTLELEKEFHFNRYLTRRRRIEIAHALCLTERQIKIWFQNRRMKWKKEH
>gi|170649679|gb|ACB21264.1| [Callicebus moloch] gi|170649679|gb|ACB21264.1| ;E = 3.2e-43 pos:155 to 214 ; homeobox A6 (predicted) [Callicebus moloch] 723
GRRGRQTYTRYQTLELEKEFHFNRYLTRRRRIEIANALCLTERQIKIWFQNRRMKWKKEN
>gi|170649677|gb|ACB21262.1| [Callicebus moloch] gi|170649677|gb|ACB21262.1| ;E = 1.6e-43 pos:219 to 278 ; homeobox A4 (predicted) [Callicebus moloch] 724
PKRSRTAYTRQQVLELEKEFHFNRYLTRRRRIEIAHTLCLSERQVKIWFQNRRMKWKKDH
>gi|170070071|ref|XP_001869455.1| [Culex quinquefasciatus] gi|170070071|ref|XP_001869455.1| ;E = 1.8e-43 pos:281 to 340 ; homeotic antennapedia protein [Culex quinquefasciatus] gi|167865904|gb|EDS29287 1| homeotic antennapedia protein [Culex quinquefasciatus] 725
RKRGRQTYTRYQTLELEKEFHFNRYLTRRRRIEIAHALCLTERQIKIWFQNRRMKWKKEN
>gi|170029613|ref|XP_001842686.1| [Culex quinquefasciatus] gi|170029613|ref|XP_001842686.1| ;E = 8.7e-43 pos:43 to 102 ; conserved hypothetical protein [Culex quinquefasciatus] gi|193806685|sp|B0W1V2 1|ABDA_CULQU RecName Full Homeobox protein abdominal A homolog gi|167864005|gb|EDS27388 1| conserved hypothetical protein [Culex quinquefasciatus] 726
RRRGRQTYTRFQTLELEKEFHFNHYLTRRRRIEIAHALCLTERQIKIWFQNRRMKLKKEL
>gi|170029603|ref|XP_001842681.1| [Culex quinquefasciatus] gi|170029603|ref|XP_001842681.1| ;E = 1.6e-41 pos:199 to 258 ; conserved hypothetical protein [Culex quinquefasciatus] gi|167864000|gb|EDS27383 1| conserved hypothetical protein [Culex quinquefasciatus] 727
RRRGRQTYTRYQTLELEKEFHTNHYLTRRRRIEMAHALCLTERQIKIWFQNRRMKLKKEI
>gi|170029597|ref|XP_001842678.1| [Culex quinquefasciatus] gi|170029597|ref|XP_001842678.1| ;E = 1.8e-43 pos:251 to 310 ; homeotic antennapedia protein [Culex quinquefasciatus] gi|167863997|gb|EDS27380 1| homeotic antennapedia protein [Culex quinquefasciatus] 728
RKRGRQTYTRYQTLELEKEFHFNRYLTRRRRIEIAHALCLTERQIKIWFQNRRMKWKKEN
>gi|170029595|ref|XP_001842677.1| [Culex quinquefasciatus] gi|170029595|ref|XP_001842677.1| ;E = 1.1e-35 pos:305 to 364 ; segmentation protein fushi tarazu [Culex quinquefasciatus] gi|167863996|gb|EDS27379 1| segmentation protein fushi tarazu [Culex quinquefasciatus] 729
SKRTRQSYSRQQTLVLEKEFHMNKYLTRRRRIEIANILKLSERQVKIWFQNRRMKAKKDQ
>gi|170029593|ref|XP_001842676.1| [Culex quinquefasciatus] gi|170029593|ref|XP_001842676.1| ;E = 2.2e-43 pos:283 to 342 ; homeotic antennapedia protein [Culex quinquefasciatus] gi|167863995|gb|EDS27378 1| homeotic antennapedia protein [Culex quinquefasciatus] 730
TKRQRTSYTRYQTLELEKEFHFNRYLTRRRRIEIAHALCLTERQIKIWFQNRRMKWKKEH
>gi|170029589|ref|XP_001842674.1| [Culex quinquefasciatus] gi|170029589|ref|XP_001842674.1| ;E = 7.3e-43 pos:26 to 85 ; homeotic deformed protein [Culex quinquefasciatus] gi|167863993|gb|EDS27376 1| homeotic deformed protein [Culex quinquefasciatus] 731
PKRQRTAYTRHQILELEKEFHYNRYLTRRRRIEIAHTLVLSERQIKIWFQNRRMKWKKDN
>gi|169259788|ref|NP_001108563.1| [Danio rerio] gi|169259788|ref|NP_001108563.1| ;E = 4.5e-43 pos:145 to 204 ; homeobox B7a [Danio rerio] gi|60392411|sp|Q8AWY9 1|HXB7A_DANRE RecName Full Homeobox protein Hox B7a Short Hox B7 gi|26984635|emb|CAD59112 1| SI dZ254O17 2 (homeo box protein B7a) [Danio rerio] gi|190338728|gb|AAI63357 1| Homeo box B7a [Danio rerio] gi|190339800|gb|AAI63361 1| Homeo box B7a [Danio rerio] 732
RKRGRQTYSRYQTLELEKEFHFNRYLSRRRRIEIAHALCLTERQIKIWFQNRRMKWKKEN
>gi|167427229|gb|ABZ80210.1| [Callithrix jacchus] gi|167427229|gb|ABZ80210.1| ;E = 1.6e-43 pos:130 to 189 ; homeobox A7 (predicted) [Callithrix jacchus] 733
RKRGRQTYTRYQTLELEKEFHFNRYLTRRRRIEIAHALCLTERQIKIWFQNRRMKWKKEH
>gi|167427227|gb|ABZ80208.1| [Callithrix jacchus] gi|167427227|gb|ABZ80208.1| ;E = 1.6e-43 pos:217 to 276 ; homeobox A4 (predicted) [Callithrix jacchus] 734
PKRSRTAYTRQQVLELEKEFHFNRYLTRRRRIEIAHTLCLSERQVKIWFQNRRMKWKKDH
>gi|167013293|pdb|2R5Y|A [Drosophila melanogaster] gi|167013293|pdb|2R5Y|A ;E = 1.5e-42 pos:28 to 87 ; Chain A Structure Of ScrEXD COMPLEX BOUND TO A CONSENSUS HOX Exd Site gi|167013297|pdb|2R5Z|A Chain A Structure Of ScrEXD COMPLEX BOUND TO A DNA SEQUENCE Derived From The Fkh Gene 735
TKRQRTSYTRYQTLELEKEFHFNRYLTRRRRIEIAHALSLTERQIKIWFQNRRMKWKKEH
>gi|166429526|ref|NP_001107632.1| [Bombyx mori] gi|166429526|ref|NP_001107632.1| ;E = 1.6e-41 pos:160 to 219 ; ultrabithorax [Bombyx mori] gi|164682496|gb|ABY66345 1| homeobox protein [Bombyx mori] 736
RRRGRQTYTRYQTLELEKEFHTNHYLTRRRRIEMAHALCLTERQIKIWFQNRRMKLKKEI
>gi|166429524|ref|NP_001107631.1| [Bombyx mori] gi|166429524|ref|NP_001107631.1| ;E = 8.7e-43 pos:222 to 281 ; abdominal A [Bombyx mori] gi|164682498|gb|ABY66346 1| homeobox protein [Bombyx mori] gi|225637156|dbj|BAH30153 1| abdominal A [Bombyx mori] 737
RRRGRQTYTRFQTLELEKEFHFNHYLTRRRRIEIAHALCLTERQIKIWFQNRRMKLKKEL
>gi|165873675|gb|ABY67962.1| [Capitella sp. I Grassle & Grassle, 1976] gi|165873675|gb|ABY67962.1| ;E = 1.8e-43 pos:28 to 87 ; antennapedia hox protein [Capitella sp I Grassle Grassle 1976] 738
RKRGRQTYTRYQTLELEKEFHFNRYLTRRRRIEIAHALCLTERQIKIWFQNRRMKWKKEN
>gi|165873667|gb|ABY67958.1| [Capitella sp. I Grassle & Grassle, 1976] gi|165873667|gb|ABY67958.1| ;E = 3.2e-40 pos:163 to 222 ; lox4 hox protein [Capitella sp I Grassle Grassle 1976] 739
RRRGRQTYSRYQTLELEKEFQFNHYLTRKRRIEIAHALCLTERQIKIWFQNRRMKLKKER
>gi|165873665|gb|ABY67957.1| [Capitella sp. I Grassle & Grassle, 1976] gi|165873665|gb|ABY67957.1| ;E = 1.5e-40 pos:180 to 239 ; lox5 hox protein [Capitella sp I Grassle Grassle 1976] 740
QKRTRQTYTRYQTLELEKEFHYNRYLTRRRRIEIAHALQLTERQIKIWFQNRRMKYKKEN
>gi|165873663|gb|ABY67956.1| [Capitella sp. I Grassle & Grassle, 1976] gi|165873663|gb|ABY67956.1| ;E = 5.3e-42 pos:104 to 163 ; sex combs reduced hox protein [Capitella sp I Grassle Grassle 1976] 741
NKRTRTSYTRHQTLELEKEFHFNRYLTRRRRIEIAHSLNLTERQIKIWFQNRRMKWKKEH
>gi|165873661|gb|ABY67955.1| [Capitella sp. I Grassle & Grassle, 1976] gi|165873661|gb|ABY67955.1| ;E = 9e-43 pos:74 to 133 ; deformed hox protein [Capitella sp I Grassle Grassle 1976] 742
SKRTRTAYTRHQILELEKEFHFNRYLTRRRRIEIAHTLCLSERQIKIWFQNRRMKWKKEH
>gi|16508129|gb|AAL17914.1| [Petromyzon marinus] gi|16508129|gb|AAL17914.1| ;E = 4.8e-40 pos:294 to 353 ; homeobox protein hox4x [Petromyzon marinus] 743
LNGARTAYTRHQALELEKEFHFNRYLTRRRRVEVANALCLSERQIKIWFQNRRMKWKKDH
>gi|164682500|gb|ABY66347.1| [Bombyx mori] gi|164682500|gb|ABY66347.1| ;E = 8.7e-43 pos:218 to 277 ; homeobox protein [Bombyx mori] 744
RRRGRQTYTRFQTLELEKEFHFNHYLTRRRRIEIAHALCLTERQIKIWFQNRRMKLKKEL
>gi|164682494|gb|ABY66344.1| [Bombyx mori] gi|164682494|gb|ABY66344.1| ;E = 1.6e-41 pos:160 to 219 ; homeobox protein [Bombyx mori] 745
RRRGRQTYTRYQTLELEKEFHTNHYLTRRRRIEMAHALCLTERQIKIWFQNRRMKLKKEI
>gi|1644431|gb|AAB17576.1| [Polycelis nigra] gi|1644431|gb|AAB17576.1| ;E = 8.1e-40 pos:6 to 65 ; homeodomain protein [Polycelis nigra] 746
KRRGRQTYSRHQTLELEKEFQFNHYLTRRRRIEIAHNLCLSERQIKIWFQNRRMKLKKER
>gi|164430223|gb|ABY55439.1| [Drosophila mauritiana] gi|164430223|gb|ABY55439.1| ;E = 3.2e-39 pos:257 to 316 ; ftz [Drosophila mauritiana] 747
SKRTRQTYTRYQTLELEKEFHFNRYITRRRRIDIANALSLSERQIKIWFQNRRMKSKKDR
>gi|164430219|gb|ABY55437.1| [Drosophila mauritiana] gi|164430219|gb|ABY55437.1| ;E = 3.2e-39 pos:257 to 316 ; ftz [Drosophila mauritiana] gi|164430221|gb|ABY55438 1| ftz [Drosophila mauritiana] 748
SKRTRQTYTRYQTLELEKEFHFNRYITRRRRIDIANALSLSERQIKIWFQNRRMKSKKDR
>gi|164430217|gb|ABY55436.1| [Drosophila mauritiana] gi|164430217|gb|ABY55436.1| ;E = 3.2e-39 pos:256 to 315 ; ftz [Drosophila mauritiana] 749
SKRTRQTYTRYQTLELEKEFHFNRYITRRRRIDIANALSLSERQIKIWFQNRRMKSKKDR
>gi|164430215|gb|ABY55435.1| [Drosophila mauritiana] gi|164430215|gb|ABY55435.1| ;E = 3.2e-39 pos:256 to 315 ; ftz [Drosophila mauritiana] 750
SKRTRQTYTRYQTLELEKEFHFNRYITRRRRIDIANALSLSERQIKIWFQNRRMKSKKDR
>gi|160904218|gb|ABX52202.1| [Papio anubis] gi|160904218|gb|ABX52202.1| ;E = 1.6e-43 pos:215 to 274 ; homeobox A4 (predicted) [Papio anubis] 751
PKRSRTAYTRQQVLELEKEFHFNRYLTRRRRIEIAHTLCLSERQVKIWFQNRRMKWKKDH
>gi|160421815|gb|ABX39492.1| [Branchiostoma floridae] gi|160421815|gb|ABX39492.1| ;E = 1.3e-41 pos:127 to 186 ; AmphiHox8 [Branchiostoma floridae] 752
RRRGRQTYSRYQTLELEKEFHFNKYLTRRRRIEIAHALGLTERQIKIWFQNRRMKLKKEA
>gi|160421814|gb|ABX39491.1| [Branchiostoma floridae] gi|160421814|gb|ABX39491.1| ;E = 2.3e-43 pos:158 to 217 ; AmphiHox7 [Branchiostoma floridae] 753
RKRGRQTYTRYQTLELEKEFHFNKYLTRRRRIEIAHALCLTERQIKIWFQNRRMKWKKEN
>gi|160358780|ref|NP_032294.2| [Mus musculus] gi|160358780|ref|NP_032294.2| ;E = 2.1e-43 pos:194 to 253 ; homeo box B5 [Mus musculus] gi|62656894|ref|XP_573183 1| PREDICTED similar to Homeobox protein Hox B5 (Hox 2 1) (MU 1) (H24 1) [Rattus norvegicus] gi|109491723|ref|XP_001081293 1| PREDICTED similar to Homeobox protein Hox B5 (Hox 2 1) (MU 1) (H24 1) [Rattus norvegicus] gi|114152820|sp|P09079 3|HXB5_MOUSE RecName Full Homeobox protein Hox B5 AltName Full Hox 2 1 AltName Full MU 1 AltName Full H24 1 gi|73695287|gb|AAI03608 1| Homeo box B5 [Mus musculus] gi|73695374|gb|AAI03597 1| Homeo box B5 [Mus musculus] gi|73695450|gb|AAI03596 1| Homeo box B5 [Mus musculus] gi|73695452|gb|AAI03605 1| Homeo box B5 [Mus musculus] gi|74225740|dbj|BAE21695 1| unnamed protein product [Mus musculus] gi|123255596|emb|CAM27144 1| homeo box B5 [Mus musculus] gi|148684080|gb|EDL16027 1| homeobox B5 [Mus musculus] gi|149053984|gb|EDM05801 1| similar to homeotic protein Hox B5 mouse (predicted) [Rattus norvegicus] 754
GKRARTAYTRYQTLELEKEFHFNRYLTRRRRIEIAHALCLSERQIKIWFQNRRMKWKKDN
>gi|15929847|gb|AAH15345.1| [Homo sapiens] gi|15929847|gb|AAH15345.1| ;E = 5.4e-43 pos:137 to 196 ; Homeobox B7 [Homo sapiens] gi|60816679|gb|AAX36392 1| homeobox B7 [synthetic construct] gi|61358381|gb|AAX41558 1| homeobox B7 [synthetic construct] gi|61359764|gb|AAX41764 1| homeobox B7 [synthetic construct] gi|119615131|gb|EAW94725 1| homeobox B7 isoform CRA_a [Homo sapiens] 755
RKRGRQTYTRYQTLELEKEFHYNRYLTRRRRIEIAHTLCLTERQIKIWFQNRRMKWKKEN
>gi|159227|gb|AAA19914.1| [Hirudo medicinalis] gi|159227|gb|AAA19914.1| ;E = 3.4e-38 pos:276 to 335 ; Lox1 protein 756
NKRLRTSYSRQQTLELEKEFHFNRYLTKRRRVEIAQMLKLSERQIKIWFQNRRMKWKKEN
>gi|159163005|pdb|1SAN|A [Drosophila melanogaster] gi|159163005|pdb|1SAN|A ;E = 1.4e-37 pos:1 to 55 ; Chain A The Des(1 6)antennapedia Homeodomain Comparison Of The Nmr Solution Structure And The Dna Binding Affinity With The Intact Antennapedia Homeodomain 757
XTYTRYQTLELEKEFHFNRYLTRRRRIEIAHALSLTERQIKIWFQNRRMKWKKEN
>gi|159162421|pdb|1HOM|A [Drosophila melanogaster] gi|159162421|pdb|1HOM|A ;E = 1.8e-43 pos:2 to 61 ; Chain A Determination Of The Three Dimensional Structure Of The Antennapedia Homeodomain From Drosophila In Solution By 1h Nuclear Magnetic Resonance Spectroscopy 758
RKRGRQTYTRYQTLELEKEFHFNRYLTRRRRIEIAHALCLTERQIKIWFQNRRMKWKKEN
>gi|159162043|pdb|1AHD|P [Drosophila melanogaster] gi|159162043|pdb|1AHD|P ;E = 1.2e-42 pos:2 to 61 ; Chain P Determination Of The Nmr Solution Structure Of An Antennapedia Homeodomain Dna Complex gi|159164638|pdb|2HOA|A Chain A Structure Determination Of The Antp(C39 s) Homeodomain From Nuclear Magnetic Resonance Data In Solution Using A Novel Strategy For The Structure Calculation With The Programs Diana Caliba Habas And Glomsa 759
RKRGRQTYTRYQTLELEKEFHFNRYLTRRRRIEIAHALSLTERQIKIWFQNRRMKWKKEN
>gi|158775|gb|AAA29008.1| [Drosophila melanogaster] gi|158775|gb|AAA29008.1| ;E = 1.6e-41 pos:14 to 73 ; Ultrabithorax polypeptide ( putative) putative 760
RRRGRQTYTRYQTLELEKEFHTNHYLTRRRRIEMAHALCLTERQIKIWFQNRRMKLKKEI
>gi|158714012|gb|ABW79873.1| [Schmidtea mediterranea] gi|158714012|gb|ABW79873.1| ;E = 2e-37 pos:147 to 206 ; HoxD like protein [Schmidtea mediterranea] 761
YKRSRQAYSRQQTLELEKEFYYNQYLTRRRRIEIANSVCLSERQIKIWFQNRRMKYKKDA
>gi|158711670|ref|NP_001102703.2| [Rattus norvegicus] gi|158711670|ref|NP_001102703.2| ;E = 1.6e-43 pos:129 to 188 ; homeo box A7 [Rattus norvegicus] 762
RKRGRQTYTRYQTLELEKEFHFNRYLTRRRRIEIAHALCLTERQIKIWFQNRRMKWKKEH
>gi|158702338|gb|ABW77528.1| [Salmo salar] gi|158702338|gb|ABW77528.1| ;E = 1.6e-41 pos:157 to 216 ; homeobox protein HoxC4ab [Salmo salar] 763
SKRSRTAYTRQQVLELEKEFHYNRYLTRRRRIEIAHTLVLSERQIKIWFQNRRMKWKKDH
>gi|158702311|gb|ABW77507.1| [Salmo salar] gi|158702311|gb|ABW77507.1| ;E = 1.2e-43 pos:204 to 263 ; homeobox protein HoxB5bb [Salmo salar] 764
GKRARTAYTRYQTLELEKEFHFNRYLTRRRRIEIAHTLCLTERQIKIWFQNRRMKWKKDN
>gi|158702310|gb|ABW77506.1| [Salmo salar] gi|158702310|gb|ABW77506.1| ;E = 1.1e-42 pos:149 to 208 ; homeobox protein HoxB6bb [Salmo salar] 765
GRRGRQTYTRYQTLELEKEFHFNRYLTRRRRIEISHALCLTERQIKIWFQNRRMKWKKEN
>gi|158702291|gb|ABW77488.1| [Salmo salar] gi|158702291|gb|ABW77488.1| ;E = 1.2e-43 pos:204 to 263 ; homeobox protein HoxB5ba [Salmo salar] 766
GKRARTAYTRYQTLELEKEFHFNRYLTRRRRIEIAHTLCLTERQIKIWFQNRRMKWKKDN
>gi|158702290|gb|ABW77487.1| [Salmo salar] gi|158702290|gb|ABW77487.1| ;E = 1.1e-42 pos:146 to 205 ; homeobox protein HoxB6ba [Salmo salar] 767
GRRGRQTYTRYQTLELEKEFHFNRYLTRRRRIEISHALCLTERQIKIWFQNRRMKWKKEN
>gi|158702280|gb|ABW77478.1| [Salmo salar] gi|158702280|gb|ABW77478.1| ;E = 2.1e-43 pos:201 to 260 ; homeobox protien HoxB5ab [Salmo salar] 768
GKRARTAYTRYQTLELEKEFHFNRYLTRRRRIEIAHALCLSERQIKIWFQNRRMKWKKDN
>gi|158702268|gb|ABW77467.1| [Salmo salar] gi|158702268|gb|ABW77467.1| ;E = 2.1e-43 pos:201 to 260 ; homeobox protein HoxB5aa [Salmo salar] 769
GKRARTAYTRYQTLELEKEFHFNRYLTRRRRIEIAHALCLSERQIKIWFQNRRMKWKKDN
>gi|158702267|gb|ABW77466.1| [Salmo salar] gi|158702267|gb|ABW77466.1| ;E = 9.2e-44 pos:149 to 208 ; homeobox protein HoxB6aa [Salmo salar] gi|221220700|gb|ACM09011 1| Homeobox protein Hox B6a [Salmo salar] 770
GRRGRQTYTRYQTLELEKEFHFNRYLTRRRRIEIAHALCLTERQIKIWFQNRRMKWKKEN
>gi|158702265|gb|ABW77464.1| [Salmo salar] gi|158702265|gb|ABW77464.1| ;E = 1.8e-39 pos:145 to 204 ; homeobox protein HoxB8aa [Salmo salar] 771
RRRGRQTYSRYQTLELEKEFLFNPYLTRKRRIEVSHALGLTERQVKIWFQNRRMKWKKEN
>gi|158702240|gb|ABW77451.1| [Salmo salar] gi|158702240|gb|ABW77451.1| ;E = 2.1e-40 pos:127 to 186 ; homeobox protein HoxA7ab [Salmo salar] 772
RKRGRQTYPRYQTLELEKEFHFNRYLNRRRRVEIAHVLCLTERQIKIWFQNRRMKWKKDH
>gi|158702222|gb|ABW77442.1| [Salmo salar] gi|158702222|gb|ABW77442.1| ;E = 2.1e-43 pos:205 to 264 ; homeobox protein HoxA5aa [Salmo salar] 773
GKRARTAYTRYQTLELEKEFHFNRYLTRRRRIEIAHALCLSERQIKIWFQNRRMKWKKDN
>gi|158508520|ref|NP_034599.2| [Mus musculus] gi|158508520|ref|NP_034599.2| ;E = 2.4e-43 pos:152 to 211 ; homeo box D4 [Mus musculus] gi|114152826|sp|P10628 3|HXD4_MOUSE RecName Full Homeobox protein Hox D4 AltName Full Hox 4 2 AltName Full Hox 5 1 gi|74183224|dbj|BAE22547 1| unnamed protein product [Mus musculus] gi|123233101|emb|CAM20533 1| homeo box D4 [Mus musculus] 774
PKRSRTAYTRQQVLELEKEFHFNRYLTRRRRIEIAHTLCLSERQIKIWFQNRRMKWKKDH
>gi|158296358|ref|XP_001688962.1| [Anopheles gambiae str. PEST] gi|158296358|ref|XP_001688962.1| ;E = 7.3e-43 pos:348 to 407 ; AGAP004646 PA [Anopheles gambiae str PEST] gi|157015341|gb|EDO63636 1| AGAP004646 PA [Anopheles gambiae str PEST] 775
PKRQRTAYTRHQILELEKEFHYNRYLTRRRRIEIAHTLVLSERQIKIWFQNRRMKWKKDN
>gi|158290042|ref|XP_311627.4| [Anopheles gambiae str. PEST] gi|158290042|ref|XP_311627.4| ;E = 8.7e-43 pos:138 to 197 ; AGAP004662 PA [Anopheles gambiae str PEST] gi|74764409|sp|O76762 1|ABDA_ANOGA RecName Full Homeobox protein abdominal A homolog gi|3420838|gb|AAC31946 1| abdominal A homeotic protein [Anopheles gambiae] gi|157018341|gb|EAA07261 6| AGAP004662 PA [Anopheles gambiae str PEST] 776
RRRGRQTYTRFQTLELEKEFHFNHYLTRRRRIEIAHALCLTERQIKIWFQNRRMKLKKEL
>gi|158254738|dbj|BAF83342.1| [Homo sapiens] gi|158254738|dbj|BAF83342.1| ;E = 5.4e-43 pos:137 to 196 ; unnamed protein product [Homo sapiens] 777
RKRGRQTYTRYQTLELEKEFHYNRYLTRRRRIEIAHTLCLTERQIKIWFQNRRMKWKKEN
>gi|15825440|gb|AAL09697.1| [Tribolium castaneum] gi|15825440|gb|AAL09697.1| ;E = 2.2e-43 pos:176 to 235 ; cephalothorax [Tribolium castaneum] 778
TKRQRTSYTRYQTLELEKEFHFNRYLTRRRRIEIAHALCLTERQIKIWFQNRRMKWKKEH
>gi|158081778|ref|NP_001103354.1| [Rattus norvegicus] gi|158081778|ref|NP_001103354.1| ;E = 4.9e-43 pos:156 to 215 ; homeobox C4 [Rattus norvegicus] gi|149031888|gb|EDL86800 1| homeo box C4 (mapped) [Rattus norvegicus] 779
PKRSRTAYTRQQVLELEKEFHYNRYLTRRRRIEIAHSLCLSERQIKIWFQNRRMKWKKDH
>gi|158023|gb|AAA28737.1| [Drosophila virilis] gi|158023|gb|AAA28737.1| ;E = 1.8e-43 pos:1 to 60 ; homeobox protein [Drosophila virilis] 780
RKRGRQTYTRYQTLELEKEFHFNRYLTRRRRIEIAHALCLTERQIKIWFQNRRMKWKKEN
>gi|157831140|pdb|1FTZ|A [Drosophila melanogaster] gi|157831140|pdb|1FTZ|A ;E = 3.2e-39 pos:3 to 62 ; Chain A Nuclear Magnetic Resonance Solution Structure Of The Fushi Tarazu Homeodomain From Drosophila And Comparison With The Antennapedia Homeodomain 781
SKRTRQTYTRYQTLELEKEFHFNRYITRRRRIDIANALSLSERQIKIWFQNRRMKSKKDR
>gi|157816124|gb|ABV82080.1| [Salmo salar] gi|157816124|gb|ABV82080.1| ;E = 7.5e-39 pos:145 to 204 ; homeobox protein HoxC8aa2 [Salmo salar] 782
RRNGRQTYSRYQTLELEKEFLFNPYLTRKRRIEVSHALSLTERQVKIWFQNRRMKWKKEN
>gi|157816117|gb|ABV82077.1| [Salmo salar] gi|157816117|gb|ABV82077.1| ;E = 1.1e-37 pos:143 to 202 ; homeobox protein HoxB8ba [Salmo salar] 783
RRRGRQAYSRFQTLELEKEFLFNSYLTRKRKVEVSHALALTERQIKIWFQNRRMKWKKEN
>gi|157816015|gb|ABV82026.1| [Salmo salar] gi|157816015|gb|ABV82026.1| ;E = 1.4e-42 pos:146 to 205 ; homeobox protein HoxD4aa [Salmo salar] gi|158702368|gb|ABW77555 1| homeobox protein HoxD4aa [Salmo salar] 784
PKRSRTAYTRQQVLELEKEFHFNRYLTRRRRIEIAHTLVLSERQIKIWFQNRRMKWKKDH
>gi|157786818|ref|NP_001099355.1| [Rattus norvegicus] gi|157786818|ref|NP_001099355.1| ;E = 2.4e-43 pos:152 to 211 ; homeo box D4 [Rattus norvegicus] gi|149022292|gb|EDL79186 1| homeo box D4 (predicted) isoform CRA_a [Rattus norvegicus] gi|149022293|gb|EDL79187 1| homeo box D4 (predicted) isoform CRA_a [Rattus norvegicus] 785
PKRSRTAYTRQQVLELEKEFHFNRYLTRRRRIEIAHTLCLSERQIKIWFQNRRMKWKKDH
>gi|157776367|ref|XP_001666249.1| [Caenorhabditis briggsae AF16] gi|157776367|ref|XP_001666249.1| ;E = 4.5e-35 pos:80 to 139 ; hypothetical protein CBG00043 [Caenorhabditis briggsae AF16] gi|187039394|emb|CAP21576 1| Hypothetical protein CBG00043 [Caenorhabditis briggsae] 786
SKRTRQTYSRSQTLELEKEFHYHKYLTRKRRQEISETLHLTERQVKIWFQNRRMKHKKEA
>gi|157776343|ref|XP_001666237.1| [Caenorhabditis briggsae AF16] gi|157776343|ref|XP_001666237.1| ;E = 4.5e-35 pos:119 to 178 ; hypothetical protein CBG00029 [Caenorhabditis briggsae AF16] gi|9837166|gb|AAG00457 1|AF277989_1 MAB 5 [Caenorhabditis briggsae] gi|187039382|emb|CAP21564 1| C briggsae CBR MAB 5 protein [Caenorhabditis briggsae] 787
SKRTRQTYSRSQTLELEKEFHYHKYLTRKRRQEISETLHLTERQVKIWFQNRRMKHKKEA
>gi|157776263|ref|XP_001666197.1| [Caenorhabditis briggsae AF16] gi|157776263|ref|XP_001666197.1| ;E = 6.7e-38 pos:165 to 224 ; hypothetical protein CBG09167 [Caenorhabditis briggsae AF16] gi|9837164|gb|AAG00456 1|AF277988_1 LIN 39 [Caenorhabditis briggsae] gi|187032072|emb|CAP28841 1| C briggsae CBR LIN 39 protein [Caenorhabditis briggsae] 788
EKRQRTAYTRNQVLELEKEFHTHKYLTRKRRIEVAHSLMLTERQVKIWFQNRRMKHKKEN
>gi|1574930|gb|AAB09406.1| [Heliocidaris erythrogramma] gi|1574930|gb|AAB09406.1| ;E = 1e-42 pos:2 to 61 ; HEHBOX9 789
SKRSRTAYTRYQTLELEKEFHFNRYLTRRRRIEIAHALGLTERQIKIWFQNRRMKWKKEH
>gi|1574928|gb|AAB09405.1| [Heliocidaris erythrogramma] gi|1574928|gb|AAB09405.1| ;E = 9.1e-40 pos:8 to 67 ; HEHBOX6 790
RKRGRQTYTRAQTLELEKEFHYNRYLTRKRRIEIAQAVCLSERQIKIWFQNRRMKWKKER
>gi|1574924|gb|AAB09403.1| [Heliocidaris erythrogramma] gi|1574924|gb|AAB09403.1| ;E = 2.4e-38 pos:9 to 68 ; hox type homeodomain protein 791
RKRCRQTYTRYQTLELEKEFHFNRYLTRRRRIELSHLLGLTERQIKIWFQNRRMKYKKES
>gi|157278493|ref|NP_001098348.1| [Oryzias latipes] gi|157278493|ref|NP_001098348.1| ;E = 3.5e-42 pos:154 to 213 ; hoxc4a protein [Oryzias latipes] gi|21263751|sp|Q9PVS4 1|HXC4_ORYLA RecName Full Homeobox protein Hox C4 gi|6274504|dbj|BAA86238 1| HOXC4A [Oryzias latipes] 792
PKRSRTAYTRQQVLELEKEFHYNRYLTRRRRIEIAHTLVLSERQIKIWFQNRRMKWKKDH
>gi|157137587|ref|XP_001664020.1| [Aedes aegypti] gi|157137587|ref|XP_001664020.1| ;E = 8.7e-43 pos:30 to 89 ; hypothetical protein AaeL_AAEL013832 [Aedes aegypti] gi|108869675|gb|EAT33900 1| conserved hypothetical protein [Aedes aegypti] 793
RRRGRQTYTRFQTLELEKEFHFNHYLTRRRRIEIAHALCLTERQIKIWFQNRRMKLKKEL
>gi|157124733|ref|XP_001660498.1| [Aedes aegypti] gi|157124733|ref|XP_001660498.1| ;E = 7.3e-43 pos:177 to 236 ; homeotic deformed protein putative [Aedes aegypti] gi|108873902|gb|EAT38127 1| homeotic deformed protein putative [Aedes aegypti] 794
PKRQRTAYTRHQILELEKEFHYNRYLTRRRRIEIAHTLVLSERQIKIWFQNRRMKWKKDN
>gi|157124731|ref|XP_001660497.1| [Aedes aegypti] gi|157124731|ref|XP_001660497.1| ;E = 2.2e-43 pos:278 to 337 ; homeotic antennapedia protein putative [Aedes aegypti] gi|108873901|gb|EAT38126 1| homeotic antennapedia protein putative [Aedes aegypti] 795
TKRQRTSYTRYQTLELEKEFHFNRYLTRRRRIEIAHALCLTERQIKIWFQNRRMKWKKEH
>gi|157124729|ref|XP_001660496.1| [Aedes aegypti] gi|157124729|ref|XP_001660496.1| ;E = 1.8e-43 pos:245 to 304 ; homeotic antennapedia protein putative [Aedes aegypti] gi|108873900|gb|EAT38125 1| homeotic antennapedia protein putative [Aedes aegypti] 796
RKRGRQTYTRYQTLELEKEFHFNRYLTRRRRIEIAHALCLTERQIKIWFQNRRMKWKKEN
>gi|157124062|ref|XP_001660313.1| [Aedes aegypti] gi|157124062|ref|XP_001660313.1| ;E = 8.7e-43 pos:21 to 80 ; hypothetical protein AaeL_AAEL009742 [Aedes aegypti] gi|193806367|sp|P29552 2|ABDA_AEDAE RecName Full Homeobox protein abdominal A homolog gi|108874132|gb|EAT38357 1| conserved hypothetical protein [Aedes aegypti] 797
RRRGRQTYTRFQTLELEKEFHFNHYLTRRRRIEIAHALCLTERQIKIWFQNRRMKLKKEL
>gi|156940|gb|AAA79241.1| [Drosophila melanogaster] gi|156940|gb|AAA79241.1| ;E = 1.7e-42 pos:1 to 60 ; antennapedia homeodomain protein 798
RKRERQTYTRYQTLELEKEFHFNRYLTRRRRIEIAHALCLTERQIKIWFQNRRMKWKKEN
>gi|156938|gb|AAA28375.1| [Drosophila melanogaster] gi|156938|gb|AAA28375.1| ;E = 7.3e-43 pos:204 to 263 ; deformed protein 799
PKRQRTAYTRHQILELEKEFHYNRYLTRRRRIEIAHTLVLSERQIKIWFQNRRMKWKKDN
>gi|156934|gb|AAA28373.1| [Drosophila melanogaster] gi|156934|gb|AAA28373.1| ;E = 1.8e-43 pos:8 to 67 ; Antennepedia protein 800
RKRGRQTYTRYQTLELEKEFHFNRYLTRRRRIEIAHALCLTERQIKIWFQNRRMKWKKEN
>gi|156933|gb|AAA28372.1| [Drosophila melanogaster] gi|156933|gb|AAA28372.1| ;E = 3.2e-39 pos:8 to 67 ; ftz protein 801
SKRTRQTYTRYQTLELEKEFHFNRYITRRRRIDIANALSLSERQIKIWFQNRRMKSKKDR
>gi|156551123|ref|XP_001603670.1| [Nasonia vitripennis] gi|156551123|ref|XP_001603670.1| ;E = 3.6e-39 pos:272 to 331 ; PREDICTED similar to fushi tarazu like protein [Nasonia vitripennis] 802
QKRTRQTYTRYQTLELEKEFHFCRYLSRKRRVEIAHSLGLTERQIKIWFQNRRMKAKKDS
>gi|156551029|ref|XP_001602722.1| [Nasonia vitripennis] gi|156551029|ref|XP_001602722.1| ;E = 1.6e-43 pos:269 to 328 ; PREDICTED similar to Antennapedia protein [Nasonia vitripennis] 803
RKRGRQTYTRYQTLELEKEFHFNRYLTRRRRIEIAHALCLTERQIKIWFQNRRMKWKKET
>gi|156407960|ref|XP_001641625.1| [Nematostella vectensis] gi|156407960|ref|XP_001641625.1| ;E = 7e-36 pos:79 to 138 ; predicted protein [Nematostella vectensis] gi|156228764|gb|EDO49562 1| predicted protein [Nematostella vectensis] 804
KHRKRMAYTRIQLLELEKEFHFTRYLTKERRTEMARMLDLTERQVKIWFQNRRMKWKKDN
>gi|156362|gb|AAA28106.1| [Caenorhabditis elegans] gi|156362|gb|AAA28106.1| ;E = 4.5e-35 pos:128 to 187 ; DNA binding protein mab5 805
SKRTRQTYSRSQTLELEKEFHYHKYLTRKRRQEISETLHLTERQVKIWFQNRRMKHKKEA
>gi|156139065|ref|NP_001095843.1| [Bos taurus] gi|156139065|ref|NP_001095843.1| ;E = 4.9e-43 pos:156 to 215 ; homeobox C4 [Bos taurus] gi|133777439|gb|AAI14691 1| HOXC4 protein [Bos taurus] 806
PKRSRTAYTRQQVLELEKEFHYNRYLTRRRRIEIAHSLCLSERQIKIWFQNRRMKWKKDH
>gi|155371905|ref|NP_001094557.1| [Bos taurus] gi|155371905|ref|NP_001094557.1| ;E = 2.4e-43 pos:157 to 216 ; homeobox D4 [Bos taurus] gi|154425967|gb|AAI51500 1| HOXD4 protein [Bos taurus] 807
PKRSRTAYTRQQVLELEKEFHFNRYLTRRRRIEIAHTLCLSERQIKIWFQNRRMKWKKDH
>gi|155369752|ref|NP_001094494.1| [Xenopus (Silurana) tropicalis] gi|155369752|ref|NP_001094494.1| ;E = 2.1e-43 pos:183 to 242 ; homeobox B5 [Xenopus (Silurana) tropicalis] gi|140832837|gb|AAI35706 1| Hoxb5 protein [Xenopus tropicalis] 808
GKRARTAYTRYQTLELEKEFHFNRYLTRRRRIEIAHALCLSERQIKIWFQNRRMKWKKDN
>gi|154800435|ref|NP_038581.2| [Mus musculus] gi|154800435|ref|NP_038581.2| ;E = 4.9e-43 pos:156 to 215 ; homeobox C4 [Mus musculus] gi|585281|sp|Q08624 1|HXC4_MOUSE RecName Full Homeobox protein Hox C4 AltName Full Hox 3 5 gi|385750|gb|AAB27153 1| homeobox [Mus sp ] gi|416420|dbj|BAA01947 1| Hox 3 5 [Mus musculus] gi|448269|prf||1916397A Hox3 5 gene 809
PKRSRTAYTRQQVLELEKEFHYNRYLTRRRRIEIAHSLCLSERQIKIWFQNRRMKWKKDH
>gi|15450325|gb|AAK96032.1| [Tribolium castaneum] gi|15450325|gb|AAK96032.1| ;E = 3.4e-40 pos:183 to 242 ; homeodomain transcription factor Fushi tarazu [Tribolium castaneum] 810
NKRTRQTYTRYQTLELEKEFHFNKYLTRRRRIEIAESLRLTERQIKIWFQNRRMKAKKDT
>gi|15450324|gb|AAK96031.1| [Tribolium castaneum] gi|15450324|gb|AAK96031.1| ;E = 1.8e-43 pos:242 to 301 ; homeodomain transcription factor Prothoraxless [Tribolium castaneum] 811
RKRGRQTYTRYQTLELEKEFHFNRYLTRRRRIEIAHALCLTERQIKIWFQNRRMKWKKEN
>gi|15425738|dbj|BAB64346.1| [Daphnia magna] gi|15425738|dbj|BAB64346.1| ;E = 2e-43 pos:546 to 605 ; homeotic protein [Daphnia magna] gi|109944917|dbj|BAE96985 1| Antennapedia [Daphnia magna] gi|109944921|dbj|BAE96987 1| Antennapedia [Daphnia magna] gi|109944923|dbj|BAE96988 1| Antennapedia [Daphnia magna] gi|109944925|dbj|BAE96989 1| Antennapedia [Daphnia magna] gi|109944928|dbj|BAE96991 1| Antennapedia [Daphnia magna] gi|109944931|dbj|BAE96993 1| Antennapedia [Daphnia magna] 812
RKRGRQTYTRFQTLELEKEFHFNRYLTRRRRIEIAHALCLTERQIKIWFQNRRMKWKKEN
>gi|154183862|gb|ABS70799.1| [Haplochromis burtoni] gi|154183862|gb|ABS70799.1| ;E = 1.7e-39 pos:155 to 214 ; Hox4b [Astatotilapia burtoni] 813
PKRLRTAYTRQQVLELEKEFHFSRYLTRRRRVEVAHALCLSERQVKVWFQNRRMRWKKDN
>gi|154183857|gb|ABS70795.1| [Haplochromis burtoni] gi|154183857|gb|ABS70795.1| ;E = 2.4e-43 pos:146 to 205 ; Hoxd4a [Astatotilapia burtoni] 814
PKRSRTAYTRQQVLELEKEFHFNRYLTRRRRIEIAHTLCLSERQIKIWFQNRRMKWKKDH
>gi|154183845|gb|ABS70784.1| [Haplochromis burtoni] gi|154183845|gb|ABS70784.1| ;E = 1.1e-42 pos:157 to 216 ; Hoxb6b [Astatotilapia burtoni] 815
GRRGRQTYTRYQTLELEKEFHFNRYLTRRRRIEISHALCLTERQIKIWFQNRRMKWKKEN
>gi|154183844|gb|ABS70783.1| [Haplochromis burtoni] gi|154183844|gb|ABS70783.1| ;E = 2.1e-43 pos:218 to 277 ; Hoxb5b [Astatotilapia burtoni] 816
GKRARTAYTRYQTLELEKEFHFNRYLTRRRRIEIAHALCLSERQIKIWFQNRRMKWKKDN
>gi|154183831|gb|ABS70771.1| [Haplochromis burtoni] gi|154183831|gb|ABS70771.1| ;E = 2.9e-43 pos:126 to 185 ; Hoxa7a [Astatotilapia burtoni] 817
RKRGRQTYSRHQTLELEKEFHFNRYLTRRRRIEIAHALCLSERQIKIWFQNRRMKWKKDH
>gi|154183830|gb|ABS70770.1| [Haplochromis burtoni] gi|154183830|gb|ABS70770.1| ;E = 2.1e-43 pos:205 to 264 ; Hoxa5a [Astatotilapia burtoni] 818
GKRARTAYTRYQTLELEKEFHFNRYLTRRRRIEIAHALCLSERQIKIWFQNRRMKWKKDN
>gi|154183829|gb|ABS70769.1| [Haplochromis burtoni] gi|154183829|gb|ABS70769.1| ;E = 2.8e-41 pos:147 to 206 ; Hoxa4a [Astatotilapia burtoni] 819
PKRSRTAYTRQQALELEKEFHFNRYLTRRRRVEIAHTMCLSERQVKIWFQNRRMKWKKEH
>gi|154183820|gb|ABS70761.1| [Haplochromis burtoni] gi|154183820|gb|ABS70761.1| ;E = 3.5e-42 pos:155 to 214 ; Hoxc4a [Astatotilapia burtoni] 820
PKRSRTAYTRQQVLELEKEFHYNRYLTRRRRIEIAHTLVLSERQIKIWFQNRRMKWKKDH
>gi|154183819|gb|ABS70760.1| [Haplochromis burtoni] gi|154183819|gb|ABS70760.1| ;E = 3e-43 pos:162 to 221 ; Hoxc5a [Astatotilapia burtoni] 821
GKRSRTSYTRYQTLELEKEFHFNRYLSRRRRIEIAHTLCLNERQIKIWFQNRRMKWKKDS
>gi|154183818|gb|ABS70759.1| [Haplochromis burtoni] gi|154183818|gb|ABS70759.1| ;E = 2.6e-42 pos:140 to 199 ; Hoxc6a [Astatotilapia burtoni] 822
RRRGRQIYSRYQTLELEKEFHFNRYLTRRRRIEIANALCLTERQIKIWFQNRRMKWKKES
>gi|154183817|gb|ABS70758.1| [Haplochromis burtoni] gi|154183817|gb|ABS70758.1| ;E = 7.5e-39 pos:149 to 208 ; Hoxc8a [Astatotilapia burtoni] 823
RRNGRQTYSRYQTLELEKEFLFNPYLTRKRRIEVSHALSLTERQVKIWFQNRRMKWKKEN
>gi|154183798|gb|ABS70741.1| [Haplochromis burtoni] gi|154183798|gb|ABS70741.1| ;E = 1e-43 pos:234 to 293 ; Hoxb5a [Astatotilapia burtoni] 824
GKRARTAYTRYQTLELEKEFHFNRYLTRRRRIEIAHALCLTERQIKIWFQNRRMKWKKDN
>gi|154183797|gb|ABS70740.1| [Haplochromis burtoni] gi|154183797|gb|ABS70740.1| ;E = 9.2e-44 pos:198 to 257 ; Hoxb6a [Astatotilapia burtoni] 825
GRRGRQTYTRYQTLELEKEFHFNRYLTRRRRIEIAHALCLTERQIKIWFQNRRMKWKKEN
>gi|154183796|gb|ABS70739.1| [Haplochromis burtoni] gi|154183796|gb|ABS70739.1| ;E = 2.1e-39 pos:149 to 208 ; Hoxb8a [Astatotilapia burtoni] 826
RRRGRQTYSRYQTLELEKEFLFNPYLTRKRRIEVSHALALTERQVKIWFQNRRMKWKKEN
>gi|151935665|gb|ABS18814.1| [Flaccisagitta enflata] gi|151935665|gb|ABS18814.1| ;E = 7.9e-42 pos:204 to 263 ; Hox8 [Flaccisagitta enflata] 827
RKRGRQTYTRYQTLELEKEFHFNRYLTRRRRIEMAHALCLTERQIKIWFQNRRMKEKKEK
>gi|151935663|gb|ABS18813.1| [Flaccisagitta enflata] gi|151935663|gb|ABS18813.1| ;E = 1.8e-42 pos:36 to 95 ; Hox6 [Flaccisagitta enflata] 828
RKRGRQTYTRYQTLELEKEFHFNRYLTRRRRIDIAHALCLTERQIKIWFQNRRMKWKKEQ
>gi|151935661|gb|ABS18812.1| [Flaccisagitta enflata] gi|151935661|gb|ABS18812.1| ;E = 3.9e-40 pos:203 to 262 ; Hox5 [Flaccisagitta enflata] 829
QKRTRQTYTRHQTLELEKEFHFNRYLTRRRRIEIVHALGLTERQIKIWFQNRRMKWKKEN
>gi|151935659|gb|ABS18811.1| [Flaccisagitta enflata] gi|151935659|gb|ABS18811.1| ;E = 3.2e-44 pos:130 to 189 ; Hox4 [Flaccisagitta enflata] 830
PKRARTAYTRHQVLELEKEFHFNRYLTRRRRIEIAHALCLTERQIKIWFQNRRMKWKKDH
>gi|15029697|gb|AAH11063.1| [Mus musculus] gi|15029697|gb|AAH11063.1| ;E = 2.1e-43 pos:195 to 254 ; Homeo box A5 [Mus musculus] 831
GKRARTAYTRYQTLELEKEFHFNRYLTRRRRIEIAHALCLSERQIKIWFQNRRMKWKKDN
>gi|15029506|ref|NP_062458.1| [Homo sapiens] gi|15029506|ref|NP_062458.1| ;E = 2.3e-39 pos:197 to 256 ; homeobox D8 [Homo sapiens] gi|13124737|sp|P13378 2|HXD8_HUMAN RecName Full Homeobox protein Hox D8 AltName Full Hox 4E AltName Full Hox 5 4 gi|11993931|gb|AAG42152 1| HOXD8 [Homo sapiens] gi|208968523|dbj|BAG74100 1| homeobox D8 [synthetic construct] 832
RRRGRQTYSRFQTLELEKEFLFNPYLTRKRRIEVSHALALTERQVKIWFQNRRMKWKKEN
>gi|150251591|gb|AAS07623.2| [Perionyx excavatus] gi|150251591|gb|AAS07623.2| ;E = 6.8e-32 pos:15 to 67 ; homeobox protein Antp [Perionyx excavatus] 833
RKRGRQTYTRYQTLELEKEFHYNRYLTRRRRIEIAHALALTERQIKIWFQNRR
>gi|15004527|gb|AAK77134.1|AF363233_1 [Phascolion strombus] gi|15004527|gb|AAK77134.1|AF363233_1 ;E = 3.1e-38 pos:10 to 69 ; homeodomain transcription factor Xlox [Phascolion strombi] 834
NKRTRTAYTRAQLLELEKEFHFNKYISRPRRIELAAMLNLTERHIKIWFQNRRMKWKKDE
>gi|149723918|ref|XP_001502124.1| [Equus caballus] gi|149723918|ref|XP_001502124.1| ;E = 2.1e-43 pos:194 to 253 ; PREDICTED similar to Homeobox protein Hox B5 (Hox 2A) (HHO C10) (HU 1) [Equus caballus] 835
GKRARTAYTRYQTLELEKEFHFNRYLTRRRRIEIAHALCLSERQIKIWFQNRRMKWKKDN
>gi|149705657|ref|XP_001499535.1| [Equus caballus] gi|149705657|ref|XP_001499535.1| ;E = 1.6e-43 pos:130 to 189 ; PREDICTED similar to homeobox A7 [Equus caballus] 836
RKRGRQTYTRYQTLELEKEFHFNRYLTRRRRIEIAHALCLTERQIKIWFQNRRMKWKKEH
>gi|149705654|ref|XP_001499628.1| [Equus caballus] gi|149705654|ref|XP_001499628.1| ;E = 2.1e-43 pos:195 to 254 ; PREDICTED similar to Homeobox protein Hox A5 [Equus caballus] 837
GKRARTAYTRYQTLELEKEFHFNRYLTRRRRIEIAHALCLSERQIKIWFQNRRMKWKKDN
>gi|149705651|ref|XP_001499526.1| [Equus caballus] gi|149705651|ref|XP_001499526.1| ;E = 3.2e-43 pos:155 to 214 ; PREDICTED homeobox A6 [Equus caballus] 838
GRRGRQTYTRYQTLELEKEFHFNRYLTRRRRIEIANALCLTERQIKIWFQNRRMKWKKEN
>gi|149639703|ref|XP_001515131.1| [Ornithorhynchus anatinus] gi|149639703|ref|XP_001515131.1| ;E = 2e-39 pos:296 to 355 ; PREDICTED similar to HOXD8 [Ornithorhynchus anatinus] 839
RRRGRQTYSRFQTLELEKEFLFNPYLTRKRRIEVSHALGLTERQVKIWFQNRRMKWKKEN
>gi|149639536|ref|XP_001516048.1| [Ornithorhynchus anatinus] gi|149639536|ref|XP_001516048.1| ;E = 2.4e-43 pos:148 to 207 ; PREDICTED similar to homeotic protein Hox D4 chicken [Ornithorhynchus anatinus] 840
PKRSRTAYTRQQVLELEKEFHFNRYLTRRRRIEIAHTLCLSERQIKIWFQNRRMKWKKDH
>gi|149634037|ref|XP_001510583.1| [Ornithorhynchus anatinus] gi|149634037|ref|XP_001510583.1| ;E = 3.2e-43 pos:154 to 213 ; PREDICTED similar to HOXA6 [Ornithorhynchus anatinus] 841
GRRGRQTYTRYQTLELEKEFHFNRYLTRRRRIEIANALCLTERQIKIWFQNRRMKWKKEN
>gi|149633997|ref|XP_001509365.1| [Ornithorhynchus anatinus] gi|149633997|ref|XP_001509365.1| ;E = 1.6e-43 pos:129 to 188 ; PREDICTED similar to Hoxa 7 protein [Ornithorhynchus anatinus] 842
RKRGRQTYTRYQTLELEKEFHFNRYLTRRRRIEIAHALCLTERQIKIWFQNRRMKWKKEH
>gi|149632391|ref|XP_001509234.1| [Ornithorhynchus anatinus] gi|149632391|ref|XP_001509234.1| ;E = 2.2e-42 pos:152 to 211 ; PREDICTED similar to Homeobox B4 [Ornithorhynchus anatinus] 843
PKRSRTAYTRQQVLELEKEFHYNRYLTRRRRVEIAHALCLSERQIKIWFQNRRMKWKKDH
>gi|149568141|ref|XP_001518990.1| [Ornithorhynchus anatinus] gi|149568141|ref|XP_001518990.1| ;E = 2.6e-42 pos:238 to 297 ; PREDICTED similar to Homeobox protein Hox C6 (Hox 3 3) (Hox 6 1) partial [Ornithorhynchus anatinus] 844
RRRGRQIYSRYQTLELEKEFHFNRYLTRRRRIEIANALCLTERQIKIWFQNRRMKWKKES
>gi|149515289|ref|XP_001520107.1| [Ornithorhynchus anatinus] gi|149515289|ref|XP_001520107.1| ;E = 1.6e-39 pos:149 to 208 ; PREDICTED hypothetical protein partial [Ornithorhynchus anatinus] 845
RRSGRQTYSRYQTLELEKEFLFNPYLTRKRRIEVSHALGLTERQVKIWFQNRRMKWKKEN
>gi|149495954|ref|XP_001511383.1| [Ornithorhynchus anatinus] gi|149495954|ref|XP_001511383.1| ;E = 4.8e-41 pos:138 to 201 ; PREDICTED similar to HOXB7 [Ornithorhynchus anatinus] 846
RKRGRQTYTRYQTLELGEGLEKEFHYNRYLTRRRRIEIAHALCLTERQIKIWFQNRRMKWKKEN
>gi|14916602|sp|Q9PWD4.1|HXA7_MORSA [Morone saxatilis] gi|14916602|sp|Q9PWD4.1|HXA7_MORSA ;E = 2.8e-43 pos:126 to 185 ; RecName Full Homeobox protein Hox A7 gi|5669603|gb|AAD46397 1|AF089743_3 homeodomain protein Hox A7 [Morone saxatilis] 847
RKRGRQTYSRYQTLELEKEFHFNRYLTRRRRIEIAHALCLSERQIKIWFQNRRMKWKKDH
>gi|14916601|sp|Q9PWD3.1|HXA5_MORSA [Morone saxatilis] gi|14916601|sp|Q9PWD3.1|HXA5_MORSA ;E = 2.1e-43 pos:205 to 264 ; RecName Full Homeobox protein Hox A5 gi|5669604|gb|AAD46398 1|AF089743_4 homeodomain protein Hox A5 [Morone saxatilis] 848
GKRARTAYTRYQTLELEKEFHFNRYLTRRRRIEIAHALCLSERQIKIWFQNRRMKWKKDN
>gi|14916600|sp|Q9PWD2.1|HXA4_MORSA [Morone saxatilis] gi|14916600|sp|Q9PWD2.1|HXA4_MORSA ;E = 2.8e-41 pos:149 to 208 ; RecName Full Homeobox protein Hox A4 gi|5669605|gb|AAD46399 1|AF089743_5 homeodomain protein Hox A4 [Morone saxatilis] 849
PKRSRTAYTRQQALELEKEFHFNRYLTRRRRVEIAHTMCLSERQVKIWFQNRRMKWKKEH
>gi|14916597|sp|Q9IA25.1|HXA7_HETFR [Heterodontus francisci] gi|14916597|sp|Q9IA25.1|HXA7_HETFR ;E = 1.6e-43 pos:135 to 194 ; RecName Full Homeobox protein Hox A7 gi|7271834|gb|AAF44645 1|AF224262_7 HoxA7 [Heterodontus francisci] 850
RKRGRQTYTRYQTLELEKEFHFNRYLTRRRRIEIAHALCLTERQIKIWFQNRRMKWKKET
>gi|14916596|sp|Q9IA24.1|HXA6_HETFR [Heterodontus francisci] gi|14916596|sp|Q9IA24.1|HXA6_HETFR ;E = 3.6e-43 pos:151 to 210 ; RecName Full Homeobox protein Hox A6 gi|7271833|gb|AAF44644 1|AF224262_6 HoxA6 [Heterodontus francisci] 851
GRRGRQTYTRFQTLELEKEFHFNRYLTRRRRIEIANALCLTERQIKIWFQNRRMKWKKEN
>gi|14916595|sp|Q9IA23.1|HXA5_HETFR [Heterodontus francisci] gi|14916595|sp|Q9IA23.1|HXA5_HETFR ;E = 1e-43 pos:200 to 259 ; RecName Full Homeobox protein Hox A5 gi|7271832|gb|AAF44643 1|AF224262_5 HoxA5 [Heterodontus francisci] 852
GKRARTAYTRYQTLELEKEFHFNRYLTRRRRIEIAHALCLTERQIKIWFQNRRMKWKKDN
>gi|14916594|sp|Q9IA22.1|HXA4_HETFR [Heterodontus francisci] gi|14916594|sp|Q9IA22.1|HXA4_HETFR ;E = 1.6e-43 pos:149 to 208 ; RecName Full Homeobox protein Hox A4 gi|7271831|gb|AAF44642 1|AF224262_4 HoxA4 [Heterodontus francisci] 853
PKRSRTAYTRQQVLELEKEFHFNRYLTRRRRIEIAHTLCLSERQVKIWFQNRRMKWKKDH
>gi|14916585|sp|Q9IA12.1|HXD8_HETFR [Heterodontus francisci] gi|14916585|sp|Q9IA12.1|HXD8_HETFR ;E = 2e-39 pos:147 to 206 ; RecName Full Homeobox protein Hox D8 gi|7271820|gb|AAF44632 1|AF224263_2 HoxD8 [Heterodontus francisci] 854
RRRGRQTYSRFQTLELEKEFLFNPYLTRKRRIEVSHALGLTERQVKIWFQNRRMKWKKEN
>gi|14916584|sp|Q9IA11.1|HXD5_HETFR [Heterodontus francisci] gi|14916584|sp|Q9IA11.1|HXD5_HETFR ;E = 3.5e-43 pos:177 to 236 ; RecName Full Homeobox protein Hox D5 gi|7271819|gb|AAF44631 1|AF224263_1 HoxD5 [Heterodontus francisci] 855
GKRTRTAYTRYQTLELEKEFHYNRYLTRRRRIEIAHALCLTERQIKIWFQNRRMKWKKDN
>gi|149033356|gb|EDL88157.1| [Rattus norvegicus] gi|149033356|gb|EDL88157.1| ;E = 1.6e-43 pos:8 to 67 ; homeo box A7 (mapped) isoform CRA_a [Rattus norvegicus] 856
RKRGRQTYTRYQTLELEKEFHFNRYLTRRRRIEIAHALCLTERQIKIWFQNRRMKWKKEH
>gi|149031891|gb|EDL86803.1| [Rattus norvegicus] gi|149031891|gb|EDL86803.1| ;E = 1.6e-39 pos:12 to 71 ; homeo box C8 (mapped) [Rattus norvegicus] 857
RRSGRQTYSRYQTLELEKEFLFNPYLTRKRRIEVSHALGLTERQVKIWFQNRRMKWKKEN
>gi|148684077|gb|EDL16024.1| [Mus musculus] gi|148684077|gb|EDL16024.1| ;E = 4.4e-43 pos:137 to 196 ; homeobox B7 [Mus musculus] 858
RKRGRQTYTRYQTLELEKEFHYNRYLTRRRRIEIAHALCLTERQIKIWFQNRRMKWKKEN
>gi|148671994|gb|EDL03941.1| [Mus musculus] gi|148671994|gb|EDL03941.1| ;E = 4.9e-43 pos:154 to 213 ; homeobox C4 [Mus musculus] 859
PKRSRTAYTRQQVLELEKEFHYNRYLTRRRRIEIAHSLCLSERQIKIWFQNRRMKWKKDH
>gi|148666245|gb|EDK98661.1| [Mus musculus] gi|148666245|gb|EDK98661.1| ;E = 1.6e-43 pos:123 to 182 ; homeobox A7 isoform CRA_b [Mus musculus] 860
RKRGRQTYTRYQTLELEKEFHFNRYLTRRRRIEIAHALCLTERQIKIWFQNRRMKWKKEH
>gi|148613882|ref|NP_002132.3| [Homo sapiens] gi|148613882|ref|NP_002132.3| ;E = 1.6e-43 pos:215 to 274 ; homeobox A4 [Homo sapiens] gi|116242514|sp|Q00056 3|HXA4_HUMAN RecName Full Homeobox protein Hox A4 AltName Full Hox 1D AltName Full Hox 1 4 gi|51094980|gb|EAL24224 1| homeo box A4 [Homo sapiens] gi|119614278|gb|EAW93872 1| homeobox A4 [Homo sapiens] gi|182887795|gb|AAI60036 1| Homeobox A4 [synthetic construct] 861
PKRSRTAYTRQQVLELEKEFHFNRYLTRRRRIEIAHTLCLSERQVKIWFQNRRMKWKKDH
>gi|148234492|ref|NP_001082538.1| [Xenopus laevis] gi|148234492|ref|NP_001082538.1| ;E = 1.6e-43 pos:122 to 181 ; homeobox protein [Xenopus laevis] gi|123281|sp|P09071 1|HXA7_XENLA RecName Full Homeobox protein Hox A7 AltName Full XlHbox 3 AltName Full Xhox 36 gi|537600|gb|AAA49753 1| homeobox protein gi|213626867|gb|AAI70290 1| Homeobox protein [Xenopus laevis] gi|213626991|gb|AAI70546 1| Homeobox protein [Xenopus laevis] 862
RKRGRQTYTRYQTLELEKEFHFNRYLTRRRRIEIAHALCLTERQIKIWFQNRRMKWKKEH
>gi|148232956|ref|NP_001084118.1| [Xenopus laevis] gi|148232956|ref|NP_001084118.1| ;E = 2.2e-43 pos:138 to 197 ; Hoxb7 protein [Xenopus laevis] gi|67678245|gb|AAH97639 1| Hoxb7 protein [Xenopus laevis] 863
RKRGRQTYTRYQTLELEKEFHFNRYLTRRRRIEIAHTLCLTERQIKIWFQNRRMKWKKEN
>gi|148229589|ref|NP_001027781.2| [Ciona intestinalis] gi|148229589|ref|NP_001027781.2| ;E = 1e-42 pos:109 to 168 ; hox4 protein [Ciona intestinalis] gi|70569912|dbj|BAE06501 1| transcription factor protein [Ciona intestinalis] 864
GKRPRTAYTRHQVLELEKEFHYNRYLTRRRRIEIAHGLCLSERQVKIWFQNRRMKWKKDH
>gi|148228967|ref|NP_001079291.1| [Xenopus laevis] gi|148228967|ref|NP_001079291.1| ;E = 1.8e-42 pos:159 to 218 ; homeobox C5 [Xenopus laevis] gi|115527869|gb|AAI24881 1| Hoxc5 A protein [Xenopus laevis] 865
GKRSRTSYTRYQTLELEKEFHFNRYLTRRRRIEIANNLCLNERQIKIWFQNRRMKWKKDT
>gi|148227570|ref|NP_001083341.1| [Xenopus laevis] gi|148227570|ref|NP_001083341.1| ;E = 2e-39 pos:141 to 200 ; hypothetical protein LOC398875 [Xenopus laevis] gi|38014744|gb|AAH60408 1| MGC68588 protein [Xenopus laevis] 866
RRRGRQTYSRFQTLELEKEFLFNPYLTRKRRIEVSHALGLTERQVKIWFQNRRMKWKKEN
>gi|148226630|ref|NP_001090379.1| [Xenopus laevis] gi|148226630|ref|NP_001090379.1| ;E = 5.1e-44 pos:145 to 204 ; homeo box B6 [Xenopus laevis] gi|116063408|gb|AAI23271 1| Hoxb6 protein [Xenopus laevis] 867
GRRGRQTYTRYQTLELEKEFHFNRYLTRRRRIEIAHSLCLTERQIKIWFQNRRMKWKKES
>gi|148225917|ref|NP_001089733.1| [Xenopus laevis] gi|148225917|ref|NP_001089733.1| ;E = 4.3e-40 pos:141 to 200 ; hypothetical protein LOC734796 [Xenopus laevis] gi|123238|sp|P09070 1|HXB4_XENLA RecName Full Homeobox protein Hox B4 AltName Full Xhox 1A gi|214265|gb|AAA49756 1| homeobox protein 1A [Xenopus laevis] gi|76780348|gb|AAI06430 1| MGC131119 protein [Xenopus laevis] 868
AKRSRTAYTRQQVLELEKEFHYNRYLTRRRRVEIAHTLRLSERQIKIWFQNRRMKWKKDH
>gi|147905770|ref|NP_001083728.1| [Xenopus laevis] gi|147905770|ref|NP_001083728.1| ;E = 1.9e-38 pos:163 to 222 ; homeobox protein pXhoxc8 [Xenopus laevis] gi|2459821|gb|AAB71818 1| homeobox protein pXhoxc8 [Xenopus laevis] 869
RRSGRQTYSRYQTLELEKEFLFNPYLTRKRRIEVSHALGLTERQLKIWFQNRRMKWKKEN
>gi|147900428|ref|NP_001079110.1| [Xenopus laevis] gi|147900428|ref|NP_001079110.1| ;E = 9e-43 pos:140 to 199 ; homeobox protein type A [Xenopus laevis] gi|3023938|sp|Q91771 1|HXB7A_XENLA RecName Full Homeobox protein Hox B7 A AltName Full XlHbox 2 A AltName Full MM3 gi|530987|gb|AAA49754 1| homeobox protein gi|50415073|gb|AAH77970 1| Hbox2 A protein [Xenopus laevis] 870
RKRGRQTYTRYQTLELEKEFHFNRYLTRRRRIEIAHVLCLTERQIKIWFQNRRMKWKKEN
>gi|147900209|ref|NP_001081015.1| [Xenopus laevis] gi|147900209|ref|NP_001081015.1| ;E = 2.6e-42 pos:141 to 200 ; homeo box protein [Xenopus laevis] gi|123243|sp|P02832 2|HXC6_XENLA RecName Full Homeobox protein Hox C6 AltName Full XlHbox 1 AltName Full AC1 gi|64744|emb|CAA31021 1| unnamed protein product [Xenopus laevis] gi|54038055|gb|AAH84319 1| XlHbox1 protein [Xenopus laevis] 871
RRRGRQIYSRYQTLELEKEFHFNRYLTRRRRIEIANALCLTERQIKIWFQNRRMKWKKES
>gi|146324938|sp|A1YFD8.1|HXD4_SAGLB [Saguinus labiatus] gi|146324938|sp|A1YFD8.1|HXD4_SAGLB ;E = 2.4e-43 pos:154 to 213 ; RecName Full Homeobox protein Hox D4 gi|121221996|gb|ABM47600 1| HOXD4 [Saguinus labiatus] 872
PKRSRTAYTRQQVLELEKEFHFNRYLTRRRRIEIAHTLCLSERQIKIWFQNRRMKWKKDH
>gi|146324934|sp|A1YER7.1|HXD4_GORGO [Gorilla gorilla gorilla] gi|146324934|sp|A1YER7.1|HXD4_GORGO ;E = 2.4e-43 pos:154 to 213 ; RecName Full Homeobox protein Hox D4 gi|120974087|gb|ABM46635 1| HOXD4 [Gorilla gorilla] 873
PKRSRTAYTRQQVLELEKEFHFNRYLTRRRRIEIAHTLCLSERQIKIWFQNRRMKWKKDH
>gi|146324933|sp|A2D4P8.1|HXD4_ATEGE [Ateles geoffroyi] gi|146324933|sp|A2D4P8.1|HXD4_ATEGE ;E = 2.4e-43 pos:154 to 213 ; RecName Full Homeobox protein Hox D4 gi|146324935|sp|A2D5I1 1|HXD4_LAGLA RecName Full Homeobox protein Hox D4 gi|122053832|gb|ABM65895 1| HOXD4 [Ateles geoffroyi] gi|122934866|gb|ABM68173 1| HOXD4 [Lagothrix lagotricha] 874
PKRSRTAYTRQQVLELEKEFHFNRYLTRRRRIEIAHTLCLSERQIKIWFQNRRMKWKKDH
>gi|146324926|sp|A1YFA5.1|HXB7_GORGO [Gorilla gorilla gorilla] gi|146324926|sp|A1YFA5.1|HXB7_GORGO ;E = 4.4e-43 pos:137 to 196 ; RecName Full Homeobox protein Hox B7 gi|120975055|gb|ABM46823 1| HOXB7 [Gorilla gorilla] 875
RKRGRQTYTRYQTLELEKEFHYNRYLTRRRRIEIAHALCLTERQIKIWFQNRRMKWKKEN
>gi|146324918|sp|A1YGK7.1|HXA7_PANPA [Pan paniscus] gi|146324918|sp|A1YGK7.1|HXA7_PANPA ;E = 6.3e-38 pos:130 to 189 ; RecName Full Homeobox protein Hox A7 gi|121484170|gb|ABM54432 1| HOXA7 [Pan paniscus] 876
RKRGRQTYTRYQTLELEKEFHFNRYLTRRRRIEXXHALCLTERQIXXWFQNRRMKWKKEH
>gi|146324917|sp|A2D5Y4.1|HXA5_LEMCA [Lemur catta] gi|146324917|sp|A2D5Y4.1|HXA5_LEMCA ;E = 2.1e-43 pos:195 to 254 ; RecName Full Homeobox protein Hox A5 gi|122938186|gb|ABM68948 1| HOXA5 [Lemur catta] 877
GKRARTAYTRYQTLELEKEFHFNRYLTRRRRIEIAHALCLSERQIKIWFQNRRMKWKKDN
>gi|146324916|sp|A2D5K9.1|HXA5_LAGLA [Lagothrix lagotricha] gi|146324916|sp|A2D5K9.1|HXA5_LAGLA ;E = 2.1e-43 pos:195 to 254 ; RecName Full Homeobox protein Hox A5 gi|122934911|gb|ABM68201 1| HOXA5 [Lagothrix lagotricha] gi|167427228|gb|ABZ80209 1| homeobox A5 (predicted) [Callithrix jacchus] 878
GKRARTAYTRYQTLELEKEFHFNRYLTRRRRIEIAHALCLSERQIKIWFQNRRMKWKKDN
>gi|14279666|gb|AAK58680.1| [Procambarus clarkii] gi|14279666|gb|AAK58680.1| ;E = 2.7e-26 pos:17 to 64 ; Scr protein [Procambarus clarkii] 879
TKRQRTSYTRYQTLELEKEFHFNRYLTRRRRIEIAHALCLTERQIKIW
>gi|14279662|gb|AAK58678.1| [Procambarus clarkii] gi|14279662|gb|AAK58678.1| ;E = 5.8e-43 pos:27 to 86 ; abd a protein [Procambarus clarkii] 880
RRRGRQTYTRFQTLELEKEFHFNHYLTRRRRIEIAHALCLTERQVKIWFQNRRMKLKKEL
>gi|14279660|gb|AAK58677.1| [Procambarus clarkii] gi|14279660|gb|AAK58677.1| ;E = 1.6e-41 pos:14 to 73 ; Ubx protein [Procambarus clarkii] 881
RRRGRQTYTRYQTLELEKEFHTNHYLTRRRRIEMAHALCLTERQIKIWFQNRRMKLKKEI
>gi|14279658|gb|AAK58676.1| [Procambarus clarkii] gi|14279658|gb|AAK58676.1| ;E = 1.5e-26 pos:8 to 55 ; Antp protein [Procambarus clarkii] 882
RKRGRQTYTRYQTLELEKEFHFNRYLTRRRRIEIAHALCLTERQIKIW
>gi|14028789|gb|AAK52498.1|AF361334_1 [Folsomia candida] gi|14028789|gb|AAK52498.1|AF361334_1 ;E = 2.1e-41 pos:4 to 63 ; abdominal A [Folsomia candida] 883
RRRGRQTYTRFQTLELEKEFHFNHYLTRRRRIEIAHAXCLTERQIKIWFQNRRMKLKKEL
>gi|14010317|gb|AAK51949.1|AF362094_1 [Lithobius forficatus] gi|14010317|gb|AAK51949.1|AF362094_1 ;E = 1e-31 pos:1 to 52 ; abdominal A1 [Lithobius forficatus] 884
TRFQTLELEKVFHYNRYLTRRRRIEIAHTLVLSERQIKIWFQNRRMKLKKEM
>gi|14010311|gb|AAK51946.1|AF362091_1 [Lithobius forficatus] gi|14010311|gb|AAK51946.1|AF362091_1 ;E = 1.8e-43 pos:1 to 60 ; antennapedia 1 [Lithobius forficatus] 885
RKRGRQTYTRYQTLELEKEFHFNRYLTRRRRIEIAHALCLTERQIKIWFQNRRMKWKKEN
>gi|14010307|gb|AAK51944.1|AF362089_1 [Lithobius forficatus] gi|14010307|gb|AAK51944.1|AF362089_1 ;E = 4.7e-43 pos:7 to 66 ; sex combs reduced 2 [Lithobius forficatus] 886
TKRQRTSYTRYQTLELEKEFHFNRYLTRRRRIEIAHSLCLSERQIKIWFQNRRMKWKKEH
>gi|14010305|gb|AAK51943.1|AF362088_1 [Lithobius forficatus] gi|14010305|gb|AAK51943.1|AF362088_1 ;E = 2.7e-26 pos:1 to 48 ; sex combs reduced 1 [Lithobius forficatus] 887
TKRQRTSYTRYQTLELEKEFHFNRYLTRRRRIEIAHALCLTERQIKIW
>gi|14010303|gb|AAK51942.1|AF362087_1 [Lithobius forficatus] gi|14010303|gb|AAK51942.1|AF362087_1 ;E = 1.6e-43 pos:10 to 69 ; deformed [Lithobius forficatus] 888
PKRQRTAYTRQQILELEKEFHFNRYLTRRRRIEIAHSLCLSERQIKIWFQNRRMKWKKDN
>gi|14010247|gb|AAK51916.1|AF361332_1 [Folsomia candida] gi|14010247|gb|AAK51916.1|AF361332_1 ;E = 1.8e-43 pos:1 to 60 ; antennapedia [Folsomia candida] 889
RKRGRQTYTRYQTLELEKEFHFNRYLTRRRRIEIAHALCLTERQIKIWFQNRRMKWKKEN
>gi|14010245|gb|AAK51915.1|AF361331_1 [Folsomia candida] gi|14010245|gb|AAK51915.1|AF361331_1 ;E = 1.9e-34 pos:1 to 57 ; fushi tarazu [Folsomia candida] 890
TRQTYTRCQTLELEKEFHFNKYLTRRRRLDLAKMLTLSERQIKIWFQNRRMKAKKEV
>gi|14010243|gb|AAK51914.1|AF361330_1 [Folsomia candida] gi|14010243|gb|AAK51914.1|AF361330_1 ;E = 7.1e-42 pos:8 to 67 ; sex combs reduced [Folsomia candida] 891
TKRQRTSYTRYQTLELEKEFHFNRYLTRRRRIEIAHSLCFSERQIKIWFQNRRMKWKKEH
>gi|14010241|gb|AAK51913.1|AF361329_1 [Folsomia candida] gi|14010241|gb|AAK51913.1|AF361329_1 ;E = 2.5e-41 pos:32 to 91 ; deformed [Folsomia candida] 892
TKRQRTAYTRHQILELEKEFHYNRYLTRRRRIEIAHSLVLSERQIKIWFQNRRMKYKKDN
>gi|13489077|ref|NP_076919.1| [Homo sapiens] gi|13489077|ref|NP_076919.1| ;E = 3.2e-43 pos:155 to 214 ; homeobox A6 [Homo sapiens] gi|17378385|sp|P31267 2|HXA6_HUMAN RecName Full Homeobox protein Hox A6 AltName Full Hox 1B gi|47479571|gb|AAH69497 1| Homeobox A6 [Homo sapiens] gi|51094978|gb|EAL24222 1| homeo box A6 [Homo sapiens] gi|85397002|gb|AAI04916 1| Homeobox A6 [Homo sapiens] gi|85397005|gb|AAI04918 1| Homeobox A6 [Homo sapiens] gi|119614281|gb|EAW93875 1| homeobox A6 isoform CRA_b [Homo sapiens] 893
GRRGRQTYTRYQTLELEKEFHFNRYLTRRRRIEIANALCLTERQIKIWFQNRRMKWKKEN
>gi|1346304|sp|P48590.1|FTZ_DROHY [Drosophila hydei] gi|1346304|sp|P48590.1|FTZ_DROHY ;E = 2.5e-38 pos:283 to 342 ; RecName Full Segmentation protein fushi tarazu gi|496879|emb|CAA56039 1| ftz [Drosophila hydei] 894
SKRTRQTYSRYQTLELEKEFHFNRYITRRRRMDIAHALNLSERQIKIWFQNRRMKSKKDR
>gi|133778294|gb|AAI26995.2| [Homo sapiens] gi|133778294|gb|AAI26995.2| ;E = 1.6e-43 pos:13 to 72 ; HOXA4 protein [Homo sapiens] 895
PKRSRTAYTRQQVLELEKEFHFNRYLTRRRRIEIAHTLCLSERQVKIWFQNRRMKWKKDH
>gi|133740640|emb|CAL91858.1| [Cupiennius salei] gi|133740640|emb|CAL91858.1| ;E = 4e-44 pos:23 to 82 ; Deformed 2 [Cupiennius salei] 896
PKRQRTAYTRHQILELEKEFHFNRYLTRRRRIEIAHALCLSERQIKIWFQNRRMKWKKDN
>gi|133740638|emb|CAL91857.1| [Cupiennius salei] gi|133740638|emb|CAL91857.1| ;E = 1.3e-27 pos:108 to 156 ; sex comb reduced 2 [Cupiennius salei] 897
TKRQRTSYTRYQTLELEKEFHFNRYLTRRRRIEIAHALCLSERQIKIWF
>gi|133740636|emb|CAL91856.1| [Cupiennius salei] gi|133740636|emb|CAL91856.1| ;E = 4.6e-43 pos:23 to 82 ; sex comb reduced 1 [Cupiennius salei] 898
TKRQRTSYTRYQTLELEKEFHFNRYLTRRRRIEIAHALCLSERQIKIWFQNRRMKWKKEH
>gi|1334709|emb|CAA36898.1| [Gallus gallus] gi|1334709|emb|CAA36898.1| ;E = 2.4e-43 pos:134 to 193 ; unnamed protein product [Gallus gallus] 899
PKRSRTAYTRQQVLELEKEFHFNRYLTRRRRIEIAHTLCLSERQIKIWFQNRRMKWKKDH
>gi|1334651|emb|CAA30124.1| [Xenopus laevis] gi|1334651|emb|CAA30124.1| ;E = 1.6e-43 pos:3 to 62 ; unnamed protein product [Xenopus laevis] 900
RKRGRQTYTRYQTLELEKEFHFNRYLTRRRRIEIAHALCLTERQIKIWFQNRRMKWKKEH
>gi|1334649|emb|CAA30122.1| [Xenopus laevis] gi|1334649|emb|CAA30122.1| ;E = 2.6e-42 pos:21 to 80 ; unnamed protein product [Xenopus laevis] 901
RRRGRQIYSRYQTLELEKEFHFNRYLTRRRRIEIANALCLTERQIKIWFQNRRMKWKKES
>gi|1334622|emb|CAA35170.1| [Danio rerio] gi|1334622|emb|CAA35170.1| ;E = 4.3e-42 pos:7 to 66 ; unnamed protein product [Danio rerio] 902
RRRGRQIYSRYQTLELEKEFHFNRYLTRRRRIEIANALCLTERQIKIWFQNRRMKWKKET
>gi|1334621|emb|CAA30294.1| [Danio rerio] gi|1334621|emb|CAA30294.1| ;E = 2.1e-43 pos:1 to 60 ; unnamed protein product [Danio rerio] 903
GKRARTAYTRYQTLELEKEFHFNRYLTRRRRIEIAHALCLSERQIKIWFQNRRMKWKKDN
>gi|1333935|emb|CAA39911.1| [Mus musculus] gi|1333935|emb|CAA39911.1| ;E = 2.8e-39 pos:5 to 64 ; Hox 4 3 product [Mus musculus] 904
RRRGRQTYSRFQTLELEKEFLFNPYLTRKRRIEVSHTLALTERQVKIWFQNRRMKWKKEN
>gi|1333934|emb|CAA31022.1| [Mus musculus] gi|1333934|emb|CAA31022.1| ;E = 2.6e-42 pos:127 to 186 ; unnamed protein product [Mus musculus] 905
RRRGRQIYSRYQTLELEKEFHFNRYLTRRRRIEIANALCLTERQIKIWFQNRRMKWKKES
>gi|13273317|ref|NP_076921.1| [Homo sapiens] gi|13273317|ref|NP_076921.1| ;E = 1.8e-39 pos:146 to 205 ; homeobox B8 [Homo sapiens] gi|109114201|ref|XP_001088929 1| PREDICTED similar to homeobox B8 isoform 1 [Macaca mulatta] gi|20141506|sp|P17481 2|HXB8_HUMAN RecName Full Homeobox protein Hox B8 AltName Full Hox 2D AltName Full Hox 2 4 gi|11993911|gb|AAG42143 1| HOXB8 [Homo sapiens] gi|119615130|gb|EAW94724 1| homeobox B8 isoform CRA_b [Homo sapiens] gi|146327438|gb|AAI41561 1| Homeobox B8 [synthetic construct] gi|208966500|dbj|BAG73264 1| homeobox B8 [synthetic construct] 906
RRRGRQTYSRYQTLELEKEFLFNPYLTRKRRIEVSHALGLTERQVKIWFQNRRMKWKKEN
>gi|13273315|ref|NP_076920.1| [Homo sapiens] gi|13273315|ref|NP_076920.1| ;E = 2.2e-42 pos:162 to 221 ; homeobox B4 [Homo sapiens] gi|547692|sp|P17483 2|HXB4_HUMAN RecName Full Homeobox protein Hox B4 AltName Full Hox 2F AltName Full Hox 2 6 gi|11138934|gb|AAG31554 1|AF287967_4 homeobox B4 [Homo sapiens] gi|12007115|gb|AAG45052 1| HOXB4 [Homo sapiens] gi|29351568|gb|AAH49204 1| Homeobox B4 [Homo sapiens] gi|119615148|gb|EAW94742 1| homeobox B4 [Homo sapiens] 907
PKRSRTAYTRQQVLELEKEFHYNRYLTRRRRVEIAHALCLSERQIKIWFQNRRMKWKKDH
>gi|13128915|gb|AAK13077.1| [Porcellio scaber] gi|13128915|gb|AAK13077.1| ;E = 1.8e-43 pos:6 to 65 ; Antp [Porcellio scaber] 908
RKRGRQTYTRYQTLELEKEFHFNRYLTRRRRIEIAHALCLTERQIKIWFQNRRMKWKKEN
>gi|13128913|gb|AAK13076.1| [Porcellio scaber] gi|13128913|gb|AAK13076.1| ;E = 1.6e-41 pos:15 to 74 ; Ubx [Porcellio scaber] 909
RRRGRQTYTRYQTLELEKEFHTNHYLTRRRRIEMAHALCLTERQIKIWFQNRRMKLKKEI
>gi|13128911|gb|AAK13075.1| [Porcellio scaber] gi|13128911|gb|AAK13075.1| ;E = 1.6e-41 pos:16 to 75 ; Ubx1 [Porcellio scaber] 910
RRRGRQTYTRYQTLELEKEFHTNHYLTRRRRIEMAHALCLTERQIKIWFQNRRMKLKKEI
>gi|13128907|gb|AAK13073.1| [Porcellio scaber] gi|13128907|gb|AAK13073.1| ;E = 5.8e-43 pos:27 to 86 ; abd A2 [Porcellio scaber] 911
RRRGRQTYTRFQTLELEKEFHFNHYLTRRRRIEIAHALCLTERQVKIWFQNRRMKLKKEL
>gi|13128905|gb|AAK13072.1| [Porcellio scaber] gi|13128905|gb|AAK13072.1| ;E = 5.8e-43 pos:11 to 70 ; abd A1 [Porcellio scaber] 912
RRRGRQTYTRFQTLELEKEFHFNHYLTRRRRIEIAHALCLTERQVKIWFQNRRMKLKKEL
>gi|12854614|dbj|BAB30086.1| [Mus musculus] gi|12854614|dbj|BAB30086.1| ;E = 2.8e-39 pos:124 to 183 ; unnamed protein product [Mus musculus] 913
RRRGRQTYSRFQTLELEKEFLFNPYLTRKRRIEVSHTLALTERQVKIWFQNRRMKWKKEN
>gi|12848710|dbj|BAB28059.1| [Mus musculus] gi|12848710|dbj|BAB28059.1| ;E = 2.1e-43 pos:155 to 214 ; unnamed protein product [Mus musculus] 914
GKRARTAYTRYQTLELEKEFHFNRYLTRRRRIEIAHALCLSERQIKIWFQNRRMKWKKDN
>gi|126343889|ref|XP_001364878.1| [Monodelphis domestica] gi|126343889|ref|XP_001364878.1| ;E = 2.6e-42 pos:141 to 200 ; PREDICTED similar to Homeobox protein Hox C6 (Hox 3 3) (Hox 6 1) [Monodelphis domestica] 915
RRRGRQIYSRYQTLELEKEFHFNRYLTRRRRIEIANALCLTERQIKIWFQNRRMKWKKES
>gi|126341845|ref|XP_001365645.1| [Monodelphis domestica] gi|126341845|ref|XP_001365645.1| ;E = 1.6e-43 pos:161 to 220 ; PREDICTED similar to HOXA6 [Monodelphis domestica] 916
RKRGRQTYTRYQTLELEKEFHFNRYLTRRRRIEIAHALCLTERQIKIWFQNRRMKWKKEH
>gi|126341819|ref|XP_001362736.1| [Monodelphis domestica] gi|126341819|ref|XP_001362736.1| ;E = 2.1e-43 pos:194 to 253 ; PREDICTED similar to homeodomain transcription factor [Monodelphis domestica] 917
GKRARTAYTRYQTLELEKEFHFNRYLTRRRRIEIAHALCLSERQIKIWFQNRRMKWKKDN
>gi|126326351|ref|XP_001368596.1| [Monodelphis domestica] gi|126326351|ref|XP_001368596.1| ;E = 2.4e-43 pos:147 to 206 ; PREDICTED similar to homeotic protein Hox D4 chicken [Monodelphis domestica] 918
PKRSRTAYTRQQVLELEKEFHFNRYLTRRRRIEIAHTLCLSERQIKIWFQNRRMKWKKDH
>gi|126326347|ref|XP_001368563.1| [Monodelphis domestica] gi|126326347|ref|XP_001368563.1| ;E = 2e-39 pos:214 to 273 ; PREDICTED similar to HOXD8 [Monodelphis domestica] 919
RRRGRQTYSRFQTLELEKEFLFNPYLTRKRRIEVSHALGLTERQVKIWFQNRRMKWKKEN
>gi|126308355|ref|XP_001372992.1| [Monodelphis domestica] gi|126308355|ref|XP_001372992.1| ;E = 2.2e-42 pos:152 to 211 ; PREDICTED similar to Homeobox B4 [Monodelphis domestica] 920
PKRSRTAYTRQQVLELEKEFHYNRYLTRRRRVEIAHSLCLSERQIKIWFQNRRMKWKKDH
>gi|126308245|ref|XP_001367145.1| [Monodelphis domestica] gi|126308245|ref|XP_001367145.1| ;E = 2.1e-43 pos:192 to 251 ; PREDICTED similar to homeobox protein [Monodelphis domestica] 921
GKRARTAYTRYQTLELEKEFHFNRYLTRRRRIEIAHALCLSERQIKIWFQNRRMKWKKDN
>gi|12621987|gb|AAB91389.2| [Ethmostigmus rubripes] gi|12621987|gb|AAB91389.2| ;E = 1.8e-43 pos:1 to 60 ; antennapedia [Ethmostigmus rubripes] 922
RKRGRQTYTRYQTLELEKEFHFNRYLTRRRRIEIAHALCLTERQIKIWFQNRRMKWKKEN
>gi|125858467|ref|NP_001075038.1| [Pan troglodytes] gi|125858467|ref|NP_001075038.1| ;E = 2.4e-43 pos:154 to 213 ; homeobox D4 [Pan troglodytes] gi|146324936|sp|A1YFY3 1|HXD4_PANPA RecName Full Homeobox protein Hox D4 gi|146324937|sp|A2T6X6 1|HXD4_PANTR RecName Full Homeobox protein Hox D4 gi|121483828|gb|ABM54208 1| HOXD4 [Pan paniscus] gi|124111109|gb|ABM91931 1| HOXD4 [Pan troglodytes] 923
PKRSRTAYTRQQVLELEKEFHFNRYLTRRRRIEIAHTLCLSERQIKIWFQNRRMKWKKDH
>gi|125490339|ref|NP_001074950.1| [Pan troglodytes] gi|125490339|ref|NP_001074950.1| ;E = 2.3e-39 pos:197 to 256 ; homeobox D8 [Pan troglodytes] gi|146324939|sp|A2T748 1|HXD8_PANTR RecName Full Homeobox protein Hox D8 gi|124111225|gb|ABM92003 1| HOXD8 [Pan troglodytes] 924
RRRGRQTYSRFQTLELEKEFLFNPYLTRKRRIEVSHALALTERQVKIWFQNRRMKWKKEN
>gi|123425|sp|P09637.2|HXA5_SALSA [Salmo salar] gi|123425|sp|P09637.2|HXA5_SALSA ;E = 1e-40 pos:1 to 60 ; RecName Full Homeobox protein Hox A5 AltName Full S12 B gi|213800|gb|AAA49560 1| homeo box protein 925
GRGRGQTYTRYQTLELEKEFHFNRYLTRRRRIEMAHALCLSERQIKIWFQNRRMKWKKDN
>gi|123424|sp|P09636.1|HXA7_SALSA [Salmo salar] gi|123424|sp|P09636.1|HXA7_SALSA ;E = 2.7e-41 pos:1 to 60 ; RecName Full Homeobox protein Hox A7 AltName Full Homeobox protein S12 A gi|213798|gb|AAA49559 1| homeo box protein 926
RKRGSQTYTRYQTLELEKEFHFNRYLTRRRRVEIAHVLCLTERQIKIWFQNRRMKWKKDH
>gi|123416|sp|P18865.1|HXC4_RAT [Rattus norvegicus] gi|123416|sp|P18865.1|HXC4_RAT ;E = 2.1e-36 pos:12 to 70 ; RecName Full Homeobox protein Hox C4 AltName Full Homeobox protein R3 gi|204635|gb|AAA41343 1| homeobox protein 927
PARGVANCRQQVLELEKEFHYNRYLTRRRRIEIAHSLCLSERQIKIWFQNRRMKWKKDH
>gi|123320|sp|P10178.1|HMB3_TRIGR [Tripneustes gratilla] gi|123320|sp|P10178.1|HMB3_TRIGR ;E = 3.8e-38 pos:27 to 86 ; RecName Full Homeobox protein HB3 gi|1335679|emb|CAA31544 1| unnamed protein product [Tripneustes gratilla] 928
GKRGRQTYTRQQTLELEKEFHFSRYVTRRRRFEIAQSLGLSERQIKIWFQNRRMKWKREH
>gi|123319|sp|P09080.3|HMB1_TRIGR [Tripneustes gratilla] gi|123319|sp|P09080.3|HMB1_TRIGR ;E = 2.4e-38 pos:189 to 248 ; RecName Full Homeobox protein HB1 AltName Full TGHBOX1 gi|829232|emb|CAA32660 1| TgHbox1 protein [Tripneustes gratilla] 929
RKRCRQTYTRYQTLELEKEFHFNRYLTRRRRIELSHLLGLTERQIKIWFQNRRMKYKKES
>gi|123315|sp|P15860.1|HM90_APIME [Apis mellifera] gi|123315|sp|P15860.1|HM90_APIME ;E = 4.4e-43 pos:8 to 67 ; RecName Full Homeobox protein H90 gi|155676|gb|AAA27728 1| H90 protein 930
RKRGRQTYTRYQTLELEKEFHYNRYLTRRRRIEIAHALCLTERQIKIWFQNRRMKWKKEN
>gi|123304|sp|P09020.1|HXC5_XENLA [Xenopus laevis] gi|123304|sp|P09020.1|HXC5_XENLA ;E = 1.8e-42 pos:20 to 79 ; RecName Full Homeobox protein Hox C5 AltName Full XlHbox 5 gi|1334653|emb|CAA30126 1| unnamed protein product [Xenopus laevis] 931
GKRSRTSYTRYQTLELEKEFHFNRYLTRRRRIEIANNLCLNERQIKIWFQNRRMKWKKDT
>gi|123303|sp|P15859.1|SCR_APIME [Apis mellifera] gi|123303|sp|P15859.1|SCR_APIME ;E = 1.2e-43 pos:8 to 67 ; RecName Full Homeobox protein H55 gi|155666|gb|AAA27723 1| H55 protein 932
VKRQRTSYTRYQTLELEKEFHFNRYLTRRRRIEIAHALCLTERQIKIWFQNRRMKWKKEH
>gi|123298|sp|P17278.1|HXD4_CHICK [Gallus gallus] gi|123298|sp|P17278.1|HXD4_CHICK ;E = 2.4e-43 pos:144 to 203 ; RecName Full Homeobox protein Hox D4 AltName Full Chox A 933
PKRSRTAYTRQQVLELEKEFHFNRYLTRRRRIEIAHTLCLSERQIKIWFQNRRMKWKKDH
>gi|123297|sp|P09019.1|HXB5_XENLA [Xenopus laevis] gi|123297|sp|P09019.1|HXB5_XENLA ;E = 2.6e-43 pos:155 to 214 ; RecName Full Homeobox protein Hox B5 AltName Full XlHbox 4 AltName Full Xhox 1B gi|1334652|emb|CAA30125 1| unnamed protein product [Xenopus laevis] 934
GKRARTAYTRYQTLELEKEFHFNRYLTRRRRIEIAHTLCLSERQIKIWFQNRRMKWKKDN
>gi|123295379|emb|CAM16417.1| [Danio rerio] gi|123295379|emb|CAM16417.1| ;E = 4.3e-42 pos:119 to 178 ; homeo box C6a [Danio rerio] 935
RRRGRQIYSRYQTLELEKEFHFNRYLTRRRRIEIANALCLTERQIKIWFQNRRMKWKKET
>gi|123295378|emb|CAM16416.1| [Danio rerio] gi|123295378|emb|CAM16416.1| ;E = 1.1e-42 pos:146 to 205 ; homeo box C5a [Danio rerio] 936
GKRSRTSYTRYQTLELEKEFHFNRYLTRRRRIEIANNLCLNERQIKIWFQNRRMKWKKDS
>gi|123279|sp|P09017.1|HXC4_HUMAN [Homo sapiens] gi|123279|sp|P09017.1|HXC4_HUMAN ;E = 2e-42 pos:156 to 215 ; RecName Full Homeobox protein Hox C4 AltName Full Hox 3E AltName Full CP19 gi|32386|emb|CAA30376 1| unnamed protein product [Homo sapiens] gi|11993919|gb|AAG42145 1| HOXC4 [Homo sapiens] 937
PKRSRAAYTRQQVLELEKEFHYNRYLTRRRRIEIAHSLCLSERQIKIWFQNRRMKWKKDH
>gi|123274|sp|P04476.1|HXB7B_XENLA [Xenopus laevis] gi|123274|sp|P04476.1|HXB7B_XENLA ;E = 2.2e-43 pos:138 to 197 ; RecName Full Homeobox protein Hox B7 B AltName Full XlHbox 2 B AltName Full P52 gi|64748|emb|CAA29814 1| unnamed protein product [Xenopus laevis] 938
RKRGRQTYTRYQTLELEKEFHFNRYLTRRRRIEIAHTLCLTERQIKIWFQNRRMKWKKEN
>gi|123255|sp|P09629.2|HXB7_HUMAN [Homo sapiens] gi|123255|sp|P09629.2|HXB7_HUMAN ;E = 5.4e-43 pos:137 to 196 ; RecName Full Homeobox protein Hox B7 AltName Full Hox 2C AltName Full HHO C1 939
RKRGRQTYTRYQTLELEKEFHYNRYLTRRRRIEIAHTLCLTERQIKIWFQNRRMKWKKEN
>gi|123251|sp|P14839.1|HXB6_CHICK [Gallus gallus] gi|123251|sp|P14839.1|HXB6_CHICK ;E = 1.1e-43 pos:7 to 66 ; RecName Full Homeobox protein Hox B6 AltName Full GHOX 2 2 gi|1334634|emb|CAA34744 1| unnamed protein product [Gallus gallus] 940
ARRGRQTYTRYQTLELEKEFHFNRYLTRRRRIEIAHSLCLTERQIKIWFQNRRMKWKKEN
>gi|123246|sp|P14838.1|HXB5_CHICK [Gallus gallus] gi|123246|sp|P14838.1|HXB5_CHICK ;E = 2.1e-43 pos:7 to 66 ; RecName Full Homeobox protein Hox B5 AltName Full Ghox 2 1 gi|1334633|emb|CAA34743 1| unnamed protein product [Gallus gallus] 941
GKRARTAYTRYQTLELEKEFHFNRYLTRRRRIEIAHALCLSERQIKIWFQNRRMKWKKDN
>gi|123242|sp|P14858.1|HXC6_NOTVI [Notophthalmus viridescens] gi|123242|sp|P14858.1|HXC6_NOTVI ;E = 8.7e-41 pos:141 to 200 ; RecName Full Homeobox protein Hox C6 AltName Full NvHox 1 AltName Full FH 2 gi|64118|emb|CAA32139 1| unnamed protein product [Notophthalmus viridescens] 942
RRRGRQIYSRYQTLELEKEFHFNRYLTRRRRIEIANASCLTERQIKIWFQNRRMKWKKES
>gi|123241|sp|P24061.1|HXA7_COTJA [Coturnix japonica] gi|123241|sp|P24061.1|HXA7_COTJA ;E = 5.5e-42 pos:129 to 188 ; RecName Full Homeobox protein Hox A7 AltName Full Quox 1 gi|213618|gb|AAA49501 1| homeobox gene 943
RKRGRQTYTRYQTLELEKEFHFNRYLTRRRRIEYAHALCLTERQIKIWFQNRRMKWKKEH
>gi|123233099|emb|CAM20531.1| [Mus musculus] gi|123233099|emb|CAM20531.1| ;E = 2.8e-39 pos:194 to 253 ; homeo box D8 [Mus musculus] 944
RRRGRQTYSRFQTLELEKEFLFNPYLTRKRRIEVSHTLALTERQVKIWFQNRRMKWKKEN
>gi|123233098|emb|CAM20530.1| [Mus musculus] gi|123233098|emb|CAM20530.1| ;E = 2.8e-39 pos:90 to 149 ; homeo box D8 [Mus musculus] 945
RRRGRQTYSRFQTLELEKEFLFNPYLTRKRRIEVSHTLALTERQVKIWFQNRRMKWKKEN
>gi|123231|sp|P15856.1|ABDA_APIME [Apis mellifera] gi|123231|sp|P15856.1|ABDA_APIME ;E = 2.1e-42 pos:8 to 67 ; RecName Full Homeobox protein abdominal A homolog AltName Full H15 gi|155678|gb|AAA27729 1| H15 protein 946
RRRGRQTYTRFQTLELEKEFHYNHYLTRRRRIEIAHALCLTERQIKIWFQNRRMKLKKEL
>gi|123220|sp|P09634.1|HXA7_RAT [Rattus norvegicus] gi|123220|sp|P09634.1|HXA7_RAT ;E = 8.9e-42 pos:5 to 64 ; RecName Full Homeobox protein Hox A7 AltName Full Hox 1 1 AltName Full Homeobox protein R5 947
GKRGRQTYTRYQTLELEKEFHFNRYLTRRRAVEIAHALCLTERQIKIWFQNRRMKWKKEH
>gi|123204519|gb|ABM73573.1| [Megalobrama amblycephala] gi|123204519|gb|ABM73573.1| ;E = 2.5e-42 pos:138 to 197 ; homeodomain protein [Megalobrama amblycephala] 948
RRRGRQTYSRYQTLELEKEFHYNRYLTRRRRIEIANALCLSERQIKIWFQNRRMKWKKES
>gi|123204512|gb|ABM73572.1| [Megalobrama amblycephala] gi|123204512|gb|ABM73572.1| ;E = 1.5e-40 pos:142 to 201 ; homeodomain protein [Megalobrama amblycephala] 949
RRRGRQIYSRYQTLELEKEFHFNRYLTRRRRIEIANALCLTERQIKIWFQNRRMKSMKDT
>gi|123204501|gb|ABM73570.1| [Megalobrama amblycephala] gi|123204501|gb|ABM73570.1| ;E = 3e-35 pos:154 to 208 ; homeodomain protein [Megalobrama amblycephala] 950
PKRSRTAYTRQQVLELEKEFHYNRYLTRRRRIEIAHSLVLSERQIKIWFQNRRMK
>gi|123204482|gb|ABM73565.1| [Megalobrama amblycephala] gi|123204482|gb|ABM73565.1| ;E = 6.4e-39 pos:145 to 204 ; homeodomain protein [Megalobrama amblycephala] 951
RRRGRRTYSRYQTLELEKEFLFNPYLTRKRRIEVSHALALTERQVKIWFQNRRMKWKKEH
>gi|123204478|gb|ABM73564.1| [Megalobrama amblycephala] gi|123204478|gb|ABM73564.1| ;E = 5.9e-39 pos:145 to 204 ; homeodomain protein [Megalobrama amblycephala] 952
RRRGRQTYSRYQTLELEKEFLFNPYLTRKRRIEVSHALGLTERQVKIWFQNRRMKWKKVN
>gi|123204474|gb|ABM73563.1| [Megalobrama amblycephala] gi|123204474|gb|ABM73563.1| ;E = 1.1e-35 pos:4 to 59 ; homeodomain protein [Megalobrama amblycephala] 953
RKRGRQTYSRYQTLELEIEFHFNRYLSRRRRIEIAHALCLTERQIKIWFQNRRMKW
>gi|123204462|gb|ABM73560.1| [Megalobrama amblycephala] gi|123204462|gb|ABM73560.1| ;E = 2.1e-43 pos:201 to 260 ; homeodomain protein [Megalobrama amblycephala] 954
GKRARTAYTRYQTLELEKEFHFNRYLTRRRRIEIAHALCLSERQIKIWFQNRRMKWKKDN
>gi|123204408|gb|ABM73547.1| [Megalobrama amblycephala] gi|123204408|gb|ABM73547.1| ;E = 2.5e-43 pos:144 to 203 ; homeodomain protein [Megalobrama amblycephala] 955
GKRPRTAYTRFQTLELEKEFHFNRYLTRRRRIEIAHTLCLSERQIKIWFQNRRMKWKKDN
>gi|121503196|gb|ABM55151.1| [Macaca mulatta] gi|121503196|gb|ABM55151.1| ;E = 2.1e-43 pos:7 to 66 ; HOXA5 [Macaca mulatta] gi|124013564|gb|ABM88032 1| HOXA5 [Macaca nemestrina] gi|124054173|gb|ABM89278 1| HOXA5 [Pongo pygmaeus] 956
GKRARTAYTRYQTLELEKEFHFNRYLTRRRRIEIAHALCLSERQIKIWFQNRRMKWKKDN
>gi|121503158|gb|ABM55127.1| [Macaca mulatta] gi|121503158|gb|ABM55127.1| ;E = 2.4e-43 pos:9 to 68 ; HOXD4 [Macaca mulatta] gi|124013521|gb|ABM88005 1| HOXD4 [Macaca nemestrina] 957
PKRSRTAYTRQQVLELEKEFHFNRYLTRRRRIEIAHTLCLSERQIKIWFQNRRMKWKKDH
>gi|121484044|gb|ABM54347.1| [Pan paniscus] gi|121484044|gb|ABM54347.1| ;E = 4.8e-42 pos:6 to 65 ; HOXB5 [Pan paniscus] 958
GKRARTAYTRYQTLELEKEFHFNRYLTRRRRIEIAHALCLSXRQIKIWFQNRRMKWKKDN
>gi|121483967|gb|ABM54297.1| [Pan paniscus] gi|121483967|gb|ABM54297.1| ;E = 2.3e-39 pos:4 to 63 ; HOXD8 [Pan paniscus] 959
RRRGRQTYSRFQTLELEKEFLFNPYLTRKRRIEVSHALALTERQVKIWFQNRRMKWKKEN
>gi|121308922|dbj|BAF43726.1| [Metacrinus rotundus] gi|121308922|dbj|BAF43726.1| ;E = 7.8e-41 pos:181 to 240 ; transcription factor Hox8 [Metacrinus rotundus] 960
KKRGRQTYTRYQTLELEKEFHFNRYLTRRRRIEIAQAVCLSERQIKIWFQNRRMKAKKET
>gi|121308920|dbj|BAF43725.1| [Metacrinus rotundus] gi|121308920|dbj|BAF43725.1| ;E = 4.4e-38 pos:160 to 219 ; transcription factor Hox7 [Metacrinus rotundus] 961
RKRCRQTYTRYQTLELEKEFHFNRYLTRRRRIELSHLLGLTERQIKIWFQNRRMKYKKEN
>gi|121308835|dbj|BAF43724.1| [Metacrinus rotundus] gi|121308835|dbj|BAF43724.1| ;E = 1.3e-42 pos:97 to 156 ; transcription factor Hox5 [Metacrinus rotundus] 962
AKRSRTAYTRYQTLELEKEFHFNRYLTRRRRIEIAHALGLTERQIKIWFQNRRMKWKKEH
>gi|121308833|dbj|BAF43723.1| [Metacrinus rotundus] gi|121308833|dbj|BAF43723.1| ;E = 8.3e-41 pos:186 to 245 ; transcription factor Hox4 [Metacrinus rotundus] 963
AKRSRTSYTRQQILELEKEFHFNRYLTRRRRIEIAQALGLSERQIKIWFQNRRMKWKKDN
>gi|121223020|gb|ABM47695.1| [Saguinus labiatus] gi|121223020|gb|ABM47695.1| ;E = 7.5e-33 pos:6 to 58 ; HOXB5 [Saguinus labiatus] 964
GKRARTAYTRYQTLELEKEFHFNRYLTRRRRIEIAHALCLSERQIKIWFQNRR
>gi|121222628|gb|ABM47653.1| [Saguinus labiatus] gi|121222628|gb|ABM47653.1| ;E = 2.3e-39 pos:102 to 161 ; HOXD8 [Saguinus labiatus] 965
RRRGRQTYSRFQTLELEKEFLFNPYLTRKRRIEVSHALALTERQVKIWFQNRRMKWKKEN
>gi|120974711|gb|ABM46720.1| [Gorilla gorilla] gi|120974711|gb|ABM46720.1| ;E = 2.3e-39 pos:84 to 143 ; HOXD8 [Gorilla gorilla] 966
RRRGRQTYSRFQTLELEKEFLFNPYLTRKRRIEVSHALALTERQVKIWFQNRRMKWKKEN
>gi|120974241|gb|ABM46661.1| [Gorilla gorilla] gi|120974241|gb|ABM46661.1| ;E = 2.1e-43 pos:141 to 200 ; HOXA5 [Gorilla gorilla] 967
GKRARTAYTRYQTLELEKEFHFNRYLTRRRRIEIAHALCLSERQIKIWFQNRRMKWKKDN
>gi|12056969|ref|NP_073149.1| [Homo sapiens] gi|12056969|ref|NP_073149.1| ;E = 1.6e-39 pos:149 to 208 ; homeobox C8 [Homo sapiens] gi|13124745|sp|P31273 2|HXC8_HUMAN RecName Full Homeobox protein Hox C8 AltName Full Hox 3A gi|11993923|gb|AAG42146 1| HOXC8 [Homo sapiens] gi|31753106|gb|AAH53898 1| Homeobox C8 [Homo sapiens] gi|119617149|gb|EAW96743 1| homeobox C8 [Homo sapiens] gi|158255354|dbj|BAF83648 1| unnamed protein product [Homo sapiens] gi|208968511|dbj|BAG74094 1| homeobox C8 [synthetic construct] 968
RRSGRQTYSRYQTLELEKEFLFNPYLTRKRRIEVSHALGLTERQVKIWFQNRRMKWKKEN
>gi|119892028|ref|XP_869789.2| [Bos taurus] gi|119892028|ref|XP_869789.2| ;E = 2.6e-42 pos:369 to 428 ; PREDICTED homeobox C6 isoform 1 [Bos taurus] 969
RRRGRQIYSRYQTLELEKEFHFNRYLTRRRRIEIANALCLTERQIKIWFQNRRMKWKKES
>gi|11967761|emb|CAC19384.1| [Discocelis tigrina] gi|11967761|emb|CAC19384.1| ;E = 2.6e-37 pos:15 to 74 ; Ubd A protein [Discocelis tigrina] 970
RRRGRQTYSRNQTLELEKEFQYSRYLTRRRRIEIAHMLQLTERQIKIWFQNRRMKQKKDK
>gi|11967759|emb|CAC19383.1| [Discocelis tigrina] gi|11967759|emb|CAC19383.1| ;E = 9.9e-40 pos:6 to 65 ; Hox4 Dfd protein [Discocelis tigrina] 971
NKRARTAYSAQQILELEKEFHFNKYLTRRRRIEIAQALFLTERQVKIWFQNRRMKWKKEH
>gi|1196550|gb|AAA88246.1| [Mus musculus] gi|1196550|gb|AAA88246.1| ;E = 1.8e-39 pos:32 to 91 ; homeobox protein 972
RRRGRQTYSRYQTLELEKEFLFNPYLTRKRRIEVSHALGLTERQVKIWFQNRRMKWKKEN
>gi|1196549|gb|AAA88245.1| [Mus musculus] gi|1196549|gb|AAA88245.1| ;E = 5.4e-43 pos:3 to 62 ; homeobox protein 973
RKRGRQTYTRYQTLELEKEFHYNRYLTRRRRIEIAHTLCLTERQIKIWFQNRRMKWKKEN
>gi|119617151|gb|EAW96745.1| [Homo sapiens] gi|119617151|gb|EAW96745.1| ;E = 1.1e-42 pos:3 to 62 ; hCG2044076 [Homo sapiens] 974
GKRSRTSYTRYQTLELEKEFHFNRYLTRRRRIEIANNLCLNERQIKIWFQNRRMKWKKDS
>gi|119617143|gb|EAW96737.1| [Homo sapiens] gi|119617143|gb|EAW96737.1| ;E = 1.1e-42 pos:254 to 313 ; hCG2044077 [Homo sapiens] 975
GKRSRTSYTRYQTLELEKEFHFNRYLTRRRRIEIANNLCLNERQIKIWFQNRRMKWKKDS
>gi|119615129|gb|EAW94723.1| [Homo sapiens] gi|119615129|gb|EAW94723.1| ;E = 1.8e-39 pos:145 to 204 ; homeobox B8 isoform CRA_a [Homo sapiens] 976
RRRGRQTYSRYQTLELEKEFLFNPYLTRKRRIEVSHALGLTERQVKIWFQNRRMKWKKEN
>gi|119614280|gb|EAW93874.1| [Homo sapiens] gi|119614280|gb|EAW93874.1| ;E = 3.2e-43 pos:16 to 75 ; homeobox A6 isoform CRA_a [Homo sapiens] 977
GRRGRQTYTRYQTLELEKEFHFNRYLTRRRRIEIANALCLTERQIKIWFQNRRMKWKKEN
>gi|119370800|sp|Q1KKR6.1|HXD4B_FUGRU [Takifugu rubripes] gi|119370800|sp|Q1KKR6.1|HXD4B_FUGRU ;E = 1.8e-39 pos:156 to 215 ; RecName Full Homeobox protein Hox D4b gi|94482864|gb|ABF22478 1| homeobox protein HoxD4b [Takifugu rubripes] 978
PKRLRTAYTRQQVLELEKEFHFSRYLTRRRRVEVAHTLCLSERQVKVWFQNRRMRWKKDH
>gi|119370799|sp|Q1KKS8.1|HXD4A_FUGRU [Takifugu rubripes] gi|119370799|sp|Q1KKS8.1|HXD4A_FUGRU ;E = 5.6e-42 pos:145 to 204 ; RecName Full Homeobox protein Hox D4a gi|94482851|gb|ABF22466 1| homeobox protein HoxD4a [Takifugu rubripes] 979
PKRSRTAYTRQQVLELEKEFHFNRYLTRRRRIEIAHTLCLSERQIKIWFQNRRMKWTKDH
>gi|119370793|sp|Q1KKU7.1|HXC5A_FUGRU [Takifugu rubripes] gi|119370793|sp|Q1KKU7.1|HXC5A_FUGRU ;E = 4.3e-43 pos:140 to 199 ; RecName Full Homeobox protein Hox C5a gi|94482831|gb|ABF22447 1| homeobox protein HoxC5a [Takifugu rubripes] 980
GKRSRTSYTRYQTLELEKEFHFNRYLSRRRRIEIAHNLCLNERQIKIWFQNRRMKWKKDS
>gi|119370792|sp|Q1KKU6.1|HXC4A_FUGRU [Takifugu rubripes] gi|119370792|sp|Q1KKU6.1|HXC4A_FUGRU ;E = 2.9e-42 pos:155 to 214 ; RecName Full Homeobox protein Hox C4a gi|94482832|gb|ABF22448 1| homeobox protein HoxC4a [Takifugu rubripes] 981
PKRSRTAYTRQQVLELEKEFHYNRYLTRRRRIEIAHALVLSERQIKIWFQNRRMKWKKDH
>gi|119370789|sp|Q1KKY1.1|HXB8A_FUGRU [Takifugu rubripes] gi|119370789|sp|Q1KKY1.1|HXB8A_FUGRU ;E = 2.1e-39 pos:148 to 207 ; RecName Full Homeobox protein Hox B8a gi|94482795|gb|ABF22413 1| homeobox protein HoxB8a [Takifugu rubripes] 982
RRRGRQTYSRYQTLELEKEFLFNPYLTRKRRIEVSHALALTERQVKIWFQNRRMKWKKEN
>gi|119370788|sp|Q1KKX1.1|HXB6B_FUGRU [Takifugu rubripes] gi|119370788|sp|Q1KKX1.1|HXB6B_FUGRU ;E = 1.1e-42 pos:155 to 214 ; RecName Full Homeobox protein Hox B6b gi|94482806|gb|ABF22423 1| homeobox protein HoxB6b [Takifugu rubripes] 983
GRRGRQTYTRYQTLELEKEFHFNRYLTRRRRIEISHALCLTERQIKIWFQNRRMKWKKEN
>gi|119370787|sp|Q1KKY0.1|HXB6A_FUGRU [Takifugu rubripes] gi|119370787|sp|Q1KKY0.1|HXB6A_FUGRU ;E = 9.2e-44 pos:189 to 248 ; RecName Full Homeobox protein Hox B6a gi|94482796|gb|ABF22414 1| homeobox protein HoxB6a [Takifugu rubripes] 984
GRRGRQTYTRYQTLELEKEFHFNRYLTRRRRIEIAHALCLTERQIKIWFQNRRMKWKKEN
>gi|119370786|sp|Q1KKX0.1|HXB5B_FUGRU [Takifugu rubripes] gi|119370786|sp|Q1KKX0.1|HXB5B_FUGRU ;E = 2.1e-43 pos:205 to 264 ; RecName Full Homeobox protein Hox B5b gi|94482807|gb|ABF22424 1| homeobox protein HoxB5b [Takifugu rubripes] 985
GKRARTAYTRYQTLELEKEFHFNRYLTRRRRIEIAHALCLSERQIKIWFQNRRMKWKKDN
>gi|119370785|sp|Q1KKX9.1|HXB5A_FUGRU [Takifugu rubripes] gi|119370785|sp|Q1KKX9.1|HXB5A_FUGRU ;E = 1e-43 pos:244 to 303 ; RecName Full Homeobox protein Hox B5a gi|94482797|gb|ABF22415 1| homeobox protein HoxB5a [Takifugu rubripes] 986
GKRARTAYTRYQTLELEKEFHFNRYLTRRRRIEIAHALCLTERQIKIWFQNRRMKWKKDN
>gi|119370774|sp|Q1KL14.1|HXA5A_FUGRU [Takifugu rubripes] gi|119370774|sp|Q1KL14.1|HXA5A_FUGRU ;E = 2.1e-43 pos:198 to 257 ; RecName Full Homeobox protein Hox A5a gi|94482760|gb|ABF22380 1| homeobox protein HoxA5a [Takifugu rubripes] 987
GKRARTAYTRYQTLELEKEFHFNRYLTRRRRIEIAHALCLSERQIKIWFQNRRMKWKKDN
>gi|119370773|sp|Q1KL13.1|HXA4A_FUGRU [Takifugu rubripes] gi|119370773|sp|Q1KL13.1|HXA4A_FUGRU ;E = 2.8e-41 pos:149 to 208 ; RecName Full Homeobox protein Hox A4a gi|94482761|gb|ABF22381 1| homeobox protein HoxA4a [Takifugu rubripes] 988
PKRSRTAYTRQQALELEKEFHFNRYLTRRRRVEIAHTMCLSERQVKIWFQNRRMKWKKEH
>gi|119364594|sp|O13074.2|HXB4A_FUGRU [Takifugu rubripes] gi|119364594|sp|O13074.2|HXB4A_FUGRU ;E = 2.6e-42 pos:160 to 219 ; RecName Full Homeobox protein Hox B4a AltName Full FrHOXB 4 gi|94482798|gb|ABF22416 1| homeobox protein HoxB4a [Takifugu rubripes] 989
PKRSRTAYTRQQVLELEKEFHYNRYLTRRRRVEIAHTLCLSERQIKIWFQNRRMKWKKDH
>gi|118151296|ref|NP_001071582.1| [Bos taurus] gi|118151296|ref|NP_001071582.1| ;E = 2.2e-42 pos:162 to 221 ; homeobox B4 [Bos taurus] gi|122132251|sp|Q08DG5 1|HXB4_BOVIN RecName Full Homeobox protein Hox B4 gi|115305206|gb|AAI23762 1| Homeobox B4 [Bos taurus] 990
PKRSRTAYTRQQVLELEKEFHYNRYLTRRRRVEIAHALCLSERQIKIWFQNRRMKWKKDH
>gi|118104846|ref|XP_001235894.1| [Gallus gallus] gi|118104846|ref|XP_001235894.1| ;E = 2.2e-42 pos:156 to 215 ; PREDICTED hypothetical protein [Gallus gallus] 991
PKRSRTAYTRQQVLELEKEFHYNRYLTRRRRVEIAHSLCLSERQIKIWFQNRRMKWKKDH
>gi|118093556|ref|XP_001233268.1| [Gallus gallus] gi|118093556|ref|XP_001233268.1| ;E = 2.4e-43 pos:28 to 87 ; PREDICTED homeo box D4 isoform 1 [Gallus gallus] 992
PKRSRTAYTRQQVLELEKEFHFNRYLTRRRRIEIAHTLCLSERQIKIWFQNRRMKWKKDH
>gi|116574504|gb|ABK00020.1| [Saccoglossus kowalevskii] gi|116574504|gb|ABK00020.1| ;E = 3.7e-42 pos:148 to 207 ; hox 6 [Saccoglossus kowalevskii] 993
QRRGRQTYTRYQTLELEKEFHFNRYLTRRRRIEIAHTLGLTERQIKIWFQNRRMKWKKEQ
>gi|116574502|gb|ABK00019.1| [Saccoglossus kowalevskii] gi|116574502|gb|ABK00019.1| ;E = 2.7e-42 pos:151 to 210 ; hox 5 [Saccoglossus kowalevskii] 994
AKRSRTAYTRYQTLELEKEFHFNRYLTRRRRIEIAHALGLSERQIKIWFQNRRMKWKKEH
>gi|116294310|gb|AAP79287.2| [Saccoglossus kowalevskii] gi|116294310|gb|AAP79287.2| ;E = 7.3e-38 pos:152 to 211 ; hox 7 [Saccoglossus kowalevskii] 995
KKRCRQTYTRYQTLELEKEFHYNRYLTRRRRIELSHLLGLTERQIKIWFQNRRMKYKKES
>gi|116004415|ref|NP_001070566.1| [Bos taurus] gi|116004415|ref|NP_001070566.1| ;E = 2.1e-43 pos:195 to 254 ; homeobox A5 [Bos taurus] gi|73976525|ref|XP_539487 2| PREDICTED similar to Homeobox protein Hox A5 (Hox 1 3) (M2) [Canis familiaris] gi|110279014|sp|Q2HJ67 1|HXA5_BOVIN RecName Full Homeobox protein Hox A5 gi|87578311|gb|AAI13285 1| Homeobox A5 [Bos taurus] gi|170649678|gb|ACB21263 1| homeobox A5 (predicted) [Callicebus moloch] 996
GKRARTAYTRYQTLELEKEFHFNRYLTRRRRIEIAHALCLSERQIKIWFQNRRMKWKKDN
>gi|115950609|ref|XP_001195432.1| [Strongylocentrotus purpuratus] gi|115950609|ref|XP_001195432.1| ;E = 6.4e-38 pos:47 to 106 ; PREDICTED similar to homeobox protein Splox partial [Strongylocentrotus purpuratus] 997
NKRTRTAYTRGQLLELEKEFHFNKYISRPRRIELAAMLNLTERHIKIWFQNRRMKWKKEE
>gi|115722897|ref|XP_783280.2| [Strongylocentrotus purpuratus] gi|115722897|ref|XP_783280.2| ;E = 2.2e-36 pos:230 to 289 ; PREDICTED similar to homeodomain protein TgHBox4 [Strongylocentrotus purpuratus] gi|115949657|ref|XP_001176570 1| PREDICTED similar to homeodomain protein TgHBox4 [Strongylocentrotus purpuratus] 998
GLKKACTYTRAQTLELEKEFHYNRYLTRKRRIEIAQAVCLSERQIKIWFQNRRMKWKKER
>gi|115699087|ref|XP_001184111.1| [Strongylocentrotus purpuratus] gi|115699087|ref|XP_001184111.1| ;E = 6.4e-38 pos:9 to 68 ; PREDICTED similar to homeobox protein Splox partial [Strongylocentrotus purpuratus] 999
NKRTRTAYTRGQLLELEKEFHFNKYISRPRRIELAAMLNLTERHIKIWFQNRRMKWKKEE
>gi|115499494|gb|ABI98820.1| [Dicentrarchus labrax] gi|115499494|gb|ABI98820.1| ;E = 2.1e-43 pos:205 to 264 ; HOX A5 [Dicentrarchus labrax] 1000
GKRARTAYTRYQTLELEKEFHFNRYLTRRRRIEIAHALCLSERQIKIWFQNRRMKWKKDN
>gi|114666534|ref|XP_001174910.1| [Pan troglodytes] gi|114666534|ref|XP_001174910.1| ;E = 1.8e-39 pos:179 to 238 ; PREDICTED similar to HOXB8 [Pan troglodytes] 1001
RRRGRQTYSRYQTLELEKEFLFNPYLTRKRRIEVSHALGLTERQVKIWFQNRRMKWKKEN
>gi|114666360|ref|XP_001173043.1| [Pan troglodytes] gi|114666360|ref|XP_001173043.1| ;E = 2.2e-42 pos:162 to 221 ; PREDICTED homeobox B4 [Pan troglodytes] 1002
PKRSRTAYTRQQVLELEKEFHYNRYLTRRRRVEIAHALCLSERQIKIWFQNRRMKWKKDH
>gi|114666338|ref|XP_511938.2| [Pan troglodytes] gi|114666338|ref|XP_511938.2| ;E = 4.4e-43 pos:73 to 132 ; PREDICTED similar to Homeobox protein Hox B7 (Hox 2C) (HHO C1) [Pan troglodytes] 1003
RKRGRQTYTRYQTLELEKEFHYNRYLTRRRRIEIAHALCLTERQIKIWFQNRRMKWKKEN
>gi|114644452|ref|XP_522410.2| [Pan troglodytes] gi|114644452|ref|XP_522410.2| ;E = 2.5e-39 pos:155 to 214 ; PREDICTED similar to homeobox C5 [Pan troglodytes] 1004
GKRSRTSYTRYQTLELEKEFHFNRYLTRRRRIEIANNLCLNERQIKIWFQNRRMKGRKIQ
>gi|114644440|ref|XP_001136284.1| [Pan troglodytes] gi|114644440|ref|XP_001136284.1| ;E = 2.6e-42 pos:369 to 428 ; PREDICTED hypothetical protein isoform 1 [Pan troglodytes] 1005
RRRGRQIYSRYQTLELEKEFHFNRYLTRRRRIEIANALCLTERQIKIWFQNRRMKWKKES
>gi|114612909|ref|XP_001158602.1| [Pan troglodytes] gi|114612909|ref|XP_001158602.1| ;E = 3.2e-43 pos:369 to 428 ; PREDICTED similar to homeobox A6 [Pan troglodytes] 1006
GRRGRQTYTRYQTLELEKEFHFNRYLTRRRRIEIANALCLTERQIKIWFQNRRMKWKKEN
>gi|114612541|ref|XP_001162719.1| [Pan troglodytes] gi|114612541|ref|XP_001162719.1| ;E = 2.1e-43 pos:199 to 258 ; PREDICTED hypothetical protein isoform 1 [Pan troglodytes] 1007
GKRARTAYTRYQTLELEKEFHFNRYLTRRRRIEIAHALCLSERQIKIWFQNRRMKWKKDN
>gi|114612533|ref|XP_001162640.1| [Pan troglodytes] gi|114612533|ref|XP_001162640.1| ;E = 1.6e-43 pos:215 to 274 ; PREDICTED homeobox A4 [Pan troglodytes] 1008
PKRSRTAYTRQQVLELEKEFHFNRYLTRRRRIEIAHTLCLSERQVKIWFQNRRMKWKKDH
>gi|114184669|tpg|DAA05783.1| [Danio rerio] gi|114184669|tpg|DAA05783.1| ;E = 2.6e-42 pos:10 to 69 ; TPA TPA_exp Hoxb4a variant 2 [Danio rerio] 1009
PKRSRTAYTRQQVLELEKEFHYNRYLTRRRRVEIAHTLCLSERQIKIWFQNRRMKWKKDH
>gi|11321638|ref|NP_061826.1| [Homo sapiens] gi|11321638|ref|NP_061826.1| ;E = 1.1e-42 pos:155 to 214 ; homeobox C5 [Homo sapiens] gi|232262|sp|Q00444 1|HXC5_HUMAN RecName Full Homeobox protein Hox C5 AltName Full Hox 3D AltName Full CP11 gi|32388|emb|CAA43894 1| homeoprotein HOX3D [Homo sapiens] gi|119617154|gb|EAW96748 1| homeobox C5 [Homo sapiens] gi|146327466|gb|AAI41644 1| Homeobox C5 [synthetic construct] gi|147897703|gb|AAI40273 1| Homeobox C5 [synthetic construct] gi|208966502|dbj|BAG73265 1| homeobox C5 [synthetic construct] 1010
GKRSRTSYTRYQTLELEKEFHFNRYLTRRRRIEIANNLCLNERQIKIWFQNRRMKWKKDS
>gi|113205492|ref|NP_571610.1| [Danio rerio] gi|113205492|ref|NP_571610.1| ;E = 1.3e-41 pos:147 to 206 ; homeo box A4a [Danio rerio] gi|110282968|sp|Q9PWL5 2|HXA4A_DANRE RecName Full Homeobox protein Hox A4a AltName Full Zf 26 AltName Full Hoxx4 gi|94733690|emb|CAK10850 1| homeo box A4a [Danio rerio] gi|112419000|gb|AAI22458 1| Homeo box A4a [Danio rerio] 1011
PKRSRTAYTRQQALELEKEFHFNRYLTRRRRVEIAHTMCLSERQVKIWFQNRRMKWKKDH
>gi|112983708|ref|NP_001037319.1| [Bombyx mori] gi|112983708|ref|NP_001037319.1| ;E = 1.8e-43 pos:178 to 237 ; Antennapedia homologue protein [Bombyx mori] gi|391615|dbj|BAA04087 1| Antennapedia homologue protein [Bombyx mori] 1012
RKRGRQTYTRYQTLELEKEFHFNRYLTRRRRIEIAHALCLTERQIKIWFQNRRMKWKKEN
>gi|112983646|ref|NP_001037339.1| [Bombyx mori] gi|112983646|ref|NP_001037339.1| ;E = 2.2e-43 pos:264 to 323 ; Scr protein [Bombyx mori] gi|4589701|dbj|BAA76868 1| Scr [Bombyx mori] 1013
TKRQRTSYTRYQTLELEKEFHFNRYLTRRRRIEIAHALCLTERQIKIWFQNRRMKWKKEH
>gi|112983614|ref|NP_001037341.1| [Bombyx mori] gi|112983614|ref|NP_001037341.1| ;E = 1.5e-42 pos:189 to 248 ; Dfd protein [Bombyx mori] gi|4589703|dbj|BAA76869 1| Dfd [Bombyx mori] 1014
PKRQRTGYTRHQILELEKEFHYNRYLTRRRRIEIAHTLVLSERQIKIWFQNRRMKWKKDN
>gi|112807184|ref|NP_032302.2| [Mus musculus] gi|112807184|ref|NP_032302.2| ;E = 2.8e-39 pos:195 to 254 ; homeo box D8 [Mus musculus] gi|123233100|emb|CAM20532 1| homeo box D8 [Mus musculus] gi|162319132|gb|AAI56342 1| Homeo box D8 [synthetic construct] gi|225000984|gb|AAI72665 1| Homeo box D8 [synthetic construct] 1015
RRRGRQTYSRFQTLELEKEFLFNPYLTRKRRIEVSHTLALTERQVKIWFQNRRMKWKKEN
>gi|11108|emb|CAA49686.1| [Artemia franciscana] gi|11108|emb|CAA49686.1| ;E = 1.7e-41 pos:5 to 64 ; Ubx [Artemia franciscana] 1016
RRRGRQTYTRYQTLELEKEFHTNHYLTRRRRIEMAHSLCLTERQIKIWFQNRRMKLKKEI
>gi|11106|emb|CAA49685.1| [Artemia franciscana] gi|11106|emb|CAA49685.1| ;E = 5.5e-43 pos:8 to 67 ; Scr [Artemia franciscana] 1017
TKRQRTSYTRYQTLELEKEFHFNRYLTRRRRIEIAHTLCLSERQIKIWFQNRRMKWKKEH
>gi|11104|emb|CAA49684.1| [Artemia franciscana] gi|11104|emb|CAA49684.1| ;E = 2.1e-35 pos:8 to 67 ; Hx1 [Artemia franciscana] 1018
QKRTRQTYTKYQTLELEKEFLYNRYLTRVRRMDISSKLQLTERQIKIWFQNRRMKAKKEN
>gi|11102|emb|CAA49683.1| [Artemia franciscana] gi|11102|emb|CAA49683.1| ;E = 4.1e-44 pos:11 to 70 ; Dfd [Artemia franciscana] 1019
PKRQRTAYTRHQILELEKEFHFNRYLTRRRRIEIAHSLCLSERQIKIWFQNRRMKWKKDN
>gi|11100|emb|CAA49682.1| [Artemia franciscana] gi|11100|emb|CAA49682.1| ;E = 2e-43 pos:1 to 60 ; Antp [Artemia franciscana] 1020
RKRGRQTYTRFQTLELEKEFHFNRYLTRRRRIEIAHALCLTERQIKIWFQNRRMKWKKEN
>gi|110763990|ref|XP_001120045.1| [Apis mellifera] gi|110763990|ref|XP_001120045.1| ;E = 7.3e-43 pos:47 to 106 ; PREDICTED similar to Deformed CG2189 PA [Apis mellifera] 1021
PKRQRTAYTRHQILELEKEFHYNRYLTRRRRIEIAHTLVLSERQIKIWFQNRRMKWKKDN
>gi|110763988|ref|XP_001119979.1| [Apis mellifera] gi|110763988|ref|XP_001119979.1| ;E = 7.3e-43 pos:328 to 387 ; PREDICTED similar to Deformed CG2189 PA [Apis mellifera] 1022
PKRQRTAYTRHQILELEKEFHYNRYLTRRRRIEIAHTLVLSERQIKIWFQNRRMKWKKDN
>gi|110763985|ref|XP_394121.3| [Apis mellifera] gi|110763985|ref|XP_394121.3| ;E = 4.8e-38 pos:524 to 583 ; PREDICTED similar to Sex combs reduced CG1030 PA isoform A [Apis mellifera] 1023
QKRTRQTYTRYQTLELEKEFHFNRYLTRNRRLEIARALHLTERQVKIWFQNRRMKAKKFN
>gi|110763982|ref|XP_394120.3| [Apis mellifera] gi|110763982|ref|XP_394120.3| ;E = 2.1e-42 pos:247 to 306 ; PREDICTED similar to Homeobox protein abdominal A isoform 1 [Apis mellifera] 1024
RRRGRQTYTRFQTLELEKEFHYNHYLTRRRRIEIAHALCLTERQIKIWFQNRRMKLKKEL
>gi|110763980|ref|XP_623989.2| [Apis mellifera] gi|110763980|ref|XP_623989.2| ;E = 1.7e-41 pos:236 to 295 ; PREDICTED similar to Ultrabithorax CG10388 PB isoform B [Apis mellifera] 1025
RRRGRQTYTRYQTLELEKEFHTNHYLTRRRRIEMAHSLCLTERQIKIWFQNRRMKLKKEI
>gi|110625619|ref|NP_034589.3| [Mus musculus] gi|110625619|ref|NP_034589.3| ;E = 2.2e-42 pos:161 to 220 ; homeo box B4 [Mus musculus] gi|123266|sp|P10284 1|HXB4_MOUSE RecName Full Homeobox protein Hox B4 AltName Full Hox 2 6 gi|193944|gb|AAA37848 1| homeo box 2 6 (Hox 2 6) gene product gi|74228946|dbj|BAE21943 1| unnamed protein product [Mus musculus] gi|123246172|emb|CAM27579 1| homeo box B4 [Mus musculus] gi|148684081|gb|EDL16028 1| homeobox B4 [Mus musculus] 1026
PKRSRTAYTRQQVLELEKEFHYNRYLTRRRRVEIAHALCLSERQIKIWFQNRRMKWKKDH
>gi|110555649|emb|CAJ56096.1| [Glomeris marginata] gi|110555649|emb|CAJ56096.1| ;E = 4.7e-37 pos:261 to 320 ; fushi tarazu [Glomeris marginata] 1027
RKRTRQTYTRFQTLELEKEFHSNRYLNRRRRIEIATSLTLTERQVKIWFQNRRMKAKREP
>gi|110555647|emb|CAJ56095.1| [Glomeris marginata] gi|110555647|emb|CAJ56095.1| ;E = 3.4e-38 pos:1 to 54 ; sex combs reduced [Glomeris marginata] 1028
SYTRYQTLELEKEFHFNRYLTRRRRIEIAHSLCLTERQIKIWFQNRRMKWKKEH
>gi|110282969|sp|Q9YGT6.2|HXA5A_DANRE [Danio rerio] gi|110282969|sp|Q9YGT6.2|HXA5A_DANRE ;E = 2.3e-43 pos:190 to 249 ; RecName Full Homeobox protein Hox A5a gi|94733689|emb|CAK10849 1| homeo box A5a [Danio rerio] 1029
GKRPRTAYTRYQTLELEKEFHFNRYLTRRRRIEIAHTLCLSERQIKIWFQNRRMKWKKDN
>gi|110021|pir||B32391 [Mus musculus] gi|110021|pir||B32391 ;E = 1.8e-39 pos:1 to 60 ; homeotic protein Hox 2 4 mouse 1030
RRRGRQTYSRYQTLELEKEFLFNPYLTRKRRIEVSHALGLTERQVKIWFQNRRMKWKKEN
>gi|109944953|dbj|BAE97007.1| [Procambarus clarkii] gi|109944953|dbj|BAE97007.1| ;E = 1.7e-42 pos:198 to 257 ; Antennapedia [Procambarus clarkii] 1031
RKRGRQTYTRYQTLELEKEFHFNRYLTRRRRIEIAHALCLTERQIKIWFQDRRMKWKKEN
>gi|109944950|dbj|BAE97005.1| [Procambarus clarkii] gi|109944950|dbj|BAE97005.1| ;E = 1.7e-42 pos:253 to 312 ; Antennapedia [Procambarus clarkii] 1032
RKRGRQTYTRYQTLELEKEFHFNRYLTRRRRIEIAHALCLTERQIKIWFQDRRMKWKKEN
>gi|109944949|dbj|BAE97004.1| [Procambarus clarkii] gi|109944949|dbj|BAE97004.1| ;E = 3.7e-40 pos:121 to 180 ; Ultrabithorax [Procambarus clarkii] gi|109944952|dbj|BAE97006 1| Ultrabithorax [Procambarus clarkii] 1033
RRRGRQTYTRYQTLELEKEFHTNHYLTRRRRIEMAHAPCLTERQIKIWFQNRRMKLKKEI
>gi|109944947|dbj|BAE97003.1| [Porcellio scaber] gi|109944947|dbj|BAE97003.1| ;E = 3.9e-37 pos:203 to 258 ; Antennapedia [Porcellio scaber] 1034
RKRGRQTYTRYQTLELEKEFHFNRYLTRRRRIEIAHALCLTERQIKIWFQNRRMKC
>gi|109944940|dbj|BAE96998.1| [Artemia franciscana] gi|109944940|dbj|BAE96998.1| ;E = 1.7e-41 pos:183 to 242 ; Ultrabithorax [Artemia franciscana] gi|109944943|dbj|BAE97000 1| Ultrabithorax [Artemia franciscana] 1035
RRRGRQTYTRYQTLELEKEFHTNHYLTRRRRIEMAHSLCLTERQIKIWFQNRRMKLKKEI
>gi|109944936|dbj|BAE96996.1| [Artemia franciscana] gi|109944936|dbj|BAE96996.1| ;E = 2e-43 pos:269 to 328 ; Antennapedia [Artemia franciscana] gi|109944941|dbj|BAE96999 1| Antennapedia [Artemia franciscana] 1036
RKRGRQTYTRFQTLELEKEFHFNRYLTRRRRIEIAHALCLTERQIKIWFQNRRMKWKKEN
>gi|109944934|dbj|BAE96995.1| [Moina macrocopa] gi|109944934|dbj|BAE96995.1| ;E = 2e-43 pos:447 to 506 ; Antennapedia [Moina macrocopa] 1037
RKRGRQTYTRFQTLELEKEFHFNRYLTRRRRIEIAHALCLTERQIKIWFQNRRMKWKKEN
>gi|109944933|dbj|BAE96994.1| [Moina macrocopa] gi|109944933|dbj|BAE96994.1| ;E = 1.7e-41 pos:245 to 304 ; Ultrabithorax [Moina macrocopa] 1038
RRRGRQTYTRYQTLELEKEFHTNHYLTRRRRIEMAHSLCLTERQIKIWFQNRRMKLKKEI
>gi|109944916|dbj|BAE96984.1| [Daphnia magna] gi|109944916|dbj|BAE96984.1| ;E = 1.6e-41 pos:276 to 335 ; Ultrabithorax [Daphnia magna] gi|109944919|dbj|BAE96986 1| Ultrabithorax [Daphnia magna] gi|109944927|dbj|BAE96990 1| Ultrabithorax [Daphnia magna] gi|109944930|dbj|BAE96992 1| Ultrabithorax [Daphnia magna] 1039
RRRGRQTYTRYQTLELEKEFHTNHYLTRRRRIEMAHALCLTERQIKIWFQNRRMKLKKEI
>gi|1098678|gb|AAB03236.1| [Schistocerca americana] gi|1098678|gb|AAB03236.1| ;E = 1.8e-43 pos:247 to 306 ; homeotic protein 1040
RKRGRQTYTRYQTLELEKEFHFNRYLTRRRRIEIAHALCLTERQIKIWFQNRRMKWKKEN
>gi|109491742|ref|XP_001081339.1| [Rattus norvegicus] gi|109491742|ref|XP_001081339.1| ;E = 1.8e-39 pos:587 to 646 ; PREDICTED similar to Homeobox protein Hox B9 (Hox 2 5) [Rattus norvegicus] 1041
RRRGRQTYSRYQTLELEKEFLFNPYLTRKRRIEVSHALGLTERQVKIWFQNRRMKWKKEN
>gi|109488877|ref|XP_220888.2| [Rattus norvegicus] gi|109488877|ref|XP_220888.2| ;E = 1.8e-39 pos:185 to 244 ; PREDICTED similar to Homeobox protein Hox B8 (Hox 2 4) [Rattus norvegicus] 1042
RRRGRQTYSRYQTLELEKEFLFNPYLTRKRRIEVSHALGLTERQVKIWFQNRRMKWKKEN
>gi|109483025|ref|XP_001068679.1| [Rattus norvegicus] gi|109483025|ref|XP_001068679.1| ;E = 1.1e-42 pos:155 to 214 ; PREDICTED similar to homeobox C5 [Rattus norvegicus] 1043
GKRSRTSYTRYQTLELEKEFHFNRYLTRRRRIEIANNLCLNERQIKIWFQNRRMKWKKDS
>gi|109482992|ref|XP_001069410.1| [Rattus norvegicus] gi|109482992|ref|XP_001069410.1| ;E = 2.6e-42 pos:369 to 428 ; PREDICTED similar to Homeobox protein Hox C9 (Hox 3 2) isoform 1 [Rattus norvegicus] 1044
RRRGRQIYSRYQTLELEKEFHFNRYLTRRRRIEIANALCLTERQIKIWFQNRRMKWKKES
>gi|109481376|ref|XP_347336.2| [Rattus norvegicus] gi|109481376|ref|XP_347336.2| ;E = 1.6e-39 pos:574 to 633 ; PREDICTED similar to Homeobox protein Hox C9 (Hox 3 2) [Rattus norvegicus] 1045
RRSGRQTYSRYQTLELEKEFLFNPYLTRKRRIEVSHALGLTERQVKIWFQNRRMKWKKEN
>gi|109472058|ref|XP_001065038.1| [Rattus norvegicus] gi|109472058|ref|XP_001065038.1| ;E = 3.2e-43 pos:155 to 214 ; PREDICTED similar to Homeobox protein Hox A6 (Hox 1 2) (M5 4) [Rattus norvegicus] gi|109473523|ref|XP_001059092 1| PREDICTED similar to Homeobox protein Hox A6 (Hox 1 2) (M5 4) [Rattus norvegicus] gi|149033362|gb|EDL88163 1| rCG52456 [Rattus norvegicus] 1046
GRRGRQTYTRYQTLELEKEFHFNRYLTRRRRIEIANALCLTERQIKIWFQNRRMKWKKEN
>gi|109472056|ref|XP_001064984.1| [Rattus norvegicus] gi|109472056|ref|XP_001064984.1| ;E = 2.1e-43 pos:306 to 365 ; PREDICTED similar to Homeobox protein Hox A5 (Hox 1 3) (M2) [Rattus norvegicus] gi|109473521|ref|XP_001059031 1| PREDICTED similar to Homeobox protein Hox A5 (Hox 1 3) (M2) [Rattus norvegicus] 1047
GKRARTAYTRYQTLELEKEFHFNRYLTRRRRIEIAHALCLSERQIKIWFQNRRMKWKKDN
>gi|109470122|ref|XP_001063903.1| [Rattus norvegicus] gi|109470122|ref|XP_001063903.1| ;E = 2.8e-39 pos:195 to 254 ; PREDICTED similar to Homeobox protein Hox D8 (Hox 4 3) (Hox 5 4) [Rattus norvegicus] 1048
RRRGRQTYSRFQTLELEKEFLFNPYLTRKRRIEVSHTLALTERQVKIWFQNRRMKWKKEN
>gi|109468320|ref|XP_001069122.1| [Rattus norvegicus] gi|109468320|ref|XP_001069122.1| ;E = 2.8e-39 pos:506 to 565 ; PREDICTED similar to Homeobox protein Hox D8 (Hox 4 3) (Hox 5 4) [Rattus norvegicus] 1049
RRRGRQTYSRFQTLELEKEFLFNPYLTRKRRIEVSHTLALTERQVKIWFQNRRMKWKKEN
>gi|109114199|ref|XP_001089161.1| [Macaca mulatta] gi|109114199|ref|XP_001089161.1| ;E = 1.8e-39 pos:450 to 509 ; PREDICTED similar to homeobox B9 isoform 3 [Macaca mulatta] 1050
RRRGRQTYSRYQTLELEKEFLFNPYLTRKRRIEVSHALGLTERQVKIWFQNRRMKWKKEN
>gi|109114197|ref|XP_001089044.1| [Macaca mulatta] gi|109114197|ref|XP_001089044.1| ;E = 1.8e-39 pos:450 to 509 ; PREDICTED similar to homeobox B9 isoform 2 [Macaca mulatta] 1051
RRRGRQTYSRYQTLELEKEFLFNPYLTRKRRIEVSHALGLTERQVKIWFQNRRMKWKKEN
>gi|109114195|ref|XP_001088822.1| [Macaca mulatta] gi|109114195|ref|XP_001088822.1| ;E = 4.4e-43 pos:137 to 196 ; PREDICTED homeobox B7 [Macaca mulatta] 1052
RKRGRQTYTRYQTLELEKEFHYNRYLTRRRRIEIAHALCLTERQIKIWFQNRRMKWKKEN
>gi|109114183|ref|XP_001088274.1| [Macaca mulatta] gi|109114183|ref|XP_001088274.1| ;E = 1.2e-43 pos:146 to 205 ; PREDICTED similar to homeobox B6 isoform 1 [Macaca mulatta] gi|109114185|ref|XP_001088369 1| PREDICTED similar to homeobox B6 isoform 2 [Macaca mulatta] gi|109114187|ref|XP_001088485 1| PREDICTED similar to homeobox B6 isoform 3 [Macaca mulatta] 1053
GRRGRQTYTRYQTLELEKEFHYNRYLTRRRRIEIAHALCLTERQIKIWFQNRRMKWKKES
>gi|109100176|ref|XP_001094862.1| [Macaca mulatta] gi|109100176|ref|XP_001094862.1| ;E = 2.4e-43 pos:154 to 213 ; PREDICTED homeobox D4 [Macaca mulatta] 1054
PKRSRTAYTRQQVLELEKEFHFNRYLTRRRRIEIAHTLCLSERQIKIWFQNRRMKWKKDH
>gi|109096999|ref|XP_001108363.1| [Macaca mulatta] gi|109096999|ref|XP_001108363.1| ;E = 2.6e-42 pos:369 to 428 ; PREDICTED similar to Homeobox protein Hox C9 (Hox 3 2) isoform 3 [Macaca mulatta] 1055
RRRGRQIYSRYQTLELEKEFHFNRYLTRRRRIEIANALCLTERQIKIWFQNRRMKWKKES
>gi|109067084|ref|XP_001092568.1| [Macaca mulatta] gi|109067084|ref|XP_001092568.1| ;E = 2.1e-43 pos:199 to 258 ; PREDICTED similar to Homeobox protein Hox A5 (Hox 1 3) (M2) isoform 1 [Macaca mulatta] 1056
GKRARTAYTRYQTLELEKEFHFNRYLTRRRRIEIAHALCLSERQIKIWFQNRRMKWKKDN
>gi|109067082|ref|XP_001092687.1| [Macaca mulatta] gi|109067082|ref|XP_001092687.1| ;E = 2.1e-43 pos:195 to 254 ; PREDICTED similar to Homeobox protein Hox A5 (Hox 1 3) (M2) isoform 2 [Macaca mulatta] gi|114612539|ref|XP_519011 2| PREDICTED hypothetical protein isoform 2 [Pan troglodytes] gi|160904219|gb|ABX52203 1| homeobox A5 (predicted) [Papio anubis] 1057
GKRARTAYTRYQTLELEKEFHFNRYLTRRRRIEIAHALCLSERQIKIWFQNRRMKWKKDN
>gi|109067080|ref|XP_001092459.1| [Macaca mulatta] gi|109067080|ref|XP_001092459.1| ;E = 3.2e-43 pos:155 to 214 ; PREDICTED similar to homeobox A6 isoform 2 [Macaca mulatta] 1058
GRRGRQTYTRYQTLELEKEFHFNRYLTRRRRIEIANALCLTERQIKIWFQNRRMKWKKEN
>gi|109067078|ref|XP_001092344.1| [Macaca mulatta] gi|109067078|ref|XP_001092344.1| ;E = 3.2e-43 pos:180 to 239 ; PREDICTED similar to homeobox A6 isoform 1 [Macaca mulatta] 1059
GRRGRQTYTRYQTLELEKEFHFNRYLTRRRRIEIANALCLTERQIKIWFQNRRMKWKKEN
>gi|109067065|ref|XP_001091522.1| [Macaca mulatta] gi|109067065|ref|XP_001091522.1| ;E = 1.6e-43 pos:130 to 189 ; PREDICTED similar to homeobox A7 [Macaca mulatta] gi|160904220|gb|ABX52204 1| homeobox A7 (predicted) [Papio anubis] 1060
RKRGRQTYTRYQTLELEKEFHFNRYLTRRRRIEIAHALCLTERQIKIWFQNRRMKWKKEH
>gi|1086953|gb|AAB35067.1| [Hirudo medicinalis] gi|1086953|gb|AAB35067.1| ;E = 8.9e-40 pos:109 to 168 ; homeobox protein [Hirudo medicinalis] 1061
RRRGRQTYSRYQTLELEKEFQFNRYLTRKRRIEIAHCLCLTERQIKIWFQNRRMKVKKEK
>gi|1085188|pir||S20087 [Parechinus angulosus] gi|1085188|pir||S20087 ;E = 9.1e-40 pos:58 to 117 ; homeotic protein box6 sea urchin (Parechinus angulosus) (fragment) 1062
RKRGRQTYTRAQTLELEKEFHYNRYLTRKRRIEIAQAVCLSERQIKIWFQNRRMKWKKER
>gi|1079208|pir||PC2400 [Styela plicata] gi|1079208|pir||PC2400 ;E = 2e-35 pos:1 to 60 ; antennapedia like homeotic protein AHox 3 sea squirt (Styela plicata) (fragment) gi|7387472|gb|AAB33061 2| DNA binding protein AHox2 [Styela clava] 1063
GRKKRVPYTKYQLLELEKEFHYNQYLSRERRQEVAKAVSLSDRQVKIWFQNRRMKWKKEK
>gi|10714|emb|CAA31546.1| [Tripneustes gratilla] gi|10714|emb|CAA31546.1| ;E = 2.4e-38 pos:9 to 68 ; homeo domain protein [Tripneustes gratilla] 1064
RKRCRQTYTRYQTLELEKEFHFNRYLTRRRRIELSHLLGLTERQIKIWFQNRRMKYKKES
>gi|1039391|gb|AAA79876.1| [Mus musculus] gi|1039391|gb|AAA79876.1| ;E = 1.1e-42 pos:155 to 214 ; homeobox protein 1065
GKRSRTSYTRYQTLELEKEFHFNRYLTRRRRIEIANNLCLNERQIKIWFQNRRMKWKKDS
>gi|10119974|gb|AAG13009.1| [Tribolium castaneum] gi|10119974|gb|AAG13009.1| ;E = 2.2e-43 pos:8 to 67 ; cephalothorax [Tribolium castaneum] 1066
TKRQRTSYTRYQTLELEKEFHFNRYLTRRRRIEIAHALCLTERQIKIWFQNRRMKWKKEH
