# Supplementary material for: Improving Hox Protein Classification across the Major Model Organisms
Source: PLoS One. 2010 May 25;5(5):e10820. doi: 10.1371/journal.pone.0010820 (PMC2876039; doi:10.1371/journal.pone.0010820)
Supplement: Appendix S5 — CLANS sequences. A Zip archive containing the various groups of sequences used in our CLANS analyses. The archive provides one file with FASTA-format sequences for each of the similarity maps displayed in figures 3– 9. In addition, the archive also contains the set of FASTA-format sequences used for our comparison of Hox15, NOB-1 and EGL-5. (2.41 MB ZIP) [file pone.0010820.s005.zip › Figure7_sequences.txt]

>gi|9802382|gb|AAF99702.1| [Sus scrofa] gi|9802382|gb|AAF99702.1| ;E = 1.4e-34 pos:14 to 73 ; homeobox protein A10 [Sus scrofa] 0
GRKKRCPYTKHQTLELEKEFLFNMYLTRERRLEISRSVHLTDRQVKIWFQNRRMKLKKMN
>gi|8926609|gb|AAF81909.1| [Branchiostoma floridae] gi|8926609|gb|AAF81909.1| ;E = 1.6e-32 pos:10 to 69 ; homeodomain containing protein Hox11 [Branchiostoma floridae] 1
TRKKRCPYTKYQTLELEKEFLFNMFVTRERRQEIARQLNLTDRQVKIWFQNRRMKMKRMK
>gi|8926593|gb|AAF81903.1| [Branchiostoma floridae] gi|8926593|gb|AAF81903.1| ;E = 3.2e-31 pos:10 to 69 ; homeodomain containing protein Hox12 [Branchiostoma floridae] 2
SRKKRCPYSKVQLLELEKEFLYNMYITREQRGEIARKVNLTDRQVKIWFQNRRMKMKRMK
>gi|88604726|gb|ABD46734.1| [Endeis spinosa] gi|88604726|gb|ABD46734.1| ;E = 1.1e-36 pos:38 to 97 ; homeobox protein abdominalB [Endeis spinosa] 3
IRKKRKPYSKFQTLELEKEFLFNAYVSKQKRWESARNLNLSERQVKIWFQNRRMKNKKNS
>gi|87474981|gb|ABD38144.1| [Anopheles gambiae] gi|87474981|gb|ABD38144.1| ;E = 1.4e-38 pos:270 to 329 ; abdominal B [Anopheles gambiae] 4
VRKKRKPYSKFQTLELEKEFLFNAYVSKQKRWELARNLNLTERQVKIWFQNRRMKNKKNS
>gi|87042411|gb|ABD16214.1| [Strigamia maritima] gi|87042411|gb|ABD16214.1| ;E = 1.4e-38 pos:224 to 283 ; abdominal B [Strigamia maritima] 5
VRKKRKPYSKFQTLELEKEFLFNAYVSKQKRWELARNLNLTERQVKIWFQNRRMKNKKNS
>gi|86515380|ref|NP_001034519.1| [Tribolium castaneum] gi|86515380|ref|NP_001034519.1| ;E = 1.4e-38 pos:243 to 302 ; abdominal B [Tribolium castaneum] gi|7109295|gb|AAF36721 1|AF227923_1 abdominal B [Tribolium castaneum] 6
VRKKRKPYSKFQTLELEKEFLFNAYVSKQKRWELARNLNLTERQVKIWFQNRRMKNKKNS
>gi|85005|pir||S01303 [Drosophila melanogaster] gi|85005|pir||S01303 ;E = 4.3e-39 pos:207 to 266 ; homeotic protein abdominal B fruit fly (Drosophila melanogaster) 7
VRKKRKPYSKFQTLELEKEFLFNAYVSKQKRWELARNLQLTERQVKIWFQNRRMKNKKNS
>gi|7689385|gb|AAF67759.1|AF255675_1 [Homo sapiens] gi|7689385|gb|AAF67759.1|AF255675_1 ;E = 2.3e-34 pos:268 to 327 ; homeoprotein C10 [Homo sapiens] 8
GRKKRCPYTKHQTLELEKEFLFNMYLTRERRLEISKTINLTDRQVKIWFQNRRMKLKKMN
>gi|7689357|gb|AAF67745.1|AF254953_1 [Tripneustes gratilla] gi|7689357|gb|AAF67745.1|AF254953_1 ;E = 3.9e-37 pos:225 to 284 ; homeodomain protein TgHBox4 [Tripneustes gratilla] 9
GRKKRCPYTKFQTLELEKEFLFNMYLTRDRRLEIARLLSLTERQVKIWFQNRRMKMKKQN
>gi|76779965|gb|AAI06422.1| [Xenopus laevis] gi|76779965|gb|AAI06422.1| ;E = 1.3e-34 pos:167 to 226 ; Unknown (protein for MGC 131095) [Xenopus laevis] 10
SRKKRCPYSKYQTLELEKEFLFNMYLTRDRRHEVARLLNLSERQVKIWFQNRRMKMKKLN
>gi|7528|emb|CAA34260.1| [Drosophila melanogaster] gi|7528|emb|CAA34260.1| ;E = 4.3e-39 pos:385 to 444 ; unnamed protein product [Drosophila melanogaster] 11
VRKKRKPYSKFQTLELEKEFLFNAYVSKQKRWELARNLQLTERQVKIWFQNRRMKNKKNS
>gi|74267591|dbj|BAE44294.1| [Oryzias latipes] gi|74267591|dbj|BAE44294.1| ;E = 4.7e-35 pos:239 to 298 ; hoxD9b [Oryzias latipes] gi|83016985|dbj|BAE53502 1| hoxD9b [Oryzias latipes] 12
TRKKRCPYTKHQTLELEKEFLYNMYLTRDRRLEVAGLLNLTERQVKIWFQNRRMKMKKLM
>gi|74267583|dbj|BAE44290.1| [Oryzias latipes] gi|74267583|dbj|BAE44290.1| ;E = 1.7e-34 pos:262 to 321 ; hoxD10a [Oryzias latipes] gi|83016977|dbj|BAE53498 1| hoxD10a [Oryzias latipes] 13
GRKKRCPYTKHQTLELEKEFLFNMYLTRERRLEISRSVNLTDRQVKIWFQNRRMKLKKMN
>gi|74267581|dbj|BAE44289.1| [Oryzias latipes] gi|74267581|dbj|BAE44289.1| ;E = 1.2e-35 pos:196 to 255 ; hoxD9a [Oryzias latipes] gi|83016978|dbj|BAE53499 1| hoxD9a [Oryzias latipes] 14
TRKKRCPYTKYQTLELEKEFLYNMYLTRDRRFEVARILSLTERQVKIWFQNRRMKMKKMN
>gi|74267567|dbj|BAE44282.1| [Oryzias latipes] gi|74267567|dbj|BAE44282.1| ;E = 5.6e-36 pos:194 to 253 ; hoxC9a [Oryzias latipes] gi|83016967|dbj|BAE53490 1| hoxC9a [Oryzias latipes] 15
TRKKRCPYTKYQTLELEKEFLFNMYLTRDRRYEVARVLNLTERQVKIWFQNRRMKMKKMN
>gi|74267545|dbj|BAE44271.1| [Oryzias latipes] gi|74267545|dbj|BAE44271.1| ;E = 2.8e-37 pos:217 to 276 ; hoxB9a [Oryzias latipes] gi|83016951|dbj|BAE53478 1| hoxB9a [Oryzias latipes] 16
SRKKRCPYTKYQTLELEKEFLFNMYLTRDRRHEVARALNLTERQVKIWFQNRRMKMKKQS
>gi|74267525|dbj|BAE44261.1| [Oryzias latipes] gi|74267525|dbj|BAE44261.1| ;E = 7.6e-35 pos:246 to 305 ; hoxA10b [Oryzias latipes] gi|83016938|dbj|BAE53468 1| hoxA10b [Oryzias latipes] 17
GRKKRCPYTKHQTLELEKEFLFNMYLTRERRLEISRSVHLTDRQVKIWFQNRRMKLKKMS
>gi|74267523|dbj|BAE44260.1| [Oryzias latipes] gi|74267523|dbj|BAE44260.1| ;E = 2.7e-35 pos:181 to 240 ; hoxA9b [Oryzias latipes] gi|83016939|dbj|BAE53469 1| hoxA9b [Oryzias latipes] 18
TRKKRCPYTKHQILELEKEFLFNMYLPRDRRYEVARLLNLTERQVKIWFQNRRMKMKKEN
>gi|74267515|dbj|BAE44256.1| [Oryzias latipes] gi|74267515|dbj|BAE44256.1| ;E = 1.6e-34 pos:288 to 347 ; hoxA10a [Oryzias latipes] gi|83016926|dbj|BAE53458 1| hoxA10a [Oryzias latipes] 19
GRKKRCPYTKHQTLELEKEFLFNMYLTRERRLEISKSVHLTDRQVKIWFQNRRMKLKKMT
>gi|74267513|dbj|BAE44255.1| [Oryzias latipes] gi|74267513|dbj|BAE44255.1| ;E = 4e-35 pos:196 to 255 ; hoxA9a [Oryzias latipes] gi|83016927|dbj|BAE53459 1| hoxA9a [Oryzias latipes] 20
TRKKRCPYTKHQILELEKEFLFNTYLTRDRRYEVARLLNLTERQVKIWFQNRRMKMKKFN
>gi|74194937|dbj|BAE26045.1| [Mus musculus] gi|74194937|dbj|BAE26045.1| ;E = 5.5e-36 pos:84 to 143 ; unnamed protein product [Mus musculus] 21
TRKKRCPYTKYQTLELEKEFLFNMYLTRDRRYEVARILNLTERQVKIWFQNRRMKMKKMS
>gi|7414351|emb|CAB86198.1| [Homo sapiens] gi|7414351|emb|CAB86198.1| ;E = 1.4e-34 pos:422 to 481 ; homeobox protein [Homo sapiens] 22
GRKKRCPYTKHQTLELEKEFLFNMYLTRERRLEISRSVHLTDRQVKIWFQNRRMKLKKMN
>gi|74096477|ref|NP_001027696.1| [Ciona intestinalis] gi|74096477|ref|NP_001027696.1| ;E = 6.2e-36 pos:254 to 313 ; hox10 protein [Ciona intestinalis] gi|27525477|emb|CAD59671 1| putative homeobox protein Hox10 [Ciona intestinalis] 23
GRKKRVPYTKYQLLELEKEFHYNQYLSRERRLEVAKSVKLTDRQVKIWFQNRRMKWKKER
>gi|74004888|ref|XP_852443.1| [Canis lupus familiaris] gi|74004888|ref|XP_852443.1| ;E = 5.5e-36 pos:124 to 183 ; PREDICTED similar to Homeobox protein Hox D9 (Hox 4 4) (Hox 5 2) [Canis familiaris] 24
TRKKRCPYTKYQTLELEKEFLFNMYLTRDRRYEVARILNLTERQVKIWFQNRRMKMKKMS
>gi|73976531|ref|XP_854157.1| [Canis lupus familiaris] gi|73976531|ref|XP_854157.1| ;E = 1.4e-34 pos:631 to 690 ; PREDICTED similar to Homeobox protein Hox A10 (Hox 1H) (Hox 1 8) (PL) [Canis familiaris] 25
GRKKRCPYTKHQTLELEKEFLFNMYLTRERRLEISRSVHLTDRQVKIWFQNRRMKLKKMN
>gi|73976177|ref|XP_539489.2| [Canis lupus familiaris] gi|73976177|ref|XP_539489.2| ;E = 2.2e-35 pos:206 to 265 ; PREDICTED similar to homeobox protein A9 isoform a isoform 1 [Canis familiaris] 26
TRKKRCPYTKHQTLELEKEFLFNMYLTRDRRYEVARLLNLTERQVKIWFQNRRMKMKKIN
>gi|73966248|ref|XP_864745.1| [Canis lupus familiaris] gi|73966248|ref|XP_864745.1| ;E = 4e-35 pos:190 to 249 ; PREDICTED similar to homeo box B9 isoform 3 [Canis familiaris] 27
SRKKRCPYTKYQTLELEKEFLFNMYLTRDRRHEVARLLNLSERQVKIWFQNRRMKMKKMN
>gi|73966246|ref|XP_851963.1| [Canis lupus familiaris] gi|73966246|ref|XP_851963.1| ;E = 4e-35 pos:185 to 244 ; PREDICTED similar to homeo box B9 isoform 2 [Canis familiaris] 28
SRKKRCPYTKYQTLELEKEFLFNMYLTRDRRHEVARLLNLSERQVKIWFQNRRMKMKKMN
>gi|7305153|ref|NP_038583.1| [Mus musculus] gi|7305153|ref|NP_038583.1| ;E = 5.5e-36 pos:272 to 331 ; homeo box D9 [Mus musculus] gi|123287|sp|P28357 1|HXD9_MOUSE RecName Full Homeobox protein Hox D9 AltName Full Hox 4 4 AltName Full Hox 5 2 gi|51416|emb|CAA44542 1| Hox 4 4 [Mus musculus] gi|17512370|gb|AAH19150 1| Homeo box D9 [Mus musculus] gi|74144059|dbj|BAE22140 1| unnamed protein product [Mus musculus] gi|123233097|emb|CAM20529 1| homeo box D9 [Mus musculus] gi|148695227|gb|EDL27174 1| homeobox D9 [Mus musculus] 29
TRKKRCPYTKYQTLELEKEFLFNMYLTRDRRYEVARILNLTERQVKIWFQNRRMKMKKMS
>gi|72005127|ref|XP_783352.1| [Strongylocentrotus purpuratus] gi|72005127|ref|XP_783352.1| ;E = 3.9e-37 pos:27 to 86 ; PREDICTED similar to homeodomain protein TgHBox4 [Strongylocentrotus purpuratus] gi|115949664|ref|XP_001182393 1| PREDICTED similar to homeodomain protein TgHBox4 [Strongylocentrotus purpuratus] 30
GRKKRCPYTKFQTLELEKEFLFNMYLTRDRRLEIARLLSLTERQVKIWFQNRRMKMKKQN
>gi|72005123|ref|XP_783216.1| [Strongylocentrotus purpuratus] gi|72005123|ref|XP_783216.1| ;E = 2.9e-33 pos:198 to 257 ; PREDICTED similar to HEHBOX10 [Strongylocentrotus purpuratus] gi|115949666|ref|XP_001182443 1| PREDICTED similar to HEHBOX10 [Strongylocentrotus purpuratus] 31
TRKKRKPYTKFQTFELEKEFLYNMYLTRDRRSHISRALSLTERQVKIWFQNRRMKLKKMR
>gi|70569887|dbj|BAE06496.1| [Ciona intestinalis] gi|70569887|dbj|BAE06496.1| ;E = 6.2e-36 pos:254 to 313 ; transcription factor protein [Ciona intestinalis] 32
GRKKRVPYTKYQLLELEKEFHYNQYLSRERRLEVAKSVKLTDRQVKIWFQNRRMKWKKER
>gi|68144518|gb|AAY86180.1| [Heliocidaris tuberculata] gi|68144518|gb|AAY86180.1| ;E = 1.9e-29 pos:194 to 253 ; homeobox protein Hox11 13 [Heliocidaris tuberculata] 33
RRTKRRPYSKLQIYELEKEFQANMYLTRDRRSKLSQALDLTERQVKIWFQNRRMKMKKLN
>gi|68144516|gb|AAY86179.1| [Heliocidaris erythrogramma] gi|68144516|gb|AAY86179.1| ;E = 1.9e-29 pos:194 to 253 ; homeobox protein Hox11 13 [Heliocidaris erythrogramma] 34
RRTKRRPYSKLQIYELEKEFQANMYLTRDRRSKLSQALDLTERQVKIWFQNRRMKMKKLN
>gi|66911681|gb|AAH96950.1| [Danio rerio] gi|66911681|gb|AAH96950.1| ;E = 1.9e-35 pos:184 to 243 ; Hoxb9a protein [Danio rerio] 35
SRKKRCPYTKYQTLELEKEFLFNMYLTRDRRHEVARLLNLTERQVKIWFQNRRMKMKKMN
>gi|6680255|ref|NP_032298.1| [Mus musculus] gi|6680255|ref|NP_032298.1| ;E = 5.6e-36 pos:192 to 251 ; homeobox C9 [Mus musculus] gi|109097001|ref|XP_001108256 1| PREDICTED similar to Homeobox protein Hox C9 (Hox 3 2) isoform 1 [Macaca mulatta] gi|109097003|ref|XP_001108312 1| PREDICTED similar to Homeobox protein Hox C9 (Hox 3 2) isoform 2 [Macaca mulatta] gi|109482994|ref|XP_001069461 1| PREDICTED similar to Homeobox protein Hox C9 (Hox 3 2) isoform 2 [Rattus norvegicus] gi|400010|sp|P09633 2|HXC9_MOUSE RecName Full Homeobox protein Hox C9 AltName Full Hox 3 2 gi|57879|emb|CAA39026 1| Hox 3 2 [Mus musculus] gi|12848755|dbj|BAB28077 1| unnamed protein product [Mus musculus] gi|26347459|dbj|BAC37378 1| unnamed protein product [Mus musculus] gi|30047831|gb|AAH50838 1| Homeo box C9 [Mus musculus] gi|148671998|gb|EDL03945 1| homeobox C9 isoform CRA_a [Mus musculus] gi|149031892|gb|EDL86804 1| rCG50687 [Rattus norvegicus] 36
TRKKRCPYTKYQTLELEKEFLFNMYLTRDRRYEVARVLNLTERQVKIWFQNRRMKMKKMN
>gi|66793384|ref|NP_571603.2| [Danio rerio] gi|66793384|ref|NP_571603.2| ;E = 5.6e-36 pos:192 to 251 ; homeo box C9a [Danio rerio] gi|114152823|sp|Q9YGS6 2|HXC9A_DANRE RecName Full Homeobox protein Hox C9a Short Hox C9 gi|66267251|gb|AAH95014 1| Homeo box C9a [Danio rerio] gi|182888666|gb|AAI64046 1| Hoxc9a protein [Danio rerio] 37
TRKKRCPYTKYQTLELEKEFLFNMYLTRDRRYEVARVLNLTERQVKIWFQNRRMKMKKMN
>gi|66526656|ref|XP_394119.2| [Apis mellifera] gi|66526656|ref|XP_394119.2| ;E = 1.4e-38 pos:371 to 430 ; PREDICTED similar to Homeobox protein abdominal B (P3) (Infraabdominal 7) (IAB 7) (PH189) [Apis mellifera] 38
VRKKRKPYSKFQTLELEKEFLFNAYVSKQKRWELARNLNLTERQVKIWFQNRRMKNKKNS
>gi|66476118|gb|AAX63776.2| [Oncorhynchus mykiss] gi|66476118|gb|AAX63776.2| ;E = 1.9e-25 pos:199 to 249 ; HoxD9aii [Oncorhynchus mykiss] 39
TRKKRCPYTKYQTLELEKEFLYNVYLTRDRRYEMARNLNLTERQVKIWFQN
>gi|66476117|gb|AAX63774.2| [Oncorhynchus mykiss] gi|66476117|gb|AAX63774.2| ;E = 5.4e-25 pos:195 to 245 ; HoxD9ai [Oncorhynchus mykiss] 40
TRKKRCPYTKYQTLELEKEFLFNMYLTRDRRYEVARILNLTERQVKIWFQN
>gi|66476116|gb|AAX63773.2| [Oncorhynchus mykiss] gi|66476116|gb|AAX63773.2| ;E = 5.4e-25 pos:195 to 245 ; HoxD9a 1 [Oncorhynchus mykiss] 41
TRKKRCPYTKYQTLELEKEFLFNMYLTRDRRYEVARILNLTERQVKIWFQN
>gi|66476114|gb|AAX63771.2| [Oncorhynchus mykiss] gi|66476114|gb|AAX63771.2| ;E = 2.4e-34 pos:218 to 277 ; HoxD10ai [Oncorhynchus mykiss] 42
GRKKRCPYTKHQTLELEKEFLFNMYLTRERRLEISKGVNLTDRQVKIWFQNRRMKLKKMS
>gi|66476113|gb|AAX63764.2| [Oncorhynchus mykiss] gi|66476113|gb|AAX63764.2| ;E = 5.6e-36 pos:188 to 247 ; HoxC9bi [Oncorhynchus mykiss] 43
TRKKRCPYTKYQTLELEKEFLFNMYLTRDRRYEVARVLNLTERQVKIWFQNRRMKMKKMN
>gi|66347927|ref|NP_571230.1| [Danio rerio] gi|66347927|ref|NP_571230.1| ;E = 7.6e-35 pos:256 to 315 ; homeo box A10b [Danio rerio] gi|60392410|sp|Q8AWY2 1|HXAAB_DANRE RecName Full Homeobox protein Hox A10b Short Hox A10 gi|26984645|emb|CAD59110 1| homeo box protein A10b [Danio rerio] gi|190336905|gb|AAI62345 1| Homeo box A10b [Danio rerio] 44
GRKKRCPYTKHQTLELEKEFLFNMYLTRERRLEISRSVHLTDRQVKIWFQNRRMKLKKMS
>gi|64467|emb|CAA43908.1| [Xenopus borealis] gi|64467|emb|CAA43908.1| ;E = 2.2e-35 pos:12 to 71 ; homeobox [Xenopus borealis] gi|59859875|gb|AAO43021 2| HoxA9 [Latimeria menadoensis] 45
TRKKRCPYTKHQTLELEKEFLFNMYLTRDRRYEVARLLNLTERQVKIWFQNRRMKMKKIN
>gi|62958708|gb|AAY23668.1| [Oreochromis niloticus] gi|62958708|gb|AAY23668.1| ;E = 1.7e-34 pos:17 to 76 ; Hox protein [Oreochromis niloticus] 46
GRKKRCPYTKHQTLELEKEFLFNMYLTRERRLEISRSVNLTDRQVKIWFQNRRMKLKKMN
>gi|62958705|gb|AAY23667.1| [Oreochromis niloticus] gi|62958705|gb|AAY23667.1| ;E = 1.2e-35 pos:11 to 70 ; Hox protein [Oreochromis niloticus] 47
TRKKRCPYTKYQTLELEKEFLYNMYLTRDRRYEVARILSLTERQVKIWFQNRRMKMKKMN
>gi|62958685|gb|AAY23660.1| [Oreochromis niloticus] gi|62958685|gb|AAY23660.1| ;E = 5.6e-36 pos:12 to 71 ; Hox protein [Oreochromis niloticus] 48
TRKKRCPYTKYQTLELEKEFLFNMYLTRDRRYEVARVLNLTERQVKIWFQNRRMKMKKMN
>gi|62958637|gb|AAY23646.1| [Oreochromis niloticus] gi|62958637|gb|AAY23646.1| ;E = 7.6e-35 pos:35 to 94 ; Hox protein [Oreochromis niloticus] 49
GRKKRCPYTKHQTLELEKEFLFNMYLTRERRLEISRSVHLTDRQVKIWFQNRRMKLKKMS
>gi|62958634|gb|AAY23645.1| [Oreochromis niloticus] gi|62958634|gb|AAY23645.1| ;E = 7.8e-36 pos:25 to 84 ; Hox protein [Oreochromis niloticus] 50
TRKKRCPYTKHQILELEKEFLFNMYLPRDRRYEIARLLNLTERQVKIWFQNRRMKMKKEN
>gi|62857851|ref|NP_001017256.1| [Xenopus (Silurana) tropicalis] gi|62857851|ref|NP_001017256.1| ;E = 5.6e-36 pos:32 to 91 ; homeobox C9 [Xenopus (Silurana) tropicalis] gi|89267925|emb|CAJ82440 1| homeo box C9 [Xenopus tropicalis] 51
TRKKRCPYTKYQTLELEKEFLFNMYLTRDRRYEVARVLNLTERQVKIWFQNRRMKMKKMN
>gi|62751911|ref|NP_571607.2| [Danio rerio] gi|62751911|ref|NP_571607.2| ;E = 4e-35 pos:184 to 243 ; homeo box A9a [Danio rerio] gi|110282970|sp|Q9PWL6 2|HXA9A_DANRE RecName Full Homeobox protein Hox A9a Short Hoxx9 gi|60416115|gb|AAH90700 1| Homeo box A9a [Danio rerio] gi|94733688|emb|CAK10848 1| homeo box A9a [Danio rerio] gi|182889636|gb|AAI65442 1| Hoxa9a protein [Danio rerio] 52
TRKKRCPYTKHQILELEKEFLFNTYLTRDRRYEVARLLNLTERQVKIWFQNRRMKMKKFN
>gi|6252914|dbj|BAA86252.1| [Oryzias latipes] gi|6252914|dbj|BAA86252.1| ;E = 2.8e-37 pos:48 to 107 ; HOXB9A [Oryzias latipes] 53
SRKKRCPYTKYQTLELEKEFLFNMYLTRDRRHEVARALNLTERQVKIWFQNRRMKMKKQS
>gi|6252908|dbj|BAA86251.1| [Oryzias latipes] gi|6252908|dbj|BAA86251.1| ;E = 3.5e-34 pos:19 to 78 ; HOXD9B [Oryzias latipes] 54
TRKKRCPYTKRQTLELEKEFLYNMYLTRDRRLEVAGLLNLTERQVKIWFQNRRMKMKKLM
>gi|62125389|gb|AAX63766.1| [Oncorhynchus mykiss] gi|62125389|gb|AAX63766.1| ;E = 1e-35 pos:13 to 72 ; HoxC9a 1 R [Oncorhynchus mykiss] 55
TRKKRCPYSKYQTLELEKEFLFNMYLTRDRRYEVARVLNLTERQVKIWFQNRRMKMKKMN
>gi|61968874|gb|AAV97685.1| [Oreochromis niloticus] gi|61968874|gb|AAV97685.1| ;E = 4e-34 pos:15 to 74 ; Hox protein [Oreochromis niloticus] 56
GRKKRCPYTKHQTLELEKEFLFNMYLSRERRLEISRSINLTDRQVKIWFQNRRMKLKKLN
>gi|61200953|gb|AAX39848.1| [Takifugu rubripes] gi|61200953|gb|AAX39848.1| ;E = 4.7e-35 pos:9 to 68 ; HoxD9b [Takifugu rubripes] 57
TRKKRCPYTKHQTLELEKEFLYNMYLTRDRRLEVAGLLNLTERQVKIWFQNRRMKMKKLM
>gi|60392422|sp|Q9PWL7.1|HXBAA_DANRE [Danio rerio] gi|60392422|sp|Q9PWL7.1|HXBAA_DANRE ;E = 3.6e-34 pos:12 to 71 ; RecName Full Homeobox protein Hox B10a Short Hox B10 gi|4322068|gb|AAD15943 1| homeobox protein [Danio rerio] 58
GRKKRCPYSKHQILELEKEFLFNMYLTRERRLEISRSINLTDRQVKIWFQNRRMKLKKMT
>gi|6018431|emb|CAB57859.1| [Drosophila melanogaster] gi|6018431|emb|CAB57859.1| ;E = 4.3e-39 pos:387 to 446 ; Abdominal B protein [Drosophila melanogaster] 59
VRKKRKPYSKFQTLELEKEFLFNAYVSKQKRWELARNLQLTERQVKIWFQNRRMKNKKNS
>gi|6016294|sp|O42506.1|HXA9A_FUGRU [Takifugu rubripes] gi|6016294|sp|O42506.1|HXA9A_FUGRU ;E = 4e-35 pos:216 to 275 ; RecName Full Homeobox protein Hox A9a Short HoxA 9 gi|2341093|gb|AAB68684 1| homeodomain protein HOXA 9 [Takifugu rubripes] gi|94482759|gb|ABF22379 1| homeobox protein HoxA9a [Takifugu rubripes] 60
TRKKRCPYTKHQILELEKEFLFNTYLTRDRRYEVARLLNLTERQVKIWFQNRRMKMKKFN
>gi|6015584|emb|CAB57814.1| [Mus musculus] gi|6015584|emb|CAB57814.1| ;E = 3.7e-34 pos:1 to 60 ; Hox 5 3 [Mus musculus] 61
GREKRCPYTKHQTLELEKEFLFNMYLTRERRLEISKSVNLTDRQVKIWFQNRRMKLKKMS
>gi|58803015|gb|AAW82627.1| [Gasterosteus aculeatus] gi|58803015|gb|AAW82627.1| ;E = 1.2e-35 pos:209 to 268 ; HoxD9a [Gasterosteus aculeatus] 62
TRKKRCPYTKYQTLELEKEFLYNMYLTRDRRYEVARILSLTERQVKIWFQNRRMKMKKMN
>gi|5739128|gb|AAD50354.1| [Thermobia domestica] gi|5739128|gb|AAD50354.1| ;E = 3.6e-28 pos:1 to 52 ; abdominal B protein [Thermobia domestica] 63
RKKRKPYSKFQTLELEKEFLFNAYVSKQKRWELARNLNLTERQVKIWFQNRR
>gi|56790313|ref|NP_571196.1| [Danio rerio] gi|56790313|ref|NP_571196.1| ;E = 1.9e-35 pos:190 to 249 ; homeo box B9a [Danio rerio] gi|4322080|gb|AAD15949 1| homeobox protein [Danio rerio] 64
SRKKRCPYTKYQTLELEKEFLFNMYLTRDRRHEVARLLNLTERQVKIWFQNRRMKMKKMN
>gi|567213|gb|AAA67125.1| [Mus musculus] gi|567213|gb|AAA67125.1| ;E = 1.4e-34 pos:325 to 384 ; homeobox protein 65
GRKKRCPYTKHQTLELEKEFLFNMYLTRERRLEISRSVHLTDRQVKIWFQNRRMKLKKMN
>gi|56549067|gb|AAV97697.1| [Oreochromis niloticus] gi|56549067|gb|AAV97697.1| ;E = 1.1e-33 pos:8 to 67 ; Hox protein [Oreochromis niloticus] 66
TRNKRCPYTKRQTLELEKEFLYNMYLTRDRRLEVAGLLNLTERQVKIWFQNRRMKMKKLM
>gi|56549019|gb|AAV97673.1| [Oreochromis niloticus] gi|56549019|gb|AAV97673.1| ;E = 2.1e-25 pos:1 to 48 ; Hox protein [Oreochromis niloticus] 67
TLELEKEFLFNMYLTRDRRHEVARALNLTERQVKIWFQNRRMKMKKQN
>gi|55139436|gb|AAV41382.1| [Porcellio scaber] gi|55139436|gb|AAV41382.1| ;E = 9.3e-37 pos:1 to 59 ; abdominal B [Porcellio scaber] 68
RKKRKPYSKFQTLELEKEFLYNAYVSKQKRWELARNLNLTERQVKIWFQNRRMKKKKNS
>gi|545154|gb|AAB29801.1| [Ambystoma mexicanum] gi|545154|gb|AAB29801.1| ;E = 1.1e-34 pos:1 to 60 ; homeobox gene Ahox 4 5 product homeodomain [Ambystoma mexicanum axolotls blastemal tissues Peptide Partial 61 aa] 69
GRKKRCPYTKHQTLELEKEFLFNMYLTRERRLEISKSVNLTDRQVKIWFQNRRMKLKKMS
>gi|53734117|gb|AAH83312.1| [Danio rerio] gi|53734117|gb|AAH83312.1| ;E = 4.3e-35 pos:184 to 243 ; Hoxb9a protein [Danio rerio] 70
SRKKRCPYTKYQTLELEKEFLFNMYLTRDRRHEVARLLNLTERQVKIWFQNRRMKKKKKK
>gi|520622|emb|CAA84521.1| [Branchiostoma floridae] gi|520622|emb|CAA84521.1| ;E = 4.5e-34 pos:15 to 74 ; Hox 9 homeodomain protein [Branchiostoma floridae] gi|745781|prf||2016458H Hox 9 gene 71
SRKKRCPYTRFQTLELEKEFLYNMYLTRERRYEISQHVNLTERQVKIWFQNRRMKMKKMS
>gi|520606|emb|CAA84522.1| [Branchiostoma floridae] gi|520606|emb|CAA84522.1| ;E = 9.5e-32 pos:13 to 72 ; Hox 10 homeodomain protein [Branchiostoma floridae] 72
GRKKRCPYTKYQILELEKEFLFNMYVSRERRQEISRHVNLSDRQVKIWFQNRRMKMKRMN
>gi|5163362|gb|AAD40649.1|AF144893_1 [Priapulus caudatus] gi|5163362|gb|AAD40649.1|AF144893_1 ;E = 1.2e-38 pos:12 to 71 ; abdominal B homeodomain protein [Priapulus caudatus] 73
VRKKRKPYTKYQTLELEKEFLFNAYVSKQKRWELARTLNLTERQVKIWFQNRRMKSKKSN
>gi|51415|emb|CAA44541.1| [Mus musculus] gi|51415|emb|CAA44541.1| ;E = 3.7e-34 pos:266 to 325 ; Hox 4 5 [Mus musculus] 74
GREKRCPYTKHQTLELEKEFLFNMYLTRERRLEISKSVNLTDRQVKIWFQNRRMKLKKMS
>gi|50784490|ref|XP_423451.1| [Gallus gallus] gi|50784490|ref|XP_423451.1| ;E = 5.4e-35 pos:194 to 253 ; PREDICTED similar to Hox 3 2 [Gallus gallus] 75
TRKKRCPYTKYQTLELEKEFLFNMYLTRDRRYEVARVLNLTERQVKIWFQNRGMKMKKMN
>gi|49583|emb|CAA31888.1| [Cavia sp.] gi|49583|emb|CAA31888.1| ;E = 2.2e-35 pos:110 to 169 ; unnamed protein product [Cavia sp ] 76
TRKKRCPYTKHQTLELEKEFLFNMYLTRDRRYEVARLLNLTERQVKIWFQNRRMKMKKIN
>gi|47971136|dbj|BAD22525.1| [Lethenteron japonicum] gi|47971136|dbj|BAD22525.1| ;E = 2.3e-36 pos:8 to 67 ; LjHox9r Homeobox [Lethenteron japonicum] 77
SRKKRCPYTKFQTLELEKEFLFNMYLTRDRRYEVARVLSLTERQVKIWFQNRRMKMKKMN
>gi|47937864|gb|AAH71329.1| [Danio rerio] gi|47937864|gb|AAH71329.1| ;E = 1.1e-34 pos:258 to 317 ; Hoxd10a protein [Danio rerio] gi|157422873|gb|AAI53659 1| Hoxd10a protein [Danio rerio] gi|169154436|emb|CAQ15519 1| homeo box D10a [Danio rerio] 78
GRKKRCPYTKHQTLELEKEFLFNMYLTRERRLEISKSVNLTDRQVKIWFQNRRMKLKKMS
>gi|479301|pir||S33375 [Schistocerca gregaria] gi|479301|pir||S33375 ;E = 1.4e-38 pos:13 to 72 ; homeotic protein Abd B desert locust (fragment) 79
VRKKRKPYSKFQTLELEKEFLFNAYVSKQKRWELARNLNLTERQVKIWFQNRRMKNKKNS
>gi|477807|pir||B48428 [Cavia porcellus] gi|477807|pir||B48428 ;E = 2.2e-35 pos:114 to 173 ; homeotic protein Hox 1 7 (clone GPK5) guinea pig 80
TRKKRCPYTKHQTLELEKEFLFNMYLTRDRRYEVARLLNLTERQVKIWFQNRRMKMKKIN
>gi|47551187|ref|NP_999774.1| [Strongylocentrotus purpuratus] gi|47551187|ref|NP_999774.1| ;E = 7.8e-30 pos:194 to 253 ; homeodomain protein [Strongylocentrotus purpuratus] gi|2809211|gb|AAB97687 1| SpHbox7 [Strongylocentrotus purpuratus] 81
RRTKRRPYSKLQIYELEKEFTTNMYLTRDRRSKLSQALDLTERQVKIWFQNRRMKMKKLN
>gi|47271408|ref|NP_571201.2| [Danio rerio] gi|47271408|ref|NP_571201.2| ;E = 2.5e-35 pos:195 to 254 ; homeo box D9a [Danio rerio] gi|34784079|gb|AAH56695 1| Homeo box D9a [Danio rerio] 82
TRKKRCPYTKYQTLELEKEFLYNMYLTRDRRYEVARILNLTERQVKIWFQNRRMKMKKMN
>gi|47229431|emb|CAF99419.1| [Tetraodon nigroviridis] gi|47229431|emb|CAF99419.1| ;E = 4e-35 pos:198 to 257 ; unnamed protein product [Tetraodon nigroviridis] 83
TRKKRCPYTKHQILELEKEFLFNTYLTRDRRYEVARLLNLTERQVKIWFQNRRMKMKKFN
>gi|47229430|emb|CAF99418.1| [Tetraodon nigroviridis] gi|47229430|emb|CAF99418.1| ;E = 1.6e-34 pos:618 to 677 ; unnamed protein product [Tetraodon nigroviridis] 84
GRKKRCPYTKHQTLELEKEFLFNMYLTRERRLEISKSVHLTDRQVKIWFQNRRMKLKKMT
>gi|47218112|emb|CAG09984.1| [Tetraodon nigroviridis] gi|47218112|emb|CAG09984.1| ;E = 2.2e-35 pos:186 to 245 ; unnamed protein product [Tetraodon nigroviridis] 85
TRKKRCPYTKYQTLELEKEFLYNMYLTRDRRYEVARILSLTERQVKIWFQNRRMKMKKLN
>gi|47218111|emb|CAG09983.1| [Tetraodon nigroviridis] gi|47218111|emb|CAG09983.1| ;E = 1.3e-34 pos:472 to 531 ; unnamed protein product [Tetraodon nigroviridis] 86
GRKKRCPYTKHQTLELEKEFLFNMYLSRERRLEISRSVNLTDRQVKIWFQNRRMKLKKMS
>gi|46275806|ref|NP_034592.1| [Mus musculus] gi|46275806|ref|NP_034592.1| ;E = 2.3e-34 pos:238 to 297 ; homeobox C10 [Mus musculus] gi|26328901|dbj|BAC28189 1| unnamed protein product [Mus musculus] 87
GRKKRCPYTKHQTLELEKEFLFNMYLTRERRLEISKTINLTDRQVKIWFQNRRMKLKKMN
>gi|4584727|emb|CAB40807.1| [Cupiennius salei] gi|4584727|emb|CAB40807.1| ;E = 3.8e-38 pos:245 to 304 ; abdominal B [Cupiennius salei] 88
VRKKRKPYSKFQTLELEKEFLFNAYVSKQKRWELARNLNLTERQVKIWFQNRRMKSKKTS
>gi|454798|gb|AAA16288.1| [Styela plicata] gi|454798|gb|AAA16288.1| ;E = 2e-35 pos:39 to 98 ; homeobox protein 89
GRKKRVPYTKYQLLELEKEFHYNQYLSRERRQEVAKAVSLSDRQVKIWFQNRRMKWKKEK
>gi|45360913|ref|NP_988879.1| [Xenopus (Silurana) tropicalis] gi|45360913|ref|NP_988879.1| ;E = 7.2e-35 pos:182 to 241 ; homeobox B9 [Xenopus (Silurana) tropicalis] gi|37590431|gb|AAH59757 1| Homeobox B9 [Xenopus tropicalis] gi|89269520|emb|CAJ82382 1| homeo box B9 [Xenopus tropicalis] 90
SRKKRCPYTKYQTLELEKEFLFNMYLTRDRRHEVARLLNLSERQVKIWFQNRRMKMKKLN
>gi|452480|gb|AAA16226.1| [Styela clava] gi|452480|gb|AAA16226.1| ;E = 2e-35 pos:11 to 70 ; homeobox protein 91
GRKKRVPYTKYQLLELEKEFHYNQYLSRERRQEVAKAVSLSDRQVKIWFQNRRMKWKKEK
>gi|441163|dbj|BAA01132.1| [Gallus gallus] gi|441163|dbj|BAA01132.1| ;E = 1.1e-34 pos:20 to 79 ; homeodomain protein [Gallus gallus] 92
GRKKRCPYTKHQTLELEKEFLFNMYLTRERRLEISKSVNLTDRQVKIWFQNRRMKLKKMS
>gi|4322104|gb|AAD15961.1| [Danio rerio] gi|4322104|gb|AAD15961.1| ;E = 2.5e-35 pos:195 to 254 ; homeobox protein [Danio rerio] 93
TRKKRCPYTKYQTLELEKEFLYNMYLTRDRRYEVARILNLTERQVKIWFQNRRMKMKKMN
>gi|4322102|gb|AAD15960.1| [Danio rerio] gi|4322102|gb|AAD15960.1| ;E = 5.6e-36 pos:192 to 251 ; homeobox protein [Danio rerio] 94
TRKKRCPYTKYQTLELEKEFLFNMYLTRDRRYEVARVLNLTERQVKIWFQNRRMKMKKMN
>gi|4322082|gb|AAD15950.1| [Danio rerio] gi|4322082|gb|AAD15950.1| ;E = 7e-31 pos:11 to 70 ; homeobox protein [Danio rerio] 95
GRKKXCPNTKHQTLELEKEFLFNMYLTRERRLEISKSINLTDRQVKIWFQNRRMKLKKLN
>gi|4322064|gb|AAD15941.1| [Danio rerio] gi|4322064|gb|AAD15941.1| ;E = 4e-35 pos:184 to 243 ; homeobox protein [Danio rerio] 96
TRKKRCPYTKHQILELEKEFLFNTYLTRDRRYEVARLLNLTERQVKIWFQNRRMKMKKFN
>gi|400019|sp|P24341.2|HXD10_CHICK [Gallus gallus] gi|400019|sp|P24341.2|HXD10_CHICK ;E = 1.1e-34 pos:21 to 80 ; RecName Full Homeobox protein Hox D10 AltName Full Chox 4 5 AltName Full Chox 4D 97
GRKKRCPYTKHQTLELEKEFLFNMYLTRERRLEISKSVNLTDRQVKIWFQNRRMKLKKMS
>gi|400011|sp|P31257.1|HXC10_MOUSE [Mus musculus] gi|400011|sp|P31257.1|HXC10_MOUSE ;E = 2.3e-34 pos:268 to 327 ; RecName Full Homeobox protein Hox C10 AltName Full Hox 3 6 gi|148672001|gb|EDL03948 1| homeobox C10 [Mus musculus] 98
GRKKRCPYTKHQTLELEKEFLFNMYLTRERRLEISKTINLTDRQVKIWFQNRRMKLKKMN
>gi|400004|sp|P31272.1|HXB9_XENLA [Xenopus laevis] gi|400004|sp|P31272.1|HXB9_XENLA ;E = 6e-34 pos:167 to 226 ; RecName Full Homeobox protein Hox B9 AltName Full XlHbox 6 99
SRKKRCPYSKYQTLELEKEFKFNMYLTRDRRHEVARLLNLSERQVKIWFQNRRMKMKKLN
>gi|38016615|gb|AAR07641.1| [Ptychodera flava] gi|38016615|gb|AAR07641.1| ;E = 1.6e-29 pos:154 to 213 ; transcription factor Hox11 13c [Ptychodera flava] 100
RRTKRRPYSKLQIFELEKEFQQNMYLTRDRRTRLAQTLNLTERQVKIWFQNRRMKLKKMT
>gi|38016611|gb|AAR07639.1| [Ptychodera flava] gi|38016611|gb|AAR07639.1| ;E = 9.6e-35 pos:151 to 210 ; transcription factor Hox11 13a [Ptychodera flava] 101
NRKKRKPYTKYQTLELEKEFLYNMYLTRDRRTDISRALNLTERQVKIWFQNRRMKLKKMR
>gi|38016609|gb|AAR07638.1| [Ptychodera flava] gi|38016609|gb|AAR07638.1| ;E = 1.2e-35 pos:264 to 323 ; transcription factor Hox9 10 [Ptychodera flava] 102
GRKKRCPYTKFQTLELEKEFLFNMYLTRERRVEISRLLNLTERQVKIWFQNRRMKLKKQN
>gi|37573963|gb|AAH44855.2| [Homo sapiens] gi|37573963|gb|AAH44855.2| ;E = 5.5e-36 pos:275 to 334 ; Homeobox D9 [Homo sapiens] 103
TRKKRCPYTKYQTLELEKEFLFNMYLTRDRRYEVARILNLTERQVKIWFQNRRMKMKKMS
>gi|37528841|gb|AAQ92346.1| [Pleurodeles waltl] gi|37528841|gb|AAQ92346.1| ;E = 4e-35 pos:18 to 77 ; transcription factor HoxB9 [Pleurodeles waltl] 104
SRKKRCPYTKYQTLELEKEFLFNMYLTRDRRHEVARLLNLSERQVKIWFQNRRMKMKKMN
>gi|37362228|gb|AAQ91242.1| [Danio rerio] gi|37362228|gb|AAQ91242.1| ;E = 4.9e-34 pos:183 to 242 ; homeo box B9 [Danio rerio] 105
IPEKRCPYTKYQTLELEKEFLFNMYLTRDRRHEVARLLNLTERQVKIWFQNRRMKMKKMN
>gi|3559789|gb|AAD08713.1| [Homo sapiens] gi|3559789|gb|AAD08713.1| ;E = 2.2e-35 pos:206 to 265 ; homeodomain protein [Homo sapiens] 106
TRKKRCPYTKHQTLELEKEFLFNMYLTRDRRYEVARLLNLTERQVKIWFQNRRMKMKKIN
>gi|3551781|gb|AAC34742.1| [Ambystoma mexicanum] gi|3551781|gb|AAC34742.1| ;E = 5.5e-35 pos:49 to 108 ; homeobox transcription factor [Ambystoma mexicanum] 107
GRKKRSPYTKHQTLELEKEFLFNMYLTRERRLEISKSVNLTDRQVKIWFQNRRMKLKKMS
>gi|34868616|ref|XP_235698.2| [Rattus norvegicus] gi|34868616|ref|XP_235698.2| ;E = 2.3e-34 pos:268 to 327 ; PREDICTED similar to Homeobox protein Hox C10 (Hox 3 6) [Rattus norvegicus] gi|149031895|gb|EDL86807 1| homeo box C10 isoform CRA_b [Rattus norvegicus] 108
GRKKRCPYTKHQTLELEKEFLFNMYLTRERRLEISKTINLTDRQVKIWFQNRRMKLKKMN
>gi|34810086|pdb|1PUF|A [Mus musculus] gi|34810086|pdb|1PUF|A ;E = 2.2e-35 pos:13 to 72 ; Chain A Crystal Structure Of Hoxa9 And Pbx1 Homeodomains Bound To Dna 109
TRKKRCPYTKHQTLELEKEFLFNMYLTRDRRYEVARLLNLTERQVKIWFQNRRMKMKKIN
>gi|34484438|gb|AAQ72841.1| [Sphoeroides nephelus] gi|34484438|gb|AAQ72841.1| ;E = 2.6e-33 pos:1 to 59 ; HoxD9b [Sphoeroides nephelus] 110
ERRRCPYTKHQTLELEKEFLYNMYLTRDRRLEVAGLLNLTERQVKIWFQNRRMKMKKLM
>gi|34304661|gb|AAQ63436.1| [Oikopleura dioica] gi|34304661|gb|AAQ63436.1| ;E = 2.2e-36 pos:1 to 60 ; Hox10 [Oikopleura dioica] 111
GRKKRVPYTKFQLLELEKEFHFNQYLSRERRLEVAKNVGLTDRQVKIWFQNRRMKWKKER
>gi|34304659|gb|AAQ63435.1| [Oikopleura dioica] gi|34304659|gb|AAQ63435.1| ;E = 4e-33 pos:1 to 60 ; Hox9 [Oikopleura dioica] 112
QRKKRVPYSRTQLLELEKEFRFNQYLSRDRRLELASLVNLTDRQVKIWFQNRRMKWKRER
>gi|32394398|gb|AAN11406.1| [Symsagittifera roscoffensis] gi|32394398|gb|AAN11406.1| ;E = 1.8e-35 pos:15 to 74 ; posterior class Hox protein Srpost [Symsagittifera roscoffensis] 113
SRKKRRPYPKNQTLELEKEFLFNTYITRERRLEIARSLNLTDRQVKIWFQNRRMKNKKQH
>gi|32393|emb|CAA42017.1| [Homo sapiens] gi|32393|emb|CAA42017.1| ;E = 1.1e-34 pos:266 to 325 ; homeobox protein [Homo sapiens] 114
GRKKRCPYTKHQTLELEKEFLFNMYLTRERRLEISKSVNLTDRQVKIWFQNRRMKLKKMS
>gi|32391|emb|CAA42016.1| [Homo sapiens] gi|32391|emb|CAA42016.1| ;E = 5.5e-36 pos:275 to 334 ; homeobox protein [Homo sapiens] 115
TRKKRCPYTKYQTLELEKEFLFNMYLTRDRRYEVARILNLTERQVKIWFQNRRMKMKKMS
>gi|3237299|gb|AAC23705.1| [Homo sapiens] gi|3237299|gb|AAC23705.1| ;E = 2.2e-35 pos:202 to 261 ; HOXA 9B [Homo sapiens] 116
TRKKRCPYTKHQTLELEKEFLFNMYLTRDRRYEVARLLNLTERQVKIWFQNRRMKMKKIN
>gi|3237298|gb|AAC23704.1| [Homo sapiens] gi|3237298|gb|AAC23704.1| ;E = 2.2e-35 pos:132 to 191 ; HOXA 9A [Homo sapiens] 117
TRKKRCPYTKHQTLELEKEFLFNMYLTRDRRYEVARLLNLTERQVKIWFQNRRMKMKKIN
>gi|32307783|gb|AAP79288.1| [Saccoglossus kowalevskii] gi|32307783|gb|AAP79288.1| ;E = 2.1e-28 pos:159 to 218 ; hox 11 13c [Saccoglossus kowalevskii] 118
RRTKRRPYSKLQIFELEKEFQQNMYLTRDRRSRLSQALNLTERQIKIWFQNRRMKLKKMT
>gi|31560501|ref|NP_038582.2| [Mus musculus] gi|31560501|ref|NP_038582.2| ;E = 1.1e-34 pos:266 to 325 ; homeo box D10 [Mus musculus] gi|114152824|sp|P28359 2|HXD10_MOUSE RecName Full Homeobox protein Hox D10 AltName Full Hox 4 5 AltName Full Hox 5 3 gi|15488636|gb|AAH13463 1| Homeo box D10 [Mus musculus] gi|29144954|gb|AAH48690 1| Homeo box D10 [Mus musculus] gi|123233096|emb|CAM20528 1| homeo box D10 [Mus musculus] gi|148695225|gb|EDL27172 1| homeobox D10 [Mus musculus] 119
GRKKRCPYTKHQTLELEKEFLFNMYLTRERRLEISKSVNLTDRQVKIWFQNRRMKLKKMS
>gi|31418381|gb|AAH53405.1| [Mus musculus] gi|31418381|gb|AAH53405.1| ;E = 2.3e-34 pos:268 to 327 ; Hoxc10 protein [Mus musculus] 120
GRKKRCPYTKHQTLELEKEFLFNMYLTRERRLEISKTINLTDRQVKIWFQNRRMKLKKMN
>gi|30585353|gb|AAP36949.1| [synthetic construct] gi|30585353|gb|AAP36949.1| ;E = 2.3e-34 pos:268 to 327 ; Homo sapiens homeo box C10 [synthetic construct] gi|61371438|gb|AAX43667 1| homeobox C10 [synthetic construct] 121
GRKKRCPYTKHQTLELEKEFLFNMYLTRERRLEISKTINLTDRQVKIWFQNRRMKLKKMN
>gi|30584147|gb|AAP36322.1| [synthetic construct] gi|30584147|gb|AAP36322.1| ;E = 2.2e-35 pos:206 to 265 ; Homo sapiens homeo box A9 [synthetic construct] gi|60653827|gb|AAX29606 1| homeobox A9 [synthetic construct] 122
TRKKRCPYTKHQTLELEKEFLFNMYLTRDRRYEVARLLNLTERQVKIWFQNRRMKMKKIN
>gi|30352211|gb|AAP31870.1| [Rattus sp.] gi|30352211|gb|AAP31870.1| ;E = 5.6e-36 pos:1 to 60 ; Hox C|Hox 3 [Rattus sp ] 123
TRKKRCPYTKYQTLELEKEFLFNMYLTRDRRYEVARVLNLTERQVKIWFQNRRMKMKKMN
>gi|30046954|gb|AAH50839.1| [Mus musculus] gi|30046954|gb|AAH50839.1| ;E = 1.4e-34 pos:325 to 384 ; Homeo box A10 [Mus musculus] 124
GRKKRCPYTKHQTLELEKEFLFNMYLTRERRLEISRSVHLTDRQVKIWFQNRRMKLKKMN
>gi|28629681|gb|AAO43046.1| [Latimeria menadoensis] gi|28629681|gb|AAO43046.1| ;E = 9.2e-35 pos:17 to 76 ; HoxD10 [Latimeria menadoensis] 125
GRKKRCPYTKHQTLELEKEFLFNMYLTRERRLEISRSVNLTDRQVKIWFQNRRMKLKKMS
>gi|28629679|gb|AAO43045.1| [Latimeria menadoensis] gi|28629679|gb|AAO43045.1| ;E = 1.9e-36 pos:12 to 71 ; HoxD9 [Latimeria menadoensis] 126
TRKKRCPYTKYQTLELEKEFLFNMYLTRDRRYEVARILDLTERQVKIWFQNRRMKMKKMN
>gi|28629667|gb|AAO43039.1| [Latimeria menadoensis] gi|28629667|gb|AAO43039.1| ;E = 2e-34 pos:16 to 75 ; HoxC10 [Latimeria menadoensis] 127
GRKKRCPYTKHQTLELEKEFLFNMYLTRERRLEISKSINLTDRQVKIWFQNRRMKLKKMN
>gi|28629665|gb|AAO43038.1| [Latimeria menadoensis] gi|28629665|gb|AAO43038.1| ;E = 5.6e-36 pos:12 to 71 ; HoxC9 [Latimeria menadoensis] 128
TRKKRCPYTKYQTLELEKEFLFNMYLTRDRRYEVARVLNLTERQVKIWFQNRRMKMKKMN
>gi|28629633|gb|AAO43022.1| [Latimeria menadoensis] gi|28629633|gb|AAO43022.1| ;E = 1.4e-33 pos:16 to 75 ; HoxA10 [Latimeria menadoensis] 129
GRKKGCPYTKHQTLELEKEFLFNMYLTRERRLEISRSVHLTDRQVKIWFQNRRMKLKKMN
>gi|28628705|gb|AAO49317.1|AF481736_1 [Sacculina carcini] gi|28628705|gb|AAO49317.1|AF481736_1 ;E = 9.3e-38 pos:260 to 319 ; abdominal B [Sacculina carcini] 130
VRKKRKPYSKYQTLELEKEFLFNAYVSKQKRWELARNLNLTERQVKIWFQNRRMKNKKAQ
>gi|27948456|gb|AAO25534.1| [Xenopus laevis] gi|27948456|gb|AAO25534.1| ;E = 2e-34 pos:277 to 336 ; Hoxc10 [Xenopus laevis] 131
GRKKRCPYTKHQTLELEKEFLFNMYLTRERRLEISKSINLTDRQVKIWFQNRRMKLKKMN
>gi|26984644|emb|CAD59109.1| [Danio rerio] gi|26984644|emb|CAD59109.1| ;E = 1.7e-30 pos:187 to 242 ; homeo box protein A9b [Danio rerio] 132
TRKKRCPYTKHQTLELEKEFLFNMYLSRDRRYEVARLLNLTERQVKIWFQNRRMKM
>gi|2495326|sp|Q28601.1|HXC9_SHEEP [Ovis aries] gi|2495326|sp|Q28601.1|HXC9_SHEEP ;E = 5.6e-36 pos:28 to 87 ; RecName Full Homeobox protein Hox C9 gi|1458090|gb|AAB04756 1| Hoxc 9 133
TRKKRCPYTKYQTLELEKEFLFNMYLTRDRRYEVARVLNLTERQVKIWFQNRRMKMKKMN
>gi|2495322|sp|Q98924.1|HXA9_CHICK [Gallus gallus] gi|2495322|sp|Q98924.1|HXA9_CHICK ;E = 2.2e-35 pos:103 to 162 ; RecName Full Homeobox protein Hox A9 gi|1673428|emb|CAA66331 1| Hoxa 9 protein [Gallus gallus] 134
TRKKRCPYTKHQTLELEKEFLFNMYLTRDRRYEVARLLNLTERQVKIWFQNRRMKMKKIN
>gi|24647542|ref|NP_650577.1| [Drosophila melanogaster] gi|24647542|ref|NP_650577.1| ;E = 4.3e-39 pos:164 to 223 ; abdominal B isoform A [Drosophila melanogaster] gi|24647544|ref|NP_732180 1| abdominal B isoform C [Drosophila melanogaster] gi|24647546|ref|NP_732181 1| abdominal B isoform D [Drosophila melanogaster] gi|45553383|ref|NP_996220 1| abdominal B isoform E [Drosophila melanogaster] gi|7674|emb|CAA33187 1| unnamed protein product [Drosophila melanogaster] gi|969081|gb|AAA84403 1| ABD BII gi|7300198|gb|AAF55363 1| abdominal B isoform A [Drosophila melanogaster] gi|23171504|gb|AAF55364 2| abdominal B isoform C [Drosophila melanogaster] gi|23171505|gb|AAN13723 1| abdominal B isoform D [Drosophila melanogaster] gi|45446511|gb|AAS65159 1| abdominal B isoform E [Drosophila melanogaster] 135
VRKKRKPYSKFQTLELEKEFLFNAYVSKQKRWELARNLQLTERQVKIWFQNRRMKNKKNS
>gi|24647540|ref|NP_524896.2| [Drosophila melanogaster] gi|24647540|ref|NP_524896.2| ;E = 4.3e-39 pos:387 to 446 ; abdominal B isoform B [Drosophila melanogaster] gi|1708231|sp|P09087 3|ABDB_DROME RecName Full Homeobox protein abdominal B AltName Full P3 AltName Full Infraabdominal 7 Short IAB 7 AltName Full PH189 gi|969080|gb|AAA84402 1| ABD BI gi|7300197|gb|AAF55362 1| abdominal B isoform B [Drosophila melanogaster] 136
VRKKRKPYSKFQTLELEKEFLFNAYVSKQKRWELARNLQLTERQVKIWFQNRRMKNKKNS
>gi|24637239|gb|AAN63623.1|AF438314_1 [Pleurodeles waltl] gi|24637239|gb|AAN63623.1|AF438314_1 ;E = 2.2e-35 pos:13 to 72 ; transcription factor HoxA9 [Pleurodeles waltl] 137
TRKKRCPYTKHQTLELEKEFLFNMYLTRDRRYEVARLLNLTERQVKIWFQNRRMKMKKIN
>gi|24497551|ref|NP_714926.1| [Homo sapiens] gi|24497551|ref|NP_714926.1| ;E = 1.4e-34 pos:20 to 79 ; homeobox A10 isoform b [Homo sapiens] gi|157279943|ref|NP_001098487 1| homeobox A10 [Bos taurus] gi|47939579|gb|AAH71843 1| HOXA10 protein [Homo sapiens] gi|63100325|gb|AAH94807 1| HOXA10 protein [Homo sapiens] gi|119614291|gb|EAW93885 1| homeobox A10 isoform CRA_c [Homo sapiens] gi|151554160|gb|AAI49227 1| HOXA10 protein [Bos taurus] gi|189065518|dbj|BAG35357 1| unnamed protein product [Homo sapiens] 138
GRKKRCPYTKHQTLELEKEFLFNMYLTRERRLEISRSVHLTDRQVKIWFQNRRMKLKKMN
>gi|24497547|ref|NP_008828.1| [Homo sapiens] gi|24497547|ref|NP_008828.1| ;E = 5.6e-36 pos:192 to 251 ; homeobox C9 [Homo sapiens] gi|114644442|ref|XP_001136545 1| PREDICTED homeobox C9 isoform 2 [Pan troglodytes] gi|114644444|ref|XP_001136621 1| PREDICTED homeobox C9 isoform 3 [Pan troglodytes] gi|20141537|sp|P31274 3|HXC9_HUMAN RecName Full Homeobox protein Hox C9 AltName Full Hox 3B gi|11993927|gb|AAG42151 1| HOXC9 [Homo sapiens] gi|31753222|gb|AAH53894 1| Homeobox C9 [Homo sapiens] gi|119617147|gb|EAW96741 1| homeobox C9 isoform CRA_a [Homo sapiens] gi|119617148|gb|EAW96742 1| homeobox C9 isoform CRA_a [Homo sapiens] gi|189054805|dbj|BAG37634 1| unnamed protein product [Homo sapiens] gi|208968513|dbj|BAG74095 1| homeobox C9 [synthetic construct] 139
TRKKRCPYTKYQTLELEKEFLFNMYLTRDRRYEVARVLNLTERQVKIWFQNRRMKMKKMN
>gi|24497533|ref|NP_059105.2| [Homo sapiens] gi|24497533|ref|NP_059105.2| ;E = 2.3e-34 pos:268 to 327 ; homeobox C10 [Homo sapiens] gi|20141612|sp|Q9NYD6 2|HXC10_HUMAN RecName Full Homeobox protein Hox C10 gi|12654897|gb|AAH01293 1| Homeobox C10 [Homo sapiens] gi|32880185|gb|AAP88923 1| homeo box C10 [Homo sapiens] gi|60654887|gb|AAX32008 1| homeobox C10 [synthetic construct] gi|60654889|gb|AAX32009 1| homeobox C10 [synthetic construct] gi|119617144|gb|EAW96738 1| homeobox C10 isoform CRA_a [Homo sapiens] gi|189053991|dbj|BAG36498 1| unnamed protein product [Homo sapiens] gi|208968505|dbj|BAG74091 1| homeobox C10 [synthetic construct] 140
GRKKRCPYTKHQTLELEKEFLFNMYLTRERRLEISKTINLTDRQVKIWFQNRRMKLKKMN
>gi|24119281|ref|NP_571608.1| [Danio rerio] gi|24119281|ref|NP_571608.1| ;E = 1.7e-35 pos:192 to 251 ; homeo box A9b [Danio rerio] gi|4322066|gb|AAD15942 1| homeobox protein [Danio rerio] 141
TRKKRCPYTKHQTLELEKEFLFNMYLSRDRRYEVARLLNLTERQVKIWFQNRRMKMKKCN
>gi|23510366|ref|NP_002139.2| [Homo sapiens] gi|23510366|ref|NP_002139.2| ;E = 1.1e-34 pos:266 to 325 ; homeobox D10 [Homo sapiens] gi|74004886|ref|XP_545537 2| PREDICTED similar to homeo box D10 [Canis familiaris] gi|143811403|sp|P28358 2|HXD10_HUMAN RecName Full Homeobox protein Hox D10 AltName Full Hox 4D AltName Full Hox 4E gi|46854699|gb|AAH69619 1| Homeo box D10 [Homo sapiens] gi|50959595|gb|AAH74760 1| Homeobox D10 [Homo sapiens] gi|119631496|gb|EAX11091 1| homeobox D10 [Homo sapiens] gi|167773155|gb|ABZ92012 1| homeobox D10 [synthetic construct] gi|208968517|dbj|BAG74097 1| homeobox D10 [synthetic construct] 142
GRKKRCPYTKHQTLELEKEFLFNMYLTRERRLEISKSVNLTDRQVKIWFQNRRMKLKKMS
>gi|2341092|gb|AAB68683.1| [Takifugu rubripes] gi|2341092|gb|AAB68683.1| ;E = 3.6e-33 pos:89 to 148 ; homeobox protein HOXA 10 [Takifugu rubripes] 143
GRKKRCPYTKHQTLELEKEFLFNMYLTRERRLEISKVSTLTDRQVKIWFQNRRMKLKKMT
>gi|23097236|ref|NP_689952.1| [Homo sapiens] gi|23097236|ref|NP_689952.1| ;E = 2.2e-35 pos:206 to 265 ; homeobox A9 [Homo sapiens] gi|6166219|sp|P31269 4|HXA9_HUMAN RecName Full Homeobox protein Hox A9 AltName Full Hox 1G gi|14603109|gb|AAH10023 1| Homeobox A9 [Homo sapiens] gi|16306819|gb|AAH06537 1| Homeobox A9 [Homo sapiens] gi|30582819|gb|AAP35636 1| homeo box A9 [Homo sapiens] gi|61362010|gb|AAX42140 1| homeobox A9 [synthetic construct] gi|61362016|gb|AAX42141 1| homeobox A9 [synthetic construct] gi|117645874|emb|CAL38404 1| hypothetical protein [synthetic construct] gi|119614286|gb|EAW93880 1| hCG39031 isoform CRA_c [Homo sapiens] gi|123984657|gb|ABM83674 1| homeobox A9 [synthetic construct] gi|123998647|gb|ABM86962 1| homeobox A9 [synthetic construct] gi|208966496|dbj|BAG73262 1| homeobox A9 [synthetic construct] 144
TRKKRCPYTKHQTLELEKEFLFNMYLTRDRRYEVARLLNLTERQVKIWFQNRRMKMKKIN
>gi|227716|prf||1709358B [Gallus gallus] gi|227716|prf||1709358B ;E = 1.1e-34 pos:1 to 60 ; homeobox Hox4 5 gene 145
GRKKRCPYTKHQTLELEKEFLFNMYLTRERRLEISKSVNLTDRQVKIWFQNRRMKLKKMS
>gi|226822852|gb|ACO83087.1| [Dasypus novemcinctus] gi|226822852|gb|ACO83087.1| ;E = 1.4e-34 pos:237 to 296 ; homeobox A10 isoform a (predicted) 3 prime [Dasypus novemcinctus] 146
GRKKRCPYTKHQTLELEKEFLFNMYLTRERRLEISRSVHLTDRQVKIWFQNRRMKLKKMN
>gi|226723|prf||1604246A [Drosophila melanogaster] gi|226723|prf||1604246A ;E = 1.2e-36 pos:387 to 446 ; Abdominal B gene 147
VRKKRKPYSKFQTLELEKERLFNAYVSKQKRWELARNLQLTERQVKIWFQNRRMKNKKNS
>gi|226342876|ref|NP_001139700.1| [Bombyx mori] gi|226342876|ref|NP_001139700.1| ;E = 1.4e-38 pos:216 to 275 ; abdominal B [Bombyx mori] gi|225637154|dbj|BAH30152 1| Abdominal B [Bombyx mori] 148
VRKKRKPYSKFQTLELEKEFLFNAYVSKQKRWELARNLNLTERQVKIWFQNRRMKNKKNS
>gi|225715912|gb|ACO13802.1| [Esox lucius] gi|225715912|gb|ACO13802.1| ;E = 2.5e-35 pos:200 to 259 ; Homeobox protein Hox D9a [Esox lucius] 149
TRKKRCPYTKYQTLELEKEFLYNMYLTRDRRYEVARILNLTERQVKIWFQNRRMKMKKMN
>gi|225707232|gb|ACO09462.1| [Osmerus mordax] gi|225707232|gb|ACO09462.1| ;E = 2.5e-35 pos:197 to 256 ; Homeobox protein Hox D9a [Osmerus mordax] 150
TRKKRCPYTKYQTLELEKEFLYNMYLTRDRRYEVARILNLTERQVKIWFQNRRMKMKKMN
>gi|225637152|dbj|BAH30151.1| [Bombyx mori] gi|225637152|dbj|BAH30151.1| ;E = 1.4e-38 pos:216 to 275 ; Abdominal B [Bombyx mori] 151
VRKKRKPYSKFQTLELEKEFLFNAYVSKQKRWELARNLNLTERQVKIWFQNRRMKNKKNS
>gi|225543570|ref|NP_571616.1| [Danio rerio] gi|225543570|ref|NP_571616.1| ;E = 3.6e-34 pos:206 to 265 ; homeo box B10a [Danio rerio] 152
GRKKRCPYSKHQILELEKEFLFNMYLTRERRLEISRSINLTDRQVKIWFQNRRMKLKKMT
>gi|224170624|ref|XP_002197063.1| [Taeniopygia guttata] gi|224170624|ref|XP_002197063.1| ;E = 9.7e-35 pos:244 to 303 ; PREDICTED similar to Hoxc10 [Taeniopygia guttata] 153
GRKKRCPYTKHQTLELEKEFLFNMYLTRERRLEISRSIALTDRQVKIWFQNRRMKLKKMN
>gi|224109114|ref|XP_002195969.1| [Taeniopygia guttata] gi|224109114|ref|XP_002195969.1| ;E = 5.6e-36 pos:190 to 249 ; PREDICTED homeobox C9 [Taeniopygia guttata] 154
TRKKRCPYTKYQTLELEKEFLFNMYLTRDRRYEVARVLNLTERQVKIWFQNRRMKMKKMN
>gi|224086912|ref|XP_002187142.1| [Taeniopygia guttata] gi|224086912|ref|XP_002187142.1| ;E = 2.5e-34 pos:12 to 71 ; PREDICTED hypothetical protein partial [Taeniopygia guttata] 155
SRKKRCPYSKFQTLELEKEFLFNMYLSRERRHEVARLLNLSERQVKIWFQNRRMKMKKMN
>gi|224055144|ref|XP_002196688.1| [Taeniopygia guttata] gi|224055144|ref|XP_002196688.1| ;E = 1.1e-34 pos:486 to 545 ; PREDICTED homeobox D11 [Taeniopygia guttata] 156
GRKKRCPYTKHQTLELEKEFLFNMYLTRERRLEISKSVNLTDRQVKIWFQNRRMKLKKMS
>gi|224045308|ref|XP_002195243.1| [Taeniopygia guttata] gi|224045308|ref|XP_002195243.1| ;E = 2.2e-35 pos:195 to 254 ; PREDICTED homeobox A9 [Taeniopygia guttata] 157
TRKKRCPYTKHQTLELEKEFLFNMYLTRDRRYEVARLLNLTERQVKIWFQNRRMKMKKIN
>gi|223635193|sp|B5DFK3.1|HXD9_RAT [Rattus norvegicus] gi|223635193|sp|B5DFK3.1|HXD9_RAT ;E = 5.5e-36 pos:276 to 335 ; RecName Full Homeobox protein Hox D9 gi|197245854|gb|AAI69092 1| Hoxd9 protein [Rattus norvegicus] 158
TRKKRCPYTKYQTLELEKEFLFNMYLTRDRRYEVARILNLTERQVKIWFQNRRMKMKKMS
>gi|223590264|sp|P28356.4|HXD9_HUMAN [Homo sapiens] gi|223590264|sp|P28356.4|HXD9_HUMAN ;E = 5.5e-36 pos:275 to 334 ; RecName Full Homeobox protein Hox D9 AltName Full Hox 4C AltName Full Hox 5 2 gi|208966508|dbj|BAG73268 1| homeobox D9 [synthetic construct] 159
TRKKRCPYTKYQTLELEKEFLFNMYLTRDRRYEVARILNLTERQVKIWFQNRRMKMKKMS
>gi|222876508|gb|ACM69151.1| [Symsagittifera roscoffensis] gi|222876508|gb|ACM69151.1| ;E = 2.5e-36 pos:438 to 497 ; HoxPost protein [Symsagittifera roscoffensis] 160
SRKKRRPYTKNQTLELEKEFLFNTYITRERRLEIARSLNLTDRQVKIWFQNRRMKNKKQH
>gi|222876504|gb|ACM69149.1| [Isodiametra pulchra] gi|222876504|gb|ACM69149.1| ;E = 1.7e-36 pos:9 to 68 ; HoxPost protein [Isodiametra pulchra] 161
SRKKRRPYTKTQTLELEKEFLYNTYITRERRLEIARSLSLTDRQVKIWFQNRRMKNKKQM
>gi|220898218|gb|ACL81471.1| [Latimeria menadoensis] gi|220898218|gb|ACL81471.1| ;E = 1.9e-36 pos:195 to 254 ; HoxD9 [Latimeria menadoensis] 162
TRKKRCPYTKYQTLELEKEFLFNMYLTRDRRYEVARILDLTERQVKIWFQNRRMKMKKMN
>gi|220898212|gb|ACL81465.1| [Latimeria menadoensis] gi|220898212|gb|ACL81465.1| ;E = 9.2e-35 pos:263 to 322 ; HoxD10 [Latimeria menadoensis] 163
GRKKRCPYTKHQTLELEKEFLFNMYLTRERRLEISRSVNLTDRQVKIWFQNRRMKLKKMS
>gi|220898209|gb|ACL81463.1| [Latimeria menadoensis] gi|220898209|gb|ACL81463.1| ;E = 5.6e-36 pos:192 to 251 ; HoxC9 [Latimeria menadoensis] 164
TRKKRCPYTKYQTLELEKEFLFNMYLTRDRRYEVARVLNLTERQVKIWFQNRRMKMKKMN
>gi|220898200|gb|ACL81454.1| [Latimeria menadoensis] gi|220898200|gb|ACL81454.1| ;E = 2e-34 pos:265 to 324 ; HoxC10 [Latimeria menadoensis] 165
GRKKRCPYTKHQTLELEKEFLFNMYLTRERRLEISKSINLTDRQVKIWFQNRRMKLKKMN
>gi|220898197|gb|ACL81452.1| [Latimeria menadoensis] gi|220898197|gb|ACL81452.1| ;E = 3.5e-35 pos:182 to 241 ; HoxB9 [Latimeria menadoensis] 166
SRKKRCPYSKYQTLELEKEFLFNMYLTRDRRHEVARLLNLTERQVKIWFQNRRMKMKKMN
>gi|220898188|gb|ACL81443.1| [Latimeria menadoensis] gi|220898188|gb|ACL81443.1| ;E = 2.7e-34 pos:190 to 249 ; HoxB10 [Latimeria menadoensis] 167
KRKKRSPYSKHQTLELEKEFLFNMYLTRERRLEISRSVNLTDRQVKIWFQNRRMKLKKMT
>gi|220898184|gb|ACL81440.1| [Latimeria menadoensis] gi|220898184|gb|ACL81440.1| ;E = 2.2e-35 pos:195 to 254 ; HoxA9 [Latimeria menadoensis] 168
TRKKRCPYTKHQTLELEKEFLFNMYLTRDRRYEVARLLNLTERQVKIWFQNRRMKMKKIN
>gi|220898174|gb|ACL81430.1| [Latimeria menadoensis] gi|220898174|gb|ACL81430.1| ;E = 1.4e-34 pos:265 to 324 ; HoxA10 [Latimeria menadoensis] 169
GRKKRCPYTKHQTLELEKEFLFNMYLTRERRLEISRSVHLTDRQVKIWFQNRRMKLKKMN
>gi|219469643|ref|XP_002232368.1| [Branchiostoma floridae] gi|219469643|ref|XP_002232368.1| ;E = 4.5e-34 pos:7 to 66 ; hypothetical protein BRAFLDRAFT_229251 [Branchiostoma floridae] gi|219485580|ref|XP_002239810 1| hypothetical protein BRAFLDRAFT_241852 [Branchiostoma floridae] gi|229298091|gb|EEN68721 1| hypothetical protein BRAFLDRAFT_229251 [Branchiostoma floridae] 170
SRKKRCPYTRFQTLELEKEFLYNMYLTRERRYEISQHVNLTERQVKIWFQNRRMKMKKMS
>gi|219469641|ref|XP_002232367.1| [Branchiostoma floridae] gi|219469641|ref|XP_002232367.1| ;E = 9.5e-32 pos:9 to 68 ; hypothetical protein BRAFLDRAFT_229206 [Branchiostoma floridae] gi|229298090|gb|EEN68720 1| hypothetical protein BRAFLDRAFT_229206 [Branchiostoma floridae] 171
GRKKRCPYTKYQILELEKEFLFNMYVSRERRQEISRHVNLSDRQVKIWFQNRRMKMKRMN
>gi|219469630|ref|XP_002232362.1| [Branchiostoma floridae] gi|219469630|ref|XP_002232362.1| ;E = 1.6e-32 pos:10 to 69 ; hypothetical protein BRAFLDRAFT_229216 [Branchiostoma floridae] 172
TRKKRCPYTKYQTLELEKEFLFNMFVTRERRQEIARQLNLTDRQVKIWFQNRRMKMKRMK
>gi|219469628|ref|XP_002232361.1| [Branchiostoma floridae] gi|219469628|ref|XP_002232361.1| ;E = 3.2e-31 pos:10 to 69 ; hypothetical protein BRAFLDRAFT_190757 [Branchiostoma floridae] gi|219469639|ref|XP_002232366 1| hypothetical protein BRAFLDRAFT_180147 [Branchiostoma floridae] gi|229298089|gb|EEN68719 1| hypothetical protein BRAFLDRAFT_190757 [Branchiostoma floridae] 173
SRKKRCPYSKVQLLELEKEFLYNMYITREQRGEIARKVNLTDRQVKIWFQNRRMKMKRMK
>gi|217418312|gb|ACK44314.1| [Oryctolagus cuniculus] gi|217418312|gb|ACK44314.1| ;E = 1.4e-34 pos:195 to 254 ; homeobox A10 isoform a (predicted) 3 prime [Oryctolagus cuniculus] 174
GRKKRCPYTKHQTLELEKEFLFNMYLTRERRLEISRSVHLTDRQVKIWFQNRRMKLKKMN
>gi|217418310|gb|ACK44312.1| [Oryctolagus cuniculus] gi|217418310|gb|ACK44312.1| ;E = 2.2e-35 pos:210 to 269 ; homeobox A9 (predicted) [Oryctolagus cuniculus] 175
TRKKRCPYTKHQTLELEKEFLFNMYLTRDRRYEVARLLNLTERQVKIWFQNRRMKMKKIN
>gi|217035838|gb|ACJ74391.1| [Branchiostoma lanceolatum] gi|217035838|gb|ACJ74391.1| ;E = 3.2e-31 pos:100 to 159 ; Hox12 [Branchiostoma lanceolatum] 176
SRKKRCPYSKVQLLELEKEFLYNMYITREQRGEIARKVNLTDRQVKIWFQNRRMKMKRMK
>gi|217035835|gb|ACJ74389.1| [Branchiostoma lanceolatum] gi|217035835|gb|ACJ74389.1| ;E = 9.5e-32 pos:246 to 305 ; Hox10 [Branchiostoma lanceolatum] 177
GRKKRCPYTKYQILELEKEFLFNMYVSRERRQEISRHVNLSDRQVKIWFQNRRMKMKRMN
>gi|217035831|gb|ACJ74386.1| [Branchiostoma lanceolatum] gi|217035831|gb|ACJ74386.1| ;E = 9.2e-34 pos:198 to 257 ; Hox9 [Branchiostoma lanceolatum] 178
SRKKRCPYTRFQTLELEKEFLYNMYLTRERRYEISQHVNLSERQVKIWFQNRRMKMKKMS
>gi|21619213|gb|AAH32769.1| [Homo sapiens] gi|21619213|gb|AAH32769.1| ;E = 5.6e-36 pos:195 to 254 ; HOXC9 protein [Homo sapiens] 179
TRKKRCPYTKYQTLELEKEFLFNMYLTRDRRYEVARVLNLTERQVKIWFQNRRMKMKKMN
>gi|215506125|gb|EEC15619.1| [Ixodes scapularis] gi|215506125|gb|EEC15619.1| ;E = 1.6e-38 pos:42 to 101 ; homeobox protein Hox C9 putative [Ixodes scapularis] 180
VRKKRKPYSKFQTLELEKEFLFNAYVSKQKRWELARNLNLTERQVKIWFQNRRMKSKKNS
>gi|213515328|ref|NP_001133012.1| [Salmo salar] gi|213515328|ref|NP_001133012.1| ;E = 1.6e-35 pos:193 to 252 ; homeobox protein HoxC9ba [Salmo salar] gi|158702346|gb|ABW77535 1| homeobox protein HoxC9ba [Salmo salar] 181
TRKKRCPYTKYQTLELEKEFLFNMYLTRDRRYEVALVLNLTERQVKIWFQNRRMKMKKMN
>gi|213515310|ref|NP_001133038.1| [Salmo salar] gi|213515310|ref|NP_001133038.1| ;E = 4.1e-35 pos:199 to 258 ; homeobox protein HoxA9ab [Salmo salar] gi|157816059|gb|ABV82048 1| homeobox protein HoxA9ab [Salmo salar] gi|158702238|gb|ABW77450 1| homeobox protein HoxA9ab [Salmo salar] 182
TRKKRCPYSKHQILELEKEFLFNTYLTRDRRFEVARQLNLTERQVKIWFQNRRMKMKKFN
>gi|213515180|ref|NP_001135136.1| [Salmo salar] gi|213515180|ref|NP_001135136.1| ;E = 2.2e-34 pos:270 to 329 ; homeobox protein HoxC10aa [Salmo salar] gi|157815936|gb|ABV81987 1| homeobox protein HoxC10aa [Salmo salar] gi|158702325|gb|ABW77516 1| homeobox protein HoxC10aa [Salmo salar] 183
GRKKRCPYTKHQTLELEKEFLYNMYLSRERRLEISKSIDLTDRQVKIWFQNRRMKLKKLN
>gi|213515128|ref|NP_001133011.1| [Salmo salar] gi|213515128|ref|NP_001133011.1| ;E = 4.6e-34 pos:264 to 323 ; homeobox protein HoxC10ba [Salmo salar] gi|157815974|gb|ABV82006 1| homeobox protein HoxC10ba [Salmo salar] gi|158702345|gb|ABW77534 1| homeobox protein HoxC10ba [Salmo salar] 184
RRKKRCPYTKHQILELEKEFLFNMYLTRERRLEISKSIDLSDRQVKIWFQNRRMKLKKFN
>gi|213514632|ref|NP_001135098.1| [Salmo salar] gi|213514632|ref|NP_001135098.1| ;E = 1.7e-36 pos:184 to 243 ; homeobox protein HoxB9ab [Salmo salar] gi|157816101|gb|ABV82069 1| homeobox protein HoxB9ab [Salmo salar] gi|158702276|gb|ABW77474 1| homeobox protein HoxB9ab [Salmo salar] 185
SRKKRCPYTKYQTLELEKEFLFNMYLTRDRRHEVARSLNLTERQVKIWFQNRRMKMKKMN
>gi|213514096|ref|NP_001135095.1| [Salmo salar] gi|213514096|ref|NP_001135095.1| ;E = 1.9e-35 pos:199 to 258 ; homeobox protein HoxD9ab [Salmo salar] gi|157816027|gb|ABV82032 1| homeobox protein HoxD9ab [Salmo salar] 186
TRKKRCPYTKYQTLELEKEFLYNMYLTRDRRNEMARNLNLTERQVKIWFQNRRMKMKKMN
>gi|213514088|ref|NP_001133005.1| [Salmo salar] gi|213514088|ref|NP_001133005.1| ;E = 1e-35 pos:193 to 252 ; homeobox protein HoxC9ab [Salmo salar] gi|157815956|gb|ABV81997 1| homeobox protein HoxC9ab [Salmo salar] gi|158702334|gb|ABW77524 1| homeobox protein HoxC9ab [Salmo salar] 187
TRKKRCPYSKYQTLELEKEFLFNMYLTRDRRYEVARVLNLTERQVKIWFQNRRMKMKKMN
>gi|213513926|ref|NP_001133004.1| [Salmo salar] gi|213513926|ref|NP_001133004.1| ;E = 8.8e-35 pos:266 to 325 ; homeobox protein HoxC10ab [Salmo salar] gi|157815954|gb|ABV81996 1| homeobox protein HoxC10ab [Salmo salar] gi|158702333|gb|ABW77523 1| homeobox protein HoxC10ab [Salmo salar] 188
GRKKRCPYTKYQTLELEKEFLFNMYLSRERRLEISKSIDLTDRQVKIWFQNRRMKLKKLN
>gi|213513676|ref|NP_001133030.1| [Salmo salar] gi|213513676|ref|NP_001133030.1| ;E = 4.4e-34 pos:264 to 323 ; homeobox protein HoxD10ab [Salmo salar] gi|157816025|gb|ABV82031 1| homeobox protein HoxD10ab [Salmo salar] gi|158702376|gb|ABW77562 1| homeobox protein HoxD10ab [Salmo salar] 189
GRKKRCPYTKHQTLELEKEFLFNMYLTRERRLEISKGVNLTDRQVKIWFQNRRMKLKKMN
>gi|213512905|ref|NP_001132998.1| [Salmo salar] gi|213512905|ref|NP_001132998.1| ;E = 9.8e-35 pos:193 to 252 ; homeobox protein HoxC9aa [Salmo salar] gi|157815938|gb|ABV81988 1| homeobox protein HoxC9aa [Salmo salar] 190
TRKKRCPYSKYQTLELEKEFLFNMYLTRDRRYEVARVLNLTERQVKIWYQNRRMKMKKMN
>gi|213512828|ref|NP_001133025.1| [Salmo salar] gi|213512828|ref|NP_001133025.1| ;E = 2.4e-34 pos:262 to 321 ; homeobox protein HoxD10aa [Salmo salar] gi|158702366|gb|ABW77553 1| homeobox protein HoxD10aa [Salmo salar] 191
GRKKRCPYTKHQTLELEKEFLFNMYLTRERRLEISKGVNLTDRQVKIWFQNRRMKLKKMS
>gi|213511602|ref|NP_001133044.1| [Salmo salar] gi|213511602|ref|NP_001133044.1| ;E = 2.5e-35 pos:197 to 256 ; homeobox protein HoxA9b [Salmo salar] gi|157816077|gb|ABV82057 1| homeobox protein HoxA9b [Salmo salar] gi|158702256|gb|ABW77459 1| homeobox protein HoxA9b [Salmo salar] 192
SRKKRCPYSKHQILELEKEFLFNMYLPRDRRYEVARVLHLTERQIKIWFQNRRMKMKKGN
>gi|213511560|ref|NP_001133018.1| [Salmo salar] gi|213511560|ref|NP_001133018.1| ;E = 5.6e-36 pos:193 to 252 ; homeobox protein HoxC9bb [Salmo salar] gi|157815993|gb|ABV82015 1| homeobox protein HoxC9bb [Salmo salar] gi|158702356|gb|ABW77544 1| homeobox protein HoxC9bb [Salmo salar] 193
TRKKRCPYTKYQTLELEKEFLFNMYLTRDRRYEVARVLNLTERQVKIWFQNRRMKMKKMN
>gi|213511400|ref|NP_001133043.1| [Salmo salar] gi|213511400|ref|NP_001133043.1| ;E = 7.6e-35 pos:264 to 323 ; homeobox protein HoxA10b [Salmo salar] gi|158702254|gb|ABW77458 1| homeobox protein HoxA10b [Salmo salar] 194
GRKKRCPYTKHQTLELEKEFLFNMYLTRERRLEISRSVHLTDRQVKIWFQNRRMKLKKMS
>gi|213511290|ref|NP_001135141.1| [Salmo salar] gi|213511290|ref|NP_001135141.1| ;E = 7.8e-36 pos:198 to 257 ; homeobox protein HoxD9aa [Salmo salar] gi|157816013|gb|ABV82025 1| homeobox protein HoxD9aa [Salmo salar] 195
TRKKRCPYTKYQTLELEKEFLFNTYLTRDRRYEVARILNLTERQVKIWFQNRRMKMKKMN
>gi|21263750|sp|Q9PVR2.1|HXD9_ORYLA [Oryzias latipes] gi|21263750|sp|Q9PVR2.1|HXD9_ORYLA ;E = 1.2e-35 pos:203 to 262 ; RecName Full Homeobox protein Hox D9 gi|6252902|dbj|BAA86250 1| HOXD9A [Oryzias latipes] 196
TRKKRCPYTKYQTLELEKEFLYNMYLTRDRRFEVARILSLTERQVKIWFQNRRMKMKKMN
>gi|21263749|sp|Q9PVQ9.1|HXC9_ORYLA [Oryzias latipes] gi|21263749|sp|Q9PVQ9.1|HXC9_ORYLA ;E = 5.6e-36 pos:194 to 253 ; RecName Full Homeobox protein Hox C9 gi|6274506|dbj|BAA86253 1| HOXC9A [Oryzias latipes] 197
TRKKRCPYTKYQTLELEKEFLFNMYLTRDRRYEVARVLNLTERQVKIWFQNRRMKMKKMN
>gi|212509684|gb|EEB13024.1| [Pediculus humanus corporis] gi|212509684|gb|EEB13024.1| ;E = 1e-37 pos:291 to 350 ; Homeobox protein Hox A11A putative [Pediculus humanus corporis] 198
VRKKRKPYSKFQTLELEKEFLFNSYVSKQKRWELARNLNLTERQVKIWFQNRRMKNKKTH
>gi|208431716|ref|NP_001129095.1| [Pan troglodytes] gi|208431716|ref|NP_001129095.1| ;E = 1.1e-34 pos:266 to 325 ; homeobox D10 [Pan troglodytes] gi|146324931|sp|A2T7D1 1|HXD10_PANTR RecName Full Homeobox protein Hox D10 gi|124111358|gb|ABM92086 1| HOXD10 [Pan troglodytes] 199
GRKKRCPYTKHQTLELEKEFLFNMYLTRERRLEISKSVNLTDRQVKIWFQNRRMKLKKMS
>gi|20339653|gb|AAM19480.1|AF410922_1 [Petromyzon marinus] gi|20339653|gb|AAM19480.1|AF410922_1 ;E = 4.5e-34 pos:1 to 60 ; HoxX10 homeobox [Petromyzon marinus] 200
TRKKRCPYTKHQTLELEKEFLFSMYLTRERRLEISHLLSLTDRQVKIWFQNRRMKLKKMN
>gi|20339651|gb|AAM19479.1|AF410921_1 [Petromyzon marinus] gi|20339651|gb|AAM19479.1|AF410921_1 ;E = 3.5e-34 pos:1 to 60 ; HoxW10b homeobox [Petromyzon marinus] 201
GRKKRCPYTKYQTLELEKEFLFNMYLTRERRLEISRGVNLTDRQVKIWFQNRRMKLKKMN
>gi|20339649|gb|AAM19478.1|AF410920_1 [Petromyzon marinus] gi|20339649|gb|AAM19478.1|AF410920_1 ;E = 3.4e-34 pos:1 to 60 ; HoxW10a homeobox [Petromyzon marinus] 202
GRKKRCPYTKYQTLELEKEFLFNMYLTRERRLEISRGVNLTDRQVKIWFQNRRMKLKKLS
>gi|20339647|gb|AAM19477.1|AF410919_1 [Petromyzon marinus] gi|20339647|gb|AAM19477.1|AF410919_1 ;E = 7.2e-32 pos:1 to 60 ; HoxV9 homeobox [Petromyzon marinus] 203
GRKKACPNSKQQTLELEKEFLFNMYLTRDRRYEVARGLNLTERQVKIWFQNRRMKLKKMK
>gi|20339645|gb|AAM19476.1|AF410918_1 [Petromyzon marinus] gi|20339645|gb|AAM19476.1|AF410918_1 ;E = 2.3e-36 pos:1 to 60 ; HoxT9 homeobox [Petromyzon marinus] 204
SRKKRCPYTKFQTLELEKEFLFNMYLTRDRRYEVARVLSLTERQVKIWFQNRRMKMKKMN
>gi|202070731|gb|ACH95319.1| [Otolemur garnettii] gi|202070731|gb|ACH95319.1| ;E = 1.4e-34 pos:339 to 398 ; homeobox A10 isoform a (predicted) [Otolemur garnettii] 205
GRKKRCPYTKHQTLELEKEFLFNMYLTRERRLEISRSVHLTDRQVKIWFQNRRMKLKKMN
>gi|202070730|gb|ACH95318.1| [Otolemur garnettii] gi|202070730|gb|ACH95318.1| ;E = 2.2e-35 pos:206 to 265 ; homeobox A9 (predicted) [Otolemur garnettii] 206
TRKKRCPYTKHQTLELEKEFLFNMYLTRDRRYEVARLLNLTERQVKIWFQNRRMKMKKIN
>gi|198453101|ref|XP_001359069.2| [Drosophila pseudoobscura pseudoobscura] gi|198453101|ref|XP_001359069.2| ;E = 4.3e-39 pos:429 to 488 ; GA11117 [Drosophila pseudoobscura pseudoobscura] gi|198132211|gb|EAL28212 2| GA11117 [Drosophila pseudoobscura pseudoobscura] 207
VRKKRKPYSKFQTLELEKEFLFNAYVSKQKRWELARNLQLTERQVKIWFQNRRMKNKKNS
>gi|197101137|ref|NP_001127185.1| [Pongo abelii] gi|197101137|ref|NP_001127185.1| ;E = 4e-34 pos:266 to 325 ; homeobox D10 [Pongo abelii] gi|55725799|emb|CAH89680 1| hypothetical protein [Pongo abelii] 208
GRKKRCPYTKHQTLELEKEFLFNMYLTRERRLEVSKSVNLTDRQVKIWFQNRRMKLKKMS
>gi|195954557|gb|ACG58971.1| [Archegozetes longisetosus] gi|195954557|gb|ACG58971.1| ;E = 3.8e-38 pos:17 to 76 ; abdominal B [Archegozetes longisetosus] 209
VRKKRKPYSKFQTLELEKEFLFNAYVSKQKRWELARNLNLTERQVKIWFQNRRMKSKKTS
>gi|195947352|ref|NP_001124327.1| [Salmo salar] gi|195947352|ref|NP_001124327.1| ;E = 3.1e-34 pos:219 to 278 ; homeobox protein HoxA10ab [Salmo salar] gi|157816057|gb|ABV82047 1| homeobox protein HoxA10ab [Salmo salar] gi|158702236|gb|ABW77449 1| homeobox protein HoxA10ab [Salmo salar] 210
GRKKRCPYTKHQTLELEKEFLYNMYLTRERRLEISRSVHLTDRQVKIWFQNRRMKLKKMT
>gi|195570279|ref|XP_002103136.1| [Drosophila simulans] gi|195570279|ref|XP_002103136.1| ;E = 4.3e-39 pos:413 to 472 ; Abd B [Drosophila simulans] gi|194199063|gb|EDX12639 1| Abd B [Drosophila simulans] 211
VRKKRKPYSKFQTLELEKEFLFNAYVSKQKRWELARNLQLTERQVKIWFQNRRMKNKKNS
>gi|195500169|ref|XP_002097260.1| [Drosophila yakuba] gi|195500169|ref|XP_002097260.1| ;E = 4.3e-39 pos:398 to 457 ; GE26123 [Drosophila yakuba] gi|194183361|gb|EDW96972 1| GE26123 [Drosophila yakuba] 212
VRKKRKPYSKFQTLELEKEFLFNAYVSKQKRWELARNLQLTERQVKIWFQNRRMKNKKNS
>gi|195451398|ref|XP_002072901.1| [Drosophila willistoni] gi|195451398|ref|XP_002072901.1| ;E = 4.3e-39 pos:428 to 487 ; GK13851 [Drosophila willistoni] gi|194168986|gb|EDW83887 1| GK13851 [Drosophila willistoni] 213
VRKKRKPYSKFQTLELEKEFLFNAYVSKQKRWELARNLQLTERQVKIWFQNRRMKNKKNS
>gi|195394378|ref|XP_002055822.1| [Drosophila virilis] gi|195394378|ref|XP_002055822.1| ;E = 4.3e-39 pos:473 to 532 ; GJ10598 [Drosophila virilis] gi|194142531|gb|EDW58934 1| GJ10598 [Drosophila virilis] 214
VRKKRKPYSKFQTLELEKEFLFNAYVSKQKRWELARNLQLTERQVKIWFQNRRMKNKKNS
>gi|195349253|ref|XP_002041161.1| [Drosophila sechellia] gi|195349253|ref|XP_002041161.1| ;E = 4.3e-39 pos:394 to 453 ; Abd B [Drosophila sechellia] gi|194122766|gb|EDW44809 1| Abd B [Drosophila sechellia] 215
VRKKRKPYSKFQTLELEKEFLFNAYVSKQKRWELARNLQLTERQVKIWFQNRRMKNKKNS
>gi|195146391|ref|XP_002014168.1| [Drosophila persimilis] gi|195146391|ref|XP_002014168.1| ;E = 4.3e-39 pos:430 to 489 ; GL23001 [Drosophila persimilis] gi|194103111|gb|EDW25154 1| GL23001 [Drosophila persimilis] 216
VRKKRKPYSKFQTLELEKEFLFNAYVSKQKRWELARNLQLTERQVKIWFQNRRMKNKKNS
>gi|195107237|ref|XP_001998220.1| [Drosophila mojavensis] gi|195107237|ref|XP_001998220.1| ;E = 4.3e-39 pos:479 to 538 ; GI23752 [Drosophila mojavensis] gi|193914814|gb|EDW13681 1| GI23752 [Drosophila mojavensis] 217
VRKKRKPYSKFQTLELEKEFLFNAYVSKQKRWELARNLQLTERQVKIWFQNRRMKNKKNS
>gi|195038664|ref|XP_001990775.1| [Drosophila grimshawi] gi|195038664|ref|XP_001990775.1| ;E = 4.3e-39 pos:424 to 483 ; GH18073 [Drosophila grimshawi] gi|193894971|gb|EDV93837 1| GH18073 [Drosophila grimshawi] 218
VRKKRKPYSKFQTLELEKEFLFNAYVSKQKRWELARNLQLTERQVKIWFQNRRMKNKKNS
>gi|194900564|ref|XP_001979827.1| [Drosophila erecta] gi|194900564|ref|XP_001979827.1| ;E = 4.3e-39 pos:401 to 460 ; GG16806 [Drosophila erecta] gi|190651530|gb|EDV48785 1| GG16806 [Drosophila erecta] 219
VRKKRKPYSKFQTLELEKEFLFNAYVSKQKRWELARNLQLTERQVKIWFQNRRMKNKKNS
>gi|194742531|ref|XP_001953756.1| [Drosophila ananassae] gi|194742531|ref|XP_001953756.1| ;E = 4.3e-39 pos:390 to 449 ; GF17921 [Drosophila ananassae] gi|190626793|gb|EDV42317 1| GF17921 [Drosophila ananassae] 220
VRKKRKPYSKFQTLELEKEFLFNAYVSKQKRWELARNLQLTERQVKIWFQNRRMKNKKNS
>gi|194363768|ref|NP_055028.3| [Homo sapiens] gi|194363768|ref|NP_055028.3| ;E = 5.5e-36 pos:285 to 344 ; homeobox D9 [Homo sapiens] gi|119631495|gb|EAX11090 1| homeobox D9 [Homo sapiens] 221
TRKKRCPYTKYQTLELEKEFLFNMYLTRDRRYEVARILNLTERQVKIWFQNRRMKMKKMS
>gi|194043944|ref|XP_001925011.1| [Sus scrofa] gi|194043944|ref|XP_001925011.1| ;E = 1.1e-34 pos:903 to 962 ; PREDICTED similar to Homeobox protein Hox D10 (Hox 4D) (Hox 4E) [Sus scrofa] 222
GRKKRCPYTKHQTLELEKEFLFNMYLTRERRLEISKSVNLTDRQVKIWFQNRRMKLKKMS
>gi|193978|gb|AAA37856.1| [Mus musculus] gi|193978|gb|AAA37856.1| ;E = 5.6e-36 pos:6 to 65 ; Hox 3 2 protein gi|1333933|emb|CAA30487 1| unnamed protein product [Mus musculus] 223
TRKKRCPYTKYQTLELEKEFLFNMYLTRDRRYEVARVLNLTERQVKIWFQNRRMKMKKMN
>gi|193942|gb|AAA37847.1| [Mus musculus] gi|193942|gb|AAA37847.1| ;E = 4e-35 pos:62 to 121 ; Hox 2 5 protein 224
SRKKRCPYTKYQTLELEKEFLFNMYLTRDRRHEVARLLNLSERQVKIWFQNRRMKMKKMN
>gi|193652541|ref|XP_001943771.1| [Acyrthosiphon pisum] gi|193652541|ref|XP_001943771.1| ;E = 1.7e-38 pos:375 to 434 ; PREDICTED similar to abdominal B [Acyrthosiphon pisum] 225
VRKKRKPYSKFQTLELEKEFLFNAYVSKQKRWELARNLALSERQVKIWFQNRRMKNKKNS
>gi|190576601|gb|ACE79089.1| [Sorex araneus] gi|190576601|gb|ACE79089.1| ;E = 2.2e-35 pos:206 to 265 ; homeobox A9 (predicted) [Sorex araneus] 226
TRKKRCPYTKHQTLELEKEFLFNMYLTRDRRYEVARLLNLTERQVKIWFQNRRMKMKKIN
>gi|190338948|gb|AAI63689.1| [Danio rerio] gi|190338948|gb|AAI63689.1| ;E = 3.6e-34 pos:206 to 265 ; Homeo box B10a [Danio rerio] 227
GRKKRCPYSKHQILELEKEFLFNMYLTRERRLEISRSINLTDRQVKIWFQNRRMKLKKMT
>gi|190194319|ref|NP_001121768.1| [Danio rerio] gi|190194319|ref|NP_001121768.1| ;E = 2.5e-35 pos:134 to 193 ; hypothetical protein LOC100006552 [Danio rerio] gi|169154435|emb|CAQ15518 1| homeo box D9a [Danio rerio] 228
TRKKRCPYTKYQTLELEKEFLYNMYLTRDRRYEVARILNLTERQVKIWFQNRRMKMKKMN
>gi|189536185|ref|XP_001921326.1| [Danio rerio] gi|189536185|ref|XP_001921326.1| ;E = 3.5e-34 pos:597 to 656 ; PREDICTED homeo box C10a [Danio rerio] 229
GRKKRCPYTKHQTLELEKEFLFNMYLTRERRLEISKSINLTDRQVKIWFQNRRMKLKKLN
>gi|18858857|ref|NP_571241.1| [Danio rerio] gi|18858857|ref|NP_571241.1| ;E = 5.5e-35 pos:258 to 317 ; homeo box D10a [Danio rerio] gi|974811|emb|CAA61029 1| HoxD10 [Danio rerio] 230
GRKKRCPYTKHQTLELEKEFLFNMYLTRERRLEISKSVSLTDRQVKIWFQNRRMKLKKMS
>gi|184307|gb|AAA36006.1| [Homo sapiens] gi|184307|gb|AAA36006.1| ;E = 1.4e-34 pos:19 to 78 ; homeobox protein 231
GRKKRCPYTKHQTLELEKEFLFNMYLTRERRLEISRSVHLTDRQVKIWFQNRRMKLKKMN
>gi|184185538|gb|ACC68939.1| [Rhinolophus ferrumequinum] gi|184185538|gb|ACC68939.1| ;E = 1.4e-34 pos:340 to 399 ; homeobox A10 isoform a (predicted) [Rhinolophus ferrumequinum] 232
GRKKRCPYTKHQTLELEKEFLFNMYLTRERRLEISRSVHLTDRQVKIWFQNRRMKLKKMN
>gi|184185537|gb|ACC68938.1| [Rhinolophus ferrumequinum] gi|184185537|gb|ACC68938.1| ;E = 2.2e-35 pos:206 to 265 ; homeobox A9 (predicted) [Rhinolophus ferrumequinum] 233
TRKKRCPYTKHQTLELEKEFLFNMYLTRDRRYEVARLLNLTERQVKIWFQNRRMKMKKIN
>gi|182765442|ref|NP_061824.3| [Homo sapiens] gi|182765442|ref|NP_061824.3| ;E = 1.4e-34 pos:336 to 395 ; homeobox A10 isoform a [Homo sapiens] gi|119614290|gb|EAW93884 1| homeobox A10 isoform CRA_b [Homo sapiens] 234
GRKKRCPYTKHQTLELEKEFLFNMYLTRERRLEISRSVHLTDRQVKIWFQNRRMKLKKMN
>gi|182765441|ref|NP_001116422.1| [Mus musculus] gi|182765441|ref|NP_001116422.1| ;E = 1.4e-34 pos:20 to 79 ; homeobox A10 isoform b [Mus musculus] gi|148666253|gb|EDK98669 1| homeobox A10 isoform CRA_c [Mus musculus] 235
GRKKRCPYTKHQTLELEKEFLFNMYLTRERRLEISRSVHLTDRQVKIWFQNRRMKLKKMN
>gi|182764439|ref|NP_032289.2| [Mus musculus] gi|182764439|ref|NP_032289.2| ;E = 1.4e-34 pos:342 to 401 ; homeobox A10 isoform a [Mus musculus] 236
GRKKRCPYTKHQTLELEKEFLFNMYLTRERRLEISRSVHLTDRQVKIWFQNRRMKLKKMN
>gi|18266775|sp|O42502.2|HXC9A_FUGRU [Takifugu rubripes] gi|18266775|sp|O42502.2|HXC9A_FUGRU ;E = 5.6e-36 pos:193 to 252 ; RecName Full Homeobox protein Hox C9a AltName Full FrHOXC 9 gi|9931987|gb|AAB68680 2| homeobox protein HOXC 9 [Takifugu rubripes] gi|94482828|gb|ABF22444 1| homeobox protein HoxC9a [Takifugu rubripes] 237
TRKKRCPYTKYQTLELEKEFLFNMYLTRDRRFEVARVLNLTERQVKIWFQNRRMKMKKMN
>gi|1778588|gb|AAB40867.1| [Homo sapiens] gi|1778588|gb|AAB40867.1| ;E = 3.4e-34 pos:205 to 264 ; homeodomain protein HoxA9 [Homo sapiens] 238
TRKKRCPYTKHQTLELEKEFLFNMYLTRDRRYEVARLFNLTERQVKIWFQNRRMKMKKIN
>gi|17554390|ref|NP_499573.1| [Caenorhabditis elegans] gi|17554390|ref|NP_499573.1| ;E = 1.6e-35 pos:199 to 258 ; Posterior Hox gene Paralog family member (php 3) [Caenorhabditis elegans] gi|5731337|gb|AAD48876 1|AF172092_1 homeodomain protein PHP 3 [Caenorhabditis elegans] gi|14530718|emb|CAA22081 2| C elegans protein Y75B8A 1 confirmed by transcript evidence [Caenorhabditis elegans] 239
MRKKRKPYTKAQTLELEKEFLYNTYVSKQKRWELAKYLHLTERQVKIWFQNRRMKDKKQK
>gi|1731641|gb|AAB38645.1| [Rasbora elegans] gi|1731641|gb|AAB38645.1| ;E = 2.7e-33 pos:10 to 69 ; Hoxd10 240
GRKKRCPYTKHQTLELEKEFLFNMYLTRERRLEISKSVNLTDRQVKIWFQNRRMELKKMS
>gi|1731629|gb|AAB38639.1| [Danio kerri] gi|1731629|gb|AAB38639.1| ;E = 1.1e-34 pos:10 to 69 ; Hoxd10 gi|1731633|gb|AAB38641 1| Hoxd10 gi|1731643|gb|AAB38646 1| Hoxd10 gi|1731645|gb|AAB38647 1| Hoxd10 241
GRKKRCPYTKHQTLELEKEFLFNMYLTRERRLEISKSVNLTDRQVKIWFQNRRMKLKKMS
>gi|1731627|gb|AAB38638.1| [Danio frankei] gi|1731627|gb|AAB38638.1| ;E = 2.4e-34 pos:10 to 69 ; Hoxd10 242
GRKKRCPYTKHQTLELEKEFLFNMYLTRERRLEITKSVNLTDRQVKIWFQNRRMKLKKMS
>gi|1731625|gb|AAB38637.1| [Devario devario] gi|1731625|gb|AAB38637.1| ;E = 2.4e-34 pos:10 to 69 ; Hoxd10 [Devario devario] gi|1731631|gb|AAB38640 1| Hoxd10 [Devario malabaricus] gi|1731635|gb|AAB38642 1| Hoxd10 [Devario pathirana] gi|1731637|gb|AAB38643 1| Hoxd10 243
GRKKRCPYTKHQTLELEKEFLFNMYLTRERRLEITKSVNLTDRQVKIWFQNRRMKLKKMS
>gi|1731623|gb|AAB38636.1| [Devario cf. aequipinnatus] gi|1731623|gb|AAB38636.1| ;E = 4.8e-33 pos:10 to 69 ; Hoxd10 [Devario cf aequipinnatus] 244
GRKKRCPYSKHQTLELEEEFLFNMYLTRERRLEISKSVNLTDRQVKIWFQNRRMKLKKMS
>gi|1731621|gb|AAB38635.1| [Danio cf. tweediei] gi|1731621|gb|AAB38635.1| ;E = 8.2e-34 pos:10 to 69 ; Hoxd10 [Danio cf tweediei] 245
GRKKRCPYPKHQTLELEKEFLFNMYLTRERRLEISKSVNLTDRQVKIWFQNRRMKLKKMS
>gi|1731619|gb|AAB38634.1| [Danio aff. albolineatus] gi|1731619|gb|AAB38634.1| ;E = 1.9e-33 pos:10 to 69 ; Hoxd10 246
GRKKRCPYTKHQTLELEKEFLFNMYLTRERRLEISKSVNLTDRQVKIWFPNRRMKLKKMS
>gi|172087468|ref|XP_001913276.1| [Oikopleura dioica] gi|172087468|ref|XP_001913276.1| ;E = 4e-33 pos:224 to 283 ; HOX9 [Oikopleura dioica] gi|42601404|gb|AAS21428 1| HOX9 [Oikopleura dioica] 247
QRKKRVPYSRTQLLELEKEFRFNQYLSRDRRLELASLVNLTDRQVKIWFQNRRMKWKRER
>gi|172087274|ref|XP_001913179.1| [Oikopleura dioica] gi|172087274|ref|XP_001913179.1| ;E = 2.2e-36 pos:187 to 246 ; Hox10 [Oikopleura dioica] gi|48994287|gb|AAT47861 1| Hox10 [Oikopleura dioica] 248
GRKKRVPYTKFQLLELEKEFHFNQYLSRERRLEVAKNVGLTDRQVKIWFQNRRMKWKKER
>gi|172045557|sp|Q9YGT5.3|HXA9B_DANRE [Danio rerio] gi|172045557|sp|Q9YGT5.3|HXA9B_DANRE ;E = 1.7e-35 pos:187 to 246 ; RecName Full Homeobox protein Hox A9b gi|63101870|gb|AAH95300 1| Hoxa9b protein [Danio rerio] 249
TRKKRCPYTKHQTLELEKEFLFNMYLSRDRRYEVARLLNLTERQVKIWFQNRRMKMKKCN
>gi|1708355|sp|P20615.2|HXB9_MOUSE [Mus musculus] gi|1708355|sp|P20615.2|HXB9_MOUSE ;E = 4e-35 pos:185 to 244 ; RecName Full Homeobox protein Hox B9 AltName Full Hox 2 5 gi|440955|gb|AAB28828 1| Drosophila Abdominal B homolog [Mus sp ] 250
SRKKRCPYTKYQTLELEKEFLFNMYLTRDRRHEVARLLNLSERQVKIWFQNRRMKMKKMN
>gi|1708347|sp|P51783.1|HXA9_CAVPO [Cavia porcellus] gi|1708347|sp|P51783.1|HXA9_CAVPO ;E = 2.2e-35 pos:96 to 155 ; RecName Full Homeobox protein Hox A9 AltName Full Hox 1 7 gi|49581|emb|CAA31887 1| Hox 1 7 protein (162 AA) [Cavia sp ] 251
TRKKRCPYTKHQTLELEKEFLFNMYLTRDRRYEVARLLNLTERQVKIWFQNRRMKMKKIN
>gi|1708346|sp|P50209.1|HXA9_AMBME [Ambystoma mexicanum] gi|1708346|sp|P50209.1|HXA9_AMBME ;E = 2.2e-35 pos:78 to 137 ; RecName Full Homeobox protein Hox A9 gi|687784|gb|AAA86505 1| Hox A9 252
TRKKRCPYTKHQTLELEKEFLFNMYLTRDRRYEVARLLNLTERQVKIWFQNRRMKMKKIN
>gi|170649682|gb|ACB21267.1| [Callicebus moloch] gi|170649682|gb|ACB21267.1| ;E = 1.4e-34 pos:310 to 369 ; homeobox A10 isoform a (predicted) [Callicebus moloch] 253
GRKKRCPYTKHQTLELEKEFLFNMYLTRERRLEISRSVHLTDRQVKIWFQNRRMKLKKMN
>gi|170649681|gb|ACB21266.1| [Callicebus moloch] gi|170649681|gb|ACB21266.1| ;E = 2.2e-35 pos:207 to 266 ; homeobox protein Hox A9 (predicted) [Callicebus moloch] 254
TRKKRCPYTKHQTLELEKEFLFNMYLTRDRRYEVARLLNLTERQVKIWFQNRRMKMKKIN
>gi|170580829|ref|XP_001895425.1| [Brugia malayi] gi|170580829|ref|XP_001895425.1| ;E = 1.3e-35 pos:23 to 82 ; homeobox domain containing protein [Brugia malayi] gi|158597635|gb|EDP35730 1| homeobox domain containing protein [Brugia malayi] 255
SRKKRKPYTKYQTLELEKEFLYNTYVSKQKRYELAKNLYLSERQVKIWFQNRRMKDKKQK
>gi|170029621|ref|XP_001842690.1| [Culex quinquefasciatus] gi|170029621|ref|XP_001842690.1| ;E = 3.4e-38 pos:42 to 101 ; homeobox protein abdominal B [Culex quinquefasciatus] gi|167864009|gb|EDS27392 1| homeobox protein abdominal B [Culex quinquefasciatus] 256
VRKKRKPYSKFQTLELEKEFLYNAYVSKQKRWELARNLNLTERQVKIWFQNRRMKNKKNS
>gi|167966154|gb|ACA13161.1| [Canis lupus familiaris] gi|167966154|gb|ACA13161.1| ;E = 1.4e-34 pos:28 to 87 ; HoxA10 [Canis lupus familiaris] 257
GRKKRCPYTKHQTLELEKEFLFNMYLTRERRLEISRSVHLTDRQVKIWFQNRRMKLKKMN
>gi|167427230|gb|ABZ80211.1| [Callithrix jacchus] gi|167427230|gb|ABZ80211.1| ;E = 1.4e-34 pos:336 to 395 ; homeobox A10 isoform a (predicted) [Callithrix jacchus] 258
GRKKRCPYTKHQTLELEKEFLFNMYLTRERRLEISRSVHLTDRQVKIWFQNRRMKLKKMN
>gi|160904222|gb|ABX52206.1| [Papio anubis] gi|160904222|gb|ABX52206.1| ;E = 1.4e-34 pos:19 to 78 ; homeobox A10 isoform 1 (predicted) [Papio anubis] 259
GRKKRCPYTKHQTLELEKEFLFNMYLTRERRLEISRSVHLTDRQVKIWFQNRRMKLKKMN
>gi|160904221|gb|ABX52205.1| [Papio anubis] gi|160904221|gb|ABX52205.1| ;E = 2.2e-35 pos:206 to 265 ; homeobox A9 (predicted) [Papio anubis] 260
TRKKRCPYTKHQTLELEKEFLFNMYLTRDRRYEVARLLNLTERQVKIWFQNRRMKMKKIN
>gi|160774375|gb|AAI55299.1| [Danio rerio] gi|160774375|gb|AAI55299.1| ;E = 3.6e-34 pos:141 to 200 ; Hoxb10a protein [Danio rerio] 261
GRKKRCPYSKHQILELEKEFLFNMYLTRERRLEISRSINLTDRQVKIWFQNRRMKLKKMT
>gi|160421816|gb|ABX39493.1| [Branchiostoma floridae] gi|160421816|gb|ABX39493.1| ;E = 4.5e-34 pos:199 to 258 ; AmphiHox9 [Branchiostoma floridae] 262
SRKKRCPYTRFQTLELEKEFLYNMYLTRERRYEISQHVNLTERQVKIWFQNRRMKMKKMS
>gi|158702377|gb|ABW77563.1| [Salmo salar] gi|158702377|gb|ABW77563.1| ;E = 1.9e-35 pos:199 to 258 ; homeobox protein HoxD9ab [Salmo salar] 263
TRKKRCPYTKYQTLELEKEFLYNMYLTRDRRNEMARNLNLTERQVKIWFQNRRMKMKKMN
>gi|158702367|gb|ABW77554.1| [Salmo salar] gi|158702367|gb|ABW77554.1| ;E = 1e-35 pos:198 to 257 ; homeobox protein HoxD9aa [Salmo salar] 264
TRKKRCPYTKYQTLELEKEFLFNMYLTRDRRYEVARILNLTERQVKIWFQNRRMKMKKMN
>gi|158702326|gb|ABW77517.1| [Salmo salar] gi|158702326|gb|ABW77517.1| ;E = 1e-35 pos:193 to 252 ; homeobox protein HoxC9aa [Salmo salar] 265
TRKKRCPYSKYQTLELEKEFLFNMYLTRDRRYEVARVLNLTERQVKIWFQNRRMKMKKMN
>gi|158702275|gb|ABW77473.1| [Salmo salar] gi|158702275|gb|ABW77473.1| ;E = 1e-35 pos:214 to 273 ; homeobox protein HoxB10ab [Salmo salar] 266
GRKKRCPYSKYQTLELEKEFLFNVYLTRDRRLEIARSVNLTDRQVKIWFQNRRMKMKKMT
>gi|158702264|gb|ABW77463.1| [Salmo salar] gi|158702264|gb|ABW77463.1| ;E = 1.7e-36 pos:184 to 243 ; homeobox protein HoxB9aa [Salmo salar] 267
SRKKRCPYTKYQTLELEKEFLFNMYLTRDRRHEVARSLNLTERQVKIWFQNRRMKMKKMN
>gi|158702260|gb|ABW77461.1| [Salmo salar] gi|158702260|gb|ABW77461.1| ;E = 5.9e-35 pos:213 to 272 ; homeobox protein HoxB10aa [Salmo salar] 268
GRKKRCPYTKYQTLELEKEYLFNMYLTRDRRLEIARSVNLTDRQVKIWFQNRRMKMKKMT
>gi|158702218|gb|ABW77440.1| [Salmo salar] gi|158702218|gb|ABW77440.1| ;E = 7.2e-36 pos:203 to 262 ; homeobox protein HoxA9aa [Salmo salar] 269
TRKKRCPYTKHQILELEKEFLFNTYLTRDRRYEVARQLNLTERQVKIWFQNRRMKMKKCN
>gi|158702216|gb|ABW77439.1| [Salmo salar] gi|158702216|gb|ABW77439.1| ;E = 2.3e-34 pos:220 to 279 ; homeobox protein HoxA10aa [Salmo salar] 270
GRKKRCPYSKHQTLELEKEFLFNMYLTRERRLEISRSVHLTDRQVKIWFQNRRMKLKKMT
>gi|158290044|ref|XP_311628.4| [Anopheles gambiae str. PEST] gi|158290044|ref|XP_311628.4| ;E = 1.4e-38 pos:270 to 329 ; AGAP004664 PA [Anopheles gambiae str PEST] gi|157018342|gb|EAA07262 4| AGAP004664 PA [Anopheles gambiae str PEST] 271
VRKKRKPYSKFQTLELEKEFLFNAYVSKQKRWELARNLNLTERQVKIWFQNRRMKNKKNS
>gi|157819367|ref|NP_001100564.1| [Rattus norvegicus] gi|157819367|ref|NP_001100564.1| ;E = 1.1e-34 pos:266 to 325 ; homeo box D10 [Rattus norvegicus] gi|149022287|gb|EDL79181 1| homeo box D10 (predicted) [Rattus norvegicus] 272
GRKKRCPYTKHQTLELEKEFLFNMYLTRERRLEISKSVNLTDRQVKIWFQNRRMKLKKMS
>gi|157816075|gb|ABV82056.1| [Salmo salar] gi|157816075|gb|ABV82056.1| ;E = 7.6e-35 pos:264 to 323 ; homeobox protein HoxA10b [Salmo salar] 273
GRKKRCPYTKHQTLELEKEFLFNMYLTRERRLEISRSVHLTDRQVKIWFQNRRMKLKKMS
>gi|157816011|gb|ABV82024.1| [Salmo salar] gi|157816011|gb|ABV82024.1| ;E = 2.4e-34 pos:262 to 321 ; homeobox protein HoxD10aa [Salmo salar] 274
GRKKRCPYTKHQTLELEKEFLFNMYLTRERRLEISKGVNLTDRQVKIWFQNRRMKLKKMS
>gi|157815976|gb|ABV82007.1| [Salmo salar] gi|157815976|gb|ABV82007.1| ;E = 1.6e-35 pos:193 to 252 ; homeobox protein HoxC9ba [Salmo salar] 275
TRKKRCPYTKYQTLELEKEFLFNMYLTRDRRYEVALVLNLTERQVKIWFQNRRMKMKKMN
>gi|157777108|ref|XP_001666620.1| [Caenorhabditis briggsae AF16] gi|157777108|ref|XP_001666620.1| ;E = 1.6e-35 pos:183 to 242 ; hypothetical protein CBG23030 [Caenorhabditis briggsae AF16] gi|187021345|emb|CAP39414 1| C briggsae CBR PHP 3 protein [Caenorhabditis briggsae] 276
MRKKRKPYTKAQTLELEKEFLYNTYVSKQKRWELAKYLHLTERQVKIWFQNRRMKDKKQK
>gi|1574934|gb|AAB09408.1| [Heliocidaris erythrogramma] gi|1574934|gb|AAB09408.1| ;E = 2.9e-33 pos:23 to 82 ; HEHBOX10 277
TRKKRKPYTKFQTFELEKEFLYNMYLTRDRRSHISRALSLTERQVKIWFQNRRMKLKKMR
>gi|1574932|gb|AAB09407.1| [Heliocidaris erythrogramma] gi|1574932|gb|AAB09407.1| ;E = 1.9e-29 pos:16 to 75 ; HEHBOX7 278
RRTKRRPYSKLQIYELEKEFQANMYLTRDRRSKLSQALDLTERQVKIWFQNRRMKMKKLN
>gi|157278072|ref|NP_001098136.1| [Oryzias latipes] gi|157278072|ref|NP_001098136.1| ;E = 4e-35 pos:200 to 259 ; HOXA9A [Oryzias latipes] gi|6252950|dbj|BAA86255 1| HOXA9A [Oryzias latipes] 279
TRKKRCPYTKHQILELEKEFLFNTYLTRDRRYEVARLLNLTERQVKIWFQNRRMKMKKFN
>gi|157278070|ref|NP_001098135.1| [Oryzias latipes] gi|157278070|ref|NP_001098135.1| ;E = 2.7e-35 pos:183 to 242 ; hoxa9b protein [Oryzias latipes] gi|6252935|dbj|BAA86254 1| HOXA9B [Oryzias latipes] 280
TRKKRCPYTKHQILELEKEFLFNMYLPRDRRYEVARLLNLTERQVKIWFQNRRMKMKKEN
>gi|157124602|ref|XP_001654126.1| [Aedes aegypti] gi|157124602|ref|XP_001654126.1| ;E = 1.4e-38 pos:82 to 141 ; homeobox protein abdominal B putative [Aedes aegypti] gi|108873932|gb|EAT38157 1| homeobox protein abdominal B putative [Aedes aegypti] 281
VRKKRKPYSKFQTLELEKEFLFNAYVSKQKRWELARNLNLTERQVKIWFQNRRMKNKKNS
>gi|157124058|ref|XP_001660311.1| [Aedes aegypti] gi|157124058|ref|XP_001660311.1| ;E = 1.4e-38 pos:44 to 103 ; homeobox protein abdominal B putative [Aedes aegypti] gi|108874130|gb|EAT38355 1| homeobox protein abdominal B putative [Aedes aegypti] 282
VRKKRKPYSKFQTLELEKEFLFNAYVSKQKRWELARNLNLTERQVKIWFQNRRMKNKKNS
>gi|157022|gb|AAA28400.1| [Drosophila melanogaster] gi|157022|gb|AAA28400.1| ;E = 4.3e-39 pos:1 to 60 ; iab 7 protein 283
VRKKRKPYSKFQTLELEKEFLFNAYVSKQKRWELARNLQLTERQVKIWFQNRRMKNKKNS
>gi|156551119|ref|XP_001603594.1| [Nasonia vitripennis] gi|156551119|ref|XP_001603594.1| ;E = 1.4e-38 pos:378 to 437 ; PREDICTED similar to abdominal B [Nasonia vitripennis] 284
VRKKRKPYSKFQTLELEKEFLFNAYVSKQKRWELARNLNLTERQVKIWFQNRRMKNKKNS
>gi|154183861|gb|ABS70798.1| [Haplochromis burtoni] gi|154183861|gb|ABS70798.1| ;E = 4.7e-35 pos:232 to 291 ; Hoxd9b [Astatotilapia burtoni] 285
TRKKRCPYTKHQTLELEKEFLYNMYLTRDRRLEVAGLLNLTERQVKIWFQNRRMKMKKLM
>gi|154183856|gb|ABS70794.1| [Haplochromis burtoni] gi|154183856|gb|ABS70794.1| ;E = 1.2e-35 pos:203 to 262 ; Hoxd9a [Astatotilapia burtoni] 286
TRKKRCPYTKYQTLELEKEFLYNMYLTRDRRYEVARILSLTERQVKIWFQNRRMKMKKMN
>gi|154183855|gb|ABS70793.1| [Haplochromis burtoni] gi|154183855|gb|ABS70793.1| ;E = 1.7e-34 pos:266 to 325 ; Hoxd10a [Astatotilapia burtoni] 287
GRKKRCPYTKHQTLELEKEFLFNMYLTRERRLEISRSVNLTDRQVKIWFQNRRMKLKKMN
>gi|154183833|gb|ABS70773.1| [Haplochromis burtoni] gi|154183833|gb|ABS70773.1| ;E = 1.6e-34 pos:287 to 346 ; Hoxa10a [Astatotilapia burtoni] 288
GRKKRCPYTKHQTLELEKEFLFNMYLTRERRLEISKSVHLTDRQVKIWFQNRRMKLKKMT
>gi|154183832|gb|ABS70772.1| [Haplochromis burtoni] gi|154183832|gb|ABS70772.1| ;E = 4e-35 pos:197 to 256 ; Hoxa9a [Astatotilapia burtoni] 289
TRKKRCPYTKHQILELEKEFLFNTYLTRDRRYEVARLLNLTERQVKIWFQNRRMKMKKFN
>gi|154183816|gb|ABS70757.1| [Haplochromis burtoni] gi|154183816|gb|ABS70757.1| ;E = 5.6e-36 pos:194 to 253 ; Hoxc9a [Astatotilapia burtoni] 290
TRKKRCPYTKYQTLELEKEFLFNMYLTRDRRYEVARVLNLTERQVKIWFQNRRMKMKKMN
>gi|154183815|gb|ABS70756.1| [Haplochromis burtoni] gi|154183815|gb|ABS70756.1| ;E = 4e-34 pos:256 to 315 ; Hoxc10a [Astatotilapia burtoni] 291
GRKKRCPYTKHQTLELEKEFLFNMYLSRERRLEISRSINLTDRQVKIWFQNRRMKLKKLN
>gi|154183810|gb|ABS70752.1| [Haplochromis burtoni] gi|154183810|gb|ABS70752.1| ;E = 7.6e-35 pos:258 to 317 ; Hoxa10b [Astatotilapia burtoni] 292
GRKKRCPYTKHQTLELEKEFLFNMYLTRERRLEISRSVHLTDRQVKIWFQNRRMKLKKMS
>gi|154183801|gb|ABS70743.1| [Haplochromis burtoni] gi|154183801|gb|ABS70743.1| ;E = 7.8e-36 pos:184 to 243 ; Hoxa9b [Astatotilapia burtoni] 293
TRKKRCPYTKHQILELEKEFLFNMYLPRDRRYEIARLLNLTERQVKIWFQNRRMKMKKEN
>gi|154183795|gb|ABS70738.1| [Haplochromis burtoni] gi|154183795|gb|ABS70738.1| ;E = 5.2e-37 pos:218 to 277 ; Hoxb9a [Astatotilapia burtoni] 294
SRKKRCPYTKYQTLELEKEFLFNMYLTRDRRHEVARALNLTERQVKIWFQNRRMKMKKQN
>gi|151935667|gb|ABS18815.1| [Flaccisagitta enflata] gi|151935667|gb|ABS18815.1| ;E = 8.3e-28 pos:1 to 59 ; posterior Hox A [Flaccisagitta enflata] 295
RKKRKPYTKHQTFILEQEYLMSTYITRQRRLELARNLSLTERQVKIWFQNRRMKTKKLR
>gi|15029508|ref|NP_076922.1| [Homo sapiens] gi|15029508|ref|NP_076922.1| ;E = 4e-35 pos:185 to 244 ; homeobox B9 [Homo sapiens] gi|20141507|sp|P17482 2|HXB9_HUMAN RecName Full Homeobox protein Hox B9 AltName Full Hox 2E AltName Full Hox 2 5 gi|11993915|gb|AAG42144 1| HOXB9 [Homo sapiens] gi|15990408|gb|AAH15565 1| HOXB9 protein [Homo sapiens] gi|119615127|gb|EAW94721 1| homeobox B9 [Homo sapiens] gi|189067926|dbj|BAG37864 1| unnamed protein product [Homo sapiens] gi|208968503|dbj|BAG74090 1| homeobox B9 [synthetic construct] 296
SRKKRCPYTKYQTLELEKEFLFNMYLTRDRRHEVARLLNLSERQVKIWFQNRRMKMKKMN
>gi|15029064|emb|CAC44978.1| [Xenopus laevis] gi|15029064|emb|CAC44978.1| ;E = 2.2e-35 pos:9 to 68 ; homebox protein Hoxa9 [Xenopus laevis] 297
TRKKRCPYTKHQTLELEKEFLFNMYLTRDRRYEVARLLNLTERQVKIWFQNRRMKMKKIN
>gi|149730935|ref|XP_001500187.1| [Equus caballus] gi|149730935|ref|XP_001500187.1| ;E = 1.1e-34 pos:266 to 325 ; PREDICTED homeobox D10 [Equus caballus] 298
GRKKRCPYTKHQTLELEKEFLFNMYLTRERRLEISKSVNLTDRQVKIWFQNRRMKLKKMS
>gi|149642807|ref|NP_001092575.1| [Bos taurus] gi|149642807|ref|NP_001092575.1| ;E = 1.1e-34 pos:266 to 325 ; homeobox D10 [Bos taurus] gi|148745318|gb|AAI42146 1| HOXD10 protein [Bos taurus] 299
GRKKRCPYTKHQTLELEKEFLFNMYLTRERRLEISKSVNLTDRQVKIWFQNRRMKLKKMS
>gi|149634001|ref|XP_001509584.1| [Ornithorhynchus anatinus] gi|149634001|ref|XP_001509584.1| ;E = 1.4e-34 pos:315 to 374 ; PREDICTED similar to homeobox A10 [Ornithorhynchus anatinus] 300
GRKKRCPYTKHQTLELEKEFLFNMYLTRERRLEISRSVHLTDRQVKIWFQNRRMKLKKMN
>gi|149633999|ref|XP_001509421.1| [Ornithorhynchus anatinus] gi|149633999|ref|XP_001509421.1| ;E = 2.2e-35 pos:195 to 254 ; PREDICTED similar to Hoxa 9 [Ornithorhynchus anatinus] 301
TRKKRCPYTKHQTLELEKEFLFNMYLTRDRRYEVARLLNLTERQVKIWFQNRRMKMKKIN
>gi|149589613|ref|XP_001507161.1| [Ornithorhynchus anatinus] gi|149589613|ref|XP_001507161.1| ;E = 4e-35 pos:185 to 244 ; PREDICTED similar to HOXB9 [Ornithorhynchus anatinus] 302
SRKKRCPYTKYQTLELEKEFLFNMYLTRDRRHEVARLLNLSERQVKIWFQNRRMKMKKMN
>gi|14916604|sp|Q9PWD6.1|HXA10_MORSA [Morone saxatilis] gi|14916604|sp|Q9PWD6.1|HXA10_MORSA ;E = 1.6e-34 pos:215 to 274 ; RecName Full Homeobox protein Hox A10 gi|5669601|gb|AAD46395 1|AF089743_1 homeodomain protein Hox A10 [Morone saxatilis] 303
GRKKRCPYTKHQTLELEKEFLFNMYLTRERRLEISKSVHLTDRQVKIWFQNRRMKLKKMT
>gi|14916603|sp|Q9PWD5.1|HXA9_MORSA [Morone saxatilis] gi|14916603|sp|Q9PWD5.1|HXA9_MORSA ;E = 4e-35 pos:202 to 261 ; RecName Full Homeobox protein Hox A9 gi|5669602|gb|AAD46396 1|AF089743_2 homeodomain protein Hox A9 [Morone saxatilis] 304
TRKKRCPYTKHQILELEKEFLFNTYLTRDRRYEVARLLNLTERQVKIWFQNRRMKMKKFN
>gi|14916599|sp|Q9IA27.1|HXA10_HETFR [Heterodontus francisci] gi|14916599|sp|Q9IA27.1|HXA10_HETFR ;E = 1.4e-34 pos:197 to 256 ; RecName Full Homeobox protein Hox A10 gi|7271836|gb|AAF44647 1|AF224262_9 HoxA10 [Heterodontus francisci] 305
GRKKRCPYTKHQTLELEKEFLFNMYLTRERRLEISRSVHLTDRQVKIWFQNRRMKLKKMN
>gi|14916598|sp|Q9IA26.1|HXA9_HETFR [Heterodontus francisci] gi|14916598|sp|Q9IA26.1|HXA9_HETFR ;E = 9.5e-36 pos:193 to 252 ; RecName Full Homeobox protein Hox A9 gi|7271835|gb|AAF44646 1|AF224262_8 HoxA9 [Heterodontus francisci] 306
TRKKRCPYTKHQTLELEKEFLFNMYLTRDRRYEVARVLNLTERQVKIWFQNRRMKMKKIN
>gi|14916587|sp|Q9IA14.1|HXD10_HETFR [Heterodontus francisci] gi|14916587|sp|Q9IA14.1|HXD10_HETFR ;E = 2e-34 pos:262 to 321 ; RecName Full Homeobox protein Hox D10 gi|7271822|gb|AAF44634 1|AF224263_4 HoxD10 [Heterodontus francisci] 307
GRKKRCPYTKYQTLELEKEFLFNMYLTRERRLEISKSVNLTDRQVKIWFQNRRMKLKKMN
>gi|14916586|sp|Q9IA13.1|HXD9_HETFR [Heterodontus francisci] gi|14916586|sp|Q9IA13.1|HXD9_HETFR ;E = 1e-35 pos:198 to 257 ; RecName Full Homeobox protein Hox D9 gi|7271821|gb|AAF44633 1|AF224263_3 HoxD9 [Heterodontus francisci] 308
TRKKRCPYTKYQTLELEKEFLFNMYLTRDRRYEVARILNLTERQVKIWFQNRRMKMKKMN
>gi|149033355|gb|EDL88156.1| [Rattus norvegicus] gi|149033355|gb|EDL88156.1| ;E = 2.2e-35 pos:72 to 131 ; rCG52500 isoform CRA_b [Rattus norvegicus] 309
TRKKRCPYTKHQTLELEKEFLFNMYLTRDRRYEVARLLNLTERQVKIWFQNRRMKMKKIN
>gi|149033353|gb|EDL88154.1| [Rattus norvegicus] gi|149033353|gb|EDL88154.1| ;E = 1.4e-34 pos:241 to 300 ; similar to Homeobox protein A10 (predicted) [Rattus norvegicus] 310
GRKKRCPYTKHQTLELEKEFLFNMYLTRERRLEISRSVHLTDRQVKIWFQNRRMKLKKMN
>gi|149022289|gb|EDL79183.1| [Rattus norvegicus] gi|149022289|gb|EDL79183.1| ;E = 5.5e-36 pos:275 to 334 ; rCG26459 [Rattus norvegicus] 311
TRKKRCPYTKYQTLELEKEFLFNMYLTRDRRYEVARILNLTERQVKIWFQNRRMKMKKMS
>gi|148671999|gb|EDL03946.1| [Mus musculus] gi|148671999|gb|EDL03946.1| ;E = 5.6e-36 pos:196 to 255 ; homeobox C9 isoform CRA_b [Mus musculus] 312
TRKKRCPYTKYQTLELEKEFLFNMYLTRDRRYEVARVLNLTERQVKIWFQNRRMKMKKMN
>gi|148666249|gb|EDK98665.1| [Mus musculus] gi|148666249|gb|EDK98665.1| ;E = 2.2e-35 pos:229 to 288 ; homeobox A9 isoform CRA_b [Mus musculus] 313
TRKKRCPYTKHQTLELEKEFLFNMYLTRDRRYEVARLLNLTERQVKIWFQNRRMKMKKIN
>gi|148537261|dbj|BAF63521.1| [Lethenteron japonicum] gi|148537261|dbj|BAF63521.1| ;E = 3.5e-34 pos:15 to 74 ; LjHox10s homeobox [Lethenteron japonicum] 314
GRKKRCPYTKYQTLELEKEFLFNMYLTRERRLEISRGVNLTDRQVKIWFQNRRMKLKKMN
>gi|148537259|dbj|BAF63520.1| [Lethenteron japonicum] gi|148537259|dbj|BAF63520.1| ;E = 3.4e-34 pos:46 to 105 ; LjHoxW10a homeobox [Lethenteron japonicum] 315
GRKKRCPYTKYQTLELEKEFLFNMYLTRERRLEISRGVNLTDRQVKIWFQNRRMKLKKLS
>gi|148234522|ref|NP_001091264.1| [Xenopus laevis] gi|148234522|ref|NP_001091264.1| ;E = 2.2e-35 pos:195 to 254 ; hypothetical protein LOC100037070 [Xenopus laevis] gi|122936364|gb|AAI30087 1| LOC100037070 protein [Xenopus laevis] 316
TRKKRCPYTKHQTLELEKEFLFNMYLTRDRRYEVARLLNLTERQVKIWFQNRRMKMKKIN
>gi|148222946|ref|NP_001083635.1| [Xenopus laevis] gi|148222946|ref|NP_001083635.1| ;E = 1.1e-34 pos:263 to 322 ; homeo box D10 [Xenopus laevis] gi|38541382|gb|AAH61944 1| Hoxd10 protein [Xenopus laevis] 317
GRKKRCPYTKHQTLELEKEFLFNMYLTRERRLEISKSVNLTDRQVKIWFQNRRMKLKKMS
>gi|147903235|ref|NP_001083948.1| [Xenopus laevis] gi|147903235|ref|NP_001083948.1| ;E = 2e-34 pos:277 to 336 ; Hoxc10 protein [Xenopus laevis] gi|50603921|gb|AAH77298 1| Hoxc10 protein [Xenopus laevis] 318
GRKKRCPYTKHQTLELEKEFLFNMYLTRERRLEISKSINLTDRQVKIWFQNRRMKLKKMN
>gi|146324932|sp|A1YFT7.1|HXD10_SAGLB [Saguinus labiatus] gi|146324932|sp|A1YFT7.1|HXD10_SAGLB ;E = 1.1e-34 pos:266 to 325 ; RecName Full Homeobox protein Hox D10 gi|121223444|gb|ABM47749 1| HOXD10 [Saguinus labiatus] 319
GRKKRCPYTKHQTLELEKEFLFNMYLTRERRLEISKSVNLTDRQVKIWFQNRRMKLKKMS
>gi|146324930|sp|A2D5V0.1|HXD10_LAGLA [Lagothrix lagotricha] gi|146324930|sp|A2D5V0.1|HXD10_LAGLA ;E = 1.1e-34 pos:266 to 325 ; RecName Full Homeobox protein Hox D10 gi|122935055|gb|ABM68292 1| HOXD10 [Lagothrix lagotricha] 320
GRKKRCPYTKHQTLELEKEFLFNMYLTRERRLEISKSVNLTDRQVKIWFQNRRMKLKKMS
>gi|146324929|sp|A2T7H7.1|HXC10_PONPY [Pongo pygmaeus] gi|146324929|sp|A2T7H7.1|HXC10_PONPY ;E = 2.3e-34 pos:268 to 327 ; RecName Full Homeobox protein Hox C10 gi|124054135|gb|ABM89255 1| HOXC10 [Pongo pygmaeus] 321
GRKKRCPYTKHQTLELEKEFLFNMYLTRERRLEISKTINLTDRQVKIWFQNRRMKLKKMN
>gi|146324927|sp|A2D635.1|HXC10_MACMU [Macaca mulatta] gi|146324927|sp|A2D635.1|HXC10_MACMU ;E = 2.3e-34 pos:268 to 327 ; RecName Full Homeobox protein Hox C10 gi|146324928|sp|A2T6F8 1|HXC10_MACNE RecName Full Homeobox protein Hox C10 gi|121503160|gb|ABM55128 1| HOXC10 [Macaca mulatta] gi|124013523|gb|ABM88006 1| HOXC10 [Macaca nemestrina] 322
GRKKRCPYTKHQTLELEKEFLFNMYLTRERRLEISKTINLTDRQVKIWFQNRRMKLKKMN
>gi|14149641|ref|NP_034586.1| [Mus musculus] gi|14149641|ref|NP_034586.1| ;E = 2.2e-35 pos:205 to 264 ; homeobox protein A9 [Mus musculus] gi|6166220|sp|P09631 2|HXA9_MOUSE RecName Full Homeobox protein Hox A9 AltName Full Hox 1 7 gi|3080548|dbj|BAA25800 1| Hoxa 9 [Mus musculus] gi|32822880|gb|AAH55059 1| Homeo box A9 [Mus musculus] gi|148666248|gb|EDK98664 1| homeobox A9 isoform CRA_a [Mus musculus] 323
TRKKRCPYTKHQTLELEKEFLFNMYLTRDRRYEVARLLNLTERQVKIWFQNRRMKMKKIN
>gi|14028791|gb|AAK52499.1|AF361335_1 [Folsomia candida] gi|14028791|gb|AAK52499.1|AF361335_1 ;E = 1.4e-38 pos:12 to 71 ; abdominal B [Folsomia candida] 324
VRKKRKPYSKFQTLELEKEFLFNAYVSKQKRWELARNLNLTERQVKIWFQNRRMKNKKNS
>gi|13516212|gb|AAC31190.2| [Holothuria glaberrima] gi|13516212|gb|AAC31190.2| ;E = 2.1e-29 pos:175 to 234 ; homeodomain containing DNA binding protein 12 [Holothuria glaberrima] 325
RRTKRRPYSKLQIYELEKEFQHNMYLTRDRRAKLSQTLSLTERQVKIWFQNRRMKLKKIT
>gi|1335105|emb|CAA34294.1| [Homo sapiens] gi|1335105|emb|CAA34294.1| ;E = 4e-35 pos:13 to 72 ; HOX 2 5 protein (78 AA) [Homo sapiens] 326
SRKKRCPYTKYQTLELEKEFLFNMYLTRDRRHEVARLLNLSERQVKIWFQNRRMKMKKMN
>gi|13124743|sp|P31260.2|HXA10_HUMAN [Homo sapiens] gi|13124743|sp|P31260.2|HXA10_HUMAN ;E = 1.4e-34 pos:319 to 378 ; RecName Full Homeobox protein Hox A10 AltName Full Hox 1H AltName Full Hox 1 8 AltName Full PL gi|2789672|gb|AAB96917 1| homeobox protein A10 [Homo sapiens] gi|15559235|gb|AAH13971 1| Homeobox A10 [Homo sapiens] gi|123982006|gb|ABM82832 1| homeobox A10 [synthetic construct] gi|123996833|gb|ABM86018 1| homeobox A10 [synthetic construct] gi|124000653|gb|ABM87835 1| homeobox A10 [synthetic construct] gi|208968489|dbj|BAG74083 1| homeobox A10 [synthetic construct] 327
GRKKRCPYTKHQTLELEKEFLFNMYLTRERRLEISRSVHLTDRQVKIWFQNRRMKLKKMN
>gi|126341843|ref|XP_001365582.1| [Monodelphis domestica] gi|126341843|ref|XP_001365582.1| ;E = 1.4e-34 pos:342 to 401 ; PREDICTED similar to homeobox A10 [Monodelphis domestica] 328
GRKKRCPYTKHQTLELEKEFLFNMYLTRERRLEISRSVHLTDRQVKIWFQNRRMKLKKMN
>gi|126326345|ref|XP_001368526.1| [Monodelphis domestica] gi|126326345|ref|XP_001368526.1| ;E = 1e-35 pos:281 to 340 ; PREDICTED similar to Hox 4 4 [Monodelphis domestica] 329
TRKKRCPYTKYQTLELEKEFLFNMYLTRDRRYEVARILNLTERQVKIWFQNRRMKMKKMN
>gi|126326343|ref|XP_001368497.1| [Monodelphis domestica] gi|126326343|ref|XP_001368497.1| ;E = 1.1e-34 pos:266 to 325 ; PREDICTED similar to homeobox D10 [Monodelphis domestica] 330
GRKKRCPYTKHQTLELEKEFLFNMYLTRERRLEISKSVNLTDRQVKIWFQNRRMKLKKMS
>gi|126308247|ref|XP_001367188.1| [Monodelphis domestica] gi|126308247|ref|XP_001367188.1| ;E = 4e-35 pos:183 to 242 ; PREDICTED similar to HOXB9 [Monodelphis domestica] 331
SRKKRCPYTKYQTLELEKEFLFNMYLTRDRRHEVARLLNLSERQVKIWFQNRRMKMKKMN
>gi|124054407|gb|ABM89430.1| [Pongo pygmaeus] gi|124054407|gb|ABM89430.1| ;E = 1.1e-34 pos:17 to 76 ; HOXD10 [Pongo pygmaeus] 332
GRKKRCPYTKHQTLELEKEFLFNMYLTRERRLEISKSVNLTDRQVKIWFQNRRMKLKKMS
>gi|123321|sp|P10179.1|HMB4_TRIGR [Tripneustes gratilla] gi|123321|sp|P10179.1|HMB4_TRIGR ;E = 3.9e-37 pos:42 to 101 ; RecName Full Homeobox protein HB4 gi|1335680|emb|CAA31545 1| unnamed protein product [Tripneustes gratilla] 333
GRKKRCPYTKFQTLELEKEFLFNMYLTRDRRLEIARLLSLTERQVKIWFQNRRMKMKKQN
>gi|123295382|emb|CAM16420.1| [Danio rerio] gi|123295382|emb|CAM16420.1| ;E = 3.5e-34 pos:264 to 323 ; homeo box C10a [Danio rerio] 334
GRKKRCPYTKHQTLELEKEFLFNMYLTRERRLEISKSINLTDRQVKIWFQNRRMKLKKLN
>gi|123295381|emb|CAM16419.1| [Danio rerio] gi|123295381|emb|CAM16419.1| ;E = 5.6e-36 pos:202 to 261 ; homeo box C9a [Danio rerio] 335
TRKKRCPYTKYQTLELEKEFLFNMYLTRDRRYEVARVLNLTERQVKIWFQNRRMKMKKMN
>gi|123285|sp|P24340.1|HXD9_CHICK [Gallus gallus] gi|123285|sp|P24340.1|HXD9_CHICK ;E = 5.5e-36 pos:1 to 60 ; RecName Full Homeobox protein Hox D9 AltName Full Chox 4 4 gi|6015583|emb|CAB57813 1| Hox 5 2 [Mus musculus] gi|227715|prf||1709358A homeobox Hox4 4 gene 336
TRKKRCPYTKYQTLELEKEFLFNMYLTRDRRYEVARILNLTERQVKIWFQNRRMKMKKMS
>gi|123204575|gb|ABM73585.1| [Megalobrama amblycephala] gi|123204575|gb|ABM73585.1| ;E = 9.2e-26 pos:193 to 244 ; homeodomain protein [Megalobrama amblycephala] 337
TRKKRCPYTKYQTLELEKEFLYNMYLTRDRRYEVARILNLTERQVKIWFQNR
>gi|123204535|gb|ABM73576.1| [Megalobrama amblycephala] gi|123204535|gb|ABM73576.1| ;E = 4.3e-19 pos:7 to 54 ; homeodomain protein [Megalobrama amblycephala] 338
GRKKRCPYTKHQTLELEKEFLFNMYLTRERRLEISKSINLTDRQVKIW
>gi|123204485|gb|ABM73566.1| [Megalobrama amblycephala] gi|123204485|gb|ABM73566.1| ;E = 1.9e-35 pos:12 to 71 ; homeodomain protein [Megalobrama amblycephala] 339
SRKKRCPYTKYQTLELEKEFLFNMYLTRDRRHEVARLLNLTERQVKIWFQNRRMKMKKMN
>gi|123204420|gb|ABM73549.1| [Megalobrama amblycephala] gi|123204420|gb|ABM73549.1| ;E = 7.6e-35 pos:9 to 68 ; homeodomain protein [Megalobrama amblycephala] 340
GRKKRCPYTKHQTLELEKEFLFNMYLTRERRLEISRSVHLTDRQVKIWFQNRRMKLKKMS
>gi|123204413|gb|ABM73548.1| [Megalobrama amblycephala] gi|123204413|gb|ABM73548.1| ;E = 1.9e-29 pos:185 to 240 ; homeodomain protein [Megalobrama amblycephala] 341
TRKKRCPYTKHQILELEKEFLFNTYLTRDRRYEVPRLLNLTERQVKIWFQNRRMKL
>gi|121483830|gb|ABM54209.1| [Pan paniscus] gi|121483830|gb|ABM54209.1| ;E = 2.3e-34 pos:207 to 266 ; HOXC10 [Pan paniscus] 342
GRKKRCPYTKHQTLELEKEFLFNMYLTRERRLEISKTINLTDRQVKIWFQNRRMKLKKMN
>gi|121308924|dbj|BAF43727.1| [Metacrinus rotundus] gi|121308924|dbj|BAF43727.1| ;E = 1.5e-36 pos:248 to 307 ; transcription factor Hox9 10 [Metacrinus rotundus] 343
GRKKRCPYTKFQTLELEKEFLFNMYLTRDRRVEIARLLNLTERQVKIWFQNRRMKMKKMN
>gi|121222018|gb|ABM47602.1| [Saguinus labiatus] gi|121222018|gb|ABM47602.1| ;E = 2.3e-34 pos:17 to 76 ; HOXC10 [Saguinus labiatus] gi|122053835|gb|ABM65897 1| HOXC10 [Ateles geoffroyi] gi|122934869|gb|ABM68175 1| HOXC10 [Lagothrix lagotricha] gi|124111111|gb|ABM91932 1| HOXC10 [Pan troglodytes] 344
GRKKRCPYTKHQTLELEKEFLFNMYLTRERRLEISKTINLTDRQVKIWFQNRRMKLKKMN
>gi|119614284|gb|EAW93878.1| [Homo sapiens] gi|119614284|gb|EAW93878.1| ;E = 2.2e-35 pos:119 to 178 ; hCG39031 isoform CRA_a [Homo sapiens] 345
TRKKRCPYTKHQTLELEKEFLFNMYLTRDRRYEVARLLNLTERQVKIWFQNRRMKMKKIN
>gi|119370803|sp|Q1KKT0.1|HXDAA_FUGRU [Takifugu rubripes] gi|119370803|sp|Q1KKT0.1|HXDAA_FUGRU ;E = 9.2e-35 pos:262 to 321 ; RecName Full Homeobox protein Hox D10a gi|94482849|gb|ABF22464 1| homeobox protein HoxD10a [Takifugu rubripes] 346
GRKKRCPYTKHQTLELEKEFLFNMYLTRERRLEISRSVNLTDRQVKIWFQNRRMKLKKMS
>gi|119370802|sp|Q1KKR7.1|HXD9B_FUGRU [Takifugu rubripes] gi|119370802|sp|Q1KKR7.1|HXD9B_FUGRU ;E = 4.7e-35 pos:233 to 292 ; RecName Full Homeobox protein Hox D9b gi|94482863|gb|ABF22477 1| homeobox protein HoxD9b [Takifugu rubripes] 347
TRKKRCPYTKHQTLELEKEFLYNMYLTRDRRLEVAGLLNLTERQVKIWFQNRRMKMKKLM
>gi|119370801|sp|Q1KKS9.1|HXD9A_FUGRU [Takifugu rubripes] gi|119370801|sp|Q1KKS9.1|HXD9A_FUGRU ;E = 3.8e-36 pos:205 to 264 ; RecName Full Homeobox protein Hox D9a gi|94482850|gb|ABF22465 1| homeobox protein HoxD9a [Takifugu rubripes] 348
TRKKRCPYTKYQTLELEKEFLYNMYLTRDRRYEVARILSLTERQVKIWFQNRRMKMKKQN
>gi|119370794|sp|Q1KKV1.1|HXCAA_FUGRU [Takifugu rubripes] gi|119370794|sp|Q1KKV1.1|HXCAA_FUGRU ;E = 4e-34 pos:272 to 331 ; RecName Full Homeobox protein Hox C10a gi|94482827|gb|ABF22443 1| homeobox protein HoxC10a [Takifugu rubripes] 349
GRKKRCPYTKHQTLELEKEFLFNMYLSRERRLEISRSINLTDRQVKIWFQNRRMKLKKLN
>gi|119370790|sp|Q1KKY2.1|HXB9A_FUGRU [Takifugu rubripes] gi|119370790|sp|Q1KKY2.1|HXB9A_FUGRU ;E = 2.8e-37 pos:190 to 249 ; RecName Full Homeobox protein Hox B9a gi|94482794|gb|ABF22412 1| homeobox protein HoxB9a [Takifugu rubripes] 350
SRKKRCPYTKYQTLELEKEFLFNMYLTRDRRHEVARALNLTERQVKIWFQNRRMKMKKQS
>gi|119370777|sp|Q1KKZ4.1|HXAAB_FUGRU [Takifugu rubripes] gi|119370777|sp|Q1KKZ4.1|HXAAB_FUGRU ;E = 1.3e-34 pos:257 to 316 ; RecName Full Homeobox protein Hox A10b gi|94482781|gb|ABF22400 1| homeobox protein HoxA10b [Takifugu rubripes] 351
GRKKRCPYTKHQTLELEKEFLFNMYLTRERRLEISRSVHLTDRQVKIWFQNRRMKLKKMT
>gi|119370776|sp|Q1KL16.1|HXAAA_FUGRU [Takifugu rubripes] gi|119370776|sp|Q1KL16.1|HXAAA_FUGRU ;E = 1.6e-34 pos:213 to 272 ; RecName Full Homeobox protein Hox A10a gi|94482758|gb|ABF22378 1| homeobox protein HoxA10a [Takifugu rubripes] 352
GRKKRCPYTKHQTLELEKEFLFNMYLTRERRLEISKSVHLTDRQVKIWFQNRRMKLKKMT
>gi|119370775|sp|Q1KKZ3.1|HXA9B_FUGRU [Takifugu rubripes] gi|119370775|sp|Q1KKZ3.1|HXA9B_FUGRU ;E = 2.2e-35 pos:183 to 242 ; RecName Full Homeobox protein Hox A9b gi|94482782|gb|ABF22401 1| homeobox protein HoxA9b [Takifugu rubripes] 353
TRKKRCPYTKHQILELEKEFLFNMYLPRDRRYEVARLLHLTERQVKIWFQNRRMKMKKEN
>gi|1184169|gb|AAC50364.1| [Homo sapiens] gi|1184169|gb|AAC50364.1| ;E = 2.2e-35 pos:63 to 122 ; HOXA9 354
TRKKRCPYTKHQTLELEKEFLFNMYLTRDRRYEVARLLNLTERQVKIWFQNRRMKMKKIN
>gi|118116678|ref|XP_428107.2| [Gallus gallus] gi|118116678|ref|XP_428107.2| ;E = 2e-34 pos:48 to 107 ; PREDICTED similar to Hoxc10 [Gallus gallus] 355
GRKKRCPYTKHQTLELEKEFLFNMYLTRERRLEISKSINLTDRQVKIWFQNRRMKLKKMN
>gi|118102918|ref|XP_001233691.1| [Gallus gallus] gi|118102918|ref|XP_001233691.1| ;E = 4e-35 pos:182 to 241 ; PREDICTED similar to HOXB9 [Gallus gallus] 356
SRKKRCPYTKYQTLELEKEFLFNMYLTRDRRHEVARLLNLSERQVKIWFQNRRMKMKKMN
>gi|118085980|ref|XP_001235693.1| [Gallus gallus] gi|118085980|ref|XP_001235693.1| ;E = 1.7e-34 pos:273 to 332 ; PREDICTED similar to Homeobox protein Hox A10 (Hox 1 8) [Gallus gallus] 357
GRKKRCPYTKHQTLELEKEFLFNMYLTRERRLEISRTVHLTDRQVKIWFQNRRMKLKKMN
>gi|118085884|ref|XP_001234944.1| [Gallus gallus] gi|118085884|ref|XP_001234944.1| ;E = 2.2e-35 pos:194 to 253 ; PREDICTED similar to Hoxa 9 [Gallus gallus] 358
TRKKRCPYTKHQTLELEKEFLFNMYLTRDRRYEVARLLNLTERQVKIWFQNRRMKMKKIN
>gi|117650224|gb|ABK54109.1| [Carassius auratus] gi|117650224|gb|ABK54109.1| ;E = 3.5e-27 pos:1 to 53 ; HoxA10b protein [Carassius auratus] 359
RKKRVPYTKHQTLELEKEFLFNMYLTRERRLEISRSVHLTDRQVKIWFQNRRM
>gi|117650216|gb|ABK54105.1| [Carassius auratus] gi|117650216|gb|ABK54105.1| ;E = 5.3e-22 pos:1 to 51 ; HoxA10b protein [Carassius auratus] gi|117650222|gb|ABK54108 1| HoxA10b protein [Carassius auratus] 360
RKKRVPYTKHQTLELEKEFLFNMYLTRERRLEISRSVHLTDRQVKIWFQTA
>gi|117650212|gb|ABK54103.1| [Carassius auratus] gi|117650212|gb|ABK54103.1| ;E = 8.1e-26 pos:1 to 52 ; HoxA9b protein [Carassius auratus] 361
KKRVPYTKHQTLELEKEFLFNMYLSRDRRYEVARLLNLTERQVEIWFQNRRM
>gi|116574508|gb|ABK00022.1| [Saccoglossus kowalevskii] gi|116574508|gb|ABK00022.1| ;E = 2.4e-35 pos:148 to 207 ; hox 11 13a [Saccoglossus kowalevskii] 362
NRKKRKPYTKYQTLELEKEFLYNMYLTRDRRTDIARALNLSERQIKIWFQNRRMKLKKMR
>gi|116574506|gb|ABK00021.1| [Saccoglossus kowalevskii] gi|116574506|gb|ABK00021.1| ;E = 4e-36 pos:272 to 331 ; hox 9 10 [Saccoglossus kowalevskii] 363
GRKKRCPYTKFQTLELEKEFLFNMYLTRERRVDIARLLNLTERQVKIWFQNRRMKLKKQN
>gi|116487664|gb|AAI25989.1| [Xenopus laevis] gi|116487664|gb|AAI25989.1| ;E = 1e-35 pos:206 to 265 ; Unknown (protein for MGC 154499) [Xenopus laevis] 364
TRKKRCPYTKYQTLELEKEFLFNMYLTRDRRYEVARILNLTERQVKIWFQNRRMKMKKMN
>gi|115502400|sp|Q90469.3|HXDAA_DANRE [Danio rerio] gi|115502400|sp|Q90469.3|HXDAA_DANRE ;E = 1.1e-34 pos:258 to 317 ; RecName Full Homeobox protein Hox D10a Short Hox D10 AltName Full Hox C10 365
GRKKRCPYTKHQTLELEKEFLFNMYLTRERRLEISKSVNLTDRQVKIWFQNRRMKLKKMS
>gi|115502399|sp|Q9PWM6.2|HXD9A_DANRE [Danio rerio] gi|115502399|sp|Q9PWM6.2|HXD9A_DANRE ;E = 2.5e-35 pos:195 to 254 ; RecName Full Homeobox protein Hox D9a Short Hox D9 366
TRKKRCPYTKYQTLELEKEFLYNMYLTRDRRYEVARILNLTERQVKIWFQNRRMKMKKMN
>gi|115291980|gb|AAI22055.1| [Xenopus (Silurana) tropicalis] gi|115291980|gb|AAI22055.1| ;E = 5.6e-36 pos:144 to 203 ; Unknown (protein for IMAGE 7860727) [Xenopus tropicalis] 367
TRKKRCPYTKYQTLELEKEFLFNMYLTRDRRYEVARVLNLTERQVKIWFQNRRMKMKKMN
>gi|114666342|ref|XP_001172945.1| [Pan troglodytes] gi|114666342|ref|XP_001172945.1| ;E = 4e-35 pos:152 to 211 ; PREDICTED similar to HOXB9 isoform 1 [Pan troglodytes] 368
SRKKRCPYTKYQTLELEKEFLFNMYLTRDRRHEVARLLNLSERQVKIWFQNRRMKMKKMN
>gi|114666340|ref|XP_001172956.1| [Pan troglodytes] gi|114666340|ref|XP_001172956.1| ;E = 4e-35 pos:185 to 244 ; PREDICTED homeobox B9 isoform 2 [Pan troglodytes] gi|119912096|ref|XP_001251897 1| PREDICTED similar to homeobox B9 [Bos taurus] 369
SRKKRCPYTKYQTLELEKEFLFNMYLTRDRRHEVARLLNLSERQVKIWFQNRRMKMKKMN
>gi|114644446|ref|XP_509105.2| [Pan troglodytes] gi|114644446|ref|XP_509105.2| ;E = 2.3e-34 pos:268 to 327 ; PREDICTED homeobox C10 [Pan troglodytes] 370
GRKKRCPYTKHQTLELEKEFLFNMYLTRERRLEISKTINLTDRQVKIWFQNRRMKLKKMN
>gi|114612547|ref|XP_001162954.1| [Pan troglodytes] gi|114612547|ref|XP_001162954.1| ;E = 2.2e-35 pos:206 to 265 ; PREDICTED homeobox A9 [Pan troglodytes] 371
TRKKRCPYTKHQTLELEKEFLFNMYLTRDRRYEVARLLNLTERQVKIWFQNRRMKMKKIN
>gi|114152819|sp|P31310.3|HXA10_MOUSE [Mus musculus] gi|114152819|sp|P31310.3|HXA10_MOUSE ;E = 1.4e-34 pos:325 to 384 ; RecName Full Homeobox protein Hox A10 AltName Full Hox 1 8 gi|148666251|gb|EDK98667 1| homeobox A10 isoform CRA_a [Mus musculus] 372
GRKKRCPYTKHQTLELEKEFLFNMYLTRERRLEISRSVHLTDRQVKIWFQNRRMKLKKMN
>gi|113680760|ref|NP_032296.2| [Mus musculus] gi|113680760|ref|NP_032296.2| ;E = 4e-35 pos:185 to 244 ; homeo box B9 [Mus musculus] gi|154756740|ref|NP_001093967 1| homeo box B9 [Rattus norvegicus] gi|123255591|emb|CAM27139 1| homeo box B9 [Mus musculus] gi|148684075|gb|EDL16022 1| homeobox B9 [Mus musculus] gi|149053978|gb|EDM05795 1| homeo box B9 (predicted) isoform CRA_a [Rattus norvegicus] 373
SRKKRCPYTKYQTLELEKEFLFNMYLTRDRRHEVARLLNLSERQVKIWFQNRRMKMKKMN
>gi|113206645|gb|ABI34474.1| [Scyliorhinus canicula] gi|113206645|gb|ABI34474.1| ;E = 3.6e-22 pos:222 to 271 ; Hoxd10 [Scyliorhinus canicula] 374
GRKKRCPYTKYQTLELEKEFLFNMYLTRERRLEISKSVNLTDRQVKIWFQ
>gi|113171686|gb|ABI30949.1| [Capra hircus] gi|113171686|gb|ABI30949.1| ;E = 5.6e-36 pos:192 to 251 ; homeobox C9 [Capra hircus] 375
TRKKRCPYTKYQTLELEKEFLFNMYLTRDRRYEVARVLNLTERQVKIWFQNRRMKMKKMN
>gi|110825727|sp|Q9PWM2.2|HXB9A_DANRE [Danio rerio] gi|110825727|sp|Q9PWM2.2|HXB9A_DANRE ;E = 1.9e-35 pos:184 to 243 ; RecName Full Homeobox protein Hox B9a Short Hox B9 376
SRKKRCPYTKYQTLELEKEFLFNMYLTRDRRHEVARLLNLTERQVKIWFQNRRMKMKKMN
>gi|11037558|gb|AAG27631.1|AF298186_1 [Ambystoma mexicanum] gi|11037558|gb|AAG27631.1|AF298186_1 ;E = 2e-34 pos:26 to 85 ; homeodomain protein Hoxc10 short form [Ambystoma mexicanum] 377
GRKKRCPYTKHQTLELEKEFLFNMYLTRERRLEISKSINLTDRQVKIWFQNRRMKLKKMN
>gi|11037556|gb|AAG27630.1|AF298185_1 [Ambystoma mexicanum] gi|11037556|gb|AAG27630.1|AF298185_1 ;E = 2e-34 pos:251 to 310 ; homeodomain protein Hoxc10 long form [Ambystoma mexicanum] 378
GRKKRCPYTKHQTLELEKEFLFNMYLTRERRLEISKSINLTDRQVKIWFQNRRMKLKKMN
>gi|109483023|ref|XP_001068573.1| [Rattus norvegicus] gi|109483023|ref|XP_001068573.1| ;E = 2.3e-34 pos:577 to 636 ; PREDICTED similar to Homeobox protein Hox C10 (Hox 3 6) [Rattus norvegicus] 379
GRKKRCPYTKHQTLELEKEFLFNMYLTRERRLEISKTINLTDRQVKIWFQNRRMKLKKMN
>gi|109473529|ref|XP_001059439.1| [Rattus norvegicus] gi|109473529|ref|XP_001059439.1| ;E = 1.4e-34 pos:301 to 360 ; PREDICTED similar to Homeobox protein Hox A10 (Hox 1 8) [Rattus norvegicus] 380
GRKKRCPYTKHQTLELEKEFLFNMYLTRERRLEISRSVHLTDRQVKIWFQNRRMKLKKMN
>gi|109473501|ref|XP_001057018.1| [Rattus norvegicus] gi|109473501|ref|XP_001057018.1| ;E = 2.2e-35 pos:205 to 264 ; PREDICTED similar to homeobox protein A9 [Rattus norvegicus] gi|149033354|gb|EDL88155 1| rCG52500 isoform CRA_a [Rattus norvegicus] 381
TRKKRCPYTKHQTLELEKEFLFNMYLTRDRRYEVARLLNLTERQVKIWFQNRRMKMKKIN
>gi|109472062|ref|XP_347221.2| [Rattus norvegicus] gi|109472062|ref|XP_347221.2| ;E = 1.4e-34 pos:649 to 708 ; PREDICTED similar to Homeobox protein Hox A10 (Hox 1 8) [Rattus norvegicus] 382
GRKKRCPYTKHQTLELEKEFLFNMYLTRERRLEISRSVHLTDRQVKIWFQNRRMKLKKMN
>gi|109470120|ref|XP_001063848.1| [Rattus norvegicus] gi|109470120|ref|XP_001063848.1| ;E = 5.5e-36 pos:57 to 116 ; PREDICTED similar to Homeobox protein Hox D9 (Hox 4 4) (Hox 5 2) [Rattus norvegicus] 383
TRKKRCPYTKYQTLELEKEFLFNMYLTRDRRYEVARILNLTERQVKIWFQNRRMKMKKMS
>gi|109114203|ref|XP_001089269.1| [Macaca mulatta] gi|109114203|ref|XP_001089269.1| ;E = 4e-35 pos:185 to 244 ; PREDICTED similar to homeobox B9 isoform 4 [Macaca mulatta] 384
SRKKRCPYTKYQTLELEKEFLFNMYLTRDRRHEVARLLNLSERQVKIWFQNRRMKMKKMN
>gi|109101785|ref|XP_001115308.1| [Macaca mulatta] gi|109101785|ref|XP_001115308.1| ;E = 5.5e-36 pos:12 to 71 ; PREDICTED similar to Homeobox protein Hox D9 (Hox 4 4) (Hox 5 2) partial [Macaca mulatta] gi|32398|emb|CAA33528 1| Hox5 2 gene product (79 AA) [Homo sapiens] 385
TRKKRCPYTKYQTLELEKEFLFNMYLTRDRRYEVARILNLTERQVKIWFQNRRMKMKKMS
>gi|109096959|ref|XP_001090607.1| [Macaca mulatta] gi|109096959|ref|XP_001090607.1| ;E = 2.3e-34 pos:571 to 630 ; PREDICTED homeobox C10 [Macaca mulatta] 386
GRKKRCPYTKHQTLELEKEFLFNMYLTRERRLEISKTINLTDRQVKIWFQNRRMKLKKMN
>gi|109067154|ref|XP_001093087.1| [Macaca mulatta] gi|109067154|ref|XP_001093087.1| ;E = 1.4e-34 pos:153 to 212 ; PREDICTED similar to Homeobox protein Hox A10 (Hox 1H) (Hox 1 8) (PL) [Macaca mulatta] 387
GRKKRCPYTKHQTLELEKEFLFNMYLTRERRLEISRSVHLTDRQVKIWFQNRRMKLKKMN
>gi|109067063|ref|XP_001091402.1| [Macaca mulatta] gi|109067063|ref|XP_001091402.1| ;E = 2.2e-35 pos:206 to 265 ; PREDICTED similar to homeobox A9 [Macaca mulatta] 388
TRKKRCPYTKHQTLELEKEFLFNMYLTRDRRYEVARLLNLTERQVKIWFQNRRMKMKKIN
>gi|1008448|gb|AAA78790.1| [Mus musculus] gi|1008448|gb|AAA78790.1| ;E = 2.2e-35 pos:26 to 85 ; HOX 1 7 protein [Mus musculus] 389
TRKKRCPYTKHQTLELEKEFLFNMYLTRDRRYEVARLLNLTERQVKIWFQNRRMKMKKIN
