# Supplementary material for: Improving Hox Protein Classification across the Major Model Organisms
Source: PLoS One. 2010 May 25;5(5):e10820. doi: 10.1371/journal.pone.0010820 (PMC2876039; doi:10.1371/journal.pone.0010820)
Supplement: Appendix S5 — CLANS sequences. A Zip archive containing the various groups of sequences used in our CLANS analyses. The archive provides one file with FASTA-format sequences for each of the similarity maps displayed in figures 3– 9. In addition, the archive also contains the set of FASTA-format sequences used for our comparison of Hox15, NOB-1 and EGL-5. (2.41 MB ZIP) [file pone.0010820.s005.zip › Figure8_sequences.txt]

>gi|9796392|dbj|BAB11690.1| [Homo sapiens] gi|9796392|dbj|BAB11690.1| ;E = 2.3e-20 pos:502 to 561 ; NUP98 HOXD13 fusion protein [Homo sapiens] 0
GRKKRVPYTKLQLKELENEYAINKFINKDKRRRISAATNLSERQVTIWFQNRRVKDKKIV
>gi|974817|emb|CAA61031.1| [Danio rerio] gi|974817|emb|CAA61031.1| ;E = 1.4e-20 pos:191 to 250 ; HoxD13 [Danio rerio] 1
GRKKRVPYTKFQLKELEREYNTTKFITKENRRRIASSTNLSERQVTIWFQNRRVKDKKRP
>gi|974815|emb|CAA61032.1| [Danio rerio] gi|974815|emb|CAA61032.1| ;E = 5.6e-25 pos:208 to 267 ; HoxD12 [Danio rerio] 2
SRKKRKPYTKPQLTELENEFMMNEFINRQKRKELSDRLELSDQQVKIWFQNRRMKKKRLM
>gi|974813|emb|CAA61030.1| [Danio rerio] gi|974813|emb|CAA61030.1| ;E = 6.6e-27 pos:191 to 250 ; HoxD11 [Danio rerio] 3
SRKKRCPYSKYQIRELEREFFFNVYINKEKRLQLSRMLSLTDRQVKIWFQNRRMKEKKLN
>gi|94733687|emb|CAK10847.1| [Danio rerio] gi|94733687|emb|CAK10847.1| ;E = 8.8e-25 pos:212 to 271 ; homeo box A11a [Danio rerio] gi|190339145|gb|AAI63694 1| Hoxa11a protein [Danio rerio] 4
FRKKRCPYTKFQIRELEREFFFSVYINKEKRLQLSRMLNLTDRQVKIWFQNRRMKEKKLN
>gi|9438781|gb|AAB21366.2| [Mus sp.] gi|9438781|gb|AAB21366.2| ;E = 2.5e-20 pos:15 to 74 ; homeobox gene [Mus sp ] 5
GRKKRVPYTKLQLKELENEYAINKFINKDKRRTISRATNLSERQVTIWFQNRRVKDKKIV
>gi|8926599|gb|AAF81905.1| [Branchiostoma floridae] gi|8926599|gb|AAF81905.1| ;E = 6e-25 pos:12 to 71 ; homeodomain containing protein Hox14 [Branchiostoma floridae] 6
VRPKRRPYSKYQLNELENEYVQNQYISRDKRLQLSQKLNLTERQVKIWFQNRRIKQKKLD
>gi|8926595|gb|AAF81904.1|AF276815_1 [Branchiostoma floridae] gi|8926595|gb|AAF81904.1|AF276815_1 ;E = 4e-25 pos:9 to 68 ; homeodomain containing protein Hox13 [Branchiostoma floridae] 7
GRKKRCPYTKYQLSVLEQEYIQNRYVSRETRLELSQRLNLTDRQVKIWFQNRRMKQKRLE
>gi|89130748|gb|AAI14272.1| [Danio rerio] gi|89130748|gb|AAI14272.1| ;E = 6.6e-27 pos:236 to 295 ; Hoxd11a protein [Danio rerio] 8
SRKKRCPYSKYQIRELEREFFFNVYINKEKRLQLSRMLSLTDRQVKIWFQNRRMKEKKLN
>gi|8777659|gb|AAF79045.1|AF154915_2 [Homo sapiens] gi|8777659|gb|AAF79045.1|AF154915_2 ;E = 7.7e-27 pos:266 to 325 ; transcription factor HOXD11 [Homo sapiens] 9
SRKKRCPYTKYQIRELEREFFFNVYINKEKRLQLSRMLNLTDRQVKIWFQNRRMKEKKLN
>gi|86355071|dbj|BAE78770.1| [Pelodiscus sinensis] gi|86355071|dbj|BAE78770.1| ;E = 2.3e-20 pos:138 to 197 ; homeobox protein HoxD13 [Pelodiscus sinensis] 10
GRKKRVPYTKLQLKELENEYAINKFINKDKRRRISAATNLSERQVTIWFQNRRVKDKKIV
>gi|7689387|gb|AAF67760.1|AF255676_1 [Homo sapiens] gi|7689387|gb|AAF67760.1|AF255676_1 ;E = 2.8e-21 pos:260 to 319 ; homeoprotein C13 [Homo sapiens] 11
GRKKRVPYTKVQLKELEKEYAASKFITKEKRRRISATTNLSERQVTIWFQNRRVKEKKVV
>gi|76617612|ref|XP_616262.2| [Bos taurus] gi|76617612|ref|XP_616262.2| ;E = 1.1e-26 pos:232 to 291 ; PREDICTED homeobox C11 [Bos taurus] 12
TRKKRCPYSKFQIRELEREFFFNVYINKEKRLQLSRMLNLTDRQVKIWFQNRRMKEKKLS
>gi|76617600|ref|XP_879428.1| [Bos taurus] gi|76617600|ref|XP_879428.1| ;E = 2.9e-26 pos:213 to 272 ; PREDICTED similar to homeo box C12 (predicted) isoform 2 [Bos taurus] 13
SRKKRKPYSKLQLAELEGEFLVNEFITRQRRRELSDRLNLSDQQVKIWFQNRRMKKKRLL
>gi|7657166|ref|NP_055027.1| [Homo sapiens] gi|7657166|ref|NP_055027.1| ;E = 1.1e-26 pos:232 to 291 ; homeobox C11 [Homo sapiens] gi|3287858|sp|O43248 1|HXC11_HUMAN RecName Full Homeobox protein Hox C11 gi|2661373|emb|CAA03876 1| Hox protein [Homo sapiens] gi|119617142|gb|EAW96736 1| homeobox C11 [Homo sapiens] gi|158257324|dbj|BAF84635 1| unnamed protein product [Homo sapiens] 14
TRKKRCPYSKFQIRELEREFFFNVYINKEKRLQLSRMLNLTDRQVKIWFQNRRMKEKKLS
>gi|76152156|gb|ABA39766.1| [Leiopelma archeyi] gi|76152156|gb|ABA39766.1| ;E = 9.6e-17 pos:1 to 51 ; HOXC11 [Leiopelma archeyi] 15
KFQIRELEREFFFNVYINKEKRLQLSRMLNLTDRQVKIWFQNRRMKEKNLA
>gi|76152154|gb|ABA39765.1| [Rana temporaria] gi|76152154|gb|ABA39765.1| ;E = 3.5e-18 pos:1 to 51 ; HOXC11 [Rana temporaria] 16
KFQIRELEREFFFNVYINKEKRLQLSRMLNLTDRQVKIWFQNRRMKEKKLS
>gi|74267587|dbj|BAE44292.1| [Oryzias latipes] gi|74267587|dbj|BAE44292.1| ;E = 1.2e-25 pos:185 to 244 ; hoxD12a [Oryzias latipes] gi|83016975|dbj|BAE53496 1| hoxD12a [Oryzias latipes] 17
SRKKRKPYSKPQLAELENEFLMNEFINRQKRKELSDKLDLSDQQVKIWFQNRRMKKKRLM
>gi|74267585|dbj|BAE44291.1| [Oryzias latipes] gi|74267585|dbj|BAE44291.1| ;E = 7.2e-27 pos:203 to 262 ; hoxD11a [Oryzias latipes] gi|83016976|dbj|BAE53497 1| hoxD11a [Oryzias latipes] 18
SRKKRCPYSKYQIRELEREFFFNVYINREKRLQLSRMLNLTDRQVKIWFQNRRMKEKKLN
>gi|74267575|dbj|BAE44286.1| [Oryzias latipes] gi|74267575|dbj|BAE44286.1| ;E = 4.7e-21 pos:236 to 295 ; hoxC13a [Oryzias latipes] gi|83016971|dbj|BAE53494 1| hoxC13a [Oryzias latipes] 19
GRKKRVPYTKIQLKELEKEYAASKFITKDKRRRISAATNLSERQVTIWFQNRRVKEKKFV
>gi|74267573|dbj|BAE44285.1| [Oryzias latipes] gi|74267573|dbj|BAE44285.1| ;E = 1.1e-25 pos:204 to 263 ; hoxC12a [Oryzias latipes] gi|83016970|dbj|BAE53493 1| hoxC12a [Oryzias latipes] 20
TRKKRKPYSKLQLAELEGEFMLNEFITRQRRRELSDRLNLSDQQVKIWFQNRRMKKKRLM
>gi|74267571|dbj|BAE44284.1| [Oryzias latipes] gi|74267571|dbj|BAE44284.1| ;E = 1.1e-26 pos:190 to 249 ; hoxC11a [Oryzias latipes] gi|83016969|dbj|BAE53492 1| hoxC11a [Oryzias latipes] 21
TRKKRCPYSKFQIRELEREFFFNVYINKEKRLQLSRMLNLTDRQVKIWFQNRRMKEKKLS
>gi|74267547|dbj|BAE44272.1| [Oryzias latipes] gi|74267547|dbj|BAE44272.1| ;E = 1.7e-21 pos:256 to 315 ; hoxB13a [Oryzias latipes] gi|83016952|dbj|BAE53479 1| hoxB13a [Oryzias latipes] 22
GRKKRIPYTKIQLKELEKEYAANKFITKDKRRKISAVTNLSERQITIWFQNRRVKEKKFV
>gi|74267529|dbj|BAE44263.1| [Oryzias latipes] gi|74267529|dbj|BAE44263.1| ;E = 4.3e-21 pos:223 to 282 ; hoxA13b [Oryzias latipes] gi|83016936|dbj|BAE53466 1| hoxA13b [Oryzias latipes] 23
GRKKRVPYTKVQLKELEREYASNKFITKDKRRRISAQTNLTERQVTIWFQNRRVKEKKIV
>gi|74267527|dbj|BAE44262.1| [Oryzias latipes] gi|74267527|dbj|BAE44262.1| ;E = 3.2e-25 pos:195 to 254 ; hoxA11b [Oryzias latipes] gi|83016937|dbj|BAE53467 1| hoxA11b [Oryzias latipes] 24
TRKKRCPYSKYQIRELEREFFFSVYINKEKRMQLSRMLNLTDRQVKIWFQNRRMKEKKLN
>gi|74267519|dbj|BAE44258.1| [Oryzias latipes] gi|74267519|dbj|BAE44258.1| ;E = 9.3e-21 pos:233 to 292 ; hoxA13a [Oryzias latipes] gi|83016924|dbj|BAE53456 1| hoxA13a [Oryzias latipes] 25
GRKKRVPYTKVQLKELEREYAANKFITKDKRRRISAQTNLSERQVTIWFQNRRVKEKKIV
>gi|74267517|dbj|BAE44257.1| [Oryzias latipes] gi|74267517|dbj|BAE44257.1| ;E = 3.4e-25 pos:228 to 287 ; hoxA11a [Oryzias latipes] gi|83016925|dbj|BAE53457 1| hoxA11a [Oryzias latipes] 26
TRKKRCPYSKYQIRELEREFFFSVYINKEKRLQLSRMLNLTDRQVKIWFQNRRMKEKKLN
>gi|74004884|ref|XP_852429.1| [Canis lupus familiaris] gi|74004884|ref|XP_852429.1| ;E = 7.7e-27 pos:268 to 327 ; PREDICTED similar to Homeobox protein Hox D11 (Hox 4F) [Canis familiaris] 27
SRKKRCPYTKYQIRELEREFFFNVYINKEKRLQLSRMLNLTDRQVKIWFQNRRMKEKKLN
>gi|74004882|ref|XP_545534.2| [Canis lupus familiaris] gi|74004882|ref|XP_545534.2| ;E = 2.3e-20 pos:27 to 86 ; PREDICTED similar to Homeobox protein Hox D13 (Hox 4 8) [Canis familiaris] 28
GRKKRVPYTKLQLKELENEYAINKFINKDKRRRISAATNLSERQVTIWFQNRRVKDKKIV
>gi|73996372|ref|XP_543628.2| [Canis lupus familiaris] gi|73996372|ref|XP_543628.2| ;E = 2.9e-26 pos:209 to 268 ; PREDICTED similar to homeo box C12 [Canis familiaris] 29
SRKKRKPYSKLQLAELEGEFLVNEFITRQRRRELSDRLNLSDQQVKIWFQNRRMKKKRLL
>gi|73996183|ref|XP_543629.2| [Canis lupus familiaris] gi|73996183|ref|XP_543629.2| ;E = 2.8e-21 pos:237 to 296 ; PREDICTED similar to Homeobox protein Hox C13 (Hox 3G) isoform 1 [Canis familiaris] 30
GRKKRVPYTKVQLKELEKEYAASKFITKEKRRRISATTNLSERQVTIWFQNRRVKEKKVV
>gi|73996181|ref|XP_856807.1| [Canis lupus familiaris] gi|73996181|ref|XP_856807.1| ;E = 2.8e-21 pos:255 to 314 ; PREDICTED similar to Homeobox protein Hox C13 (Hox 3G) isoform 9 [Canis familiaris] 31
GRKKRVPYTKVQLKELEKEYAASKFITKEKRRRISATTNLSERQVTIWFQNRRVKEKKVV
>gi|73996179|ref|XP_856769.1| [Canis lupus familiaris] gi|73996179|ref|XP_856769.1| ;E = 2.8e-21 pos:255 to 314 ; PREDICTED similar to Homeobox protein Hox C13 (Hox 3G) isoform 8 [Canis familiaris] 32
GRKKRVPYTKVQLKELEKEYAASKFITKEKRRRISATTNLSERQVTIWFQNRRVKEKKVV
>gi|73996177|ref|XP_856725.1| [Canis lupus familiaris] gi|73996177|ref|XP_856725.1| ;E = 2.8e-21 pos:255 to 314 ; PREDICTED similar to Homeobox protein Hox C13 (Hox 3G) isoform 7 [Canis familiaris] 33
GRKKRVPYTKVQLKELEKEYAASKFITKEKRRRISATTNLSERQVTIWFQNRRVKEKKVV
>gi|73996175|ref|XP_856687.1| [Canis lupus familiaris] gi|73996175|ref|XP_856687.1| ;E = 2.8e-21 pos:257 to 316 ; PREDICTED similar to Homeobox protein Hox C13 (Hox 3G) isoform 6 [Canis familiaris] 34
GRKKRVPYTKVQLKELEKEYAASKFITKEKRRRISATTNLSERQVTIWFQNRRVKEKKVV
>gi|73996173|ref|XP_856647.1| [Canis lupus familiaris] gi|73996173|ref|XP_856647.1| ;E = 2.8e-21 pos:256 to 315 ; PREDICTED similar to Homeobox protein Hox C13 (Hox 3G) isoform 5 [Canis familiaris] 35
GRKKRVPYTKVQLKELEKEYAASKFITKEKRRRISATTNLSERQVTIWFQNRRVKEKKVV
>gi|73996171|ref|XP_856605.1| [Canis lupus familiaris] gi|73996171|ref|XP_856605.1| ;E = 2.8e-21 pos:253 to 312 ; PREDICTED similar to Homeobox protein Hox C13 (Hox 3G) isoform 4 [Canis familiaris] 36
GRKKRVPYTKVQLKELEKEYAASKFITKEKRRRISATTNLSERQVTIWFQNRRVKEKKVV
>gi|73996169|ref|XP_856568.1| [Canis lupus familiaris] gi|73996169|ref|XP_856568.1| ;E = 2.8e-21 pos:251 to 310 ; PREDICTED similar to Homeobox protein Hox C13 (Hox 3G) isoform 3 [Canis familiaris] 37
GRKKRVPYTKVQLKELEKEYAASKFITKEKRRRISATTNLSERQVTIWFQNRRVKEKKVV
>gi|73996167|ref|XP_856526.1| [Canis lupus familiaris] gi|73996167|ref|XP_856526.1| ;E = 2.8e-21 pos:254 to 313 ; PREDICTED similar to Homeobox protein Hox C13 (Hox 3G) isoform 2 [Canis familiaris] 38
GRKKRVPYTKVQLKELEKEYAASKFITKEKRRRISATTNLSERQVTIWFQNRRVKEKKVV
>gi|73976533|ref|XP_539492.2| [Canis lupus familiaris] gi|73976533|ref|XP_539492.2| ;E = 9.7e-22 pos:112 to 171 ; PREDICTED similar to homeobox protein A13 [Canis familiaris] 39
GRKKRVPYTKVQLKELEREYATNKFITKDKRRRISATTNLSERQVTIWFQNRRVKEKKVI
>gi|73966255|ref|XP_548180.2| [Canis lupus familiaris] gi|73966255|ref|XP_548180.2| ;E = 3.7e-21 pos:217 to 276 ; PREDICTED similar to Homeobox protein Hox B13 [Canis familiaris] 40
GRKKRIPYSKGQLRELEREYSANKFITKDKRRKISAATSLSERQITIWFQNRRVKEKKVL
>gi|71682308|gb|AAI00733.1| [Mus musculus] gi|71682308|gb|AAI00733.1| ;E = 9.7e-22 pos:152 to 211 ; Hoxa13 protein [Mus musculus] 41
GRKKRVPYTKVQLKELEREYATNKFITKDKRRRISATTNLSERQVTIWFQNRRVKEKKVI
>gi|71681502|gb|AAI00734.1| [Mus musculus] gi|71681502|gb|AAI00734.1| ;E = 9.7e-22 pos:152 to 211 ; Hoxa13 protein [Mus musculus] 42
GRKKRVPYTKVQLKELEREYATNKFITKDKRRRISATTNLSERQVTIWFQNRRVKEKKVI
>gi|71680768|gb|AAI00732.1| [Mus musculus] gi|71680768|gb|AAI00732.1| ;E = 9.7e-22 pos:153 to 212 ; Hoxa13 protein [Mus musculus] 43
GRKKRVPYTKVQLKELEREYATNKFITKDKRRRISATTNLSERQVTIWFQNRRVKEKKVI
>gi|68437229|ref|XP_699549.1| [Danio rerio] gi|68437229|ref|XP_699549.1| ;E = 1.3e-26 pos:234 to 293 ; PREDICTED homeo box C11b [Danio rerio] 44
MRKKRCPYTKFQIRELEREFFFNVYINKEKRLQLSRILNLTDRQVKIWFQNRRMKEKKLS
>gi|67625731|ref|NP_001020013.1| [Mus musculus] gi|67625731|ref|NP_001020013.1| ;E = 1.1e-26 pos:232 to 291 ; homeobox C11 [Mus musculus] gi|34868677|ref|XP_345882 1| PREDICTED similar to homeobox C11 [Rattus norvegicus] gi|148672003|gb|EDL03950 1| homeobox C11 isoform CRA_b [Mus musculus] gi|223461102|gb|AAI39234 1| Homeo box C11 [Mus musculus] gi|223462766|gb|AAI39270 1| Homeo box C11 [Mus musculus] 45
TRKKRCPYSKFQIRELEREFFFNVYINKEKRLQLSRMLNLTDRQVKIWFQNRRMKEKKLS
>gi|6754226|ref|NP_034580.1| [Mus musculus] gi|6754226|ref|NP_034580.1| ;E = 1.7e-25 pos:241 to 300 ; homeobox A11 [Mus musculus] gi|1708350|sp|P31311 2|HXA11_MOUSE RecName Full Homeobox protein Hox A11 AltName Full Hox 1 9 gi|664836|gb|AAA85710 1| homeobox protein gi|664838|gb|AAA85711 1| homeobox protein gi|74225693|dbj|BAE21679 1| unnamed protein product [Mus musculus] gi|111600151|gb|AAI19303 1| Homeo box A11 [Mus musculus] gi|148666254|gb|EDK98670 1| homeobox A11 [Mus musculus] 46
TRKKRCPYTKYQIRELEREFFFSVYINKEKRLQLSRMLNLTDRQVKIWFQNRRMKEKKIN
>gi|67475248|gb|AAY67936.1| [Danio rerio] gi|67475248|gb|AAY67936.1| ;E = 8e-22 pos:166 to 221 ; homeobox c11a [Danio rerio] 47
TRKKRCPYSKFQIRELEREFFFNVYINKEKRLQLSRMLNLTDRQVKIWFQNRRMKE
>gi|6680257|ref|NP_032299.1| [Mus musculus] gi|6680257|ref|NP_032299.1| ;E = 7.7e-27 pos:264 to 323 ; homeo box D11 [Mus musculus] gi|871428|emb|CAA42943 1| Hox 4 6 [Mus musculus] gi|123233095|emb|CAM20527 1| homeo box D11 [Mus musculus] gi|148695224|gb|EDL27171 1| homeobox D11 isoform CRA_b [Mus musculus] gi|187951861|gb|AAI38116 1| Homeo box D11 [Mus musculus] 48
SRKKRCPYTKYQIRELEREFFFNVYINKEKRLQLSRMLNLTDRQVKIWFQNRRMKEKKLN
>gi|6680247|ref|NP_032293.1| [Mus musculus] gi|6680247|ref|NP_032293.1| ;E = 4.2e-21 pos:218 to 277 ; homeobox B13 [Mus musculus] gi|2495325|sp|P70321 1|HXB13_MOUSE RecName Full Homeobox protein Hox B13 gi|1519038|gb|AAC52769 1| Hoxb 13 [Mus musculus] gi|15489045|gb|AAH13639 1| Homeo box B13 [Mus musculus] gi|37589154|gb|AAH58813 1| Homeo box B13 [Mus musculus] gi|37589951|gb|AAH51087 2| Homeo box B13 [Mus musculus] gi|123255589|emb|CAM27136 1| homeo box B13 [Mus musculus] gi|148684071|gb|EDL16018 1| homeobox B13 [Mus musculus] 49
GRKKRIPYSKGQLRELEREYAANKFITKDKRRKISAATSLSERQITIWFQNRRVKEKKVL
>gi|6680245|ref|NP_032290.1| [Mus musculus] gi|6680245|ref|NP_032290.1| ;E = 9.7e-22 pos:320 to 379 ; homeobox A13 [Mus musculus] gi|4033408|sp|Q62424 1|HXA13_MOUSE RecName Full Homeobox protein Hox A13 AltName Full Hox 1 10 gi|1399859|gb|AAB03322 1| transcription factor HOXA13 50
GRKKRVPYTKVQLKELEREYATNKFITKDKRRRISATTNLSERQVTIWFQNRRVKEKKVI
>gi|66773958|sp|Q5EU41.1|HXD13_CARPS [Carollia perspicillata] gi|66773958|sp|Q5EU41.1|HXD13_CARPS ;E = 2.3e-20 pos:266 to 325 ; RecName Full Homeobox protein Hox D13 gi|58200449|gb|AAW66480 1| HOXD13 [Carollia perspicillata] 51
GRKKRVPYTKLQLKELENEYAINKFINKDKRRRISAATNLSERQVTIWFQNRRVKDKKIV
>gi|66773957|sp|Q5EU40.1|HXD12_CARPS [Carollia perspicillata] gi|66773957|sp|Q5EU40.1|HXD12_CARPS ;E = 4.2e-25 pos:202 to 261 ; RecName Full Homeobox protein Hox D12 gi|58200450|gb|AAW66481 1| HOXD12 [Carollia perspicillata] 52
ARKKRKPYTKQQIAELENEFLLNEFINRQKRKELSNRLNLSDQQVKIWFQNRRMKKKRVV
>gi|65301428|ref|NP_571244.2| [Danio rerio] gi|65301428|ref|NP_571244.2| ;E = 1.4e-20 pos:191 to 250 ; homeo box D13a [Danio rerio] gi|115502403|sp|Q90472 2|HXDDA_DANRE RecName Full Homeobox protein Hox D13a Short Hox D13 gi|61403377|gb|AAH91996 1| Homeo box D13a [Danio rerio] gi|169154439|emb|CAQ15522 1| homeo box D13a [Danio rerio] gi|182889642|gb|AAI65451 1| Hoxd13a protein [Danio rerio] gi|190337759|gb|AAI63878 1| Homeo box D13a [Danio rerio] 53
GRKKRVPYTKFQLKELEREYNTTKFITKENRRRIASSTNLSERQVTIWFQNRRVKDKKRP
>gi|65301418|ref|NP_571240.1| [Danio rerio] gi|65301418|ref|NP_571240.1| ;E = 1.1e-26 pos:234 to 293 ; homeo box C11a [Danio rerio] gi|82230194|sp|Q58EL0 1|HXCBA_DANRE RecName Full Homeobox protein Hox C11a gi|61402494|gb|AAH91858 1| Homeo box C11a [Danio rerio] gi|182889182|gb|AAI64748 1| Hoxc11a protein [Danio rerio] 54
TRKKRCPYSKFQIRELEREFFFNVYINKEKRLQLSRMLNLTDRQVKIWFQNRRMKEKKLS
>gi|62958714|gb|AAY23670.1| [Oreochromis niloticus] gi|62958714|gb|AAY23670.1| ;E = 6.5e-25 pos:10 to 69 ; Hox protein [Oreochromis niloticus] 55
TRKKRKPYSKPQLAELENEFMMNEFINRQKRKELSDRLDLSDQQVKIWFQNRRMKKKRLM
>gi|62958711|gb|AAY23669.1| [Oreochromis niloticus] gi|62958711|gb|AAY23669.1| ;E = 1.4e-26 pos:5 to 64 ; Hox protein [Oreochromis niloticus] 56
SRKKRCPYSKYQIRELEREFFFNVYINKEKRLQLSRMLNLTDRQVKIWFQNRRMKEKKLN
>gi|62958695|gb|AAV97688.2| [Oreochromis niloticus] gi|62958695|gb|AAV97688.2| ;E = 6.3e-21 pos:14 to 73 ; Hox protein [Oreochromis niloticus] 57
GRKKRVPYTKLQLKELEKEYAASKFITKDKRRRISAATNLSERQVTIWFQNRRVKEKKFV
>gi|62958693|gb|AAY23663.1| [Oreochromis niloticus] gi|62958693|gb|AAY23663.1| ;E = 1.1e-25 pos:9 to 68 ; Hox protein [Oreochromis niloticus] 58
TRKKRKPYSKLQLAELEGEFMLNEFITRQRRRELSDRLNLSDQQVKIWFQNRRMKKKRLM
>gi|62958690|gb|AAY23662.1| [Oreochromis niloticus] gi|62958690|gb|AAY23662.1| ;E = 1.1e-26 pos:5 to 64 ; Hox protein [Oreochromis niloticus] 59
TRKKRCPYSKFQIRELEREFFFNVYINKEKRLQLSRMLNLTDRQVKIWFQNRRMKEKKLS
>gi|62867012|gb|AAY17396.1| [Homo sapiens] gi|62867012|gb|AAY17396.1| ;E = 3.8e-22 pos:216 to 275 ; PSGD protein [Homo sapiens] 60
GRKKRTPYSKGQLRELEREYAANKFITKDKRRKISAATSLSERQITIWFQNRRVKEKKVL
>gi|62865866|ref|NP_006352.2| [Homo sapiens] gi|62865866|ref|NP_006352.2| ;E = 4.2e-21 pos:216 to 275 ; homeobox B13 [Homo sapiens] gi|55646923|ref|XP_523822 1| PREDICTED homeobox B13 isoform 3 [Pan troglodytes] gi|50403792|sp|Q92826 2|HXB13_HUMAN RecName Full Homeobox protein Hox B13 gi|13937958|gb|AAH07092 1| Homeobox B13 [Homo sapiens] gi|30583659|gb|AAP36078 1| homeo box B13 [Homo sapiens] gi|47125370|gb|AAH70233 1| HOXB13 protein [Homo sapiens] gi|61361706|gb|AAX42090 1| homeobox B13 [synthetic construct] gi|61361711|gb|AAX42091 1| homeobox B13 [synthetic construct] gi|119615120|gb|EAW94714 1| homeobox B13 [Homo sapiens] gi|123993683|gb|ABM84443 1| homeobox B13 [synthetic construct] gi|123999973|gb|ABM87495 1| homeobox B13 [synthetic construct] gi|189055339|dbj|BAG36075 1| unnamed protein product [Homo sapiens] gi|208968497|dbj|BAG74087 1| homeobox B13 [synthetic construct] 61
GRKKRIPYSKGQLRELEREYAANKFITKDKRRKISAATSLSERQITIWFQNRRVKEKKVL
>gi|62653133|ref|XP_235695.3| [Rattus norvegicus] gi|62653133|ref|XP_235695.3| ;E = 2.8e-21 pos:258 to 317 ; PREDICTED similar to Homeobox protein Hox C13 [Rattus norvegicus] 62
GRKKRVPYTKVQLKELEKEYAASKFITKEKRRRISATTNLSERQVTIWFQNRRVKEKKVV
>gi|62647276|ref|XP_575481.1| [Rattus norvegicus] gi|62647276|ref|XP_575481.1| ;E = 9.7e-22 pos:320 to 379 ; PREDICTED similar to Homeobox protein Hox A13 (Hox 1 10) [Rattus norvegicus] 63
GRKKRVPYTKVQLKELEREYATNKFITKDKRRRISATTNLSERQVTIWFQNRRVKEKKVI
>gi|60416146|gb|AAH90761.1| [Danio rerio] gi|60416146|gb|AAH90761.1| ;E = 1.1e-21 pos:208 to 267 ; Hoxa13b protein [Danio rerio] gi|197247288|gb|AAI65536 1| Hoxa13b protein [Danio rerio] 64
GRKKRVPYTKVQLKELEREYATNKFITKDKRRRISAHTNLTERQVTIWFQNRRVKEKKVV
>gi|60392439|sp|Q6JIY4.1|HXCDB_DANRE [Danio rerio] gi|60392439|sp|Q6JIY4.1|HXCDB_DANRE ;E = 1.4e-21 pos:201 to 260 ; RecName Full Homeobox protein Hox C13b gi|42491594|gb|AAS16938 1| Hoxc13b [Danio rerio] 65
GRKKRVPYTKIQLKELEKEYAASKFITKDRRRRISATTSLSERQVTIWFQNRRVKEKKFV
>gi|60392419|sp|Q9DDU2.1|HXABB_DANAE [Devario aequipinnatus] gi|60392419|sp|Q9DDU2.1|HXABB_DANAE ;E = 1.9e-25 pos:211 to 270 ; RecName Full Homeobox protein Hox A11b gi|11611813|gb|AAG39067 1| Hoxa 11b [Danio aequipinnatus] 66
TRKKRCPYTKYQIRELEREFFFSVYINKEKRLQLSRMLNLTDRQVKIWFQNRRMKEKKLN
>gi|60392417|sp|Q9DDU0.1|HXABA_DANRE [Danio rerio] gi|60392417|sp|Q9DDU0.1|HXABA_DANRE ;E = 9.8e-24 pos:212 to 271 ; RecName Full Homeobox protein Hox A11a gi|11611817|gb|AAG39069 1| Hoxa 11a [Danio rerio] 67
FRKKRCPYTKFQIRELEREFFFSVYINKEKRLQLSRMLNLTDRQVKMWFQNRRMKEKKLN
>gi|57110821|ref|XP_545535.1| [Canis lupus familiaris] gi|57110821|ref|XP_545535.1| ;E = 4.3e-25 pos:202 to 261 ; PREDICTED similar to homeo box D12 [Canis familiaris] 68
TRKKRKPYTKQQIAELENEFLLNEFINRQKRKELSNRLNLSDQQVKIWFQNRRMKKKRVV
>gi|5669131|gb|AAD46175.1|AF151672_1 [Neanthes virens] gi|5669131|gb|AAD46175.1|AF151672_1 ;E = 2e-30 pos:28 to 87 ; Post1 homeobox protein [Nereis virens] 69
MRKKRKPYSKYQIAELEKEYVNNTYITKPKRWELSQRLNLSERQVKIWFQNRRMKEKKVT
>gi|5596522|gb|AAD45594.1|AF144679_1 [Lingula anatina] gi|5596522|gb|AAD45594.1|AF144679_1 ;E = 1.7e-29 pos:9 to 68 ; Post 1 homeodomain protein [Lingula anatina] 70
MRKKRKPYSKYQIAELEREYVSNTYISKPKRWELSQRLQLSERQVKIWFQNRRMKEKKVK
>gi|55614053|ref|XP_515926.1| [Pan troglodytes] gi|55614053|ref|XP_515926.1| ;E = 2.9e-25 pos:202 to 261 ; PREDICTED homeobox D12 [Pan troglodytes] 71
ARKKRKPYTKQQIAELENEFLVNEFINRQKRKELSNRLNLSDQQVKIWFQNRRMKKKRVV
>gi|545156|gb|AAB29803.1| [Notophthalmus viridescens] gi|545156|gb|AAB29803.1| ;E = 1.7e-25 pos:1 to 60 ; homeobox gene NvHBox 3 product type 1 homeodomain [Notophthalmus viridescens newts tail Peptide Partial 60 aa] 72
TRKKRCPYTKYQIRELEREFFFSVYINKEKRLQLSRMLNLTDRQVKIWFQNRRMKEKKIN
>gi|51513017|gb|AAH80434.1| [Xenopus laevis] gi|51513017|gb|AAH80434.1| ;E = 2.6e-20 pos:229 to 288 ; Hoxd13 protein [Xenopus laevis] 73
GRKKRVPYTKLQLKELENEYAMNKFINKDKRRRISATTNLSERQVTIWFQNRRVKDKKIV
>gi|50370280|gb|AAH75791.1| [Homo sapiens] gi|50370280|gb|AAH75791.1| ;E = 9.7e-22 pos:322 to 381 ; Homeobox A13 [Homo sapiens] 74
GRKKRVPYTKVQLKELEREYATNKFITKDKRRRISATTNLSERQVTIWFQNRRVKEKKVI
>gi|50363247|gb|AAT75330.1| [Polyodon spathula] gi|50363247|gb|AAT75330.1| ;E = 1.2e-22 pos:190 to 247 ; Hoxa 11 [Polyodon spathula] 75
IRKKRCPYTKYQIRELEREFFFSVYINKEKRLQLSRMLNLTDRQVKIWFQNRRMKEKK
>gi|5031759|ref|NP_005514.1| [Homo sapiens] gi|5031759|ref|NP_005514.1| ;E = 1.7e-25 pos:241 to 300 ; homeobox A11 [Homo sapiens] gi|13124744|sp|P31270 2|HXA11_HUMAN RecName Full Homeobox protein Hox A11 AltName Full Hox 1I gi|2745851|gb|AAB94761 1| homeobox A11 [Homo sapiens] gi|3930577|gb|AAC80455 1| homeobox A11 [Homo sapiens] gi|26454733|gb|AAH40948 1| Homeobox A11 [Homo sapiens] gi|51094976|gb|EAL24220 1| homeo box A11 [Homo sapiens] gi|119614294|gb|EAW93888 1| homeobox A11 isoform CRA_b [Homo sapiens] gi|208968491|dbj|BAG74084 1| homeobox A11 [synthetic construct] 76
TRKKRCPYTKYQIRELEREFFFSVYINKEKRLQLSRMLNLTDRQVKIWFQNRRMKEKKIN
>gi|50233777|ref|NP_571618.1| [Danio rerio] gi|50233777|ref|NP_571618.1| ;E = 5.7e-21 pos:236 to 295 ; homeo box C13a [Danio rerio] gi|60392440|sp|Q6JIY5 1|HXCDA_DANRE RecName Full Homeobox protein Hox C13a gi|42491592|gb|AAS16937 1| Hoxc13a [Danio rerio] 77
GRKKRVPYTKIQLKELEKEYAASKFITKDKRRRISATTNLSERQVTIWFQNRRVKEKKFV
>gi|47229429|emb|CAF99417.1| [Tetraodon nigroviridis] gi|47229429|emb|CAF99417.1| ;E = 5.2e-21 pos:235 to 294 ; unnamed protein product [Tetraodon nigroviridis] 78
GRKKRVPYTKVQLKELEREYAANKFITKDKRRRISAQTNLSERQVTIWFQNRRVKEKKVV
>gi|47228658|emb|CAG07390.1| [Tetraodon nigroviridis] gi|47228658|emb|CAG07390.1| ;E = 9.2e-21 pos:155 to 214 ; unnamed protein product [Tetraodon nigroviridis] 79
GRKKRVPYTKIQLKELEKEYAASKFITKDKRRRISAATNLSERQVTIWFQNRRVKEKKFI
>gi|47228657|emb|CAG07389.1| [Tetraodon nigroviridis] gi|47228657|emb|CAG07389.1| ;E = 1.1e-25 pos:173 to 232 ; unnamed protein product [Tetraodon nigroviridis] 80
TRKKRKPYSKLQLAELEGEFIMNEFITRQRRRELSDRLNLSDQQVKIWFQNRRMKKKRLM
>gi|47225515|emb|CAG11998.1| [Tetraodon nigroviridis] gi|47225515|emb|CAG11998.1| ;E = 1.5e-20 pos:6 to 65 ; unnamed protein product [Tetraodon nigroviridis] 81
GRKKRVPYTKVQLKELEREYAANKFITKDKRRRISVQTNLTERQVTIWFQNRRVKEKKIV
>gi|47225514|emb|CAG11997.1| [Tetraodon nigroviridis] gi|47225514|emb|CAG11997.1| ;E = 3.4e-25 pos:212 to 271 ; unnamed protein product [Tetraodon nigroviridis] 82
TRKKRCPYSKYQIRELEREFFFSVYINKEKRLQLSRMLNLTDRQVKIWFQNRRMKEKKLN
>gi|47224729|emb|CAG00323.1| [Tetraodon nigroviridis] gi|47224729|emb|CAG00323.1| ;E = 2.6e-26 pos:601 to 660 ; unnamed protein product [Tetraodon nigroviridis] 83
RRKKRCPYSKQQIRELEREFLFNIYINKDRRMQLSHLLRLTDRQVKIWFQNRRMKEKKLK
>gi|47218110|emb|CAG09982.1| [Tetraodon nigroviridis] gi|47218110|emb|CAG09982.1| ;E = 2.6e-25 pos:11 to 70 ; unnamed protein product [Tetraodon nigroviridis] 84
TRKKRKPYSKPQLAELENEFLMNEFINRQKRKELSDRLDLSDQQVKIWFQNRRMKKKRLM
>gi|47217001|emb|CAG01629.1| [Tetraodon nigroviridis] gi|47217001|emb|CAG01629.1| ;E = 2.4e-22 pos:225 to 284 ; unnamed protein product [Tetraodon nigroviridis] 85
GRKKRIPYTKVQLKELEKEYAANKFITKDKRRKISAATNLSERQITIWFQNRRVKEKKFV
>gi|45383838|ref|NP_989470.1| [Gallus gallus] gi|45383838|ref|NP_989470.1| ;E = 9.7e-22 pos:224 to 283 ; homeobox A13 [Gallus gallus] gi|20138643|sp|Q90X25 1|HXA13_CHICK RecName Full Homeobox protein Hox A13 gi|15418784|gb|AAK38163 1| homeo box A13 [Gallus gallus] 86
GRKKRVPYTKVQLKELEREYATNKFITKDKRRRISATTNLSERQVTIWFQNRRVKEKKVI
>gi|45382913|ref|NP_989951.1| [Gallus gallus] gi|45382913|ref|NP_989951.1| ;E = 7.7e-27 pos:208 to 267 ; homeobox D11 [Gallus gallus] gi|400020|sp|P24342 2|HXD11_CHICK RecName Full Homeobox protein Hox D11 AltName Full Chox 4 6 AltName Full GHOX 4 6 AltName Full Chox 4E gi|211937|gb|AAA48822 1| homeodomain containing protein [Gallus gallus] 87
SRKKRCPYTKYQIRELEREFFFNVYINKEKRLQLSRMLNLTDRQVKIWFQNRRMKEKKLN
>gi|45382911|ref|NP_989950.1| [Gallus gallus] gi|45382911|ref|NP_989950.1| ;E = 1.7e-25 pos:225 to 284 ; homeobox A11 [Gallus gallus] gi|399992|sp|P31258 1|HXA11_CHICK RecName Full Homeobox protein Hox A11 AltName Full Ghox 1I AltName Full Chox 1 9 gi|211939|gb|AAA48823 1| homeodomain containing protein [Gallus gallus] 88
TRKKRCPYTKYQIRELEREFFFSVYINKEKRLQLSRMLNLTDRQVKIWFQNRRMKEKKIN
>gi|45382599|ref|NP_990580.1| [Gallus gallus] gi|45382599|ref|NP_990580.1| ;E = 3.3e-25 pos:198 to 257 ; homeobox D12 [Gallus gallus] gi|400023|sp|P24343 2|HXD12_CHICK RecName Full Homeobox protein Hox D12 AltName Full Chox 4 7 AltName Full Ghox 4 7 AltName Full Chox 4F gi|312775|emb|CAA43974 1| Ghox 4 7 [Gallus gallus] 89
SRKKRKPYTKQQIAELENEFLLNEFINRQKRKELSNRLNLSDQQVKIWFQNRRMKKKRVV
>gi|45382165|ref|NP_990765.1| [Gallus gallus] gi|45382165|ref|NP_990765.1| ;E = 2.3e-20 pos:234 to 293 ; homeobox D13 [Gallus gallus] gi|1170443|sp|P24344 3|HXD13_CHICK RecName Full Homeobox protein Hox D13 AltName Full Chox 4 8 AltName Full Chox 4G gi|289813|gb|AAA48824 1| homeobox protein hoxd13 90
GRKKRVPYTKLQLKELENEYAINKFINKDKRRRISAATNLSERQVTIWFQNRRVKDKKIV
>gi|4322092|gb|AAD15955.1| [Danio rerio] gi|4322092|gb|AAD15955.1| ;E = 1.4e-21 pos:1 to 60 ; homeobox protein [Danio rerio] 91
GRKKRVPYTKIQLKELEKEYAASKFITKDRRRRISATTSLSERQVTIWFQNRRVKEKKFV
>gi|4322090|gb|AAD15954.1| [Danio rerio] gi|4322090|gb|AAD15954.1| ;E = 5.7e-21 pos:1 to 60 ; homeobox protein [Danio rerio] 92
GRKKRVPYTKIQLKELEKEYAASKFITKDKRRRISATTNLSERQVTIWFQNRRVKEKKFV
>gi|4322086|gb|AAD15952.1| [Danio rerio] gi|4322086|gb|AAD15952.1| ;E = 2.9e-25 pos:1 to 58 ; homeobox protein [Danio rerio] 93
KKRCPYTKFQIRELEREFFFNVYINKEKRLQLSRILNLTDRQVKIWFQNRRMKEKKLS
>gi|4322084|gb|AAD15951.1| [Danio rerio] gi|4322084|gb|AAD15951.1| ;E = 1.1e-26 pos:1 to 60 ; homeobox protein [Danio rerio] 94
TRKKRCPYSKFQIRELEREFFFNVYINKEKRLQLSRMLNLTDRQVKIWFQNRRMKEKKLS
>gi|4322051|gb|AAD15935.1| [Danio rerio] gi|4322051|gb|AAD15935.1| ;E = 2.7e-21 pos:1 to 60 ; homeobox protein [Danio rerio] 95
GRKKRVPYTKVQLKELEREYATNKFITKDKRRRISAQTNLSERQVTIWFQNRRVKEKKVV
>gi|400022|sp|P31263.1|HXD11_NOTVI [Notophthalmus viridescens] gi|400022|sp|P31263.1|HXD11_NOTVI ;E = 7.7e-27 pos:205 to 264 ; RecName Full Homeobox protein Hox D11 AltName Full NvHox 2 96
SRKKRCPYTKYQIRELEREFFFNVYINKEKRLQLSRMLNLTDRQVKIWFQNRRMKEKKLN
>gi|37528839|gb|AAQ92345.1| [Pleurodeles waltl] gi|37528839|gb|AAQ92345.1| ;E = 1.7e-19 pos:214 to 273 ; transcription factor HoxD13 [Pleurodeles waltl] 97
GRKKRVPYTKVQLKELEGEYALSKFINKDKRRRISASTSLSERQVTIWFQNRRVKDKKII
>gi|3551785|gb|AAC34744.1| [Ambystoma mexicanum] gi|3551785|gb|AAC34744.1| ;E = 2.3e-25 pos:204 to 263 ; homeobox transcription factor [Ambystoma mexicanum] 98
SRKKRCPYTKYQIRELEREFFFNVYINKEKRLQLSRMLNLSDRQVKIWFQNRRMREKKLN
>gi|34484442|gb|AAQ72843.1| [Sphoeroides nephelus] gi|34484442|gb|AAQ72843.1| ;E = 6.6e-22 pos:253 to 312 ; HoxB13a [Sphoeroides nephelus] 99
GRKKRIPYTKIQLKELEKEYAANKFITKDKRRKISAATNLSERQITIWFQNRRVKEKKFG
>gi|34484434|gb|AAQ72839.1| [Danio rerio] gi|34484434|gb|AAQ72839.1| ;E = 2.7e-21 pos:244 to 303 ; HoxA13a [Danio rerio] 100
GRKKRVPYTKVQLKELEREYATNKFITKDKRRRISAQTNLSERQVTIWFQNRRVKEKKVV
>gi|34304667|gb|AAQ63439.1| [Oikopleura dioica] gi|34304667|gb|AAQ63439.1| ;E = 6.8e-22 pos:1 to 60 ; Hox13 [Oikopleura dioica] 101
IRKKRQPYSKQQTRQLEQEYAQNKFITRQKREQISRDLSLTDRQVKIWFQNRRVKEKKER
>gi|34304665|gb|AAQ63438.1| [Oikopleura dioica] gi|34304665|gb|AAQ63438.1| ;E = 4.6e-22 pos:1 to 60 ; Hox12 [Oikopleura dioica] 102
GRKKRRPYTKLQIQELETEFRRTEFVTREQRQEISRRLNLTDRQVKIWFQNRRMKEKRLR
>gi|34304663|gb|AAQ63437.1| [Oikopleura dioica] gi|34304663|gb|AAQ63437.1| ;E = 3.5e-25 pos:1 to 60 ; Hox11 [Oikopleura dioica] 103
ARKKRRPYTKQQIAELEKEYMSSTYIAREKRQELGDRLNLSDRQVKVWFQNRRMKEKKLQ
>gi|33859568|ref|NP_034593.1| [Mus musculus] gi|33859568|ref|NP_034593.1| ;E = 2.9e-26 pos:212 to 271 ; homeobox C12 [Mus musculus] gi|81866873|sp|Q8K5B8 1|HXC12_MOUSE RecName Full Homeobox protein Hox C12 AltName Full Hox 3 8 gi|20805350|gb|AAM28679 1| HOXC12 [Mus musculus] gi|111308902|gb|AAI20846 1| Homeo box C12 [Mus musculus] gi|111308906|gb|AAI20848 1| Homeo box C12 [Mus musculus] gi|148672005|gb|EDL03952 1| homeobox C12 [Mus musculus] 104
SRKKRKPYSKLQLAELEGEFLVNEFITRQRRRELSDRLNLSDQQVKIWFQNRRMKKKRLL
>gi|33859562|ref|NP_034594.1| [Mus musculus] gi|33859562|ref|NP_034594.1| ;E = 2.8e-21 pos:258 to 317 ; homeobox C13 [Mus musculus] gi|20141569|sp|P50207 2|HXC13_MOUSE RecName Full Homeobox protein Hox C13 gi|15824281|gb|AAL09298 1|AF193796_1 homeodomain protein [Mus musculus] gi|33772634|gb|AAQ54690 1| hox transcription factor [Mus musculus] gi|148672006|gb|EDL03953 1| homeobox C13 [Mus musculus] gi|182888409|gb|AAI60208 1| Homeo box C13 [synthetic construct] 105
GRKKRVPYTKVQLKELEKEYAASKFITKEKRRRISATTNLSERQVTIWFQNRRVKEKKVV
>gi|32880101|gb|AAP88881.1| [synthetic construct] gi|32880101|gb|AAP88881.1| ;E = 4.2e-21 pos:216 to 275 ; homeo box B13 [synthetic construct] gi|60653709|gb|AAX29548 1| homeobox B13 [synthetic construct] 106
GRKKRIPYSKGQLRELEREYAANKFITKDKRRKISAATSLSERQITIWFQNRRVKEKKVL
>gi|30585333|gb|AAP36939.1| [synthetic construct] gi|30585333|gb|AAP36939.1| ;E = 2.8e-21 pos:260 to 319 ; Homo sapiens homeo box C13 [synthetic construct] gi|60652685|gb|AAX29037 1| homeobox C13 [synthetic construct] gi|60652687|gb|AAX29038 1| homeobox C13 [synthetic construct] 107
GRKKRVPYTKVQLKELEKEYAASKFITKEKRRRISATTNLSERQVTIWFQNRRVKEKKVV
>gi|30349430|gb|AAP22026.1| [Ovis aries] gi|30349430|gb|AAP22026.1| ;E = 2.8e-21 pos:15 to 74 ; Hoxc13 [Ovis aries] 108
GRKKRVPYTKVQLKELEKEYAASKFITKEKRRRISATTNLSERQVTIWFQNRRVKEKKVV
>gi|28950406|emb|CAD27941.1| [Homo sapiens] gi|28950406|emb|CAD27941.1| ;E = 2.8e-21 pos:260 to 319 ; hypothetical protein [Homo sapiens] 109
GRKKRVPYTKVQLKELEKEYAASKFITKEKRRRISATTNLSERQVTIWFQNRRVKEKKVV
>gi|28629685|gb|AAO43048.1| [Latimeria menadoensis] gi|28629685|gb|AAO43048.1| ;E = 8.6e-27 pos:4 to 63 ; HoxD11 [Latimeria menadoensis] 110
SRKKRCPYTKFQIRELEREFFFNVYINKEKRLQLSRMLNLTDRQVKIWFQNRRMKEKKLN
>gi|28629683|gb|AAO43047.1| [Latimeria menadoensis] gi|28629683|gb|AAO43047.1| ;E = 2.2e-23 pos:131 to 190 ; HoxD12 [Latimeria menadoensis] 111
SRKKRKPYTKQQIAHLENEFLINEFINRQKRKELSDRLNLSDQQVKIWFQNRRMKKKRLI
>gi|28629669|gb|AAO43040.1| [Latimeria menadoensis] gi|28629669|gb|AAO43040.1| ;E = 2.2e-20 pos:14 to 73 ; HoxC13 [Latimeria menadoensis] 112
GRKKRVPYTKIQLKELEKEYAASKFITKEKRRRISATTNLSERQVTIWFQNRRVKEKKIL
>gi|28629655|gb|AAO43033.1| [Latimeria menadoensis] gi|28629655|gb|AAO43033.1| ;E = 9.4e-22 pos:14 to 73 ; HoxB13 [Latimeria menadoensis] 113
GRKKRIPYTKVQLKELEKEYATNKFITKDKRRKISAATNLSERQITIWFQNRRVKEEKVV
>gi|28629637|gb|AAO43024.1| [Latimeria menadoensis] gi|28629637|gb|AAO43024.1| ;E = 9.7e-22 pos:14 to 73 ; HoxA13 [Latimeria menadoensis] 114
GRKKRVPYTKVQLKELEREYATNKFITKDKRRRISATTNLSERQVTIWFQNRRVKEKKVI
>gi|28629635|gb|AAO43023.1| [Latimeria menadoensis] gi|28629635|gb|AAO43023.1| ;E = 1.9e-25 pos:4 to 63 ; HoxA11 [Latimeria menadoensis] 115
TRKKRCPYTKYQIRELEREFFFSVYINKEKRLQLSRMLNLTDRQVKIWFQNRRMKEKKLN
>gi|28372236|gb|AAO38042.1| [Latimeria menadoensis] gi|28372236|gb|AAO38042.1| ;E = 7.3e-26 pos:10 to 69 ; HoxC12 [Latimeria menadoensis] 116
SRKKRKPYSKLQLAELEGEFMVNEFITRQRRRELSDRLNLSDQQVKIWFQNRRMKKKRLL
>gi|27804315|ref|NP_776272.1| [Homo sapiens] gi|27804315|ref|NP_776272.1| ;E = 2.9e-26 pos:214 to 273 ; homeobox C12 [Homo sapiens] gi|20141538|sp|P31275 2|HXC12_HUMAN RecName Full Homeobox protein Hox C12 AltName Full Hox 3F gi|13249232|gb|AAK16717 1| HOXC12 [Homo sapiens] gi|119617141|gb|EAW96735 1| homeobox C12 [Homo sapiens] gi|182887767|gb|AAI60004 1| Homeobox C12 [synthetic construct] gi|208968507|dbj|BAG74092 1| homeobox C12 [synthetic construct] 117
SRKKRKPYSKLQLAELEGEFLVNEFITRQRRRELSDRLNLSDQQVKIWFQNRRMKKKRLL
>gi|27525479|emb|CAD59672.1| [Ciona intestinalis] gi|27525479|emb|CAD59672.1| ;E = 8.1e-23 pos:10 to 69 ; putative homeobox protein Hox12 13 [Ciona intestinalis] 118
SRKKRQPYSKTHISSLEREYKANNFITRQKRENIARDLKLSDRQVKIWFQNRRVKHKKIK
>gi|24637241|gb|AAN63624.1|AF438315_1 [Pleurodeles waltl] gi|24637241|gb|AAN63624.1|AF438315_1 ;E = 1.4e-21 pos:187 to 246 ; transcription factor HoxC13 [Pleurodeles waltl] 119
GRKKRVPYTKAQLKELEKEYAASKFITKEKRRRISAATGLSERQVTIWFQNRRVKEKKVV
>gi|24637176|gb|AAN63593.1|AF434200_1 [Pleurodeles waltl] gi|24637176|gb|AAN63593.1|AF434200_1 ;E = 2.9e-26 pos:171 to 230 ; transcription factor HoxC12 [Pleurodeles waltl] 120
SRKKRKPYSKLQLAELEGEFLVNEFITRQRRRELSDRLNLSDQQVKIWFQNRRMKKKRLL
>gi|24497554|ref|NP_000513.2| [Homo sapiens] gi|24497554|ref|NP_000513.2| ;E = 9.7e-22 pos:322 to 381 ; homeobox A13 [Homo sapiens] gi|116242513|sp|P31271 3|HXA13_HUMAN RecName Full Homeobox protein Hox A13 AltName Full Hox 1J gi|51094974|gb|EAL24218 1| homeo box A13 [Homo sapiens] gi|119614296|gb|EAW93890 1| homeobox A13 [Homo sapiens] 121
GRKKRVPYTKVQLKELEREYATNKFITKDKRRRISATTNLSERQVTIWFQNRRVKEKKVI
>gi|24497536|ref|NP_059106.2| [Homo sapiens] gi|24497536|ref|NP_059106.2| ;E = 2.8e-21 pos:260 to 319 ; homeobox C13 [Homo sapiens] gi|114644456|ref|XP_522408 2| PREDICTED homeobox C13 [Pan troglodytes] gi|20141539|sp|P31276 3|HXC13_HUMAN RecName Full Homeobox protein Hox C13 AltName Full Hox 3G gi|8132983|gb|AAF73439 1|AF263466_1 HOXC13 [Homo sapiens] gi|32880159|gb|AAP88910 1| homeo box C13 [Homo sapiens] gi|60551068|gb|AAH90850 1| Homeobox C13 [Homo sapiens] gi|60655779|gb|AAX32453 1| homeobox C13 [synthetic construct] gi|119617140|gb|EAW96734 1| homeobox C13 [Homo sapiens] 122
GRKKRVPYTKVQLKELEKEYAASKFITKEKRRRISATTNLSERQVTIWFQNRRVKEKKVV
>gi|23510368|ref|NP_067015.2| [Homo sapiens] gi|23510368|ref|NP_067015.2| ;E = 7.7e-27 pos:266 to 325 ; homeobox D11 [Homo sapiens] gi|223590220|sp|P31277 3|HXD11_HUMAN RecName Full Homeobox protein Hox D11 AltName Full Hox 4F gi|182887873|gb|AAI60135 1| Homeobox D11 [synthetic construct] 123
SRKKRCPYTKYQIRELEREFFFNVYINKEKRLQLSRMLNLTDRQVKIWFQNRRMKEKKLN
>gi|229577319|ref|NP_571242.1| [Danio rerio] gi|229577319|ref|NP_571242.1| ;E = 6.6e-27 pos:204 to 263 ; homeo box D11a [Danio rerio] gi|115502401|sp|Q90470 2|HXDBA_DANRE RecName Full Homeobox protein Hox D11a Short Hox D11 AltName Full Hox C11 gi|169154437|emb|CAQ15520 1| homeo box D11a [Danio rerio] 124
SRKKRCPYSKYQIRELEREFFFNVYINKEKRLQLSRMLSLTDRQVKIWFQNRRMKEKKLN
>gi|227719|prf||1709358E [Gallus gallus] gi|227719|prf||1709358E ;E = 2.3e-20 pos:1 to 60 ; homeobox Hox4 8 gene 125
GRKKRVPYTKLQLKELENEYAINKFINKDKRRRISAATNLSERQVTIWFQNRRVKDKKIV
>gi|227718|prf||1709358D [Gallus gallus] gi|227718|prf||1709358D ;E = 4.1e-25 pos:1 to 60 ; homeobox Hox4 7 gene 126
RRKKRKPYTKQQIAELENEFLVNEFINRQKRKELSNRLNLSDQQVKIWFQNRRMKKKRVV
>gi|227717|prf||1709358C [Gallus gallus] gi|227717|prf||1709358C ;E = 7.7e-27 pos:1 to 60 ; homeobox Hox4 6 gene 127
SRKKRCPYTKYQIRELEREFFFNVYINKEKRLQLSRMLNLTDRQVKIWFQNRRMKEKKLN
>gi|226822853|gb|ACO83088.1| [Dasypus novemcinctus] gi|226822853|gb|ACO83088.1| ;E = 1.7e-25 pos:243 to 302 ; homeobox A11 (predicted) [Dasypus novemcinctus] 128
TRKKRCPYTKYQIRELEREFFFSVYINKEKRLQLSRMLNLTDRQVKIWFQNRRMKEKKIN
>gi|224157013|ref|XP_002189599.1| [Taeniopygia guttata] gi|224157013|ref|XP_002189599.1| ;E = 6e-22 pos:18 to 77 ; PREDICTED similar to hoxC13a partial [Taeniopygia guttata] 129
GRKKRVPYTKPQLKELEREFAASRFITKEKRRRISAATSLSERQVTIWFQNRRVKEKKGV
>gi|224055141|ref|XP_002196614.1| [Taeniopygia guttata] gi|224055141|ref|XP_002196614.1| ;E = 2.3e-20 pos:89 to 148 ; PREDICTED homeobox D13 [Taeniopygia guttata] 130
GRKKRVPYTKLQLKELENEYAINKFINKDKRRRISAATNLSERQVTIWFQNRRVKDKKIV
>gi|224045310|ref|XP_002195397.1| [Taeniopygia guttata] gi|224045310|ref|XP_002195397.1| ;E = 9.7e-22 pos:239 to 298 ; PREDICTED homeobox A13 [Taeniopygia guttata] 131
GRKKRVPYTKVQLKELEREYATNKFITKDKRRRISATTNLSERQVTIWFQNRRVKEKKVI
>gi|224016337|gb|ACN32444.1| [Oryctolagus cuniculus] gi|224016337|gb|ACN32444.1| ;E = 2.3e-20 pos:259 to 318 ; homeobox D13 [Oryctolagus cuniculus] 132
GRKKRVPYTKLQLKELENEYAINKFINKDKRRRISAATNLSERQVTIWFQNRRVKDKKIV
>gi|224016335|gb|ACN32443.1| [Petaurista alborufus] gi|224016335|gb|ACN32443.1| ;E = 2.3e-20 pos:259 to 318 ; homeobox D13 [Petaurista alborufus] 133
GRKKRVPYTKLQLKELENEYAINKFINKDKRRRISAATNLSERQVTIWFQNRRVKDKKIV
>gi|224016333|gb|ACN32442.1| [Erinaceus europaeus] gi|224016333|gb|ACN32442.1| ;E = 2.3e-20 pos:259 to 318 ; homeobox D13 [Erinaceus europaeus] 134
GRKKRVPYTKLQLKELENEYAINKFINKDKRRRISAATNLSERQVTIWFQNRRVKDKKIV
>gi|224016331|gb|ACN32441.1| [Taphozous melanopogon] gi|224016331|gb|ACN32441.1| ;E = 2.3e-20 pos:260 to 319 ; homeobox D13 [Taphozous melanopogon] 135
GRKKRVPYTKLQLKELENEYAINKFINKDKRRRISAATNLSERQVTIWFQNRRVKDKKIV
>gi|224016329|gb|ACN32440.1| [Megaderma lyra] gi|224016329|gb|ACN32440.1| ;E = 2.3e-20 pos:257 to 316 ; homeobox D13 [Megaderma lyra] 136
GRKKRVPYTKLQLKELENEYAINKFINKDKRRRISAATNLSERQVTIWFQNRRVKDKKIV
>gi|224016327|gb|ACN32439.1| [Hipposideros armiger] gi|224016327|gb|ACN32439.1| ;E = 2.3e-20 pos:258 to 317 ; homeobox D13 [Hipposideros armiger] 137
GRKKRVPYTKLQLKELENEYAINKFINKDKRRRISAATNLSERQVTIWFQNRRVKDKKIV
>gi|224016325|gb|ACN32438.1| [Rousettus leschenaultii] gi|224016325|gb|ACN32438.1| ;E = 2.3e-20 pos:260 to 319 ; homeobox D13 [Rousettus leschenaultii] 138
GRKKRVPYTKLQLKELENEYAINKFINKDKRRRISAATNLSERQVTIWFQNRRVKDKKIV
>gi|224016323|gb|ACN32437.1| [Felis catus] gi|224016323|gb|ACN32437.1| ;E = 2.3e-20 pos:258 to 317 ; homeobox D13 [Felis catus] 139
GRKKRVPYTKLQLKELENEYAINKFINKDKRRRISAATNLSERQVTIWFQNRRVKDKKIV
>gi|224016321|gb|ACN32436.1| [Arctonyx collaris] gi|224016321|gb|ACN32436.1| ;E = 2.3e-20 pos:257 to 316 ; homeobox D13 [Arctonyx collaris] 140
GRKKRVPYTKLQLKELENEYAINKFINKDKRRRISAATNLSERQVTIWFQNRRVKDKKIV
>gi|224016319|gb|ACN32435.1| [Equus asinus] gi|224016319|gb|ACN32435.1| ;E = 2.3e-20 pos:258 to 317 ; homeobox D13 [Equus asinus] 141
GRKKRVPYTKLQLKELENEYAINKFINKDKRRRISAATNLSERQVTIWFQNRRVKDKKIV
>gi|224016317|gb|ACN32434.1| [Sus scrofa] gi|224016317|gb|ACN32434.1| ;E = 2.3e-20 pos:258 to 317 ; homeobox D13 [Sus scrofa] 142
GRKKRVPYTKLQLKELENEYAINKFINKDKRRRISAATNLSERQVTIWFQNRRVKDKKIV
>gi|224016315|gb|ACN32433.1| [Capra hircus] gi|224016315|gb|ACN32433.1| ;E = 1.8e-20 pos:257 to 316 ; homeobox D13 [Capra hircus] 143
GRKKRVPYTKLQLKELENEYAVNKFINKDKRRRISAATNLSERQVTIWFQNRRVKDKKIV
>gi|224016313|gb|ACN32432.1| [Phocoena phocoena] gi|224016313|gb|ACN32432.1| ;E = 2.3e-20 pos:267 to 326 ; homeobox D13 [Phocoena phocoena] 144
GRKKRVPYTKLQLKELENEYAINKFINKDKRRRISAATNLSERQVTIWFQNRRVKDKKIV
>gi|224016311|gb|ACN32431.1| [Lagenorhynchus albirostris] gi|224016311|gb|ACN32431.1| ;E = 2.3e-20 pos:267 to 326 ; homeobox D13 [Lagenorhynchus albirostris] 145
GRKKRVPYTKLQLKELENEYAINKFINKDKRRRISAATNLSERQVTIWFQNRRVKDKKIV
>gi|224016309|gb|ACN32430.1| [Stenella coeruleoalba] gi|224016309|gb|ACN32430.1| ;E = 2.3e-20 pos:267 to 326 ; homeobox D13 [Stenella coeruleoalba] 146
GRKKRVPYTKLQLKELENEYAINKFINKDKRRRISAATNLSERQVTIWFQNRRVKDKKIV
>gi|224016307|gb|ACN32429.1| [Mesoplodon densirostris] gi|224016307|gb|ACN32429.1| ;E = 2.3e-20 pos:265 to 324 ; homeobox D13 [Mesoplodon densirostris] 147
GRKKRVPYTKLQLKELENEYAINKFINKDKRRRISAATNLSERQVTIWFQNRRVKDKKIV
>gi|224016305|gb|ACN32428.1| [Ziphius cavirostris] gi|224016305|gb|ACN32428.1| ;E = 2.3e-20 pos:267 to 326 ; homeobox D13 [Ziphius cavirostris] 148
GRKKRVPYTKLQLKELENEYAINKFINKDKRRRISAATNLSERQVTIWFQNRRVKDKKIV
>gi|224016303|gb|ACN32427.1| [Kogia breviceps] gi|224016303|gb|ACN32427.1| ;E = 2.3e-20 pos:269 to 328 ; homeobox D13 [Kogia breviceps] 149
GRKKRVPYTKLQLKELENEYAINKFINKDKRRRISAATNLSERQVTIWFQNRRVKDKKIV
>gi|224016301|gb|ACN32426.1| [Physeter catodon] gi|224016301|gb|ACN32426.1| ;E = 2.3e-20 pos:259 to 318 ; homeobox D13 [Physeter catodon] 150
GRKKRVPYTKLQLKELENEYAINKFINKDKRRRISAATNLSERQVTIWFQNRRVKDKKIV
>gi|224016299|gb|ACN32425.1| [Balaenoptera acutorostrata] gi|224016299|gb|ACN32425.1| ;E = 2.3e-20 pos:269 to 328 ; homeobox D13 [Balaenoptera acutorostrata] 151
GRKKRVPYTKLQLKELENEYAINKFINKDKRRRISAATNLSERQVTIWFQNRRVKDKKIV
>gi|224016297|gb|ACN32424.1| [Balaenoptera physalus] gi|224016297|gb|ACN32424.1| ;E = 2.3e-20 pos:259 to 318 ; homeobox D13 [Balaenoptera physalus] 152
GRKKRVPYTKLQLKELENEYAINKFINKDKRRRISAATNLSERQVTIWFQNRRVKDKKIV
>gi|224016295|gb|ACN32423.1| [Megaptera novaeangliae] gi|224016295|gb|ACN32423.1| ;E = 4.6e-20 pos:267 to 326 ; homeobox D13 [Megaptera novaeangliae] 153
GRKKRVPYTKLQLKELENEYAINKFINKDKRRRISAATNLSERQVTIWFQNRRVKDKKII
>gi|22297529|gb|AAM18672.2|AF479755_2 [Heterodontus francisci] gi|22297529|gb|AAM18672.2|AF479755_2 ;E = 1.9e-25 pos:208 to 267 ; homeobox A11 [Heterodontus francisci] 154
TRKKRCPYTKYQIRELEREFFFSVYINKEKRLQLSRMLNLTDRQVKIWFQNRRMKEKKLN
>gi|222809|dbj|BAA01135.1| [Gallus gallus] gi|222809|dbj|BAA01135.1| ;E = 2.3e-20 pos:27 to 86 ; homeodomain protein [Gallus gallus] 155
GRKKRVPYTKLQLKELENEYAINKFINKDKRRRISAATNLSERQVTIWFQNRRVKDKKIV
>gi|222807|dbj|BAA01134.1| [Gallus gallus] gi|222807|dbj|BAA01134.1| ;E = 3.3e-25 pos:11 to 70 ; homeodomain protein [Gallus gallus] 156
SRKKRKPYTKQQIAELENEFLLNEFINRQKRKELSNRLNLSDQQVKIWFQNRRMKKKRVV
>gi|222805|dbj|BAA01133.1| [Gallus gallus] gi|222805|dbj|BAA01133.1| ;E = 7.7e-27 pos:27 to 86 ; homeodomain protein [Gallus gallus] 157
SRKKRCPYTKYQIRELEREFFFNVYINKEKRLQLSRMLNLTDRQVKIWFQNRRMKEKKLN
>gi|2218162|gb|AAC51635.1| [Homo sapiens] gi|2218162|gb|AAC51635.1| ;E = 2.3e-20 pos:268 to 327 ; HOXD13 [Homo sapiens] gi|7707677|dbj|BAA95352 1| homeobox transcription factor [Homo sapiens] gi|208966504|dbj|BAG73266 1| homeobox D13 [synthetic construct] 158
GRKKRVPYTKLQLKELENEYAINKFINKDKRRRISAATNLSERQVTIWFQNRRVKDKKIV
>gi|220898214|gb|ACL81467.1| [Latimeria menadoensis] gi|220898214|gb|ACL81467.1| ;E = 2.2e-23 pos:198 to 257 ; HoxD12 [Latimeria menadoensis] 159
SRKKRKPYTKQQIAHLENEFLINEFINRQKRKELSDRLNLSDQQVKIWFQNRRMKKKRLI
>gi|220898213|gb|ACL81466.1| [Latimeria menadoensis] gi|220898213|gb|ACL81466.1| ;E = 1.5e-26 pos:204 to 263 ; HoxD11 [Latimeria menadoensis] 160
SRKKRCPYSKFQIRELEREFFFNVYINKEKRLQLSRMLNLTDRQVKIWFQNRRMKEKKLN
>gi|220898203|gb|ACL81457.1| [Latimeria menadoensis] gi|220898203|gb|ACL81457.1| ;E = 2.2e-20 pos:236 to 295 ; HoxC13 [Latimeria menadoensis] 161
GRKKRVPYTKIQLKELEKEYAASKFITKEKRRRISATTNLSERQVTIWFQNRRVKEKKIL
>gi|220898202|gb|ACL81456.1| [Latimeria menadoensis] gi|220898202|gb|ACL81456.1| ;E = 7.3e-26 pos:199 to 258 ; HoxC12 [Latimeria menadoensis] 162
SRKKRKPYSKLQLAELEGEFMVNEFITRQRRRELSDRLNLSDQQVKIWFQNRRMKKKRLL
>gi|220898201|gb|ACL81455.1| [Latimeria menadoensis] gi|220898201|gb|ACL81455.1| ;E = 1.1e-26 pos:229 to 288 ; HoxC11 [Latimeria menadoensis] 163
TRKKRCPYSKFQIRELEREFFFNVYINKEKRLQLSRMLNLTDRQVKIWFQNRRMKEKKLS
>gi|220898189|gb|ACL81444.1| [Latimeria menadoensis] gi|220898189|gb|ACL81444.1| ;E = 4e-23 pos:239 to 298 ; HoxB13 [Latimeria menadoensis] 164
GRKKRIPYTKVQLKELEKEYATNKFITKDKRRKISAATNLSERQITIWFQNRRVKEKKVV
>gi|220898176|gb|ACL81432.1| [Latimeria menadoensis] gi|220898176|gb|ACL81432.1| ;E = 9.7e-22 pos:229 to 288 ; HoxA13 [Latimeria menadoensis] 165
GRKKRVPYTKVQLKELEREYATNKFITKDKRRRISATTNLSERQVTIWFQNRRVKEKKVI
>gi|220898175|gb|ACL81431.1| [Latimeria menadoensis] gi|220898175|gb|ACL81431.1| ;E = 1.9e-25 pos:211 to 270 ; HoxA11 [Latimeria menadoensis] 166
TRKKRCPYTKYQIRELEREFFFSVYINKEKRLQLSRMLNLTDRQVKIWFQNRRMKEKKLN
>gi|219879180|gb|ACL50969.1| [Cyprinus carpio] gi|219879180|gb|ACL50969.1| ;E = 3.4e-20 pos:206 to 259 ; homeobox protein [Cyprinus carpio] 167
TRKKRKPYSKLQLAELEGEFMLNEFITRQRRRELSDRLNLSDQQVKIWFQNRRM
>gi|219879178|gb|ACL50968.1| [Carassius auratus auratus] gi|219879178|gb|ACL50968.1| ;E = 2.8e-20 pos:206 to 259 ; homeobox protein [Carassius auratus auratus] 168
TRKKRKPYSKLQLAELEGEFMMNEFITRQRRRELSDRLNLSDQQVKIWFQNRRM
>gi|219879176|gb|ACL50967.1| [Carassius auratus auratus] gi|219879176|gb|ACL50967.1| ;E = 3.4e-20 pos:206 to 259 ; homeobox protein [Carassius auratus auratus] 169
TRKKRKPYSKLQLAELEGEFMLNEFITRQRRRELSDRLNLSDQQVKIWFQNRRM
>gi|219879174|gb|ACL50966.1| [Carassius auratus gibelio] gi|219879174|gb|ACL50966.1| ;E = 2.8e-20 pos:206 to 259 ; homeobox protein [Carassius auratus gibelio] 170
TRKKRKPYSKLQLAELEGEFMMNEFITRQRRRELSDRLNLSDQQVKIWFQNRRM
>gi|219879172|gb|ACL50965.1| [Carassius auratus gibelio] gi|219879172|gb|ACL50965.1| ;E = 3.4e-20 pos:206 to 259 ; homeobox protein [Carassius auratus gibelio] 171
TRKKRKPYSKLQLAELEGEFMLNEFITRQRRRELSDRLNLSDQQVKIWFQNRRM
>gi|219879170|gb|ACL50964.1| [Carassius auratus gibelio] gi|219879170|gb|ACL50964.1| ;E = 3.4e-20 pos:206 to 259 ; homeobox protein [Carassius auratus gibelio] gi|219879182|gb|ACL50970 1| homeobox protein [Cyprinus carpio] 172
TRKKRKPYSKLQLAELEGEFMLNEFITRQRRRELSDRLNLSDQQVKIWFQNRRM
>gi|219469626|ref|XP_002232360.1| [Branchiostoma floridae] gi|219469626|ref|XP_002232360.1| ;E = 4e-25 pos:12 to 71 ; hypothetical protein BRAFLDRAFT_229224 [Branchiostoma floridae] gi|219469637|ref|XP_002232365 1| hypothetical protein BRAFLDRAFT_229244 [Branchiostoma floridae] gi|229298088|gb|EEN68718 1| hypothetical protein BRAFLDRAFT_229224 [Branchiostoma floridae] 173
GRKKRCPYTKYQLSVLEQEYIQNRYVSRETRLELSQRLNLTDRQVKIWFQNRRMKQKRLE
>gi|219469624|ref|XP_002232359.1| [Branchiostoma floridae] gi|219469624|ref|XP_002232359.1| ;E = 5.8e-24 pos:1 to 59 ; hypothetical protein BRAFLDRAFT_229254 [Branchiostoma floridae] gi|219469635|ref|XP_002232364 1| hypothetical protein BRAFLDRAFT_229233 [Branchiostoma floridae] gi|229298087|gb|EEN68717 1| hypothetical protein BRAFLDRAFT_229254 [Branchiostoma floridae] 174
RPKRRPYSKYQLNELENEYVQNQYISRDKRLQLSQKLNLTERQVKIWFQNRRIKQKKLD
>gi|217418313|gb|ACK44315.1| [Oryctolagus cuniculus] gi|217418313|gb|ACK44315.1| ;E = 1.7e-25 pos:240 to 299 ; homeobox A11 (predicted) [Oryctolagus cuniculus] 175
TRKKRCPYTKYQIRELEREFFFSVYINKEKRLQLSRMLNLTDRQVKIWFQNRRMKEKKIN
>gi|217035841|gb|ACJ74393.1| [Branchiostoma lanceolatum] gi|217035841|gb|ACJ74393.1| ;E = 6e-25 pos:150 to 209 ; Hox14 [Branchiostoma lanceolatum] 176
VRPKRRPYSKYQLNELENEYVQNQYISRDKRLQLSQKLNLTERQVKIWFQNRRIKQKKLD
>gi|217035837|gb|ACJ74390.1| [Branchiostoma lanceolatum] gi|217035837|gb|ACJ74390.1| ;E = 7.1e-25 pos:205 to 264 ; Hox13 [Branchiostoma lanceolatum] 177
GRKKRCPYSKYQLSVLEQEYIQNRYVSRETRLELSQRLNLTDRQVKIWFQNRRMKQKRLE
>gi|213515378|ref|NP_001135137.1| [Salmo salar] gi|213515378|ref|NP_001135137.1| ;E = 8.2e-27 pos:234 to 293 ; homeobox protein HoxC11ab [Salmo salar] gi|157815952|gb|ABV81995 1| homeobox protein HoxC11ab [Salmo salar] gi|158702332|gb|ABW77522 1| homeobox protein HoxC11ab [Salmo salar] 178
SRKKRCPYSKFQIRELEREFFFNVYINKEKRLQLSRMLNLTDRQVKIWFQNRRMKEKKLS
>gi|213515130|ref|NP_001133037.1| [Salmo salar] gi|213515130|ref|NP_001133037.1| ;E = 1.9e-25 pos:219 to 278 ; homeobox protein HoxA11ab [Salmo salar] gi|157816055|gb|ABV82046 1| homeobox protein HoxA11ab [Salmo salar] 179
TRKKRCPYTKYQIRELEREFFFSVYINKEKRLQLSRMLNLTDRQVKIWFQNRRMKEKKLN
>gi|213514952|ref|NP_001133036.1| [Salmo salar] gi|213514952|ref|NP_001133036.1| ;E = 5.2e-21 pos:239 to 298 ; homeobox protein HoxA13ab [Salmo salar] gi|157816053|gb|ABV82045 1| homeobox protein HoxA13ab [Salmo salar] gi|158702232|gb|ABW77447 1| homeobox protein HoxA13ab [Salmo salar] 180
GRKKRVPYTKVQLKELEREYAANKFITKDKRRRISAQTNLSERQVTIWFQNRRVKEKKVV
>gi|213514950|ref|NP_001133010.1| [Salmo salar] gi|213514950|ref|NP_001133010.1| ;E = 1.1e-25 pos:209 to 268 ; homeobox protein HoxC12ba [Salmo salar] gi|157815970|gb|ABV82004 1| homeobox protein HoxC12ba [Salmo salar] gi|158702343|gb|ABW77532 1| homeobox protein HoxC12ba [Salmo salar] 181
TRKKRKPYSKLQLAELEGEFMLNEFITRQRRRELSDRLNLSDQQVKIWFQNRRMKKKRLM
>gi|213514098|ref|NP_001135379.1| [Salmo salar] gi|213514098|ref|NP_001135379.1| ;E = 1.1e-25 pos:216 to 275 ; homeobox protein HoxC12aa [Salmo salar] gi|157815932|gb|ABV81985 1| homeobox protein HoxC12aa [Salmo salar] gi|158702323|gb|ABW77514 1| homeobox protein HoxC12aa [Salmo salar] 182
TRKKRKPYSKLQLAELEGEFMLNEFITRQRRRELSDRLNLSDQQVKIWFQNRRMKKKRLM
>gi|213514000|ref|NP_001133032.1| [Salmo salar] gi|213514000|ref|NP_001133032.1| ;E = 1e-25 pos:219 to 278 ; homeobox protein HoxA11aa [Salmo salar] gi|157816035|gb|ABV82036 1| homeobox protein HoxA11aa [Salmo salar] 183
TRKKRCPYTKYQIRELEREFFFSVYINKEKRLQLSRMLNLTDRQVKIWFQNRRMKEKKLS
>gi|213513764|ref|NP_001133003.1| [Salmo salar] gi|213513764|ref|NP_001133003.1| ;E = 1.3e-20 pos:236 to 295 ; homeobox protein HoxC13ab [Salmo salar] gi|157815948|gb|ABV81993 1| homeobox protein HoxC13ab [Salmo salar] gi|158702330|gb|ABW77520 1| homeobox protein HoxC13ab [Salmo salar] 184
GRKKRVPYTKLQLKELEKEYAGSKFITKDKRRRISAGTNLSERQVTIWFQNRRVKEKKFV
>gi|213513518|ref|NP_001133029.1| [Salmo salar] gi|213513518|ref|NP_001133029.1| ;E = 3.6e-26 pos:190 to 249 ; homeobox protein HoxD11ab [Salmo salar] gi|157816023|gb|ABV82030 1| homeobox protein HoxD11ab [Salmo salar] gi|158702375|gb|ABW77561 1| homeobox protein HoxD11ab [Salmo salar] 185
SRKKRCPYSKFQIRELEREFFFNVYINKEKRLQMTRKLNLTDRQVKIWFQNRRMKEKKLN
>gi|213513378|ref|NP_001135091.1| [Salmo salar] gi|213513378|ref|NP_001135091.1| ;E = 5.8e-25 pos:216 to 275 ; homeobox protein HoxC12ab [Salmo salar] gi|158702331|gb|ABW77521 1| homeobox protein HoxC12ab [Salmo salar] 186
TRKKRKPYSKLQLSDLEGEFMLNEFITRQRRRELSNRLNLSDQQVKIWFQNRRMKKKRLM
>gi|213513354|ref|NP_001133028.1| [Salmo salar] gi|213513354|ref|NP_001133028.1| ;E = 1e-25 pos:193 to 252 ; homeobox protein HoxD12ab [Salmo salar] gi|157816021|gb|ABV82029 1| homeobox protein HoxD12ab [Salmo salar] gi|158702374|gb|ABW77560 1| homeobox protein HoxD12ab [Salmo salar] 187
LRKKRKPYTKPQLAELENEFMVNEFITRQKRKELSDRLELSDQQVKIWFQNRRMKKKRLV
>gi|213512753|ref|NP_001133050.1| [Salmo salar] gi|213512753|ref|NP_001133050.1| ;E = 1.4e-21 pos:237 to 296 ; homeobox protein HoxB13ab [Salmo salar] gi|157816099|gb|ABV82068 1| homeobox protein HoxB13ab [Salmo salar] gi|158702274|gb|ABW77472 1| homeobox protein HoxB13ab [Salmo salar] 188
GRKKRIPYTKVQLKELEKEYAANKFITKDKRRKISTGTNLSERQITIWFQNRRVKEKKFV
>gi|213512733|ref|NP_001132997.1| [Salmo salar] gi|213512733|ref|NP_001132997.1| ;E = 1e-26 pos:235 to 294 ; homeobox protein HoxC11aa [Salmo salar] gi|157815934|gb|ABV81986 1| homeobox protein HoxC11aa [Salmo salar] gi|158702324|gb|ABW77515 1| homeobox protein HoxC11aa [Salmo salar] 189
TRKKRCPYSKFQIRELEREFFFNVYINKEKRMQLSRMLNLTDRQVKIWFQNRRMKEKKLS
>gi|213512638|ref|NP_001133024.1| [Salmo salar] gi|213512638|ref|NP_001133024.1| ;E = 1.4e-26 pos:198 to 257 ; homeobox protein HoxD11aa [Salmo salar] gi|157816009|gb|ABV82023 1| homeobox protein HoxD11aa [Salmo salar] gi|158702365|gb|ABW77552 1| homeobox protein HoxD11aa [Salmo salar] 190
SRKKRCPYSKYQIRELEREFFFNVYINKEKRLQLSRMLNLTDRQVKIWFQNRRMKEKKLN
>gi|213512561|ref|NP_001132996.1| [Salmo salar] gi|213512561|ref|NP_001132996.1| ;E = 1.4e-20 pos:235 to 294 ; homeobox protein HoxC13aa [Salmo salar] gi|157815930|gb|ABV81984 1| homeobox protein HoxC13aa [Salmo salar] 191
GRKKRVPYTKLQLKELEKEYAASKFITKDKRRRISAGTNLSERQVTIWFQNRRVKEKKFV
>gi|213512446|ref|NP_001133023.1| [Salmo salar] gi|213512446|ref|NP_001133023.1| ;E = 1.5e-24 pos:201 to 260 ; homeobox protein HoxD12aa [Salmo salar] gi|157816007|gb|ABV82022 1| homeobox protein HoxD12aa [Salmo salar] 192
PRKKRKPYTKPQLAELENEYMMNEFINRQKRKELSERLDLSDQQVKIWFQNRRMKKKRLM
>gi|213512276|ref|NP_001133022.1| [Salmo salar] gi|213512276|ref|NP_001133022.1| ;E = 1.5e-20 pos:213 to 272 ; homeobox protein HoxD13aa [Salmo salar] gi|157816005|gb|ABV82021 1| homeobox protein HoxD13aa [Salmo salar] gi|158702363|gb|ABW77550 1| homeobox protein HoxD13aa [Salmo salar] 193
GRKKRVPYTKLQLKELEREYTICKFITKEKRQRIASSTILSERQVTIWFQNRRVKNKKLI
>gi|213511828|ref|NP_001135144.1| [Salmo salar] gi|213511828|ref|NP_001135144.1| ;E = 1.9e-25 pos:216 to 275 ; homeobox protein HoxA11b [Salmo salar] gi|157816073|gb|ABV82055 1| homeobox protein HoxA11b [Salmo salar] 194
TRKKRCPYTKYQIRELEREFFFSVYINKEKRLQLSRMLNLTDRQVKIWFQNRRMKEKKLN
>gi|213511801|ref|NP_001133045.1| [Salmo salar] gi|213511801|ref|NP_001133045.1| ;E = 5.1e-22 pos:237 to 296 ; homeobox protein HoxB13aa [Salmo salar] gi|157816081|gb|ABV82059 1| homeobox protein HoxB13aa [Salmo salar] 195
GRKKRIPYTKVQLKELEKEYAANKFITKDKRRKISAGTNLSERQITIWFQNRRVKEKKFV
>gi|213511378|ref|NP_001133017.1| [Salmo salar] gi|213511378|ref|NP_001133017.1| ;E = 4.6e-27 pos:235 to 294 ; homeobox protein HoxC11bb [Salmo salar] gi|157815972|gb|ABV82005 1| homeobox protein HoxC11ba [Salmo salar] gi|157815990|gb|ABV82014 1| homeobox protein HoxC11bb [Salmo salar] gi|158702344|gb|ABW77533 1| homeobox protein HoxC11ba [Salmo salar] 196
SRKKRCPYTKFQIRELEREFFFNVYINKEKRLQLSRMLNLTDRQVKIWFQNRRMKEKKLS
>gi|213511200|ref|NP_001133042.1| [Salmo salar] gi|213511200|ref|NP_001133042.1| ;E = 2.5e-21 pos:229 to 288 ; homeobox protein HoxA13b [Salmo salar] gi|157816071|gb|ABV82054 1| homeobox protein HoxA13b [Salmo salar] 197
GRKKRVPYTKVQLKELEREYAANKFITKDKRRRISDQSNLTERQVTIWFQNRRVKEKKVV
>gi|213511178|ref|NP_001133016.1| [Salmo salar] gi|213511178|ref|NP_001133016.1| ;E = 4.7e-25 pos:211 to 270 ; homeobox protein HoxC12bb [Salmo salar] gi|157815988|gb|ABV82013 1| homeobox protein HoxC12bb [Salmo salar] gi|158702354|gb|ABW77542 1| homeobox protein HoxC12bb [Salmo salar] 198
TRKKRKPYSKLQLAELEGDFMLNEFITRQRRRELSDRLNLSDQQVKIWFQNRRMKKKRLM
>gi|213511002|ref|NP_001133015.1| [Salmo salar] gi|213511002|ref|NP_001133015.1| ;E = 1.7e-21 pos:235 to 294 ; homeobox protein HoxC13bb [Salmo salar] gi|157815986|gb|ABV82012 1| homeobox protein HoxC13bb [Salmo salar] gi|158702353|gb|ABW77541 1| homeobox protein HoxC13bb [Salmo salar] 199
GRKKRVPYTKIQLKELEKEYAASKFITKDKRRRISATSNLSERQVTIWFQNRRVKEKKCV
>gi|213510696|ref|NP_001135138.1| [Salmo salar] gi|213510696|ref|NP_001135138.1| ;E = 5.7e-21 pos:235 to 294 ; homeobox protein HoxC13ba [Salmo salar] gi|157815968|gb|ABV82003 1| homeobox protein HoxC13ba [Salmo salar] gi|158702342|gb|ABW77531 1| homeobox protein HoxC13ba [Salmo salar] 200
GRKKRVPYTKIQLKELEKEYAASKFITKDKRRRISATTNLSERQVTIWFQNRRVKEKKFV
>gi|20339659|gb|AAM19483.1|AF410925_1 [Petromyzon marinus] gi|20339659|gb|AAM19483.1|AF410925_1 ;E = 7.2e-26 pos:1 to 60 ; HoxZ11b homeobox [Petromyzon marinus] 201
VRKKRCPYTKFQIRELEREFFFNVYINKEKRLQLSRLLNLTDRQVKIWFQNRRMSEKKLS
>gi|20339657|gb|AAM19482.1|AF410924_1 [Petromyzon marinus] gi|20339657|gb|AAM19482.1|AF410924_1 ;E = 2.1e-25 pos:1 to 60 ; HoxZ11a homeobox [Petromyzon marinus] 202
SRKKRCPYTKFQIRELEREFFFNVYINKEKRLQLSRLLNLTDRQVKIWFQNRRMREKKLN
>gi|20339655|gb|AAM19481.1|AF410923_1 [Petromyzon marinus] gi|20339655|gb|AAM19481.1|AF410923_1 ;E = 5.7e-26 pos:1 to 60 ; HoxY11 homeobox [Petromyzon marinus] 203
PRKKRCPYTKYQIRELEREFFFSVYINKEKRLQLSRLLNLTDRQVKIWFQNRRMKEKKLN
>gi|20278975|gb|AAM18671.1|AF479755_1 [Heterodontus francisci] gi|20278975|gb|AAM18671.1|AF479755_1 ;E = 1.2e-21 pos:231 to 290 ; homeobox A13 [Heterodontus francisci] 204
GRKKRVPYTKVQLKELEREYATNKFITKDKRRRISASTNLSERQVTIWFQNRRVKEKKVL
>gi|202070734|gb|ACH95322.1| [Otolemur garnettii] gi|202070734|gb|ACH95322.1| ;E = 9.7e-22 pos:191 to 250 ; homeobox A13 (predicted) 3 prime [Otolemur garnettii] 205
GRKKRVPYTKVQLKELEREYATNKFITKDKRRRISATTNLSERQVTIWFQNRRVKEKKVI
>gi|202070732|gb|ACH95320.1| [Otolemur garnettii] gi|202070732|gb|ACH95320.1| ;E = 1.7e-25 pos:242 to 301 ; homeobox A11 (predicted) [Otolemur garnettii] 206
TRKKRCPYTKYQIRELEREFFFSVYINKEKRLQLSRMLNLTDRQVKIWFQNRRMKEKKIN
>gi|198282043|ref|NP_001104229.1| [Danio rerio] gi|198282043|ref|NP_001104229.1| ;E = 1.4e-25 pos:206 to 265 ; homeo box C12a [Danio rerio] gi|189536187|ref|XP_001923846 1| PREDICTED similar to homeobox C12 [Danio rerio] gi|123295384|emb|CAM16422 1| novel protein similar to vertebrate homeo box C12 (HOXC12) [Danio rerio] gi|190339568|gb|AAI62849 1| Homeo box C12a [Danio rerio] gi|190339580|gb|AAI62872 1| Homeo box C12a [Danio rerio] 207
TRKKRKPYSKLQLAELEGEFMLNEFITRQRRRELSDRLNLSDQQVKIWFQNRRMKKKRLL
>gi|195549518|gb|ACG49987.1| [Tadorna tadorna] gi|195549518|gb|ACG49987.1| ;E = 6.9e-14 pos:1 to 53 ; HoxA13 [Tadorna tadorna] 208
RKKSVPYTKVQLKELEREYATNKFITKDKRRRISATTNLSERQVTIWFQNRSM
>gi|194666356|ref|XP_001254666.2| [Bos taurus] gi|194666356|ref|XP_001254666.2| ;E = 9.7e-22 pos:258 to 317 ; PREDICTED similar to Homeobox protein Hox A13 (Hox 1J) [Bos taurus] 209
GRKKRVPYTKVQLKELEREYATNKFITKDKRRRISATTNLSERQVTIWFQNRRVKEKKVI
>gi|194664573|ref|XP_598665.4| [Bos taurus] gi|194664573|ref|XP_598665.4| ;E = 1.8e-20 pos:253 to 312 ; PREDICTED similar to HOXD13 partial [Bos taurus] 210
GRKKRVPYTKLQLKELENEYAVNKFINKDKRRRISAATNLSERQVTIWFQNRRVKDKKIV
>gi|194664571|ref|XP_598664.4| [Bos taurus] gi|194664571|ref|XP_598664.4| ;E = 4.2e-25 pos:201 to 260 ; PREDICTED similar to HOXD12 isoform 1 [Bos taurus] 211
ARKKRKPYTKQQIAELENEFLLNEFINRQKRKELSNRLNLSDQQVKIWFQNRRMKKKRVV
>gi|194591947|gb|ACF76521.1| [Carassius cuvieri] gi|194591947|gb|ACF76521.1| ;E = 1.4e-13 pos:1 to 53 ; HoxA13b [Carassius cuvieri] 212
RKKSVPYTKVQLKELEREYATNKFITKDKRRRISAHTNLTERQVTIWFQNRSM
>gi|194591945|gb|ACF76520.1| [Carassius cuvieri] gi|194591945|gb|ACF76520.1| ;E = 9e-15 pos:1 to 53 ; HoxA13b [Carassius cuvieri] 213
RKKRVPYTKVQLKELEREYATNKFITKDKRRRISAHTNLTERQVTIWFQNRSM
>gi|194591943|gb|ACF76519.1| [Carassius auratus x Cyprinus carpio] gi|194591943|gb|ACF76519.1| ;E = 2.9e-14 pos:1 to 53 ; HoxA13b [Carassius auratus x Cyprinus carpio] 214
RKKRVPYTKVQLKELERECATNKFITKDKRRRISAHTNLTERQVTIWFQNSRM
>gi|194396131|gb|ACF60483.1| [Carassius auratus] gi|194396131|gb|ACF60483.1| ;E = 9.9e-14 pos:1 to 53 ; HoxA13b [Carassius auratus] gi|195549514|gb|ACG49985 1| HoxA13b [Ctenopharyngodon idella] 215
RKKSVPYTKVQLKELEREYATNKFITKDKRRRISAHTNLTERQVTMWFQNRRM
>gi|194353946|ref|NP_067016.3| [Homo sapiens] gi|194353946|ref|NP_067016.3| ;E = 2.9e-25 pos:202 to 261 ; homeobox D12 [Homo sapiens] gi|119631499|gb|EAX11094 1| homeobox D12 isoform CRA_b [Homo sapiens] 216
ARKKRKPYTKQQIAELENEFLVNEFINRQKRKELSNRLNLSDQQVKIWFQNRRMKKKRVV
>gi|194222333|ref|XP_001500152.2| [Equus caballus] gi|194222333|ref|XP_001500152.2| ;E = 4.2e-25 pos:211 to 270 ; PREDICTED similar to homeobox D12 [Equus caballus] 217
ARKKRKPYTKQQIAELENEFLLNEFINRQKRKELSNRLNLSDQQVKIWFQNRRMKKKRVV
>gi|194212076|ref|XP_001916837.1| [Equus caballus] gi|194212076|ref|XP_001916837.1| ;E = 2.9e-26 pos:214 to 273 ; PREDICTED similar to homeo box C12 (predicted) [Equus caballus] 218
SRKKRKPYSKLQLAELEGEFLVNEFITRQRRRELSDRLNLSDQQVKIWFQNRRMKKKRLL
>gi|194212074|ref|XP_001916847.1| [Equus caballus] gi|194212074|ref|XP_001916847.1| ;E = 2.8e-21 pos:258 to 317 ; PREDICTED similar to Homeobox protein Hox C13 (Hox 3G) [Equus caballus] 219
GRKKRVPYTKVQLKELEKEYAASKFITKEKRRRISATTNLSERQVTIWFQNRRVKEKKVV
>gi|194209749|ref|XP_001916456.1| [Equus caballus] gi|194209749|ref|XP_001916456.1| ;E = 9.7e-22 pos:190 to 249 ; PREDICTED similar to transcription factor HOXA13 [Equus caballus] 220
GRKKRVPYTKVQLKELEREYATNKFITKDKRRRISATTNLSERQVTIWFQNRRVKEKKVI
>gi|194173356|gb|ACF34401.1| [Capra hircus] gi|194173356|gb|ACF34401.1| ;E = 2.8e-21 pos:27 to 86 ; homeobox C13 [Capra hircus] 221
GRKKRVPYTKVQLKELEKEYAASKFITKEKRRRISATTNLSERQVTIWFQNRRVKEKKVV
>gi|194043942|ref|XP_001926255.1| [Sus scrofa] gi|194043942|ref|XP_001926255.1| ;E = 4.2e-25 pos:202 to 261 ; PREDICTED similar to HOXD12 isoform 2 [Sus scrofa] 222
ARKKRKPYTKQQIAELENEFLLNEFINRQKRKELSNRLNLSDQQVKIWFQNRRMKKKRVV
>gi|194043940|ref|XP_001926186.1| [Sus scrofa] gi|194043940|ref|XP_001926186.1| ;E = 4.2e-25 pos:214 to 273 ; PREDICTED similar to HOXD12 isoform 1 [Sus scrofa] 223
ARKKRKPYTKQQIAELENEFLLNEFINRQKRKELSNRLNLSDQQVKIWFQNRRMKKKRVV
>gi|194043938|ref|XP_001926062.1| [Sus scrofa] gi|194043938|ref|XP_001926062.1| ;E = 2.3e-20 pos:274 to 333 ; PREDICTED similar to homeobox D13 [Sus scrofa] 224
GRKKRVPYTKLQLKELENEYAINKFINKDKRRRISAATNLSERQVTIWFQNRRVKDKKIV
>gi|193788620|ref|NP_001123350.1| [Rattus norvegicus] gi|193788620|ref|NP_001123350.1| ;E = 1.7e-25 pos:241 to 300 ; homeo box A10 [Rattus norvegicus] gi|149033352|gb|EDL88153 1| rCG52455 [Rattus norvegicus] 225
TRKKRCPYTKYQIRELEREFFFSVYINKEKRLQLSRMLNLTDRQVKIWFQNRRMKEKKIN
>gi|193083021|ref|NP_001122344.1| [Ciona intestinalis] gi|193083021|ref|NP_001122344.1| ;E = 5.3e-24 pos:29 to 88 ; homeobox transcription factor Hox13 [Ciona intestinalis] gi|70569897|dbj|BAE06498 1| transcription factor protein [Ciona intestinalis] 226
SRKKRQPYSKTQISSLEREYKANNFITRQKRENIARDLKLSDRQVKIWFQNRRVKDKKIK
>gi|190576603|gb|ACE79091.1| [Sorex araneus] gi|190576603|gb|ACE79091.1| ;E = 9.7e-22 pos:138 to 197 ; Hoxa13 protein (predicted) [Sorex araneus] 227
GRKKRVPYTKVQLKELEREYATNKFITKDKRRRISATTNLSERQVTIWFQNRRVKEKKVI
>gi|190576602|gb|ACE79090.1| [Sorex araneus] gi|190576602|gb|ACE79090.1| ;E = 1.7e-25 pos:251 to 310 ; homeobox protein Hox A11 (predicted) [Sorex araneus] 228
TRKKRCPYTKYQIRELEREFFFSVYINKEKRLQLSRMLNLTDRQVKIWFQNRRMKEKKIN
>gi|189536191|ref|XP_001923852.1| [Danio rerio] gi|189536191|ref|XP_001923852.1| ;E = 5.7e-21 pos:231 to 290 ; PREDICTED similar to homeo box C13a isoform 2 [Danio rerio] 229
GRKKRVPYTKIQLKELEKEYAASKFITKDKRRRISATTNLSERQVTIWFQNRRVKEKKFV
>gi|189536189|ref|XP_001923848.1| [Danio rerio] gi|189536189|ref|XP_001923848.1| ;E = 5.7e-21 pos:236 to 295 ; PREDICTED similar to homeo box C13a isoform 1 [Danio rerio] gi|122891064|emb|CAM14484 1| homeo box C13a [Danio rerio] 230
GRKKRVPYTKIQLKELEKEYAASKFITKDKRRRISATTNLSERQVTIWFQNRRVKEKKFV
>gi|189054122|dbj|BAG36642.1| [Homo sapiens] gi|189054122|dbj|BAG36642.1| ;E = 1.7e-25 pos:241 to 300 ; unnamed protein product [Homo sapiens] 231
TRKKRCPYTKYQIRELEREFFFSVYINKEKRLQLSRMLNLTDRQVKIWFQNRRMKEKKIN
>gi|18858841|ref|NP_571620.1| [Danio rerio] gi|18858841|ref|NP_571620.1| ;E = 2.6e-25 pos:215 to 274 ; homeo box C12b [Danio rerio] gi|60392448|sp|Q9YGT0 1|HXCCB_DANRE RecName Full Homeobox protein Hox C12b gi|4322088|gb|AAD15953 1| homeobox protein [Danio rerio] 232
TRKKRKPYSKLQLNELEGEFILNEFITRQRRRELSDRLNLTDQQVKIWFQNRRMKKKRLL
>gi|18858821|ref|NP_571269.1| [Danio rerio] gi|18858821|ref|NP_571269.1| ;E = 1.1e-21 pos:219 to 278 ; homeo box A13b [Danio rerio] gi|4322053|gb|AAD15936 1| homeobox protein [Danio rerio] 233
GRKKRVPYTKVQLKELEREYATNKFITKDKRRRISAHTNLTERQVTIWFQNRRVKEKKVV
>gi|18858819|ref|NP_571222.1| [Danio rerio] gi|18858819|ref|NP_571222.1| ;E = 1.9e-25 pos:211 to 270 ; homeo box A11b [Danio rerio] gi|60392418|sp|Q9DDU1 1|HXABB_DANRE RecName Full Homeobox protein Hox A11b Short Hox A11 gi|11611815|gb|AAG39068 1| Hoxa 11b [Danio rerio] gi|190338177|gb|AAI62917 1| Homeo box A11b [Danio rerio] gi|190338181|gb|AAI62927 1| Homeo box A11b [Danio rerio] 234
TRKKRCPYTKYQIRELEREFFFSVYINKEKRLQLSRMLNLTDRQVKIWFQNRRMKEKKLN
>gi|18858817|ref|NP_571619.1| [Danio rerio] gi|18858817|ref|NP_571619.1| ;E = 9.8e-24 pos:243 to 302 ; homeo box A11a [Danio rerio] gi|4322049|gb|AAD15934 1| homeobox protein [Danio rerio] 235
FRKKRCPYTKFQIRELEREFFFSVYINKEKRLQLSRMLNLTDRQVKMWFQNRRMKEKKLN
>gi|187936705|dbj|BAG32150.1| [Lethenteron japonicum] gi|187936705|dbj|BAG32150.1| ;E = 5.8e-22 pos:271 to 330 ; putative Hox13 homolog [Lethenteron japonicum] 236
ARKRRVPYSKAQLRELEAEFGASRFVSRERRRGVAASTQLEERQVTIWFQNRRVKEKKVA
>gi|187936703|dbj|BAG32149.1| [Lethenteron japonicum] gi|187936703|dbj|BAG32149.1| ;E = 4.1e-23 pos:204 to 263 ; Hox13 homolog [Lethenteron japonicum] 237
GRKKRVPYTKVQLKELEREYAANKFITKDKRRKISAAISLSERQVTIWFQNRRVKEKKVV
>gi|187608365|ref|NP_001119958.1| [Danio rerio] gi|187608365|ref|NP_001119958.1| ;E = 5.6e-25 pos:209 to 268 ; homeo box D12a [Danio rerio] gi|169154438|emb|CAQ15521 1| homeo box D12a [Danio rerio] 238
SRKKRKPYTKPQLTELENEFMMNEFINRQKRKELSDRLELSDQQVKIWFQNRRMKKKRLM
>gi|187469663|gb|AAI66717.1| [Rattus norvegicus] gi|187469663|gb|AAI66717.1| ;E = 1.7e-25 pos:241 to 300 ; Hoxa10 protein [Rattus norvegicus] 239
TRKKRCPYTKYQIRELEREFFFSVYINKEKRLQLSRMLNLTDRQVKIWFQNRRMKEKKIN
>gi|184185539|gb|ACC68940.1| [Rhinolophus ferrumequinum] gi|184185539|gb|ACC68940.1| ;E = 1.7e-25 pos:246 to 305 ; homeobox A11 (predicted) [Rhinolophus ferrumequinum] 240
TRKKRCPYTKYQIRELEREFFFSVYINKEKRLQLSRMLNLTDRQVKIWFQNRRMKEKKIN
>gi|1832353|gb|AAC50993.1| [Homo sapiens] gi|1832353|gb|AAC50993.1| ;E = 9.7e-22 pos:322 to 381 ; transcription factor HOXA13 [Homo sapiens] 241
GRKKRVPYTKVQLKELEREYATNKFITKDKRRRISATTNLSERQVTIWFQNRRVKEKKVI
>gi|18026220|gb|AAL25811.1| [Euprymna scolopes] gi|18026220|gb|AAL25811.1| ;E = 1.1e-24 pos:14 to 73 ; posterior 1 homeodomain protein [Euprymna scolopes] 242
LRKRRRPYSKYQIAELEREYALSTYISKSRRWELSQLLNLSERQIKIWFQNRRIKAKKLQ
>gi|17940736|gb|AAL49747.1| [Sus scrofa] gi|17940736|gb|AAL49747.1| ;E = 6.3e-24 pos:1 to 58 ; homeobox A11 [Sus scrofa] 243
KKRCPYTKYQIRELEREFFFSVYINKEKRLQLSRMLNLTDRQVKIWFQNRRMKEKKIN
>gi|1764090|gb|AAB39863.1| [Homo sapiens] gi|1764090|gb|AAB39863.1| ;E = 4.2e-21 pos:216 to 275 ; homeodomain protein HOXB13 [Homo sapiens] 244
GRKKRIPYSKGQLRELEREYAANKFITKDKRRKISAATSLSERQITIWFQNRRVKEKKVL
>gi|172087438|ref|XP_001913261.1| [Oikopleura dioica] gi|172087438|ref|XP_001913261.1| ;E = 3.5e-25 pos:207 to 266 ; HOX11 [Oikopleura dioica] gi|42601388|gb|AAS21413 1| HOX11 [Oikopleura dioica] 245
ARKKRRPYTKQQIAELEKEYMSSTYIAREKRQELGDRLNLSDRQVKVWFQNRRMKEKKLQ
>gi|172087376|ref|XP_001913230.1| [Oikopleura dioica] gi|172087376|ref|XP_001913230.1| ;E = 4.6e-22 pos:244 to 303 ; HOX12 [Oikopleura dioica] gi|42601357|gb|AAS21383 1| HOX12 [Oikopleura dioica] 246
GRKKRRPYTKLQIQELETEFRRTEFVTREQRQEISRRLNLTDRQVKIWFQNRRMKEKRLR
>gi|1708351|sp|P50210.1|HXA13_AMBME [Ambystoma mexicanum] gi|1708351|sp|P50210.1|HXA13_AMBME ;E = 9.7e-22 pos:41 to 100 ; RecName Full Homeobox protein Hox A13 gi|687786|gb|AAA86506 1| Hox A13 247
GRKKRVPYTKVQLKELEREYATNKFITKDKRRRISATTNLSERQVTIWFQNRRVKEKKVI
>gi|1707453|emb|CAA68961.1| [Danio rerio] gi|1707453|emb|CAA68961.1| ;E = 1.1e-21 pos:1 to 60 ; HOXA 13 [Danio rerio] 248
GRKKRVPYTKVQLKELEREYATNKFITKDKRRRISAHTNLTERQVTIWFQNRRVKEKKVV
>gi|1707451|emb|CAA68960.1| [Danio rerio] gi|1707451|emb|CAA68960.1| ;E = 1.1e-25 pos:1 to 60 ; HOXA 11 [Danio rerio] 249
TRKKRCPYTKYQIRELEREFFFSVYINKEKRLQLSRMLNLTDRQVKIWFQNRRMKEKKMN
>gi|170649683|gb|ACB21268.1| [Callicebus moloch] gi|170649683|gb|ACB21268.1| ;E = 1.7e-25 pos:239 to 298 ; homeobox A11 (predicted) [Callicebus moloch] 250
TRKKRCPYTKYQIRELEREFFFSVYINKEKRLQLSRMLNLTDRQVKIWFQNRRMKEKKIN
>gi|167773149|gb|ABZ92009.1| [synthetic construct] gi|167773149|gb|ABZ92009.1| ;E = 1.7e-25 pos:241 to 300 ; homeobox A11 [synthetic construct] 251
TRKKRCPYTKYQIRELEREFFFSVYINKEKRLQLSRMLNLTDRQVKIWFQNRRMKEKKIN
>gi|167427231|gb|ABZ80212.1| [Callithrix jacchus] gi|167427231|gb|ABZ80212.1| ;E = 1.7e-25 pos:243 to 302 ; homeobox A11 (predicted) [Callithrix jacchus] 252
TRKKRCPYTKYQIRELEREFFFSVYINKEKRLQLSRMLNLTDRQVKIWFQNRRMKEKKIN
>gi|16306726|gb|AAH01543.1| [Homo sapiens] gi|16306726|gb|AAH01543.1| ;E = 1.1e-26 pos:232 to 291 ; Homeobox C11 [Homo sapiens] 253
TRKKRCPYSKFQIRELEREFFFNVYINKEKRLQLSRMLNLTDRQVKIWFQNRRMKEKKLS
>gi|1617134|emb|CAA67675.1| [Mus musculus] gi|1617134|emb|CAA67675.1| ;E = 2.3e-20 pos:272 to 331 ; hoxd 13 [Mus musculus] 254
GRKKRVPYTKLQLKELENEYAINKFINKDKRRRISAATNLSERQVTIWFQNRRVKDKKIV
>gi|160904224|gb|ABX52208.1| [Papio anubis] gi|160904224|gb|ABX52208.1| ;E = 9.7e-22 pos:140 to 199 ; homeobox A13 (predicted) [Papio anubis] 255
GRKKRVPYTKVQLKELEREYATNKFITKDKRRRISATTNLSERQVTIWFQNRRVKEKKVI
>gi|160904223|gb|ABX52207.1| [Papio anubis] gi|160904223|gb|ABX52207.1| ;E = 1.7e-25 pos:239 to 298 ; homeobox A11 (predicted) [Papio anubis] 256
TRKKRCPYTKYQIRELEREFFFSVYINKEKRLQLSRMLNLTDRQVKIWFQNRRMKEKKIN
>gi|159163892|pdb|2CRA|A [Homo sapiens] gi|159163892|pdb|2CRA|A ;E = 1.1e-21 pos:7 to 66 ; Chain A Solution Structure Of The Homeobox Domain Of Human Homeo Box B13 257
GRKKRIPYSKGQLRELEREYAANKFITKDKRRKISAATSLSERQITIWFQNRRVKEKKSG
>gi|158702364|gb|ABW77551.1| [Salmo salar] gi|158702364|gb|ABW77551.1| ;E = 1.5e-24 pos:193 to 252 ; homeobox protein HoxD12aa [Salmo salar] 258
PRKKRKPYTKPQLAELENEYMMNEFINRQKRKELSERLDLSDQQVKIWFQNRRMKKKRLM
>gi|158702355|gb|ABW77543.1| [Salmo salar] gi|158702355|gb|ABW77543.1| ;E = 4.6e-27 pos:236 to 295 ; homeobox protein HoxC11bb [Salmo salar] 259
SRKKRCPYTKFQIRELEREFFFNVYINKEKRLQLSRMLNLTDRQVKIWFQNRRMKEKKLS
>gi|158702322|gb|ABW77513.1| [Salmo salar] gi|158702322|gb|ABW77513.1| ;E = 1.4e-20 pos:235 to 294 ; homeobox protein HoxC13aa [Salmo salar] 260
GRKKRVPYTKLQLKELEKEYAASKFITKDKRRRISAGTNLSERQVTIWFQNRRVKEKKFV
>gi|158702262|gb|ABW77462.1| [Salmo salar] gi|158702262|gb|ABW77462.1| ;E = 5.1e-22 pos:237 to 296 ; homeobox protein HoxB13aa [Salmo salar] 261
GRKKRIPYTKVQLKELEKEYAANKFITKDKRRKISAGTNLSERQITIWFQNRRVKEKKFV
>gi|158702252|gb|ABW77457.1| [Salmo salar] gi|158702252|gb|ABW77457.1| ;E = 1.9e-25 pos:216 to 275 ; homeobox protein HoxA11b [Salmo salar] 262
TRKKRCPYTKYQIRELEREFFFSVYINKEKRLQLSRMLNLTDRQVKIWFQNRRMKEKKLN
>gi|158702250|gb|ABW77456.1| [Salmo salar] gi|158702250|gb|ABW77456.1| ;E = 2.5e-21 pos:229 to 288 ; homeobox protein HoxA13b [Salmo salar] 263
GRKKRVPYTKVQLKELEREYAANKFITKDKRRRISDQSNLTERQVTIWFQNRRVKEKKVV
>gi|158702234|gb|ABW77448.1| [Salmo salar] gi|158702234|gb|ABW77448.1| ;E = 1.9e-25 pos:220 to 279 ; homeobox protein HoxA11ab [Salmo salar] 264
TRKKRCPYTKYQIRELEREFFFSVYINKEKRLQLSRMLNLTDRQVKIWFQNRRMKEKKLN
>gi|158702214|gb|ABW77438.1| [Salmo salar] gi|158702214|gb|ABW77438.1| ;E = 1e-25 pos:219 to 278 ; homeobox protein HoxA11aa [Salmo salar] 265
TRKKRCPYTKYQIRELEREFFFSVYINKEKRLQLSRMLNLTDRQVKIWFQNRRMKEKKLS
>gi|157823841|ref|NP_001100511.1| [Rattus norvegicus] gi|157823841|ref|NP_001100511.1| ;E = 4.2e-21 pos:218 to 277 ; homeo box B13 [Rattus norvegicus] gi|149053974|gb|EDM05791 1| homeo box B13 (predicted) [Rattus norvegicus] 266
GRKKRIPYSKGQLRELEREYAANKFITKDKRRKISAATSLSERQITIWFQNRRVKEKKVL
>gi|157818271|ref|NP_001100266.1| [Rattus norvegicus] gi|157818271|ref|NP_001100266.1| ;E = 2.9e-26 pos:212 to 271 ; homeo box C12 [Rattus norvegicus] gi|149031898|gb|EDL86810 1| homeo box C12 (predicted) [Rattus norvegicus] 267
SRKKRKPYSKLQLAELEGEFLVNEFITRQRRRELSDRLNLSDQQVKIWFQNRRMKKKRLL
>gi|157816033|gb|ABV82035.1| [Salmo salar] gi|157816033|gb|ABV82035.1| ;E = 5.2e-21 pos:238 to 297 ; homeobox protein HoxA13aa [Salmo salar] gi|158702212|gb|ABW77437 1| homeobox protein HoxA13aa [Salmo salar] 268
GRKKRVPYTKVQLKELEREYAANKFITKDKRRRISAQTNLSERQVTIWFQNRRVKEKKVV
>gi|157815950|gb|ABV81994.1| [Salmo salar] gi|157815950|gb|ABV81994.1| ;E = 5.8e-25 pos:216 to 275 ; homeobox protein HoxC12ab [Salmo salar] 269
TRKKRKPYSKLQLSDLEGEFMLNEFITRQRRRELSNRLNLSDQQVKIWFQNRRMKKKRLM
>gi|157786916|ref|NP_001099356.1| [Rattus norvegicus] gi|157786916|ref|NP_001099356.1| ;E = 2.3e-20 pos:264 to 323 ; homeo box D13 [Rattus norvegicus] gi|149022284|gb|EDL79178 1| homeo box D13 (predicted) [Rattus norvegicus] 270
GRKKRVPYTKLQLKELENEYAINKFINKDKRRRISAATNLSERQVTIWFQNRRVKDKKIV
>gi|157422860|gb|AAI53653.1| [Danio rerio] gi|157422860|gb|AAI53653.1| ;E = 1.4e-20 pos:191 to 250 ; Hoxd13a protein [Danio rerio] 271
GRKKRVPYTKFQLKELEREYNTTKFITKENRRRIASSTNLSERQVTIWFQNRRVKDKKRP
>gi|154183854|gb|ABS70792.1| [Haplochromis burtoni] gi|154183854|gb|ABS70792.1| ;E = 7.7e-27 pos:206 to 265 ; Hoxd11a [Astatotilapia burtoni] 272
SRKKRCPYTKYQIRELEREFFFNVYINKEKRLQLSRMLNLTDRQVKIWFQNRRMKEKKLN
>gi|154183853|gb|ABS70791.1| [Haplochromis burtoni] gi|154183853|gb|ABS70791.1| ;E = 1.1e-24 pos:192 to 251 ; HoxD12a [Astatotilapia burtoni] 273
TRKKRKPYSKLQLAELENEFMMNEFINRQKRKELSDRLDLSDQQVKIWFQNRRMKKKRLM
>gi|154183835|gb|ABS70775.1| [Haplochromis burtoni] gi|154183835|gb|ABS70775.1| ;E = 9.3e-21 pos:233 to 292 ; Hoxa13a [Astatotilapia burtoni] 274
GRKKRVPYTKVQLKELEREYAANKFITKDKRRRISAQTNLSERQVTIWFQNRRVKEKKIV
>gi|154183834|gb|ABS70774.1| [Haplochromis burtoni] gi|154183834|gb|ABS70774.1| ;E = 3.4e-25 pos:226 to 285 ; Hoxa11a [Astatotilapia burtoni] 275
TRKKRCPYSKYQIRELEREFFFSVYINKEKRLQLSRMLNLTDRQVKIWFQNRRMKEKKLN
>gi|154183814|gb|ABS70755.1| [Haplochromis burtoni] gi|154183814|gb|ABS70755.1| ;E = 1.1e-26 pos:247 to 306 ; Hoxc11a [Astatotilapia burtoni] 276
TRKKRCPYSKFQIRELEREFFFNVYINKEKRLQLSRMLNLTDRQVKIWFQNRRMKEKKLS
>gi|154183813|gb|ABS70754.1| [Haplochromis burtoni] gi|154183813|gb|ABS70754.1| ;E = 1.1e-25 pos:207 to 266 ; Hoxc12a [Astatotilapia burtoni] 277
TRKKRKPYSKLQLAELEGEFMLNEFITRQRRRELSDRLNLSDQQVKIWFQNRRMKKKRLM
>gi|154183812|gb|ABS70753.1| [Haplochromis burtoni] gi|154183812|gb|ABS70753.1| ;E = 4.7e-21 pos:232 to 291 ; Hoxc13a [Astatotilapia burtoni] 278
GRKKRVPYTKIQLKELEKEYAASKFITKDKRRRISAATNLSERQVTIWFQNRRVKEKKFV
>gi|154183803|gb|ABS70745.1| [Haplochromis burtoni] gi|154183803|gb|ABS70745.1| ;E = 2.4e-21 pos:224 to 283 ; Hoxa13b [Astatotilapia burtoni] 279
GRKKRVPYTKVQLKELEREYATNKFITKDKRRRISAQTNLTERQVTIWFQNRRVKEKKIV
>gi|154183802|gb|ABS70744.1| [Haplochromis burtoni] gi|154183802|gb|ABS70744.1| ;E = 3.4e-25 pos:205 to 264 ; Hoxa11b [Astatotilapia burtoni] 280
TRKKRCPYSKYQIRELEREFFFSVYINKEKRLQLSRMLNLTDRQVKIWFQNRRMKEKKLN
>gi|154183794|gb|ABS70737.1| [Haplochromis burtoni] gi|154183794|gb|ABS70737.1| ;E = 1.2e-21 pos:250 to 309 ; Hoxb13a [Astatotilapia burtoni] 281
GRKKRIPYTKVQLKELEKEYAANKFITKDKRRKISAVTNLSERQITIWFQNRRVKEKKFV
>gi|1519040|gb|AAC50664.1| [Homo sapiens] gi|1519040|gb|AAC50664.1| ;E = 4.2e-21 pos:216 to 275 ; Hoxb 13 [Homo sapiens] 282
GRKKRIPYSKGQLRELEREYAANKFITKDKRRKISAATSLSERQITIWFQNRRVKEKKVL
>gi|15029062|emb|CAC44977.1| [Xenopus laevis] gi|15029062|emb|CAC44977.1| ;E = 1.7e-25 pos:113 to 172 ; homeobox protein Hox A11 [Xenopus laevis] 283
TRKKRCPYTKYQIRELEREFFFSVYINKEKRLQLSRMLNLTDRQVKIWFQNRRMKEKKIN
>gi|149723922|ref|XP_001502206.1| [Equus caballus] gi|149723922|ref|XP_001502206.1| ;E = 3.7e-21 pos:217 to 276 ; PREDICTED similar to Homeobox protein Hox B13 [Equus caballus] 284
GRKKRIPYSKGQLRELEREYSANKFITKDKRRKISAATSLSERQITIWFQNRRVKEKKVL
>gi|149634039|ref|XP_001510976.1| [Ornithorhynchus anatinus] gi|149634039|ref|XP_001510976.1| ;E = 9.7e-22 pos:260 to 319 ; PREDICTED similar to transcription factor HOXA13 [Ornithorhynchus anatinus] 285
GRKKRVPYTKVQLKELEREYATNKFITKDKRRRISATTNLSERQVTIWFQNRRVKEKKVI
>gi|149634003|ref|XP_001509556.1| [Ornithorhynchus anatinus] gi|149634003|ref|XP_001509556.1| ;E = 1.7e-25 pos:253 to 312 ; PREDICTED similar to homeodomain containing protein [Ornithorhynchus anatinus] 286
TRKKRCPYTKYQIRELEREFFFSVYINKEKRLQLSRMLNLTDRQVKIWFQNRRMKEKKIN
>gi|149568778|ref|XP_001515825.1| [Ornithorhynchus anatinus] gi|149568778|ref|XP_001515825.1| ;E = 8.4e-21 pos:15 to 74 ; PREDICTED similar to Homeobox B13 partial [Ornithorhynchus anatinus] 287
GRKKRIPYSKAQLRELEREFAASKFITKDKRRKISAATSLSERQITIWFQNRRVKEKKVL
>gi|149514313|ref|XP_001518369.1| [Ornithorhynchus anatinus] gi|149514313|ref|XP_001518369.1| ;E = 2.9e-26 pos:241 to 300 ; PREDICTED similar to HOXC12 [Ornithorhynchus anatinus] 288
SRKKRKPYSKLQLAELEGEFLVNEFITRQRRRELSDRLNLSDQQVKIWFQNRRMKKKRLL
>gi|149514311|ref|XP_001518363.1| [Ornithorhynchus anatinus] gi|149514311|ref|XP_001518363.1| ;E = 4.2e-21 pos:52 to 111 ; PREDICTED hypothetical protein [Ornithorhynchus anatinus] 289
GRKKRVPYTKIQLKELEKEYAASKFITKEKRRRISATTNLSERQVTIWFQNRRVKEKKVV
>gi|149453000|ref|XP_001517178.1| [Ornithorhynchus anatinus] gi|149453000|ref|XP_001517178.1| ;E = 1.1e-26 pos:4 to 63 ; PREDICTED similar to Homeobox protein Hox C11 (Hox 3 7) partial [Ornithorhynchus anatinus] 290
ARKKRCPYSKFQIRELEREFFFNVYINKEKRLQLSRMLNLTDRQVKIWFQNRRMKEKKLS
>gi|149442299|ref|XP_001511494.1| [Ornithorhynchus anatinus] gi|149442299|ref|XP_001511494.1| ;E = 4.2e-25 pos:202 to 261 ; PREDICTED similar to homeobox D12 [Ornithorhynchus anatinus] 291
ARKKRKPYTKQQIAELENEFLLNEFINRQKRKELSNRLNLSDQQVKIWFQNRRMKKKRVV
>gi|149442297|ref|XP_001511440.1| [Ornithorhynchus anatinus] gi|149442297|ref|XP_001511440.1| ;E = 2.3e-20 pos:125 to 184 ; PREDICTED similar to homeobox protein HoxD13 partial [Ornithorhynchus anatinus] 292
GRKKRVPYTKLQLKELENEYAINKFINKDKRRRISAATNLSERQVTIWFQNRRVKDKKIV
>gi|14916590|sp|Q9IA17.1|HXD13_HETFR [Heterodontus francisci] gi|14916590|sp|Q9IA17.1|HXD13_HETFR ;E = 9.2e-22 pos:217 to 276 ; RecName Full Homeobox protein Hox D13 gi|7271825|gb|AAF44637 1|AF224263_7 HoxD13 [Heterodontus francisci] 293
GRKKRVPYTKTQLKELEREYATNKFITKEKRRRISTATNLTERQVTIWFQNRRVKEKKVV
>gi|14916589|sp|Q9IA16.1|HXD12_HETFR [Heterodontus francisci] gi|14916589|sp|Q9IA16.1|HXD12_HETFR ;E = 4.8e-25 pos:204 to 263 ; RecName Full Homeobox protein Hox D12 gi|7271824|gb|AAF44636 1|AF224263_6 HoxD12 [Heterodontus francisci] 294
SRRKRKPYTKQQIAELENEFLANEFINRQKRKELSDRLNLSDQQVKIWFQNRRMKKKRLV
>gi|14916588|sp|Q9IA15.1|HXD11_HETFR [Heterodontus francisci] gi|14916588|sp|Q9IA15.1|HXD11_HETFR ;E = 7.4e-27 pos:193 to 252 ; RecName Full Homeobox protein Hox D11 gi|7271823|gb|AAF44635 1|AF224263_5 HoxD11 [Heterodontus francisci] 295
CRKKRCPYTKYQIRELEREFFFNVYINKEKRLQLSRMLNLTDRQVKIWFQNRRMKEKKLS
>gi|149033348|gb|EDL88149.1| [Rattus norvegicus] gi|149033348|gb|EDL88149.1| ;E = 9.7e-22 pos:137 to 196 ; similar to transcription factor HOXA13 (predicted) [Rattus norvegicus] 296
GRKKRVPYTKVQLKELEREYATNKFITKDKRRRISATTNLSERQVTIWFQNRRVKEKKVI
>gi|148695223|gb|EDL27170.1| [Mus musculus] gi|148695223|gb|EDL27170.1| ;E = 7.7e-27 pos:5 to 64 ; homeobox D11 isoform CRA_a [Mus musculus] 297
SRKKRCPYTKYQIRELEREFFFNVYINKEKRLQLSRMLNLTDRQVKIWFQNRRMKEKKLN
>gi|148672002|gb|EDL03949.1| [Mus musculus] gi|148672002|gb|EDL03949.1| ;E = 1.1e-26 pos:251 to 310 ; homeobox C11 isoform CRA_a [Mus musculus] 298
TRKKRCPYSKFQIRELEREFFFNVYINKEKRLQLSRMLNLTDRQVKIWFQNRRMKEKKLS
>gi|148666259|gb|EDK98675.1| [Mus musculus] gi|148666259|gb|EDK98675.1| ;E = 9.7e-22 pos:229 to 288 ; homeobox A13 [Mus musculus] 299
GRKKRVPYTKVQLKELEREYATNKFITKDKRRRISATTNLSERQVTIWFQNRRVKEKKVI
>gi|148537263|dbj|BAF63522.1| [Lethenteron japonicum] gi|148537263|dbj|BAF63522.1| ;E = 5.7e-26 pos:29 to 88 ; LjHox11t homeobox [Lethenteron japonicum] 300
PRKKRCPYTKYQIRELEREFFFSVYINKEKRLQLSRLLNLTDRQVKIWFQNRRMKEKKLN
>gi|148237723|ref|NP_001083950.1| [Xenopus laevis] gi|148237723|ref|NP_001083950.1| ;E = 2.6e-20 pos:217 to 276 ; Hoxd13 protein [Xenopus laevis] gi|27948458|gb|AAO25535 1| Hoxd13 [Xenopus laevis] 301
GRKKRVPYTKLQLKELENEYAMNKFINKDKRRRISATTNLSERQVTIWFQNRRVKDKKIV
>gi|147904274|ref|NP_001078963.1| [Danio rerio] gi|147904274|ref|NP_001078963.1| ;E = 2.7e-21 pos:244 to 303 ; homeo box A13a [Danio rerio] gi|110282972|sp|Q6W990 2|HXADA_DANRE RecName Full Homeobox protein Hox A13a gi|94733686|emb|CAK10846 1| homeo box A13a [Danio rerio] gi|126631819|gb|AAI33883 1| Hoxa13a protein [Danio rerio] 302
GRKKRVPYTKVQLKELEREYATNKFITKDKRRRISAQTNLSERQVTIWFQNRRVKEKKVV
>gi|147904190|ref|NP_001089966.1| [Xenopus laevis] gi|147904190|ref|NP_001089966.1| ;E = 5e-26 pos:202 to 261 ; hypothetical protein LOC735036 [Xenopus laevis] gi|92096053|gb|AAI15002 1| MGC131014 protein [Xenopus laevis] 303
LRKKRCPYSKYQIRELEREFFFNVYINKEKRLQLSRMLNLTDRQVKIWFQNRRMKEKKLN
>gi|147903857|ref|NP_001079321.1| [Xenopus laevis] gi|147903857|ref|NP_001079321.1| ;E = 7.7e-22 pos:229 to 288 ; homeo box A13 [Xenopus laevis] gi|28268588|emb|CAC44975 2| homeobox protein Hoxa13 [Xenopus laevis] 304
GRKKRVPYTKVQLKELEREYGTNKFITKDKRRRISATTNLSERQVTIWFQNRRVKEKKVI
>gi|145833951|gb|ABP96784.1| [Polyodon spathula] gi|145833951|gb|ABP96784.1| ;E = 5e-19 pos:220 to 278 ; transcription factor HOXA13 [Polyodon spathula] 305
GRKKRVPYTKVQLKELEREYATNKFITKDKRRRISAQTNLSERQVTIWFQNRRVKEKKV
>gi|145587653|ref|NP_571621.2| [Danio rerio] gi|145587653|ref|NP_571621.2| ;E = 1.4e-21 pos:201 to 260 ; homeo box C13b [Danio rerio] gi|141795820|gb|AAI39598 1| Homeo box C13b [Danio rerio] 306
GRKKRVPYTKIQLKELEKEYAASKFITKDRRRRISATTSLSERQVTIWFQNRRVKEKKFV
>gi|134085834|ref|NP_001076959.1| [Bos taurus] gi|134085834|ref|NP_001076959.1| ;E = 2.8e-21 pos:260 to 319 ; homeobox C13 [Bos taurus] gi|133777630|gb|AAI23830 1| HOXC13 protein [Bos taurus] 307
GRKKRVPYTKVQLKELEKEYAASKFITKEKRRRISATTNLSERQVTIWFQNRRVKEKKVV
>gi|133778721|gb|AAI34024.1| [Danio rerio] gi|133778721|gb|AAI34024.1| ;E = 5.7e-21 pos:236 to 295 ; Hoxc13a protein [Danio rerio] 308
GRKKRVPYTKIQLKELEKEYAASKFITKDKRRRISATTNLSERQVTIWFQNRRVKEKKFV
>gi|12644227|sp|P35452.2|HXD12_HUMAN [Homo sapiens] gi|12644227|sp|P35452.2|HXD12_HUMAN ;E = 2.9e-25 pos:207 to 266 ; RecName Full Homeobox protein Hox D12 AltName Full Hox 4H gi|8777658|gb|AAF79044 1|AF154915_1 transcription factor HOXD12 [Homo sapiens] 309
ARKKRKPYTKQQIAELENEFLVNEFINRQKRKELSNRLNLSDQQVKIWFQNRRMKKKRVV
>gi|126341815|ref|XP_001362649.1| [Monodelphis domestica] gi|126341815|ref|XP_001362649.1| ;E = 1.7e-25 pos:236 to 295 ; PREDICTED similar to homeobox A11 isoform 2 [Monodelphis domestica] 310
TRKKRCPYTKYQIRELEREFFFSVYINKEKRLQLSRMLNLTDRQVKIWFQNRRMKEKKIN
>gi|126341813|ref|XP_001362558.1| [Monodelphis domestica] gi|126341813|ref|XP_001362558.1| ;E = 1.7e-25 pos:251 to 310 ; PREDICTED similar to homeobox A11 isoform 1 [Monodelphis domestica] 311
TRKKRCPYTKYQIRELEREFFFSVYINKEKRLQLSRMLNLTDRQVKIWFQNRRMKEKKIN
>gi|126341811|ref|XP_001362476.1| [Monodelphis domestica] gi|126341811|ref|XP_001362476.1| ;E = 9.7e-22 pos:333 to 392 ; PREDICTED similar to transcription factor HOXA13 [Monodelphis domestica] 312
GRKKRVPYTKVQLKELEREYATNKFITKDKRRRISATTNLSERQVTIWFQNRRVKEKKVI
>gi|126326646|ref|XP_001376907.1| [Monodelphis domestica] gi|126326646|ref|XP_001376907.1| ;E = 7.7e-27 pos:301 to 360 ; PREDICTED similar to homeodomain containing protein [Monodelphis domestica] 313
SRKKRCPYTKYQIRELEREFFFNVYINKEKRLQLSRMLNLTDRQVKIWFQNRRMKEKKLN
>gi|126326341|ref|XP_001368464.1| [Monodelphis domestica] gi|126326341|ref|XP_001368464.1| ;E = 4.2e-25 pos:199 to 258 ; PREDICTED similar to HOXD12 [Monodelphis domestica] 314
ARKKRKPYTKQQIAELENEFLLNEFINRQKRKELSNRLNLSDQQVKIWFQNRRMKKKRVV
>gi|126326339|ref|XP_001368426.1| [Monodelphis domestica] gi|126326339|ref|XP_001368426.1| ;E = 2.3e-20 pos:273 to 332 ; PREDICTED similar to ORF1 encoded protein [Monodelphis domestica] 315
GRKKRVPYTKLQLKELENEYAINKFINKDKRRRISAATNLSERQVTIWFQNRRVKDKKIV
>gi|126308251|ref|XP_001367236.1| [Monodelphis domestica] gi|126308251|ref|XP_001367236.1| ;E = 1.9e-21 pos:216 to 275 ; PREDICTED similar to Homeobox B13 [Monodelphis domestica] 316
GRKKRIPYSKGQLRELEREYAANKFVTKDKRRKISAATSLSERQITIWFQNRRVKEKKVL
>gi|125858562|gb|AAI29575.1| [Xenopus laevis] gi|125858562|gb|AAI29575.1| ;E = 1e-21 pos:229 to 288 ; Unknown (protein for MGC 160241) [Xenopus laevis] 317
GRKKRVPYTKVQLKELEREYTTNKFITKDKRRRISANTNLSERQVTIWFQNRRVKEKKVV
>gi|123295383|emb|CAM16421.1| [Danio rerio] gi|123295383|emb|CAM16421.1| ;E = 8.2e-27 pos:230 to 289 ; homeo box C11a [Danio rerio] 318
SRKKRCPYSKFQIRELEREFFFNVYINKEKRLQLSRMLNLTDRQVKIWFQNRRMKEKKLS
>gi|123294|sp|P23812.1|HXD12_MOUSE [Mus musculus] gi|123294|sp|P23812.1|HXD12_MOUSE ;E = 2.9e-25 pos:211 to 270 ; RecName Full Homeobox protein Hox D12 AltName Full Hox 4 7 AltName Full Hox 5 6 gi|51424|emb|CAA41654 1| Hox 4 7 [Mus musculus] 319
ARKKRKPYTKQQIAELENEFLVNEFINRQKRKELSNRLNLSDQQVKIWFQNRRMKKKRVV
>gi|123292|sp|P23813.2|HXD11_MOUSE [Mus musculus] gi|123292|sp|P23813.2|HXD11_MOUSE ;E = 7.7e-27 pos:251 to 310 ; RecName Full Homeobox protein Hox D11 AltName Full Hox 4 6 AltName Full Hox 5 5 gi|397509|emb|CAA50553 1| HOXD 11 [Mus musculus] gi|1841446|emb|CAA43173 1| Hox 4 6 [Mus musculus] 320
SRKKRCPYTKYQIRELEREFFFNVYINKEKRLQLSRMLNLTDRQVKIWFQNRRMKEKKLN
>gi|123204588|gb|ABM73588.1| [Megalobrama amblycephala] gi|123204588|gb|ABM73588.1| ;E = 1e-24 pos:9 to 68 ; homeodomain protein [Megalobrama amblycephala] 321
SRKKRKPYTKPQLAELEHEFMINEFINRQKRKELSDRLELSDQQVKIWFQNRRMKKKRLM
>gi|123204552|gb|ABM73580.1| [Megalobrama amblycephala] gi|123204552|gb|ABM73580.1| ;E = 2e-18 pos:216 to 269 ; homeodomain protein [Megalobrama amblycephala] 322
TRKKRKPYSKLQLNELEGEFILNEFITRQRRKELSNQLNLTDQQVKIGFQNRRM
>gi|123204547|gb|ABM73579.1| [Megalobrama amblycephala] gi|123204547|gb|ABM73579.1| ;E = 3.4e-20 pos:206 to 259 ; homeodomain protein [Megalobrama amblycephala] 323
TRKKRKPYSKLQLAELEGEFMLNEFITRQRRRELSDRLNLSDQQVKIWFQNRRM
>gi|123204543|gb|ABM73578.1| [Megalobrama amblycephala] gi|123204543|gb|ABM73578.1| ;E = 2e-18 pos:1 to 58 ; homeodomain protein [Megalobrama amblycephala] 324
KKRCPYSKFQIRELEREFFFNVYINKEKGLQLSRILNLTDRHVKIWFQKRGMNEKKLS
>gi|123204535|gb|ABM73576.1| [Megalobrama amblycephala] gi|123204535|gb|ABM73576.1| ;E = 4.3e-19 pos:7 to 54 ; homeodomain protein [Megalobrama amblycephala] 325
GRKKRCPYTKHQTLELEKEFLFNMYLTRERRLEISKSINLTDRQVKIW
>gi|123204428|gb|ABM73551.1| [Megalobrama amblycephala] gi|123204428|gb|ABM73551.1| ;E = 1.9e-25 pos:204 to 263 ; homeodomain protein [Megalobrama amblycephala] 326
TRKKRCPYTKYQIRELEREFFFSVYINKEKRLQLSRMLNLTDRQVKIWFQNRRMKEKKLN
>gi|122065215|sp|P31313.2|HXC11_MOUSE [Mus musculus] gi|122065215|sp|P31313.2|HXC11_MOUSE ;E = 1.1e-26 pos:232 to 291 ; RecName Full Homeobox protein Hox C11 AltName Full Hox 3 7 327
TRKKRCPYSKFQIRELEREFFFNVYINKEKRLQLSRMLNLTDRQVKIWFQNRRMKEKKLS
>gi|121583908|ref|NP_032300.2| [Mus musculus] gi|121583908|ref|NP_032300.2| ;E = 2.9e-25 pos:200 to 259 ; homeo box D12 [Mus musculus] gi|26327111|dbj|BAC27299 1| unnamed protein product [Mus musculus] gi|123233094|emb|CAM20526 1| homeo box D12 [Mus musculus] gi|148695222|gb|EDL27169 1| homeobox D12 isoform CRA_b [Mus musculus] gi|148877497|gb|AAI45657 1| Homeo box D12 [Mus musculus] 328
ARKKRKPYTKQQIAELENEFLVNEFINRQKRKELSNRLNLSDQQVKIWFQNRRMKKKRVV
>gi|120586994|ref|NP_032301.2| [Mus musculus] gi|120586994|ref|NP_032301.2| ;E = 2.3e-20 pos:272 to 331 ; homeobox D13 [Mus musculus] gi|114152825|sp|P70217 2|HXD13_MOUSE RecName Full Homeobox protein Hox D13 AltName Full Hox 4 8 gi|123233093|emb|CAM20525 1| homeo box D13 [Mus musculus] gi|148695220|gb|EDL27167 1| homeobox D13 [Mus musculus] gi|183396997|gb|AAI66031 1| Homeo box D13 [synthetic construct] 329
GRKKRVPYTKLQLKELENEYAINKFINKDKRRRISAATNLSERQVTIWFQNRRVKDKKIV
>gi|119887463|ref|XP_870343.2| [Bos taurus] gi|119887463|ref|XP_870343.2| ;E = 7.7e-27 pos:265 to 324 ; PREDICTED similar to Hox 4 6 [Bos taurus] 330
SRKKRCPYTKYQIRELEREFFFNVYINKEKRLQLSRMLNLTDRQVKIWFQNRRMKEKKLN
>gi|119370806|sp|Q1KKT2.1|HXDCA_FUGRU [Takifugu rubripes] gi|119370806|sp|Q1KKT2.1|HXDCA_FUGRU ;E = 2.6e-25 pos:193 to 252 ; RecName Full Homeobox protein Hox D12a gi|94482847|gb|ABF22462 1| homeobox protein HoxD12a [Takifugu rubripes] 331
TRKKRKPYSKPQLAELENEFLMNEFINRQKRKELSDRLDLSDQQVKIWFQNRRMKKKRLM
>gi|119370804|sp|Q1KKT1.1|HXDBA_FUGRU [Takifugu rubripes] gi|119370804|sp|Q1KKT1.1|HXDBA_FUGRU ;E = 2.8e-26 pos:193 to 252 ; RecName Full Homeobox protein Hox D11a gi|94482848|gb|ABF22463 1| homeobox protein HoxD11a [Takifugu rubripes] 332
SRKKRCPYSKYQIRELEREFFFNVYINKEKRLQLSRMLNLSDRQVKIWFQNRRMKEKKLN
>gi|119370797|sp|Q1KKV4.1|HXCDA_FUGRU [Takifugu rubripes] gi|119370797|sp|Q1KKV4.1|HXCDA_FUGRU ;E = 1.3e-20 pos:236 to 295 ; RecName Full Homeobox protein Hox C13a gi|94482824|gb|ABF22440 1| homeobox protein HoxC13a [Takifugu rubripes] 333
GRKKRVPYTKLQLKELEKEYAASKFITKDKRRRISAATNLSERQVTIWFQNRRVKEKKFI
>gi|119370796|sp|Q1KKV3.1|HXCCA_FUGRU [Takifugu rubripes] gi|119370796|sp|Q1KKV3.1|HXCCA_FUGRU ;E = 9.5e-26 pos:207 to 266 ; RecName Full Homeobox protein Hox C12a gi|94482825|gb|ABF22441 1| homeobox protein HoxC12a [Takifugu rubripes] 334
TRKKRKPYSKLQLAELEGEFMMNEFITRQRRRELSDRLNLSDQQVKIWFQNRRMKKKRLM
>gi|119370795|sp|Q1KKV2.1|HXCBA_FUGRU [Takifugu rubripes] gi|119370795|sp|Q1KKV2.1|HXCBA_FUGRU ;E = 1.1e-26 pos:250 to 309 ; RecName Full Homeobox protein Hox C11a gi|94482826|gb|ABF22442 1| homeobox protein HoxC11a [Takifugu rubripes] 335
TRKKRCPYSKFQIRELEREFFFNVYINKEKRLQLSRMLNLTDRQVKIWFQNRRMKEKKLS
>gi|119370791|sp|Q1KKY3.1|HXBDA_FUGRU [Takifugu rubripes] gi|119370791|sp|Q1KKY3.1|HXBDA_FUGRU ;E = 2.4e-22 pos:253 to 312 ; RecName Full Homeobox protein Hox B13a gi|94482793|gb|ABF22411 1| homeobox protein HoxB13a [Takifugu rubripes] 336
GRKKRIPYTKVQLKELEKEYAANKFITKDKRRKISAATNLSERQITIWFQNRRVKEKKFV
>gi|119370781|sp|Q1KKZ6.1|HXADB_FUGRU [Takifugu rubripes] gi|119370781|sp|Q1KKZ6.1|HXADB_FUGRU ;E = 2.5e-21 pos:219 to 278 ; RecName Full Homeobox protein Hox A13b gi|94482779|gb|ABF22398 1| homeobox protein HoxA13b [Takifugu rubripes] 337
GRKKRVPYTKVQLKELEREYAANKFITKDKRRRISAQTNLTERQVTIWFQNRRVKEKKVV
>gi|119370780|sp|Q1KL22.1|HXADA_FUGRU [Takifugu rubripes] gi|119370780|sp|Q1KL22.1|HXADA_FUGRU ;E = 5.2e-21 pos:236 to 295 ; RecName Full Homeobox protein Hox A13a gi|94482756|gb|ABF22376 1| homeobox protein HoxA13a [Takifugu rubripes] 338
GRKKRVPYTKVQLKELEREYAANKFITKDKRRRISAQTNLSERQVTIWFQNRRVKEKKVV
>gi|119370779|sp|Q1KKZ5.1|HXABB_FUGRU [Takifugu rubripes] gi|119370779|sp|Q1KKZ5.1|HXABB_FUGRU ;E = 1.9e-25 pos:212 to 271 ; RecName Full Homeobox protein Hox A11b gi|94482780|gb|ABF22399 1| homeobox protein HoxA11b [Takifugu rubripes] 339
ARKKRCPYTKYQIRELEREFFFSVYINKEKRLQLSRMLNLTDRQVKIWFQNRRMKEKKLN
>gi|119370778|sp|Q1KL17.1|HXABA_FUGRU [Takifugu rubripes] gi|119370778|sp|Q1KL17.1|HXABA_FUGRU ;E = 3.2e-25 pos:211 to 270 ; RecName Full Homeobox protein Hox A11a gi|94482757|gb|ABF22377 1| homeobox protein HoxA11a [Takifugu rubripes] 340
TRKKRCPYSKYQIRELEREFFFSVYINKEKRMQLSRMLNLTDRQVKIWFQNRRMKEKKLN
>gi|118343828|ref|NP_001071736.1| [Ciona intestinalis] gi|118343828|ref|NP_001071736.1| ;E = 1.5e-23 pos:390 to 449 ; transcription factor protein [Ciona intestinalis] gi|70569892|dbj|BAE06497 1| transcription factor protein [Ciona intestinalis] 341
QRRRRRPYTKYQLSELEREFGANEFISREMREQIAVRVGLNDRQVKIWFQNRRMKKKRMQ
>gi|118133101|gb|ABK60305.1| [Leucoraja erinacea] gi|118133101|gb|ABK60305.1| ;E = 9.2e-22 pos:217 to 276 ; Hoxd13 [Leucoraja erinacea] 342
GRKKRVPYTKTQLKELEREYATNKFITKEKRRRISTATNLTERQVTIWFQNRRVKEKKVV
>gi|118109696|ref|XP_428250.2| [Gallus gallus] gi|118109696|ref|XP_428250.2| ;E = 1.1e-26 pos:228 to 287 ; PREDICTED similar to Homeo box C11a [Gallus gallus] 343
TRKKRCPYSKFQIRELEREFFFNVYINKEKRLQLSRMLNLTDRQVKIWFQNRRMKEKKLS
>gi|118106497|ref|XP_001235166.1| [Gallus gallus] gi|118106497|ref|XP_001235166.1| ;E = 1.8e-20 pos:173 to 232 ; PREDICTED similar to homeodomain protein [Gallus gallus] 344
GRKKRVPYTKIQLKELEKEYAASKFITKEKRRRISATTNLSERQVTIWFQNRRVKEKKIM
>gi|118102890|ref|XP_001234930.1| [Gallus gallus] gi|118102890|ref|XP_001234930.1| ;E = 4.4e-22 pos:27 to 86 ; PREDICTED similar to Hoxb 13 [Gallus gallus] 345
GRKKRVPYSKGQLKELEKEYASSKFITRDKRRKISAATNLTERQITIWFQNRRVKEKKVV
>gi|118102888|ref|XP_001234927.1| [Gallus gallus] gi|118102888|ref|XP_001234927.1| ;E = 4.4e-22 pos:210 to 269 ; PREDICTED similar to Hoxb 13 [Gallus gallus] 346
GRKKRVPYSKGQLKELEKEYASSKFITRDKRRKISAATNLTERQITIWFQNRRVKEKKVV
>gi|117650258|gb|ABK54124.1| [Carassius auratus] gi|117650258|gb|ABK54124.1| ;E = 7.8e-16 pos:1 to 53 ; HoxC13a protein [Carassius auratus] gi|117650260|gb|ABK54125 1| HoxC13a protein [Carassius auratus] gi|117650262|gb|ABK54126 1| HoxC13a protein [Carassius auratus] gi|117650264|gb|ABK54127 1| HoxC13a protein [Carassius auratus] 347
RKKRVPYTKIQLKELEKEYAASKFITKDKRRRISATTNLSERQVTIWFQNRRM
>gi|117650254|gb|ABK54122.1| [Carassius auratus] gi|117650254|gb|ABK54122.1| ;E = 9.8e-16 pos:1 to 52 ; HoxB13b protein [Carassius auratus] 348
KERVPYTKVQLKELEKEYAANKFITKDKRRKISAVTNLSERQITIWFQNRRM
>gi|117650252|gb|ABK54121.1| [Carassius auratus] gi|117650252|gb|ABK54121.1| ;E = 5.3e-15 pos:1 to 53 ; HoxB13b protein [Carassius auratus] 349
RKKRVPYTKVQLKELEKEYAANKFITKDKRRKISAVTNLSERQITIWFQYRRM
>gi|117650245|gb|ABK54118.1| [Carassius auratus] gi|117650245|gb|ABK54118.1| ;E = 1.4e-13 pos:1 to 51 ; HoxB13b protein [Carassius auratus] 350
RKKRVPYTKVQLKELEKEYAANKFITKDKRRKISAVTNLSERQITIWFQNR
>gi|117650243|gb|ABK54117.1| [Carassius auratus] gi|117650243|gb|ABK54117.1| ;E = 7e-17 pos:1 to 53 ; HoxB13b protein [Carassius auratus] gi|117650247|gb|ABK54119 1| HoxB13b protein [Carassius auratus] gi|117650256|gb|ABK54123 1| HoxB13b protein [Carassius auratus] 351
RKKRVPYTKVQLKELEKEYAANKFITKDKRRKISAVTNLSERQITIWFQNRRM
>gi|117650237|gb|ABK54114.1| [Carassius auratus] gi|117650237|gb|ABK54114.1| ;E = 6.1e-16 pos:1 to 53 ; HoxA13b protein [Carassius auratus] gi|117650239|gb|ABK54115 1| HoxA13b protein [Carassius auratus] gi|117650241|gb|ABK54116 1| HoxA13b protein [Carassius auratus] 352
RKKRVPYTKVQLKELEREYATNKFITKDKRRRISAHTNLTERQVTIWFQNRRM
>gi|116734702|ref|NP_000514.2| [Homo sapiens] gi|116734702|ref|NP_000514.2| ;E = 2.3e-20 pos:276 to 335 ; homeobox D13 [Homo sapiens] gi|223590221|sp|P35453 3|HXD13_HUMAN RecName Full Homeobox protein Hox D13 AltName Full Hox 4I gi|119631500|gb|EAX11095 1| homeobox D13 [Homo sapiens] gi|151556598|gb|AAI48864 1| Homeobox D13 [synthetic construct] gi|157169612|gb|AAI52761 1| Homeobox D13 [synthetic construct] 353
GRKKRVPYTKLQLKELENEYAINKFINKDKRRRISAATNLSERQVTIWFQNRRVKDKKIV
>gi|115502402|sp|Q90471.2|HXDCA_DANRE [Danio rerio] gi|115502402|sp|Q90471.2|HXDCA_DANRE ;E = 5.6e-25 pos:194 to 253 ; RecName Full Homeobox protein Hox D12a Short Hox D12 354
SRKKRKPYTKPQLTELENEFMMNEFINRQKRKELSDRLELSDQQVKIWFQNRRMKKKRLM
>gi|114666335|ref|XP_001172900.1| [Pan troglodytes] gi|114666335|ref|XP_001172900.1| ;E = 4.2e-21 pos:216 to 275 ; PREDICTED homeobox B13 isoform 1 [Pan troglodytes] 355
GRKKRIPYSKGQLRELEREYAANKFITKDKRRKISAATSLSERQITIWFQNRRVKEKKVL
>gi|114666333|ref|XP_001172910.1| [Pan troglodytes] gi|114666333|ref|XP_001172910.1| ;E = 4.2e-21 pos:215 to 274 ; PREDICTED homeobox B13 isoform 2 [Pan troglodytes] 356
GRKKRIPYSKGQLRELEREYAANKFITKDKRRKISAATSLSERQITIWFQNRRVKEKKVL
>gi|114644454|ref|XP_522409.2| [Pan troglodytes] gi|114644454|ref|XP_522409.2| ;E = 2.9e-26 pos:212 to 271 ; PREDICTED similar to HOXC12 [Pan troglodytes] 357
SRKKRKPYSKLQLAELEGEFLVNEFITRQRRRELSDRLNLSDQQVKIWFQNRRMKKKRLL
>gi|114644450|ref|XP_509104.2| [Pan troglodytes] gi|114644450|ref|XP_509104.2| ;E = 1.1e-26 pos:232 to 291 ; PREDICTED homeobox C11 [Pan troglodytes] 358
TRKKRCPYSKFQIRELEREFFFNVYINKEKRLQLSRMLNLTDRQVKIWFQNRRMKEKKLS
>gi|114612924|ref|XP_527701.2| [Pan troglodytes] gi|114612924|ref|XP_527701.2| ;E = 9.7e-22 pos:221 to 280 ; PREDICTED similar to homeobox A13 [Pan troglodytes] 359
GRKKRVPYTKVQLKELEREYATNKFITKDKRRRISATTNLSERQVTIWFQNRRVKEKKVI
>gi|114612922|ref|XP_519012.2| [Pan troglodytes] gi|114612922|ref|XP_519012.2| ;E = 1.7e-25 pos:227 to 286 ; PREDICTED similar to homeobox A11 [Pan troglodytes] 360
TRKKRCPYTKYQIRELEREFFFSVYINKEKRLQLSRMLNLTDRQVKIWFQNRRMKEKKIN
>gi|114581968|ref|XP_525967.2| [Pan troglodytes] gi|114581968|ref|XP_525967.2| ;E = 2.3e-20 pos:276 to 335 ; PREDICTED similar to hoxd 13 [Pan troglodytes] 361
GRKKRVPYTKLQLKELENEYAINKFINKDKRRRISAATNLSERQVTIWFQNRRVKDKKIV
>gi|114581884|ref|XP_515927.2| [Pan troglodytes] gi|114581884|ref|XP_515927.2| ;E = 7.7e-27 pos:267 to 326 ; PREDICTED homeobox D11 [Pan troglodytes] 362
SRKKRCPYTKYQIRELEREFFFNVYINKEKRLQLSRMLNLTDRQVKIWFQNRRMKEKKLN
>gi|113676316|ref|NP_001038377.1| [Danio rerio] gi|113676316|ref|NP_001038377.1| ;E = 2.3e-21 pos:236 to 295 ; homeo box B13a [Danio rerio] gi|114149320|sp|Q1ECY2 1|HXBDA_DANRE RecName Full Homeobox protein Hox B13a gi|108742095|gb|AAI17626 1| Homeo box B13a [Danio rerio] 363
GRKKRIPYTKVQLKELEKEYAANKFITKDKRRKISAVTNLSERQITIWFQNRRVKEKKFI
>gi|11037554|gb|AAG27629.1|AF298184_1 [Ambystoma mexicanum] gi|11037554|gb|AAG27629.1|AF298184_1 ;E = 8.4e-22 pos:127 to 186 ; homeodomain protein Hoxb13 [Ambystoma mexicanum] 364
DRKKRVPYSKGQLRELEKEYASSKFITKDRRRQIATATNLSERQITIWFQNRRVKEKKVF
>gi|110331969|gb|ABG67090.1| [Bos taurus] gi|110331969|gb|ABG67090.1| ;E = 2.8e-20 pos:232 to 285 ; homeobox C11 [Bos taurus] 365
TRKKRCPYSKFQIRELEREFFFNVYINKEKRLQLSRMLNLTDRQVKIWFQNRRM
>gi|110282973|sp|P79724.3|HXADB_DANRE [Danio rerio] gi|110282973|sp|P79724.3|HXADB_DANRE ;E = 1.1e-21 pos:223 to 282 ; RecName Full Homeobox protein Hox A13b Short Hox A13 366
GRKKRVPYTKVQLKELEREYATNKFITKDKRRRISAHTNLTERQVTIWFQNRRVKEKKVV
>gi|109730243|gb|AAI09395.1| [Homo sapiens] gi|109730243|gb|AAI09395.1| ;E = 7.7e-27 pos:87 to 146 ; HOXD11 protein [Homo sapiens] 367
SRKKRCPYTKYQIRELEREFFFNVYINKEKRLQLSRMLNLTDRQVKIWFQNRRMKEKKLN
>gi|109483019|ref|XP_001068426.1| [Rattus norvegicus] gi|109483019|ref|XP_001068426.1| ;E = 2.8e-21 pos:36 to 95 ; PREDICTED similar to Homeobox protein Hox C13 [Rattus norvegicus] 368
GRKKRVPYTKVQLKELEKEYAASKFITKEKRRRISATTNLSERQVTIWFQNRRVKEKKVV
>gi|109470116|ref|XP_001063702.1| [Rattus norvegicus] gi|109470116|ref|XP_001063702.1| ;E = 7.7e-27 pos:79 to 138 ; PREDICTED similar to Homeobox protein Hox D11 (Hox 4 6) (Hox 5 5) [Rattus norvegicus] 369
SRKKRCPYTKYQIRELEREFFFNVYINKEKRLQLSRMLNLTDRQVKIWFQNRRMKEKKLN
>gi|109114208|ref|XP_001089497.1| [Macaca mulatta] gi|109114208|ref|XP_001089497.1| ;E = 4.2e-21 pos:215 to 274 ; PREDICTED homeobox B13 isoform 1 [Macaca mulatta] 370
GRKKRIPYSKGQLRELEREYAANKFITKDKRRKISAATSLSERQITIWFQNRRVKEKKVL
>gi|109114206|ref|XP_001089620.1| [Macaca mulatta] gi|109114206|ref|XP_001089620.1| ;E = 4.2e-21 pos:216 to 275 ; PREDICTED homeobox B13 isoform 2 [Macaca mulatta] 371
GRKKRIPYSKGQLRELEREYAANKFITKDKRRKISAATSLSERQITIWFQNRRVKEKKVL
>gi|109100255|ref|XP_001092732.1| [Macaca mulatta] gi|109100255|ref|XP_001092732.1| ;E = 6.9e-25 pos:45 to 104 ; PREDICTED similar to Homeobox protein Hox D11 (Hox 4 6) (Hox 5 5) [Macaca mulatta] 372
FPYSRCPYTKYQIRELEREFFFNVYINKEKRLQLSRMLNLTDRQVKIWFQNRRMKEKKLN
>gi|109100239|ref|XP_001092153.1| [Macaca mulatta] gi|109100239|ref|XP_001092153.1| ;E = 2.3e-20 pos:586 to 645 ; PREDICTED similar to Homeobox protein Hox D13 (Hox 4 8) [Macaca mulatta] 373
GRKKRVPYTKLQLKELENEYAINKFINKDKRRRISAATNLSERQVTIWFQNRRVKDKKIV
>gi|109096995|ref|XP_001107988.1| [Macaca mulatta] gi|109096995|ref|XP_001107988.1| ;E = 2.9e-26 pos:217 to 276 ; PREDICTED similar to homeobox C12 isoform 1 [Macaca mulatta] 374
SRKKRKPYSKLQLAELEGEFLVNEFITRQRRRELSDRLNLSDQQVKIWFQNRRMKKKRLL
>gi|109096993|ref|XP_001108042.1| [Macaca mulatta] gi|109096993|ref|XP_001108042.1| ;E = 2.9e-26 pos:212 to 271 ; PREDICTED similar to homeobox C12 isoform 2 [Macaca mulatta] 375
SRKKRKPYSKLQLAELEGEFLVNEFITRQRRRELSDRLNLSDQQVKIWFQNRRMKKKRLL
>gi|109096989|ref|XP_001107932.1| [Macaca mulatta] gi|109096989|ref|XP_001107932.1| ;E = 2.8e-21 pos:259 to 318 ; PREDICTED homeobox C13 [Macaca mulatta] 376
GRKKRVPYTKVQLKELEKEYAASKFITKEKRRRISATTNLSERQVTIWFQNRRVKEKKVV
>gi|109067061|ref|XP_001091151.1| [Macaca mulatta] gi|109067061|ref|XP_001091151.1| ;E = 1.7e-25 pos:238 to 297 ; PREDICTED homeobox A11 [Macaca mulatta] 377
TRKKRCPYTKYQIRELEREFFFSVYINKEKRLQLSRMLNLTDRQVKIWFQNRRMKEKKIN
>gi|104577|pir||D37914 [Gallus gallus] gi|104577|pir||D37914 ;E = 2.3e-20 pos:21 to 80 ; homeotic protein Chox 4g chicken (fragment) 378
GRKKRVPYTKLQLKELENEYAINKFINKDKRRRISAATNLSERQVTIWFQNRRVKDKKIV
>gi|10436284|dbj|BAB14786.1| [Homo sapiens] gi|10436284|dbj|BAB14786.1| ;E = 2.8e-21 pos:76 to 135 ; unnamed protein product [Homo sapiens] 379
GRKKRVPYTKVQLKELEKEYAASKFITKEKRRRISATTNLSERQVTIWFQNRRVKEKKVV
