# Supplementary material for: Improving Hox Protein Classification across the Major Model Organisms
Source: PLoS One. 2010 May 25;5(5):e10820. doi: 10.1371/journal.pone.0010820 (PMC2876039; doi:10.1371/journal.pone.0010820)
Supplement: Appendix S5 — CLANS sequences. A Zip archive containing the various groups of sequences used in our CLANS analyses. The archive provides one file with FASTA-format sequences for each of the similarity maps displayed in figures 3– 9. In addition, the archive also contains the set of FASTA-format sequences used for our comparison of Hox15, NOB-1 and EGL-5. (2.41 MB ZIP) [file pone.0010820.s005.zip › Figure9A_sequences.txt]

>gi|988250|gb|AAA75472.1| [Bos taurus] gi|988250|gb|AAA75472.1| ;E = 2.7e-30 pos:59 to 110 ; Antennapedia type homeotic factor 0
RSRGRQIYSRYQTLELEKEFHFNRYLTRRRRIEIANALCLTERQIKIWFQNR
>gi|969090|gb|AAA84408.1| [Drosophila melanogaster] gi|969090|gb|AAA84408.1| ;E = 1.6e-41 pos:286 to 345 ; UBXIA 1
RRRGRQTYTRYQTLELEKEFHTNHYLTRRRRIEMAHALCLTERQIKIWFQNRRMKLKKEI
>gi|969089|gb|AAA84409.1| [Drosophila melanogaster] gi|969089|gb|AAA84409.1| ;E = 1.6e-41 pos:269 to 328 ; UBXIIA 2
RRRGRQTYTRYQTLELEKEFHTNHYLTRRRRIEMAHALCLTERQIKIWFQNRRMKLKKEI
>gi|969087|gb|AAA84411.1| [Drosophila melanogaster] gi|969087|gb|AAA84411.1| ;E = 1.6e-41 pos:278 to 337 ; UBXIIB 3
RRRGRQTYTRYQTLELEKEFHTNHYLTRRRRIEMAHALCLTERQIKIWFQNRRMKLKKEI
>gi|969086|gb|AAA84412.1| [Drosophila melanogaster] gi|969086|gb|AAA84412.1| ;E = 1.6e-41 pos:295 to 354 ; UBXIB 4
RRRGRQTYTRYQTLELEKEFHTNHYLTRRRRIEMAHALCLTERQIKIWFQNRRMKLKKEI
>gi|930147|emb|CAA32708.1| [Mus musculus] gi|930147|emb|CAA32708.1| ;E = 5.4e-43 pos:1 to 60 ; Hox 2 3 protein [Mus musculus] 5
RKRGRQTYTRYQTLELEKEFHYNRYLTRRRRIEIAHTLCLTERQIKIWFQNRRMKWKKEN
>gi|930067|emb|CAA34295.1| [Homo sapiens] gi|930067|emb|CAA34295.1| ;E = 1.8e-39 pos:5 to 64 ; HOX 2 4 protein (70 AA) [Homo sapiens] 6
RRRGRQTYSRYQTLELEKEFLFNPYLTRKRRIEVSHALGLTERQVKIWFQNRRMKWKKEN
>gi|929686|emb|CAA27294.1| [Mus musculus] gi|929686|emb|CAA27294.1| ;E = 2.4e-37 pos:15 to 74 ; unnamed protein product [Mus musculus] gi|224967|prf||1204268A homeo box EA 7
RRTGRQTYSRYQTLELEKEFLFNPYLTRKRRIQVSHALGLTERQVKIWFQNRRMKWKKEN
>gi|9247202|gb|AAA41342.2| [Rattus norvegicus] gi|9247202|gb|AAA41342.2| ;E = 7.3e-42 pos:1 to 60 ; homeobox protein [Rattus norvegicus] 8
RKRGRQTYTRYQTLELEKEFHYNRYLTRRRRIEIAHGVCLTERQIKIWFQNRRMKWKKEN
>gi|88604722|gb|ABD46732.1| [Nymphon gracile] gi|88604722|gb|ABD46732.1| ;E = 1.8e-43 pos:55 to 114 ; homeobox protein antennapedia [Nymphon gracile] 9
RKRGRQTYTRYQTLELEKEFHFNRYLTRRRRIEIAHALCLTERQIKIWFQNRRMKWKKEN
>gi|88604720|gb|ABD46731.1| [Endeis spinosa] gi|88604720|gb|ABD46731.1| ;E = 1.8e-43 pos:129 to 188 ; homeobox protein antennapedia [Endeis spinosa] 10
RKRGRQTYTRYQTLELEKEFHFNRYLTRRRRIEIAHALCLTERQIKIWFQNRRMKWKKEN
>gi|88604718|gb|ABD46730.1| [Endeis spinosa] gi|88604718|gb|ABD46730.1| ;E = 1.1e-41 pos:208 to 267 ; homeobox protein fushi tarazu [Endeis spinosa] 11
PKRTRQTYTRYQTLELEKEFHFNRYLTRRRRIEIAHALGLSERQIKIWFQNRRMKAKKEN
>gi|8815563|gb|AAB19469.2| [Homo sapiens] gi|8815563|gb|AAB19469.2| ;E = 9.9e-41 pos:40 to 99 ; TATAA binding protein [Homo sapiens] 12
RKRGRQTYTRYQTLELENEFHYNRYLTRRRRIEIAHALCLTERQIKIWFQNRRMKWKNEN
>gi|88014652|ref|NP_034590.2| [Mus musculus] gi|88014652|ref|NP_034590.2| ;E = 5.4e-43 pos:137 to 196 ; homeo box B7 [Mus musculus] gi|114152821|sp|P09024 2|HXB7_MOUSE RecName Full Homeobox protein Hox B7 AltName Full Hox 2 3 AltName Full MUB1 AltName Full Homeobox protein MH 22B gi|123255594|emb|CAM27142 1| homeo box B7 [Mus musculus] gi|147897801|gb|AAI40345 1| Homeo box B7 [synthetic construct] 13
RKRGRQTYTRYQTLELEKEFHYNRYLTRRRRIEIAHTLCLTERQIKIWFQNRRMKWKKEN
>gi|87295493|gb|ABD37043.1| [Artemia sp. Qi Xiang Cuo] gi|87295493|gb|ABD37043.1| ;E = 8.7e-41 pos:5 to 64 ; abdominal A [Artemia sp Qi Xiang Cuo] 14
RRRGAQTYTRYQSLELEKEFHFNHYLTRRRRIEIAHALCLTERQIKIWFQNRRMKLKKEL
>gi|87295465|gb|ABD37029.1| [Artemia parthenogenetica] gi|87295465|gb|ABD37029.1| ;E = 7.8e-43 pos:5 to 64 ; abdominal A [Artemia parthenogenetica] gi|87295467|gb|ABD37030 1| abdominal A [Artemia parthenogenetica] gi|87295469|gb|ABD37031 1| abdominal A [Artemia parthenogenetica] 15
RRRGRQTYTRYQTLELEKEFHFNHYLTRRRRIEIAHALCLTERQIKIWFQNRRMKLKKEL
>gi|87295463|gb|ABD37028.1| [Artemia parthenogenetica] gi|87295463|gb|ABD37028.1| ;E = 7.8e-43 pos:5 to 64 ; abdominal A [Artemia parthenogenetica] 16
RRRGRQTYTRYQTLELEKEFHFNHYLTRRRRIEIAHALCLTERQIKIWFQNRRMKLKKEL
>gi|87295459|gb|ABD37026.1| [Artemia parthenogenetica] gi|87295459|gb|ABD37026.1| ;E = 7.8e-43 pos:5 to 64 ; abdominal A [Artemia parthenogenetica] 17
RRRGRQTYTRYQTLELEKEFHFNHYLTRRRRIEIAHALCLTERQIKIWFQNRRMKLKKEL
>gi|87295457|gb|ABD37025.1| [Artemia parthenogenetica] gi|87295457|gb|ABD37025.1| ;E = 6.6e-40 pos:5 to 64 ; abdominal A [Artemia parthenogenetica] 18
RRRGRQTYTRYQTLELEKEFHFNHYLTRRRRIEIAHAXCLTERQIKIWFQXRRMKLKKEL
>gi|87295445|gb|ABD37019.1| [Artemia sinica] gi|87295445|gb|ABD37019.1| ;E = 7.8e-43 pos:5 to 64 ; abdominal A [Artemia sinica] gi|87295447|gb|ABD37020 1| abdominal A [Artemia urmiana] gi|87295449|gb|ABD37021 1| abdominal A [Artemia parthenogenetica] gi|87295451|gb|ABD37022 1| abdominal A [Artemia parthenogenetica] gi|87295453|gb|ABD37023 1| abdominal A [Artemia parthenogenetica] gi|87295461|gb|ABD37027 1| abdominal A [Artemia parthenogenetica] 19
RRRGRQTYTRYQTLELEKEFHFNHYLTRRRRIEIAHALCLTERQIKIWFQNRRMKLKKEL
>gi|87295443|gb|ABD37018.1| [Artemia sinica] gi|87295443|gb|ABD37018.1| ;E = 1.6e-41 pos:5 to 64 ; abdominal A [Artemia sinica] 20
RRRGRQTYTRYQTLELEKEFDFNHYLTRRRRIEIAHALCLTERQIKIWFQNRRMKLKKEL
>gi|87295441|gb|ABD37017.1| [Artemia sinica] gi|87295441|gb|ABD37017.1| ;E = 4.1e-41 pos:5 to 64 ; abdominal A [Artemia sinica] 21
RRRGRETYTRYQTLELEKEFDFNHYLTRRRRIEIAHALCLTERQIKIWFQNRRMKLKKEL
>gi|87295439|gb|ABD37016.1| [Artemia sinica] gi|87295439|gb|ABD37016.1| ;E = 4.1e-41 pos:5 to 64 ; abdominal A [Artemia sinica] 22
RRRGRETYTRYQTLELEKEFDFNHYLTRRRRIEIAHALCLTERQIKIWFQNRRMKLKKEL
>gi|87295437|gb|ABD37015.1| [Artemia sp. MaDuo] gi|87295437|gb|ABD37015.1| ;E = 7.9e-39 pos:5 to 64 ; abdominal A [Artemia sp MaDuo] 23
RRRGAQTYTRYQSLELEKEFHFIHYLTRRRRIEIAHALCLTERQIKIWFQNRRMKLKKEL
>gi|87295435|gb|ABD37014.1| [Artemia sp. Kazakhstan HL-2005] gi|87295435|gb|ABD37014.1| ;E = 4.4e-42 pos:5 to 64 ; abdominal A [Artemia sp Kazakhstan HL 2005] 24
RRRGRQTYTRYQSLELEKEFHFNHYLTRRRRIEIAHALCLTERQIKIWFQNRRMKLKKEL
>gi|87295433|gb|ABD37013.1| [Artemia franciscana] gi|87295433|gb|ABD37013.1| ;E = 2e-42 pos:5 to 64 ; abdominal A [Artemia franciscana] 25
RRRGRQTYTRYQTLELEKEFHFNHYLTRRRRIEIAHALCLSERQIKIWFQNRRMKLKKGL
>gi|87295431|gb|ABD37012.1| [Artemia franciscana] gi|87295431|gb|ABD37012.1| ;E = 9.5e-41 pos:5 to 64 ; abdominal A [Artemia franciscana] 26
RRRGRQTSTRHQTLELEKEFHFNHYLTRRRRIEIAHALCLSERQIKIWFQNRRMKLKKEL
>gi|87295429|gb|ABD37011.1| [Artemia persimilis] gi|87295429|gb|ABD37011.1| ;E = 1.8e-37 pos:5 to 64 ; abdominal A [Artemia persimilis] 27
RRRGRQTSTRYQTLQLEKEFHFNHSLTRRRRIEIAHALCLSERQIKIWFQNRRMKLKKEL
>gi|87042409|gb|ABD16213.1| [Strigamia maritima] gi|87042409|gb|ABD16213.1| ;E = 7.1e-43 pos:143 to 202 ; abdominal A [Strigamia maritima] 28
RRRGRQTYTRFQTLELEKEFHFNHYLTRRRRIEIAHALCLTERQIKIWFQNRRMKLKKEM
>gi|87042406|gb|ABD16212.1| [Strigamia maritima] gi|87042406|gb|ABD16212.1| ;E = 1.6e-41 pos:166 to 225 ; ultrabithorax [Strigamia maritima] 29
RRRGRQTYTRYQTLELEKEFHTNHYLTRRRRIEMAHALCLTERQIKIWFQNRRMKLKKEI
>gi|87042404|gb|ABD16211.1| [Strigamia maritima] gi|87042404|gb|ABD16211.1| ;E = 7.8e-29 pos:1 to 46 ; antennapedia [Strigamia maritima] 30
ELEKEFHFNRYLTRRRRIEIAHALCLTERQIKIWFQNRRMKWKKEN
>gi|86560752|gb|ABD04657.1| [Neanthes virens] gi|86560752|gb|ABD04657.1| ;E = 1.8e-43 pos:3 to 62 ; Hox7 homeobox protein [Nereis virens] 31
RKRGRQTYTRYQTLELEKEFHFNRYLTRRRRIEIAHSLCLTERQIKIWFQNRRMKWKKEN
>gi|86515424|ref|NP_001034539.1| [Tribolium castaneum] gi|86515424|ref|NP_001034539.1| ;E = 3.4e-40 pos:183 to 242 ; fushi tarazu [Tribolium castaneum] gi|13241680|gb|AAK16421 1|AF321227_1 Ftz [Tribolium castaneum] 32
NKRTRQTYTRYQTLELEKEFHFNKYLTRRRRIEIAESLRLTERQIKIWFQNRRMKAKKDT
>gi|86515384|ref|NP_001034518.1| [Tribolium castaneum] gi|86515384|ref|NP_001034518.1| ;E = 8.7e-43 pos:216 to 275 ; abdominal A [Tribolium castaneum] gi|6016229|sp|Q07961 2|ABDA_TRICA RecName Full Homeobox protein abdominal A homolog gi|2394295|gb|AAB70262 1| abdominal AII [Tribolium castaneum] 33
RRRGRQTYTRFQTLELEKEFHFNHYLTRRRRIEIAHALCLTERQIKIWFQNRRMKLKKEL
>gi|86515364|ref|NP_001034505.1| [Tribolium castaneum] gi|86515364|ref|NP_001034505.1| ;E = 1.8e-43 pos:244 to 303 ; prothoraxless [Tribolium castaneum] gi|7767519|gb|AAF69136 1|AF228509_1 prothoraxless [Tribolium castaneum] 34
RKRGRQTYTRYQTLELEKEFHFNRYLTRRRRIEIAHALCLTERQIKIWFQNRRMKWKKEN
>gi|85068580|ref|NP_004493.3| [Homo sapiens] gi|85068580|ref|NP_004493.3| ;E = 5.4e-43 pos:137 to 196 ; homeobox B7 [Homo sapiens] 35
RKRGRQTYTRYQTLELEKEFHYNRYLTRRRRIEIAHTLCLTERQIKIWFQNRRMKWKKEN
>gi|8439289|emb|CAB94151.1| [Gallus gallus] gi|8439289|emb|CAB94151.1| ;E = 2.6e-42 pos:8 to 67 ; HOXC 6 [Gallus gallus] 36
RRRGRQIYSRYQTLELEKEFHFNRYLTRRRRIEIANALCLTERQIKIWFQNRRMKWKKES
>gi|833751|gb|AAA68461.1| [Junonia coenia] gi|833751|gb|AAA68461.1| ;E = 3.8e-40 pos:1 to 58 ; putative 37
RKRGRQTYTRYQTLELEKEFHFNRYLTRRRRIEIAHALCLTERQIKIWFQNRRMKWKK
>gi|83318790|emb|CAI91292.1| [Cupiennius salei] gi|83318790|emb|CAI91292.1| ;E = 8.2e-42 pos:52 to 111 ; fushi tarazu [Cupiennius salei] 38
PKRSRQTYTRYQTLELEKEFHFNQYLTRRRRIEIAHTLGLTERQIKIWFQNRRMKAKKEN
>gi|82621659|gb|ABB86501.1| [Nematostella vectensis] gi|82621659|gb|ABB86501.1| ;E = 7e-36 pos:1 to 60 ; anthox1a ANTP class homeobox protein [Nematostella vectensis] gi|110338995|gb|ABG67761 1| HOXE [Nematostella vectensis] 39
KHRKRMAYTRIQLLELEKEFHFTRYLTKERRTEMARMLDLTERQVKIWFQNRRMKWKKDN
>gi|82621559|gb|ABB86451.1| [Nematostella vectensis] gi|82621559|gb|ABB86451.1| ;E = 8.7e-37 pos:1 to 60 ; anthox1 ANTP class homeobox protein [Nematostella vectensis] gi|110338997|gb|ABG67762 1| HOXF [Nematostella vectensis] 40
GKRKRTAYTRKQLLELEKEFHFNHFLTKERRSEMASQLNLTERQVKIWFQNRRMKWKKCN
>gi|82227628|sp|O42504.1|HXC6A_FUGRU [Takifugu rubripes] gi|82227628|sp|O42504.1|HXC6A_FUGRU ;E = 2.6e-42 pos:140 to 199 ; RecName Full Homeobox protein Hox C6a AltName Full FrHOXC 6 gi|2341089|gb|AAB68682 1| homeobox protein HOXC 6 [Takifugu rubripes] gi|94482830|gb|ABF22446 1| homeobox protein HoxC6a [Takifugu rubripes] 41
RRRGRQIYSRYQTLELEKEFHFNRYLTRRRRIEIANALCLTERQIKIWFQNRRMKWKKES
>gi|82227627|sp|O42503.1|HXC8A_FUGRU [Takifugu rubripes] gi|82227627|sp|O42503.1|HXC8A_FUGRU ;E = 7.5e-39 pos:225 to 284 ; RecName Full Homeobox protein Hox C8a AltName Full FrHOXC 8 gi|2341088|gb|AAB68681 1| homeobox protein HOXC 8 [Takifugu rubripes] gi|94482829|gb|ABF22445 1| homeobox protein HoxC8a [Takifugu rubripes] 42
RRNGRQTYSRYQTLELEKEFLFNPYLTRKRRIEVSHALSLTERQVKIWFQNRRMKWKKEN
>gi|78771833|gb|AAW72808.2| [Urechis unicinctus] gi|78771833|gb|AAW72808.2| ;E = 1.4e-30 pos:17 to 69 ; homeobox protein Lox4 [Urechis unicinctus] 43
RRRGRQTYSRYQTLELEKEFQFNRYLTRKRRIEIAHCLCLTERQIKIWFQNRR
>gi|7579899|gb|AAB21131.2| [Manduca sexta] gi|7579899|gb|AAB21131.2| ;E = 8.7e-43 pos:7 to 66 ; abdominal A like protein [Manduca sexta] 44
RRRGRQTYTRFQTLELEKEFHFNHYLTRRRRIEIAHALCLTERQIKIWFQNRRMKLKKEL
>gi|7446287|pir||S26291 [Aedes aegypti] gi|7446287|pir||S26291 ;E = 8.7e-43 pos:6 to 65 ; homeotic protein Abdominal A yellow fever mosquito (fragment) 45
RRRGRQTYTRFQTLELEKEFHFNHYLTRRRRIEIAHALCLTERQIKIWFQNRRMKLKKEL
>gi|74267565|dbj|BAE44281.1| [Oryzias latipes] gi|74267565|dbj|BAE44281.1| ;E = 7.5e-39 pos:149 to 208 ; hoxC8a [Oryzias latipes] gi|83016966|dbj|BAE53489 1| hoxC8a [Oryzias latipes] 46
RRNGRQTYSRYQTLELEKEFLFNPYLTRKRRIEVSHALSLTERQVKIWFQNRRMKWKKEN
>gi|74267563|dbj|BAE44280.1| [Oryzias latipes] gi|74267563|dbj|BAE44280.1| ;E = 2.6e-42 pos:139 to 198 ; hoxC6a [Oryzias latipes] gi|83016965|dbj|BAE53488 1| hoxC6a [Oryzias latipes] 47
RRRGRQIYSRYQTLELEKEFHFNRYLTRRRRIEIANALCLTERQIKIWFQNRRMKWKKES
>gi|74267555|dbj|BAE44276.1| [Oryzias latipes] gi|74267555|dbj|BAE44276.1| ;E = 1.1e-42 pos:153 to 212 ; hoxB6b [Oryzias latipes] gi|83016956|dbj|BAE53481 1| hoxB6b [Oryzias latipes] 48
GRRGRQTYTRYQTLELEKEFHFNRYLTRRRRIEISHALCLTERQIKIWFQNRRMKWKKEN
>gi|74267543|dbj|BAE44270.1| [Oryzias latipes] gi|74267543|dbj|BAE44270.1| ;E = 2.1e-39 pos:149 to 208 ; hoxB8a [Oryzias latipes] gi|83016950|dbj|BAE53477 1| hoxB8a [Oryzias latipes] 49
RRRGRQTYSRYQTLELEKEFLFNPYLTRKRRIEVSHALALTERQVKIWFQNRRMKWKKEN
>gi|74267541|dbj|BAE44269.1| [Oryzias latipes] gi|74267541|dbj|BAE44269.1| ;E = 9.2e-44 pos:189 to 248 ; hoxB6a [Oryzias latipes] gi|83016949|dbj|BAE53476 1| hoxB6a [Oryzias latipes] 50
GRRGRQTYTRYQTLELEKEFHFNRYLTRRRRIEIAHALCLTERQIKIWFQNRRMKWKKEN
>gi|74267511|dbj|BAE44254.1| [Oryzias latipes] gi|74267511|dbj|BAE44254.1| ;E = 1.1e-41 pos:123 to 182 ; hoxA7a [Oryzias latipes] gi|83016928|dbj|BAE53460 1| hoxA7a [Oryzias latipes] 51
RKRGRQTYSRYQTLELEKEFHFNRYLSRRRRVEIAHALTLTERQIKIWFQNRRMKWKKDH
>gi|74203747|dbj|BAE23104.1| [Mus musculus] gi|74203747|dbj|BAE23104.1| ;E = 3.1e-41 pos:137 to 196 ; unnamed protein product [Mus musculus] 52
RKRGRQTSTRYQTLELEKEFHYNRYLTRRRRIEIAHTLCLTERQIKIWFQNRRMKWKKEN
>gi|73996158|ref|XP_848549.1| [Canis lupus familiaris] gi|73996158|ref|XP_848549.1| ;E = 1.6e-39 pos:149 to 208 ; PREDICTED similar to Homeobox protein Hox C8 (Hox 3 1) (M31) isoform 2 [Canis familiaris] 53
RRSGRQTYSRYQTLELEKEFLFNPYLTRKRRIEVSHALGLTERQVKIWFQNRRMKWKKEN
>gi|73996156|ref|XP_856358.1| [Canis lupus familiaris] gi|73996156|ref|XP_856358.1| ;E = 1.6e-39 pos:150 to 209 ; PREDICTED similar to Homeobox protein Hox C8 (Hox 3 1) (M31) isoform 3 [Canis familiaris] 54
RRSGRQTYSRYQTLELEKEFLFNPYLTRKRRIEVSHALGLTERQVKIWFQNRRMKWKKEN
>gi|73996154|ref|XP_856316.1| [Canis lupus familiaris] gi|73996154|ref|XP_856316.1| ;E = 2.6e-42 pos:144 to 203 ; PREDICTED similar to homeo box C6 isoform 7 [Canis familiaris] 55
RRRGRQIYSRYQTLELEKEFHFNRYLTRRRRIEIANALCLTERQIKIWFQNRRMKWKKES
>gi|73996152|ref|XP_848508.1| [Canis lupus familiaris] gi|73996152|ref|XP_848508.1| ;E = 2.6e-42 pos:141 to 200 ; PREDICTED similar to homeo box C6 isoform 5 [Canis familiaris] 56
RRRGRQIYSRYQTLELEKEFHFNRYLTRRRRIEIANALCLTERQIKIWFQNRRMKWKKES
>gi|73976527|ref|XP_854141.1| [Canis lupus familiaris] gi|73976527|ref|XP_854141.1| ;E = 3.2e-43 pos:155 to 214 ; PREDICTED similar to homeobox protein A6 [Canis familiaris] 57
GRRGRQTYTRYQTLELEKEFHFNRYLTRRRRIEIANALCLTERQIKIWFQNRRMKWKKEN
>gi|73976173|ref|XP_864678.1| [Canis lupus familiaris] gi|73976173|ref|XP_864678.1| ;E = 1.6e-43 pos:130 to 189 ; PREDICTED similar to homeobox protein A7 isoform 5 [Canis familiaris] 58
RKRGRQTYTRYQTLELEKEFHFNRYLTRRRRIEIAHALCLTERQIKIWFQNRRMKWKKEH
>gi|73976171|ref|XP_864659.1| [Canis lupus familiaris] gi|73976171|ref|XP_864659.1| ;E = 1.6e-43 pos:130 to 189 ; PREDICTED similar to homeobox protein A7 isoform 4 [Canis familiaris] 59
RKRGRQTYTRYQTLELEKEFHFNRYLTRRRRIEIAHALCLTERQIKIWFQNRRMKWKKEH
>gi|73976169|ref|XP_864646.1| [Canis lupus familiaris] gi|73976169|ref|XP_864646.1| ;E = 3.9e-43 pos:130 to 189 ; PREDICTED similar to homeobox protein A7 isoform 3 [Canis familiaris] 60
RKRGRQTYTRYQTLELEKEFHFNRYLTRRRRIEIAHALCLTERQIKIWFQNRRMKWKKDR
>gi|73976165|ref|XP_539488.2| [Canis lupus familiaris] gi|73976165|ref|XP_539488.2| ;E = 1.6e-43 pos:130 to 189 ; PREDICTED similar to homeobox protein A7 isoform 1 [Canis familiaris] 61
RKRGRQTYTRYQTLELEKEFHFNRYLTRRRRIEIAHALCLTERQIKIWFQNRRMKWKKEH
>gi|73966250|ref|XP_851221.1| [Canis lupus familiaris] gi|73966250|ref|XP_851221.1| ;E = 4.4e-43 pos:137 to 196 ; PREDICTED similar to Homeobox protein Hox B7 (Hox 2C) (HHO C1) [Canis familiaris] 62
RKRGRQTYTRYQTLELEKEFHYNRYLTRRRRIEIAHALCLTERQIKIWFQNRRMKWKKEN
>gi|73966242|ref|XP_864692.1| [Canis lupus familiaris] gi|73966242|ref|XP_864692.1| ;E = 1.2e-43 pos:146 to 205 ; PREDICTED similar to Homeobox protein Hox B6 (Hox 2 2) (MH 22A) isoform 3 [Canis familiaris] gi|73966244|ref|XP_864710 1| PREDICTED similar to Homeobox protein Hox B6 (Hox 2 2) (MH 22A) isoform 4 [Canis familiaris] 63
GRRGRQTYTRYQTLELEKEFHYNRYLTRRRRIEIAHALCLTERQIKIWFQNRRMKWKKES
>gi|73966240|ref|XP_864672.1| [Canis lupus familiaris] gi|73966240|ref|XP_864672.1| ;E = 1.1e-39 pos:146 to 205 ; PREDICTED similar to Homeobox protein Hox B6 (Hox 2 2) (MH 22A) isoform 2 [Canis familiaris] 64
GRRGRQTYTRYQTLELEKEFHYNRYLTRRRRIEIAHALCLTERQIKIWFQNRRMKLGIYD
>gi|72071006|ref|XP_793141.1| [Strongylocentrotus purpuratus] gi|72071006|ref|XP_793141.1| ;E = 9.1e-40 pos:203 to 262 ; PREDICTED similar to HEHBOX6 [Strongylocentrotus purpuratus] gi|115949662|ref|XP_001182303 1| PREDICTED similar to HEHBOX6 [Strongylocentrotus purpuratus] 65
RKRGRQTYTRAQTLELEKEFHYNRYLTRKRRIEIAQAVCLSERQIKIWFQNRRMKWKKER
>gi|72008704|ref|XP_780219.1| [Strongylocentrotus purpuratus] gi|72008704|ref|XP_780219.1| ;E = 2.4e-38 pos:33 to 92 ; PREDICTED similar to homeobox [Strongylocentrotus purpuratus] 66
RKRCRQTYTRYQTLELEKEFHFNRYLTRRRRIELSHLLGLTERQIKIWFQNRRMKYKKES
>gi|71896757|ref|NP_001026158.1| [Gallus gallus] gi|71896757|ref|NP_001026158.1| ;E = 3.2e-43 pos:153 to 212 ; homeobox A6 [Gallus gallus] gi|60392397|sp|Q5YLH5 1|HXA6_CHICK RecName Full Homeobox protein Hox A6 gi|34732777|gb|AAQ81318 1| HOXA6 [Gallus gallus] 67
GRRGRQTYTRYQTLELEKEFHFNRYLTRRRRIEIANALCLTERQIKIWFQNRRMKWKKEN
>gi|6918885|emb|CAA59270.1| [Homo sapiens] gi|6918885|emb|CAA59270.1| ;E = 1.6e-43 pos:129 to 188 ; HOX 1 1 (A7) [Homo sapiens] 68
RKRGRQTYTRYQTLELEKEFHFNRYLTRRRRIEIAHALCLTERQIKIWFQNRRMKWKKEH
>gi|688159|gb|AAB32398.1| [Mus sp.] gi|688159|gb|AAB32398.1| ;E = 1.9e-30 pos:20 to 70 ; Hoxb 6 homeobox protein [mice mammary gland Peptide Partial 70 aa] 69
GRRGRQTYTRYQTLELEKEFHYNRYLTRRRRMEIAHALCLTERQIKIWFQN
>gi|688158|gb|AAB32397.1| [Mus sp.] gi|688158|gb|AAB32397.1| ;E = 1.2e-31 pos:12 to 62 ; Hoxa 7 homeobox protein [mice mammary gland Peptide Partial 62 aa] 70
SKRGRQAYTRYQTLELEKEFHFNRYLTRRRRIEIAHALCLTERQIKIWFQN
>gi|6754234|ref|NP_034585.1| [Mus musculus] gi|6754234|ref|NP_034585.1| ;E = 1.6e-43 pos:129 to 188 ; homeobox A7 [Mus musculus] gi|1346331|sp|P02830 2|HXA7_MOUSE RecName Full Homeobox protein Hox A7 AltName Full Hox 1 1 AltName Full M6 12 Short M6 gi|664758|gb|AAC52160 1| Hoxa7 gi|26329169|dbj|BAC28323 1| unnamed protein product [Mus musculus] gi|124297803|gb|AAI31979 1| Homeo box A7 [Mus musculus] gi|124376130|gb|AAI32644 1| Homeo box A7 [Mus musculus] gi|148666246|gb|EDK98662 1| homeobox A7 isoform CRA_c [Mus musculus] 71
RKRGRQTYTRYQTLELEKEFHFNRYLTRRRRIEIAHALCLTERQIKIWFQNRRMKWKKEH
>gi|6706217|emb|CAB65909.1| [Homo sapiens] gi|6706217|emb|CAB65909.1| ;E = 1.2e-43 pos:146 to 205 ; homeobox protein [Homo sapiens] 72
GRRGRQTYTRYQTLELEKEFHYNRYLTRRRRIEIAHALCLTERQIKIWFQNRRMKWKKES
>gi|66476111|gb|AAX63762.2| [Oncorhynchus mykiss] gi|66476111|gb|AAX63762.2| ;E = 6.1e-35 pos:140 to 194 ; HoxC6bi [Oncorhynchus mykiss] 73
RRRGRQIYSRYQTLELEKEFHFNRYLTRRRRIEIANALCLSERQIKIWFQNRRMK
>gi|6513841|gb|AAD01939.2| [Homo sapiens] gi|6513841|gb|AAD01939.2| ;E = 1.1e-43 pos:130 to 189 ; homeobox protein HOXA7 [Homo sapiens] 74
RKRGRQTYTRYQTLELEKEFHFNRYLTRRRRIEIAHALCLTERQVKIWFQNRRMKWKKEH
>gi|64742|emb|CAA31020.1| [Xenopus laevis] gi|64742|emb|CAA31020.1| ;E = 2.6e-42 pos:59 to 118 ; unnamed protein product [Xenopus laevis] 75
RRRGRQIYSRYQTLELEKEFHFNRYLTRRRRIEIANALCLTERQIKIWFQNRRMKWKKES
>gi|64116|emb|CAA34745.1| [Notophthalmus viridescens] gi|64116|emb|CAA34745.1| ;E = 8.7e-41 pos:11 to 70 ; NuHox 1 protein C terminal fragment (104 AA) [Notophthalmus viridescens] 76
RRRGRQIYSRYQTLELEKEFHFNRYLTRRRRIEIANASCLTERQIKIWFQNRRMKWKKES
>gi|63259070|gb|AAD46174.2|AF151671_1 [Neanthes virens] gi|63259070|gb|AAD46174.2|AF151671_1 ;E = 3.6e-41 pos:5 to 64 ; Lox5 homeobox protein [Nereis virens] 77
QKRTRQTYTRYQTLELEKEFHYNRYLTRRRRIEIAHALGLTERQIKIWFQNRRMKWKKEN
>gi|62958681|gb|AAV97683.2| [Oreochromis niloticus] gi|62958681|gb|AAV97683.2| ;E = 2.5e-27 pos:1 to 48 ; Hox protein [Oreochromis niloticus] 78
TLELEKEFLFNPYLTRKRRIEVSHALALTERQVKIWFQNRRMKWKKEN
>gi|62958679|gb|AAY23658.1| [Oreochromis niloticus] gi|62958679|gb|AAY23658.1| ;E = 2.6e-42 pos:7 to 66 ; Hox protein [Oreochromis niloticus] 79
RRRGRQIYSRYQTLELEKEFHFNRYLTRRRRIEIANALCLTERQIKIWFQNRRMKWKKES
>gi|62958668|gb|AAY23655.1| [Oreochromis niloticus] gi|62958668|gb|AAY23655.1| ;E = 1.1e-42 pos:7 to 66 ; Hox protein [Oreochromis niloticus] 80
GRRGRQTYTRYQTLELEKEFHFNRYLTRRRRIEISHALCLTERQIKIWFQNRRMKWKKEN
>gi|62958656|gb|AAY23651.1| [Oreochromis niloticus] gi|62958656|gb|AAY23651.1| ;E = 2.1e-39 pos:3 to 62 ; Hox protein [Oreochromis niloticus] 81
RRRGRQTYSRYQTLELEKEFLFNPYLTRKRRIEVSHALALTERQVKIWFQNRRMKWKKEN
>gi|62958653|gb|AAY23650.1| [Oreochromis niloticus] gi|62958653|gb|AAY23650.1| ;E = 8.9e-40 pos:4 to 63 ; Hox protein [Oreochromis niloticus] 82
RRRGRQTYTRHQSLELEKEFHFNRYLTRKRQIEVAHALGLTERQIKIWFQNRRMKWKKEN
>gi|62945316|ref|NP_001017480.1| [Rattus norvegicus] gi|62945316|ref|NP_001017480.1| ;E = 4.4e-43 pos:137 to 196 ; homeo box B7 [Rattus norvegicus] gi|83303676|sp|P18864 2|HXB7_RAT RecName Full Homeobox protein Hox B7 AltName Full Homeobox protein R1B gi|51259417|gb|AAH79340 1| Homeo box B7 [Rattus norvegicus] gi|149053981|gb|EDM05798 1| homeobox protein [Rattus norvegicus] 83
RKRGRQTYTRYQTLELEKEFHYNRYLTRRRRIEIAHALCLTERQIKIWFQNRRMKWKKEN
>gi|62898059|dbj|BAD96969.1| [Homo sapiens] gi|62898059|dbj|BAD96969.1| ;E = 4.6e-42 pos:137 to 196 ; homeo box B7 variant [Homo sapiens] 84
RKRGRQTYTRYQTLELGKEFHYNRYLTRRRRIEIAHTLCLTERQIKIWFQNRRMKWKKEN
>gi|62826028|gb|AAH94172.1| [Xenopus laevis] gi|62826028|gb|AAH94172.1| ;E = 2.6e-42 pos:141 to 200 ; Unknown (protein for MGC 115122) [Xenopus laevis] 85
RRRGRQIYSRYQTLELEKEFHFNRYLTRRRRIEIANALCLTERQIKIWFQNRRMKWKKES
>gi|62825098|gb|AAY16110.1| [Holopneustes purpurescens] gi|62825098|gb|AAY16110.1| ;E = 7.2e-32 pos:1 to 49 ; homeoprotein [Holopneustes purpurescens] 86
QTLELEKEFHFNRYLTRRRRIEIAHALGLTERQIKIWFQNRRMKWKKEH
>gi|62526087|dbj|BAD95560.1| [Pelodiscus sinensis] gi|62526087|dbj|BAD95560.1| ;E = 3.3e-28 pos:132 to 181 ; Hoxc 6 [Pelodiscus sinensis] 87
RRRGRQIYSRYQTLELEKEFHFNRYLTRRRRIEIANALCLTERQIKIWFQ
>gi|62526085|dbj|BAD95559.1| [Pelodiscus sinensis] gi|62526085|dbj|BAD95559.1| ;E = 5.9e-29 pos:129 to 180 ; Hoxa 7 [Pelodiscus sinensis] 88
RKRGRQTYTRYQTLKLEKEFHFNRYLTRRRRIEIAHALCLTERQIKIWFQKA
>gi|62526081|dbj|BAD95557.1| [Pelodiscus sinensis] gi|62526081|dbj|BAD95557.1| ;E = 1.6e-39 pos:129 to 188 ; Hoxc 8 [Pelodiscus sinensis] 89
RRSGRQTYSRYQTLELEKEFLFNPYLTRKRRIEVSHALGLTERQVKIWFQNRRMKWKKEN
>gi|62526077|dbj|BAD95555.1| [Gallus gallus] gi|62526077|dbj|BAD95555.1| ;E = 8.4e-30 pos:141 to 191 ; Hoxc 6 [Gallus gallus] 90
RRRGRQIYSRYQTLELEKEFHFNRYLTRRRRIEIANALCLTERQIKIWFQN
>gi|62526075|dbj|BAD95554.1| [Gallus gallus] gi|62526075|dbj|BAD95554.1| ;E = 4.4e-43 pos:65 to 124 ; Hoxb 7 [Gallus gallus] 91
RKRGRQTYTRYQTLELEKEFHYNRYLTRRRRIEIAHALCLTERQIKIWFQNRRMKWKKEN
>gi|61966487|emb|CAI45575.1| [Pecten maximus] gi|61966487|emb|CAI45575.1| ;E = 4.1e-40 pos:1 to 60 ; homeodomain protein Antp [Pecten maximus] 92
RKRGRRTYTRYQTLELEKEFHFNKYLTRRRRVEIAHVLCLTERQIKIWFQSRRMKWKKEA
>gi|60828272|gb|AAX36836.1| [synthetic construct] gi|60828272|gb|AAX36836.1| ;E = 5.4e-43 pos:137 to 196 ; homeobox B7 [synthetic construct] gi|61368483|gb|AAX43187 1| homeobox B7 [synthetic construct] gi|61369779|gb|AAX43390 1| homeobox B7 [synthetic construct] 93
RKRGRQTYTRYQTLELEKEFHYNRYLTRRRRIEIAHTLCLTERQIKIWFQNRRMKWKKEN
>gi|60654293|gb|AAX29839.1| [synthetic construct] gi|60654293|gb|AAX29839.1| ;E = 1.2e-43 pos:146 to 205 ; homeobox B6 [synthetic construct] 94
GRRGRQTYTRYQTLELEKEFHYNRYLTRRRRIEIAHALCLTERQIKIWFQNRRMKWKKES
>gi|60552556|gb|AAH90853.1| [Homo sapiens] gi|60552556|gb|AAH90853.1| ;E = 2.3e-39 pos:196 to 255 ; HOXD8 protein [Homo sapiens] 95
RRRGRQTYSRFQTLELEKEFLFNPYLTRKRRIEVSHALALTERQVKIWFQNRRMKWKKEN
>gi|6045077|dbj|BAA85262.1| [Dicyema orientale] gi|6045077|dbj|BAA85262.1| ;E = 1.8e-36 pos:100 to 159 ; DoxC [Dicyema orientale] 96
HKRTRQTYTRSQTLELEKEFHYNKYLSKRRRTEISEVLELSERQVKIWFQNRRMKWKKDN
>gi|60392424|sp|Q9YGT4.2|HXB6B_DANRE [Danio rerio] gi|60392424|sp|Q9YGT4.2|HXB6B_DANRE ;E = 1.3e-42 pos:147 to 206 ; RecName Full Homeobox protein Hox B6b AltName Full Hox A7 gi|22316135|emb|CAD44457 1| homeo box protein B6b [Danio rerio] 97
GRRGRQTYTRFQTLELEKEFHFNRYLTRRRRIEISHALCLTERQIKIWFQNRRMKWKKEN
>gi|60099966|gb|AAX13117.1| [Drosophila pseudoobscura] gi|60099966|gb|AAX13117.1| ;E = 1.1e-32 pos:272 to 326 ; fushi tarazu [Drosophila pseudoobscura] 98
SKRTRQTYTRYQTLELEKEFHFNRYITRRRRVDIANALSLSERQIKIWFQNRRMK
>gi|59939334|gb|AAX12426.1| [Drosophila buzzatii] gi|59939334|gb|AAX12426.1| ;E = 8.7e-43 pos:136 to 195 ; Dbuz abd A PA [Drosophila buzzatii] 99
RRRGRQTYTRFQTLELEKEFHFNHYLTRRRRIEIAHALCLTERQIKIWFQNRRMKLKKEL
>gi|59939333|gb|AAX12425.1| [Drosophila buzzatii] gi|59939333|gb|AAX12425.1| ;E = 8.7e-43 pos:341 to 400 ; Dbuz abd A PB [Drosophila buzzatii] 100
RRRGRQTYTRFQTLELEKEFHFNHYLTRRRRIEIAHALCLTERQIKIWFQNRRMKLKKEL
>gi|5916196|gb|AAD55936.1|AF163860_1 [Chaetopterus variopedatus] gi|5916196|gb|AAD55936.1|AF163860_1 ;E = 8.6e-23 pos:207 to 253 ; homeoprotein CH Hox5 [Chaetopterus variopedatus] 101
NKRTRTSYTRHQTLELEKEFHFNRYLTRRRRIEIAHALNLTERQIKI
>gi|58803017|gb|AAW82628.1| [Gasterosteus aculeatus] gi|58803017|gb|AAW82628.1| ;E = 2.6e-42 pos:8 to 67 ; HoxC6 [Gasterosteus aculeatus] 102
RRRGRQIYSRYQTLELEKEFHFNRYLTRRRRIEIANALCLTERQIKIWFQNRRMKWKKES
>gi|58585092|ref|NP_001011571.1| [Apis mellifera] gi|58585092|ref|NP_001011571.1| ;E = 4.4e-43 pos:270 to 329 ; antennapedia [Apis mellifera] gi|9967824|emb|CAC06383 1| Antennapedia protein [Apis mellifera] 103
RKRGRQTYTRYQTLELEKEFHYNRYLTRRRRIEIAHALCLTERQIKIWFQNRRMKWKKEN
>gi|58396733|gb|AAW72806.1| [Urechis unicinctus] gi|58396733|gb|AAW72806.1| ;E = 3.3e-33 pos:13 to 65 ; homeobox protein Antp [Urechis unicinctus] 104
RKRGRQTYTRYQTLELEKEFHFNRYLTRRRRIEIAHALCLTERQIKIWFQNRR
>gi|58396729|gb|AAW72804.1| [Urechis unicinctus] gi|58396729|gb|AAW72804.1| ;E = 4.1e-30 pos:25 to 77 ; homeobox protein Lox6 [Urechis unicinctus] 105
EKRSRTSYSRYQTLELEKEFHFNRYLTGRRRLEIAHTLGLTERQIKIWFQNRR
>gi|58382031|ref|XP_311623.2| [Anopheles gambiae str. PEST] gi|58382031|ref|XP_311623.2| ;E = 1.6e-41 pos:236 to 295 ; AGAP004661 PA [Anopheles gambiae str PEST] gi|55242655|gb|EAA45000 2| AGAP004661 PA [Anopheles gambiae str PEST] 106
RRRGRQTYTRYQTLELEKEFHTNHYLTRRRRIEMAHALCLTERQIKIWFQNRRMKLKKEI
>gi|58382029|ref|XP_311618.2| [Anopheles gambiae str. PEST] gi|58382029|ref|XP_311618.2| ;E = 1.8e-43 pos:244 to 303 ; AGAP004660 PA [Anopheles gambiae str PEST] gi|3420836|gb|AAC31945 1| Antennapedia homeotic protein [Anopheles gambiae] gi|55242653|gb|EAA07256 2| AGAP004660 PA [Anopheles gambiae str PEST] 107
RKRGRQTYTRYQTLELEKEFHFNRYLTRRRRIEIAHALCLTERQIKIWFQNRRMKWKKEN
>gi|57164349|ref|NP_001009335.1| [Ovis aries] gi|57164349|ref|NP_001009335.1| ;E = 2.6e-42 pos:59 to 118 ; homeobox C6 [Ovis aries] gi|73996148|ref|XP_543625 2| PREDICTED similar to homeo box C6 [Canis familiaris] gi|73996150|ref|XP_856234 1| PREDICTED similar to homeo box C6 isoform 6 [Canis familiaris] gi|1708358|sp|P49925 1|HXC6_SHEEP RecName Full Homeobox protein Hox C6 gi|988252|gb|AAA75473 1| Hox C6 108
RRRGRQIYSRYQTLELEKEFHFNRYLTRRRRIEIANALCLTERQIKIWFQNRRMKWKKES
>gi|57091665|ref|XP_548179.1| [Canis lupus familiaris] gi|57091665|ref|XP_548179.1| ;E = 1.8e-39 pos:146 to 205 ; PREDICTED similar to homeo box B8 [Canis familiaris] 109
RRRGRQTYSRYQTLELEKEFLFNPYLTRKRRIEVSHALGLTERQVKIWFQNRRMKWKKEN
>gi|5669125|gb|AAD46172.1|AF151669_1 [Neanthes virens] gi|5669125|gb|AAD46172.1|AF151669_1 ;E = 1.8e-28 pos:6 to 58 ; Lox4 homeobox protein [Nereis virens] 110
EERGRQTYSRYQTLELEKEFRFNHYLTRKRRMEIAHVLCLTEHQIKIWFQNRR
>gi|56549013|gb|AAV97670.1| [Oreochromis niloticus] gi|56549013|gb|AAV97670.1| ;E = 8.1e-30 pos:1 to 48 ; Hox protein [Oreochromis niloticus] 111
TLELEKEFHFNRYLTRRRRIETAHALCLTERQIKIWFQNRRMKWKKEN
>gi|5596520|gb|AAD45593.1|AF144678_1 [Lingula anatina] gi|5596520|gb|AAD45593.1|AF144678_1 ;E = 1.2e-39 pos:6 to 65 ; Lox4 homeodomain protein [Lingula anatina] 112
RRRGRQTYSRFQTLELEKEFQFNHYLTRKRRIEVAHALCLTERQIKIWFQNRRMKLKKER
>gi|5596516|gb|AAD45591.1|AF144676_1 [Lingula anatina] gi|5596516|gb|AAD45591.1|AF144676_1 ;E = 1.9e-40 pos:5 to 64 ; Lox5 homeodomain protein [Lingula anatina] 113
QKRTRQTYTRYQTLELEKEFHYNRYLTRRRRIEIAHHLGLTERQIKIWFQNRRMKWKKEN
>gi|5596514|gb|AAD45590.1|AF144675_1 [Lingula anatina] gi|5596514|gb|AAD45590.1|AF144675_1 ;E = 6.8e-43 pos:3 to 62 ; antennapedia like homeodomain protein [Lingula anatina] 114
RKRGRHTYSRHQTLELEKEFHFNRYLTRRRRIEIAHALCLTERQIKIWFQNRRMKWKKEN
>gi|55742132|ref|NP_001006787.1| [Xenopus (Silurana) tropicalis] gi|55742132|ref|NP_001006787.1| ;E = 1.6e-39 pos:149 to 208 ; homeobox C8 [Xenopus (Silurana) tropicalis] gi|49523091|gb|AAH75597 1| Homeobox C8 [Xenopus tropicalis] gi|89267398|emb|CAJ82460 1| homeo box C8 [Xenopus tropicalis] 115
RRSGRQTYSRYQTLELEKEFLFNPYLTRKRRIEVSHALGLTERQVKIWFQNRRMKWKKEN
>gi|5554|emb|CAA47611.1| [Aedes aegypti] gi|5554|emb|CAA47611.1| ;E = 8.7e-43 pos:6 to 65 ; abdominal A homologue [Aedes aegypti] 116
RRRGRQTYTRFQTLELEKEFHFNHYLTRRRRIEIAHALCLTERQIKIWFQNRRMKLKKEL
>gi|553346|gb|AAA36004.1| [Homo sapiens] gi|553346|gb|AAA36004.1| ;E = 8.6e-41 pos:11 to 70 ; homeobox protein [Homo sapiens] 117
SGRRAQTYTRYQTLELEKEFHYNRYLTRRRRIEIAHALCLTERQIKIWFQNRRMKWKKES
>gi|541626|gb|AAC46491.1| [Tribolium castaneum] gi|541626|gb|AAC46491.1| ;E = 3.4e-40 pos:183 to 242 ; fushi tarazu [Tribolium castaneum] gi|1093401|prf||2103337A fushi tarazu gene 118
NKRTRQTYTRYQTLELEKEFHFNKYLTRRRRIEIAESLRLTERQIKIWFQNRRMKAKKDT
>gi|54144469|ref|NP_001005771.1| [Danio rerio] gi|54144469|ref|NP_001005771.1| ;E = 7.5e-39 pos:149 to 208 ; homeo box C8a [Danio rerio] gi|82234789|sp|Q68EH7 1|HXC8A_DANRE RecName Full Homeobox protein Hox C8a gi|51327258|gb|AAH80255 1| Homeo box C8a [Danio rerio] gi|123295380|emb|CAM16418 1| homeo box C8a [Danio rerio] gi|182890004|gb|AAI65923 1| Hoxc8a protein [Danio rerio] 119
RRNGRQTYSRYQTLELEKEFLFNPYLTRKRRIEVSHALSLTERQVKIWFQNRRMKWKKEN
>gi|53733782|gb|AAH83307.1| [Danio rerio] gi|53733782|gb|AAH83307.1| ;E = 4.3e-42 pos:119 to 178 ; Hoxc6a protein [Danio rerio] gi|197247195|gb|AAI65049 1| Hoxc6a protein [Danio rerio] 120
RRRGRQIYSRYQTLELEKEFHFNRYLTRRRRIEIANALCLTERQIKIWFQNRRMKWKKET
>gi|520620|emb|CAA84520.1| [Branchiostoma floridae] gi|520620|emb|CAA84520.1| ;E = 1.3e-41 pos:3 to 62 ; Hox 8 homeodomain protein [Branchiostoma floridae] gi|745780|prf||2016458G Hox 8 gene 121
RRRGRQTYSRYQTLELEKEFHFNKYLTRRRRIEIAHALGLTERQIKIWFQNRRMKLKKEA
>gi|520616|emb|CAA84518.1| [Branchiostoma floridae] gi|520616|emb|CAA84518.1| ;E = 4.6e-41 pos:134 to 193 ; Hox 6 homeodomain protein [Branchiostoma floridae] gi|745778|prf||2016458E Hox 6 gene 122
KKRGRQTYTRYQTLELEKEFHFNKYLTRKRRIEIAHLLGLTERQIKIWFQNRRMKWKKEN
>gi|5163356|gb|AAD40646.1|AF144890_1 [Priapulus caudatus] gi|5163356|gb|AAD40646.1|AF144890_1 ;E = 1.1e-41 pos:1 to 60 ; HB3 homeodomain protein [Priapulus caudatus] 123
RRRGRQTYTRFQTLELEKEFHFNRYLTRRRRIEIANMLCLTERQIKIWFQNRRMKWKKEK
>gi|5163354|gb|AAD40645.1|AF144889_1 [Priapulus caudatus] gi|5163354|gb|AAD40645.1|AF144889_1 ;E = 5.4e-42 pos:2 to 61 ; HB2 homeodomain protein [Priapulus caudatus] 124
RKRGRQTYTRYQTLELEKEFHFNRYLTRRRRIEIANMLCLTERQIKIWFQNRRMKWKKEC
>gi|51476|emb|CAA34518.1| [Mus musculus] gi|51476|emb|CAA34518.1| ;E = 2.6e-42 pos:141 to 200 ; unnamed protein product [Mus musculus] gi|241279|gb|AAB20717 1| homeobox protein 3 3 [Mus sp ] 125
RRRGRQIYSRYQTLELEKEFHFNRYLTRRRRIEIANALCLTERQIKIWFQNRRMKWKKES
>gi|51474|emb|CAA34517.1| [Mus musculus] gi|51474|emb|CAA34517.1| ;E = 2.6e-42 pos:59 to 118 ; unnamed protein product [Mus musculus] 126
RRRGRQIYSRYQTLELEKEFHFNRYLTRRRRIEIANALCLTERQIKIWFQNRRMKWKKES
>gi|51390|emb|CAA29934.1| [Mus musculus] gi|51390|emb|CAA29934.1| ;E = 5.4e-43 pos:137 to 196 ; unnamed protein product [Mus musculus] gi|861031|emb|CAA68494 1| 2 3 gene product [Mus musculus] 127
RKRGRQTYTRYQTLELEKEFHYNRYLTRRRRIEIAHTLCLTERQIKIWFQNRRMKWKKEN
>gi|5020076|gb|AAD38009.1|AF146649_1 [Tribolium castaneum] gi|5020076|gb|AAD38009.1|AF146649_1 ;E = 1.6e-41 pos:5 to 64 ; ultrathorax [Tribolium castaneum] 128
RRRGRQTYTRYQTLELEKEFHTNHYLTRRRRIEMAHALCLTERQIKIWFQNRRMKLKKEI
>gi|496849|emb|CAA83978.1| [Girardia tigrina] gi|496849|emb|CAA83978.1| ;E = 6.7e-42 pos:122 to 181 ; DNA binding protein [Girardia tigrina] 129
HKRSRQTYTRYQTLELEKEFHFNKYLTRRRRIEIAHGLSLTERQIKIWFQNRRMKWKKDH
>gi|4929545|gb|AAD34033.1|AF151696_1 [Pristionchus pacificus] gi|4929545|gb|AAD34033.1|AF151696_1 ;E = 1.3e-37 pos:122 to 181 ; MAB 5 [Pristionchus pacificus] 130
SKRTRQTYSRTQTLELEKEFHFNKYLTRKRRQEISESLHLTERQVKIWFQNRRMKHKKES
>gi|49169787|ref|NP_989926.1| [Gallus gallus] gi|49169787|ref|NP_989926.1| ;E = 1.6e-43 pos:129 to 188 ; homeobox A7 [Gallus gallus] gi|60392400|sp|Q90VZ9 1|HXA7_CHICK RecName Full Homeobox protein Hox A7 gi|15553502|gb|AAL01899 1|AF408695_1 homeodomain transcription factor HoxA 7 [Gallus gallus] gi|13872753|emb|CAC37629 1| Hoxa 7 protein [Gallus gallus] 131
RKRGRQTYTRYQTLELEKEFHFNRYLTRRRRIEIAHALCLTERQIKIWFQNRRMKWKKEH
>gi|48146025|emb|CAG33235.1| [Homo sapiens] gi|48146025|emb|CAG33235.1| ;E = 2.6e-42 pos:141 to 200 ; HOXC6 [Homo sapiens] 132
RRRGRQIYSRYQTLELEKEFHFNRYLTRRRRIEIANALCLTERQIKIWFQNRRMKWKKES
>gi|47971144|dbj|BAD22529.1| [Lethenteron japonicum] gi|47971144|dbj|BAD22529.1| ;E = 2.4e-43 pos:22 to 81 ; LjHox6w Homeobox [Lethenteron japonicum] 133
RRRGRQTYSRYQTLELEKEFHFNRYLTRRRRIEIAHALCLTERQIKIWFQNRRMKWKKEH
>gi|47971142|dbj|BAD22528.1| [Lethenteron japonicum] gi|47971142|dbj|BAD22528.1| ;E = 2e-39 pos:14 to 73 ; LjHoxQ8 Homeobox [Lethenteron japonicum] 134
RRRGRQTYSRFQTLELEKEFLFNPYLTRKRRIEVSHALGLTERQVKIWFQNRRMKWKKEN
>gi|47971140|dbj|BAD22527.1| [Lethenteron japonicum] gi|47971140|dbj|BAD22527.1| ;E = 5.8e-38 pos:15 to 74 ; LjHox8p Homeobox [Lethenteron japonicum] 135
RRRGRQTYSRYQTLELEKEFLFNPHLTRKRRIEVSHALGLTERQVKIWFQNRRMKWKKEN
>gi|4760774|dbj|BAA77406.1| [Dugesia japonica] gi|4760774|dbj|BAA77406.1| ;E = 3.1e-42 pos:115 to 174 ; PLOX6 Dj [Dugesia japonica] 136
HKRSRQTYTRYQTLELEKEFHFNKYLTRRRRIEIAHALSLTERQIKIWFQNRRMKWKKDH
>gi|4760772|dbj|BAA77405.1| [Dugesia japonica] gi|4760772|dbj|BAA77405.1| ;E = 1.9e-41 pos:187 to 246 ; PLOX5 Dj [Dugesia japonica] 137
NKRTRQTYTRHQTLELEKEFHFNKYLTRRRRIEIAHSLILTERQIKIWFQNRRMKWKKEH
>gi|4758554|ref|NP_004494.1| [Homo sapiens] gi|4758554|ref|NP_004494.1| ;E = 2.6e-42 pos:141 to 200 ; homeobox C6 isoform 1 [Homo sapiens] gi|114145519|ref|NP_034595 2| homeobox C6 [Mus musculus] gi|34868679|ref|XP_345883 1| PREDICTED similar to homeobox C6 [Rattus norvegicus] gi|400007|sp|P10629 2|HXC6_MOUSE RecName Full Homeobox protein Hox C6 AltName Full Hox 3 3 AltName Full Hox 6 1 gi|115502398|sp|P09630 3|HXC6_HUMAN RecName Full Homeobox protein Hox C6 AltName Full Hox 3C AltName Full HHO C8 AltName Full CP25 gi|7446275|pir||S72429 homeotic protein HOX C6 (clone 211) human gi|1836128|gb|AAB46892 1| homeodomain containing protein [Homo sapiens] gi|49901568|gb|AAH74845 1| Homeobox C6 [Homo sapiens] gi|49902099|gb|AAH74844 1| Homeobox C6 [Homo sapiens] gi|119617153|gb|EAW96747 1| homeobox C6 isoform CRA_b [Homo sapiens] gi|148671996|gb|EDL03943 1| homeobox C6 [Mus musculus] gi|149031890|gb|EDL86802 1| homeo box C6 [Rattus norvegicus] gi|187954707|gb|AAI41062 1| Homeo box C6 [Mus musculus] 138
RRRGRQIYSRYQTLELEKEFHFNRYLTRRRRIEIANALCLTERQIKIWFQNRRMKWKKES
>gi|47551093|ref|NP_999725.1| [Strongylocentrotus purpuratus] gi|47551093|ref|NP_999725.1| ;E = 2.4e-38 pos:190 to 249 ; homeobox hox 1 [Strongylocentrotus purpuratus] gi|2506527|sp|P13545 2|HMB1_STRPU RecName Full Homeobox protein HB1 AltName Full SPHBOX1 gi|1339973|dbj|BAA12813 1| homeobox [Strongylocentrotus purpuratus] 139
RKRCRQTYTRYQTLELEKEFHFNRYLTRRRRIELSHLLGLTERQIKIWFQNRRMKYKKES
>gi|47228655|emb|CAG07387.1| [Tetraodon nigroviridis] gi|47228655|emb|CAG07387.1| ;E = 2.6e-42 pos:371 to 430 ; unnamed protein product [Tetraodon nigroviridis] 140
RRRGRQIYSRYQTLELEKEFHFNRYLTRRRRIEIANALCLTERQIKIWFQNRRMKWKKES
>gi|47217000|emb|CAG01628.1| [Tetraodon nigroviridis] gi|47217000|emb|CAG01628.1| ;E = 9.2e-44 pos:693 to 752 ; unnamed protein product [Tetraodon nigroviridis] 141
GRRGRQTYTRYQTLELEKEFHFNRYLTRRRRIEIAHALCLTERQIKIWFQNRRMKWKKEN
>gi|47213840|emb|CAG00644.1| [Tetraodon nigroviridis] gi|47213840|emb|CAG00644.1| ;E = 3.9e-39 pos:155 to 214 ; unnamed protein product [Tetraodon nigroviridis] 142
GRRGRQTYTRYQTLELEKEFHFNRYLTRRRRIEISHALCLTERQIKIWFQNRRMKLGVYG
>gi|47191990|emb|CAF93267.1| [Tetraodon nigroviridis] gi|47191990|emb|CAF93267.1| ;E = 2.1e-39 pos:16 to 75 ; unnamed protein product [Tetraodon nigroviridis] 143
RRRGRQTYSRYQTLELEKEFLFNPYLTRKRRIEVSHALALTERQVKIWFQNRRMKWKKEN
>gi|47115878|sp|Q8T940.1|UBX_JUNCO [Junonia coenia] gi|47115878|sp|Q8T940.1|UBX_JUNCO ;E = 1.6e-41 pos:159 to 218 ; RecName Full Homeotic protein ultrabithorax AltName Full JcUbx gi|18535620|gb|AAL71873 1| ultrabithorax [Junonia coenia] 144
RRRGRQTYTRYQTLELEKEFHTNHYLTRRRRIEMAHALCLTERQIKIWFQNRRMKLKKEI
>gi|46395474|ref|NP_997060.1| [Gallus gallus] gi|46395474|ref|NP_997060.1| ;E = 2e-39 pos:95 to 154 ; homeo box D8 [Gallus gallus] gi|123283|sp|P23459 1|HXD8_CHICK RecName Full Homeobox protein Hox D8 AltName Full Chox M gi|62701|emb|CAA40445 1| CHOX M product [Gallus gallus] 145
RRRGRQTYSRFQTLELEKEFLFNPYLTRKRRIEVSHALGLTERQVKIWFQNRRMKWKKEN
>gi|45553289|ref|NP_996171.1| [Drosophila melanogaster] gi|45553289|ref|NP_996171.1| ;E = 1.8e-43 pos:293 to 352 ; antennapedia isoform N [Drosophila melanogaster] gi|45553295|ref|NP_996174 1| antennapedia isoform D [Drosophila melanogaster] gi|195344085|ref|XP_002038619 1| GM10522 [Drosophila sechellia] gi|195568836|ref|XP_002102418 1| GD19515 [Drosophila simulans] gi|45446389|gb|AAS65109 1| antennapedia isoform D [Drosophila melanogaster] gi|45446390|gb|AAS65110 1| antennapedia isoform N [Drosophila melanogaster] gi|194133640|gb|EDW55156 1| GM10522 [Drosophila sechellia] gi|194198345|gb|EDX11921 1| GD19515 [Drosophila simulans] 146
RKRGRQTYTRYQTLELEKEFHFNRYLTRRRRIEIAHALCLTERQIKIWFQNRRMKWKKEN
>gi|45553285|ref|NP_996169.1| [Drosophila melanogaster] gi|45553285|ref|NP_996169.1| ;E = 1.8e-43 pos:284 to 343 ; antennapedia isoform F [Drosophila melanogaster] gi|45553291|ref|NP_996172 1| antennapedia isoform E [Drosophila melanogaster] gi|45446387|gb|AAS65107 1| antennapedia isoform E [Drosophila melanogaster] gi|45446388|gb|AAS65108 1| antennapedia isoform F [Drosophila melanogaster] 147
RKRGRQTYTRYQTLELEKEFHFNRYLTRRRRIEIAHALCLTERQIKIWFQNRRMKWKKEN
>gi|45553281|ref|NP_996167.1| [Drosophila melanogaster] gi|45553281|ref|NP_996167.1| ;E = 1.8e-43 pos:297 to 356 ; antennapedia isoform J [Drosophila melanogaster] gi|45553283|ref|NP_996168 1| antennapedia isoform I [Drosophila melanogaster] gi|45553287|ref|NP_996170 1| antennapedia isoform L [Drosophila melanogaster] gi|45553297|ref|NP_996175 1| antennapedia isoform M [Drosophila melanogaster] gi|123317|sp|P02833 1|ANTP_DROME RecName Full Homeotic protein antennapedia gi|156947|gb|AAA28376 1| Antennapedia differentiation protein gi|156949|gb|AAA70214 1| antennapedia protein gi|156951|gb|AAA70216 1| antennapedia protein gi|1805742|emb|CAA27417 1| antennapedia protein [Drosophila melanogaster] gi|4389423|gb|AAD19793 1| homeodomain protein [Drosophila melanogaster] gi|45446391|gb|AAS65111 1| antennapedia isoform I [Drosophila melanogaster] gi|45446392|gb|AAS65112 1| antennapedia isoform J [Drosophila melanogaster] gi|45446393|gb|AAS65113 1| antennapedia isoform L [Drosophila melanogaster] gi|45446394|gb|AAS65114 1| antennapedia isoform M [Drosophila melanogaster] gi|224976|prf||1205216A gene Antp 148
RKRGRQTYTRYQTLELEKEFHFNRYLTRRRRIEIAHALCLTERQIKIWFQNRRMKWKKEN
>gi|45553279|ref|NP_996166.1| [Drosophila melanogaster] gi|45553279|ref|NP_996166.1| ;E = 1.8e-43 pos:280 to 339 ; antennapedia isoform K [Drosophila melanogaster] gi|45553293|ref|NP_996173 1| antennapedia isoform G [Drosophila melanogaster] gi|45446385|gb|AAS65105 1| antennapedia isoform G [Drosophila melanogaster] gi|45446386|gb|AAS65106 1| antennapedia isoform K [Drosophila melanogaster] 149
RKRGRQTYTRYQTLELEKEFHFNRYLTRRRRIEIAHALCLTERQIKIWFQNRRMKWKKEN
>gi|45382501|ref|NP_990242.1| [Gallus gallus] gi|45382501|ref|NP_990242.1| ;E = 1.8e-39 pos:144 to 203 ; homeo box B8 [Gallus gallus] gi|4099016|gb|AAD09228 1| Hoxb 8 [Gallus gallus] 150
RRRGRQTYSRYQTLELEKEFLFNPYLTRKRRIEVSHALGLTERQVKIWFQNRRMKWKKEN
>gi|45382451|ref|NP_990224.1| [Gallus gallus] gi|45382451|ref|NP_990224.1| ;E = 1.6e-39 pos:149 to 208 ; homeobox C8 [Gallus gallus] gi|60392437|sp|Q9YH13 1|HXC8_CHICK RecName Full Homeobox protein Hox C8 Short cHoxc 8 gi|4454161|emb|CAA63888 1| homeobox protein [Gallus gallus] 151
RRSGRQTYSRYQTLELEKEFLFNPYLTRKRRIEVSHALGLTERQVKIWFQNRRMKWKKEN
>gi|4388694|emb|CAA30123.1| [Xenopus laevis] gi|4388694|emb|CAA30123.1| ;E = 2.2e-43 pos:20 to 79 ; unnamed protein product [Xenopus laevis] 152
RKRGRQTYTRYQTLELEKEFHFNRYLTRRRRIEIAHTLCLTERQIKIWFQNRRMKWKKEN
>gi|4322078|gb|AAD15948.1| [Danio rerio] gi|4322078|gb|AAD15948.1| ;E = 1.9e-39 pos:2 to 61 ; homeobox protein [Danio rerio] 153
RRRGRQTYSRYQTLELEKEFLFNPYLTRKRRIEVSHALALTERQVKIWFQNRRMKWKKEH
>gi|4322076|gb|AAD15947.1| [Danio rerio] gi|4322076|gb|AAD15947.1| ;E = 1.3e-42 pos:147 to 206 ; homeobox protein [Danio rerio] 154
GRRGRQTYTRFQTLELEKEFHFNRYLTRRRRIEISHALCLTERQIKIWFQNRRMKWKKEN
>gi|4322040|gb|AAD15930.1| [Petromyzon marinus] gi|4322040|gb|AAD15930.1| ;E = 2.4e-43 pos:162 to 221 ; homeobox protein [Petromyzon marinus] 155
RRRGRQTYSRYQTLELEKEFHFNRYLTRRRRIEIAHALCLTERQIKIWFQNRRMKWKKEH
>gi|42734369|ref|NP_571195.1| [Danio rerio] gi|42734369|ref|NP_571195.1| ;E = 1.8e-39 pos:145 to 204 ; homeo box B8a [Danio rerio] gi|60392412|sp|Q8AWZ0 1|HXB8A_DANRE RecName Full Homeobox protein Hox B8a Short Hox B8 gi|26984634|emb|CAD59111 1| SI dZ254O17 1 (homeo box protein B8a) [Danio rerio] gi|31419284|gb|AAH53287 1| Homeo box B8a [Danio rerio] 156
RRRGRQTYSRYQTLELEKEFLFNPYLTRKRRIEVSHALGLTERQVKIWFQNRRMKWKKEN
>gi|42495113|gb|AAS17755.1| [Thermobia domestica] gi|42495113|gb|AAS17755.1| ;E = 2.5e-32 pos:1 to 51 ; homeodomain transcription factor fushi tarazu [Thermobia domestica] 157
RFQTLELEKEFHFNKYLTRRRRIEIAHSLGLSERQIKIWFQNRRMKAKKEI
>gi|41581570|gb|AAS07626.1| [Perionyx excavatus] gi|41581570|gb|AAS07626.1| ;E = 9.3e-31 pos:17 to 69 ; homeobox protein Lox4 [Perionyx excavatus] 158
MRRGRQTYSRYQTLELEKEFQFNRYLTRKRRIEIAHCLCLTERQIKIWFQNRR
>gi|41581568|gb|AAS07625.1| [Perionyx excavatus] gi|41581568|gb|AAS07625.1| ;E = 2.3e-28 pos:17 to 69 ; homeobox protein Lox2 [Perionyx excavatus] 159
RRRGRQTYTRFQTLELEKEFKFNRYLTRRRRIELSHTLFLTERQIKIWFQNRR
>gi|41581566|gb|AAS07624.1| [Perionyx excavatus] gi|41581566|gb|AAS07624.1| ;E = 3.3e-30 pos:18 to 70 ; homeobox protein Lox5 [Perionyx excavatus] 160
QKRTRQTYTRYQTLELEKEFHHNRYLTRRRRIEIAHALALTERQIKIWFQNRR
>gi|41581558|gb|AAS07620.1| [Perionyx excavatus] gi|41581558|gb|AAS07620.1| ;E = 4.6e-30 pos:25 to 77 ; homeobox protein Lox6 [Perionyx excavatus] 161
EKRARTSYSRYQTLELEKEFHFNRYLTGRRRLEIAHSLGLTERQIKIWFQNRR
>gi|400018|sp|P23463.3|HXD8_MOUSE [Mus musculus] gi|400018|sp|P23463.3|HXD8_MOUSE ;E = 2.8e-39 pos:195 to 254 ; RecName Full Homeobox protein Hox D8 AltName Full Hox 4 3 AltName Full Hox 5 4 162
RRRGRQTYSRFQTLELEKEFLFNPYLTRKRRIEVSHTLALTERQVKIWFQNRRMKWKKEN
>gi|400003|sp|P18863.2|HXB8_RAT [Rattus norvegicus] gi|400003|sp|P18863.2|HXB8_RAT ;E = 4.4e-39 pos:11 to 70 ; RecName Full Homeobox protein Hox B8 AltName Full Homeobox protein R1A 163
TQRGRQTYSRYQTLELEKEFLFNPYLTRKRRIEVSHALGLTERQVKIWFQNRRMKWKKEN
>gi|396777|emb|CAA52160.1| [Schistocerca gregaria] gi|396777|emb|CAA52160.1| ;E = 4.4e-38 pos:4 to 63 ; divergent antennapedia class homeodomain protein [Schistocerca gregaria] 164
AKRTRQTYTRFQTLELEKEFHYNRYLTRRRRVEISQALGLTERQIKIWFQNRRMKLKKEN
>gi|3915721|sp|P31268.2|HXA7_HUMAN [Homo sapiens] gi|3915721|sp|P31268.2|HXA7_HUMAN ;E = 1.6e-43 pos:130 to 189 ; RecName Full Homeobox protein Hox A7 AltName Full Hox 1A AltName Full Hox 1 1 gi|2739071|gb|AAB94604 1| homeobox transcription factor HOXA7 [Homo sapiens] gi|3097078|emb|CAA06713 1| hoxA7 [Homo sapiens] gi|208966494|dbj|BAG73261 1| homeobox A7 [synthetic construct] 165
RKRGRQTYTRYQTLELEKEFHFNRYLTRRRRIEIAHALCLTERQIKIWFQNRRMKWKKEH
>gi|3891759|pdb|9ANT|A [Drosophila melanogaster] gi|3891759|pdb|9ANT|A ;E = 1.2e-42 pos:3 to 62 ; Chain A Antennapedia Homeodomain Dna Complex gi|3891760|pdb|9ANT|B Chain B Antennapedia Homeodomain Dna Complex 166
RKRGRQTYTRYQTLELEKEFHFNRYLTRRRRIEIAHALSLTERQIKIWFQNRRMKWKKEN
>gi|387205|gb|AAA37854.1| [Mus musculus] gi|387205|gb|AAA37854.1| ;E = 5e-41 pos:11 to 70 ; homeobox 6 1 protein gi|930199|emb|CAA34737 1| Hox 6 1 protein (106 AA) [Mus musculus] 167
RRRGRQIYSRYQTLELEKEFHFNRYLTRRRRIEIANALCLTERQIKIWFQNARMKWKKES
>gi|387204|gb|AAA37844.1| [Mus musculus] gi|387204|gb|AAA37844.1| ;E = 6.2e-43 pos:3 to 62 ; homeobox mh22a related protein 168
GRRGRQTYTRYQTLELEKEFHYNRYLTRRRRIEIAHALCLPERQIKIWFQNRRMKWKKES
>gi|387201|gb|AAA37830.1| [Mus musculus] gi|387201|gb|AAA37830.1| ;E = 3.2e-43 pos:19 to 78 ; m5 4 protein 169
GRRGRQTYTRYQTLELEKEFHFNRYLTRRRRIEIANALCLTERQIKIWFQNRRMKWKKEN
>gi|386782|gb|AAA36005.1| [Homo sapiens] gi|386782|gb|AAA36005.1| ;E = 5.4e-43 pos:19 to 78 ; homeobox protein 170
RKRGRQTYTRYQTLELEKEFHYNRYLTRRRRIEIAHTLCLTERQIKIWFQNRRMKWKKEN
>gi|38016607|gb|AAR07637.1| [Ptychodera flava] gi|38016607|gb|AAR07637.1| ;E = 3.1e-42 pos:150 to 209 ; transcription factor Hox6 [Ptychodera flava] 171
QRRGRQTYTRYQTLELEKEFHFNRYLTRRRRIEIAHALGLTERQIKIWFQNRRMKWKKEQ
>gi|38004412|gb|AAR07505.1| [Schistosoma mansoni] gi|38004412|gb|AAR07505.1| ;E = 1.4e-38 pos:513 to 572 ; Abd A like protein [Schistosoma mansoni] 172
RRRGRQTYSRYQTLELEKEFQYSHYLTRRRRIEIAHNLCLTERQIKIWFQNRRMKLKKER
>gi|3598844|gb|AAC35931.1| [Archegozetes longisetosus] gi|3598844|gb|AAC35931.1| ;E = 2.2e-43 pos:1 to 60 ; antennapedia [Archegozetes longisetosus] 173
RKRGRQTYTRYQTLELEKEFHFNRYLTRRRRIEIAHALCLTERQIKIWFQNRRMKWKKEI
>gi|3581956|emb|CAA64693.1| [Girardia tigrina] gi|3581956|emb|CAA64693.1| ;E = 3.1e-42 pos:226 to 285 ; DthoxE [Girardia tigrina] 174
HKRSRQTYTRYQTLELEKEFHFNKYLTRRRRIEIAHALSLTERQIKIWFQNRRMKWKKDH
>gi|3581955|emb|CAA64692.1| [Girardia tigrina] gi|3581955|emb|CAA64692.1| ;E = 8.1e-40 pos:262 to 321 ; homeodomain protein [Girardia tigrina] 175
KRRGRQTYSRHQTLELEKEFQFNHYLTRRRRIEIAHNLCLSERQIKIWFQNRRMKLKKER
>gi|3551783|gb|AAC34743.1| [Ambystoma mexicanum] gi|3551783|gb|AAC34743.1| ;E = 2e-39 pos:38 to 97 ; homeobox transcription factor [Ambystoma mexicanum] 176
RRRGRQTYSRFQTLELEKEFLFNPYLTRKRRIEVSHALGLTERQVKIWFQNRRMKWKKEN
>gi|34484444|gb|AAQ72844.1| [Sphoeroides nephelus] gi|34484444|gb|AAQ72844.1| ;E = 1.1e-42 pos:155 to 214 ; HoxB6b [Sphoeroides nephelus] 177
GRRGRQTYTRYQTLELEKEFHFNRYLTRRRRIEISHALCLTERQIKIWFQNRRMKWKKEN
>gi|34484436|gb|AAQ72840.1| [Sphoeroides nephelus] gi|34484436|gb|AAQ72840.1| ;E = 2.1e-36 pos:3 to 62 ; HoxB7a [Sphoeroides nephelus] 178
RQRGRQSYTRQQSLELEKEFHSGRYLTRRRRGEIAHALRLTERQVKIWFQNRRMKWKKEK
>gi|3445436|emb|CAA07502.1| [Cupiennius salei] gi|3445436|emb|CAA07502.1| ;E = 7.1e-43 pos:136 to 195 ; homeobox protein [Cupiennius salei] 179
RRRGRQTYTRFQTLELEKEFHFNHYLTRRRRIEIAHALCLTERQIKIWFQNRRMKLKKEM
>gi|3445432|emb|CAA07500.1| [Cupiennius salei] gi|3445432|emb|CAA07500.1| ;E = 1.6e-41 pos:5 to 64 ; ultrabithorax 1 [Cupiennius salei] 180
RRRGRQTYTRYQTLELEKEFHTNHYLTRRRRIEMAHALCLTERQIKIWFQNRRMKLKKEI
>gi|3445430|emb|CAA07499.1| [Cupiennius salei] gi|3445430|emb|CAA07499.1| ;E = 1.8e-43 pos:86 to 145 ; homeobox protein [Cupiennius salei] 181
RKRGRQTYTRYQTLELEKEFHFNRYLTRRRRIEIAHALCLTERQIKIWFQNRRMKWKKEN
>gi|34398401|gb|AAQ67269.1| [Drosophila virilis] gi|34398401|gb|AAQ67269.1| ;E = 1.6e-41 pos:292 to 351 ; ultrabithorax [Drosophila virilis] 182
RRRGRQTYTRYQTLELEKEFHTNHYLTRRRRIEMAHALCLTERQIKIWFQNRRMKLKKEI
>gi|34398398|gb|AAQ67266.1| [Drosophila virilis] gi|34398398|gb|AAQ67266.1| ;E = 1.8e-43 pos:299 to 358 ; antennapedia [Drosophila virilis] 183
RKRGRQTYTRYQTLELEKEFHFNRYLTRRRRIEIAHALCLTERQIKIWFQNRRMKWKKEN
>gi|34395628|sp|Q24645.1|ANTP_DROSU [Drosophila subobscura] gi|34395628|sp|Q24645.1|ANTP_DROSU ;E = 1.8e-43 pos:313 to 372 ; RecName Full Homeotic protein antennapedia gi|829192|emb|CAA43307 1| Antp [Drosophila subobscura] 184
RKRGRQTYTRYQTLELEKEFHFNRYLTRRRRIEIAHALCLTERQIKIWFQNRRMKWKKEN
>gi|3420830|gb|AAC31942.1| [Anopheles gambiae] gi|3420830|gb|AAC31942.1| ;E = 1.6e-41 pos:236 to 295 ; Ultrabithorax homeotic protein IIa [Anopheles gambiae] 185
RRRGRQTYTRYQTLELEKEFHTNHYLTRRRRIEMAHALCLTERQIKIWFQNRRMKLKKEI
>gi|3335322|gb|AAC27130.1| [Mus musculus] gi|3335322|gb|AAC27130.1| ;E = 1.2e-43 pos:19 to 78 ; putative homeobox 2 2 protein [Mus musculus] 186
GRRGRQTYTRYQTLELEKEFHYNRYLTRRRRIEIAHALCLTERQIKIWFQNRRMKWKKES
>gi|32400|emb|CAA33529.1| [Homo sapiens] gi|32400|emb|CAA33529.1| ;E = 2.3e-39 pos:5 to 64 ; Hox5 4 gene product (AA 1 95) [Homo sapiens] 187
RRRGRQTYSRFQTLELEKEFLFNPYLTRKRRIEVSHALALTERQVKIWFQNRRMKWKKEN
>gi|32370|emb|CAA41335.1| [Homo sapiens] gi|32370|emb|CAA41335.1| ;E = 1.2e-43 pos:146 to 205 ; HOX 2 2 [Homo sapiens] 188
GRRGRQTYTRYQTLELEKEFHYNRYLTRRRRIEIAHALCLTERQIKIWFQNRRMKWKKES
>gi|32263856|gb|AAA86634.2| [Nematostella vectensis] gi|32263856|gb|AAA86634.2| ;E = 7e-36 pos:80 to 139 ; HOM Hox class homeobox protein [Nematostella vectensis] 189
KHRKRMAYTRIQLLELEKEFHFTRYLTKERRTEMARMLDLTERQVKIWFQNRRMKWKKDN
>gi|31323433|gb|AAP47018.1| [Diplosoma listerianum] gi|31323433|gb|AAP47018.1| ;E = 6.9e-41 pos:12 to 71 ; HOX6 7 [Diplosoma listerianum] 190
RRRSRQTYSRYQTLELEKEFHYNRYLTRRRRIEIANALCLSERQIKIWFQNRRMKWKREN
>gi|3123219|sp|P18866.2|HXC8_RAT [Rattus norvegicus] gi|3123219|sp|P18866.2|HXC8_RAT ;E = 1.6e-39 pos:15 to 74 ; RecName Full Homeobox protein Hox C8 AltName Full Homeobox protein R4 191
RRSGRQTYSRYQTLELEKEFLFNPYLTRKRRIEVSHALGLTERQVKIWFQNRRMKWKKEN
>gi|312246|emb|CAA51066.1| [Tribolium castaneum] gi|312246|emb|CAA51066.1| ;E = 8.7e-43 pos:6 to 65 ; abdominal [Tribolium castaneum] 192
RRRGRQTYTRFQTLELEKEFHFNHYLTRRRRIEIAHALCLTERQIKIWFQNRRMKLKKEL
>gi|309313|gb|AAA37833.1| [Mus musculus] gi|309313|gb|AAA37833.1| ;E = 1.6e-43 pos:129 to 188 ; hox 1 1 peptide 193
RKRGRQTYTRYQTLELEKEFHFNRYLTRRRRIEIAHALCLTERQIKIWFQNRRMKWKKEH
>gi|306879|gb|AAA36007.1| [Homo sapiens] gi|306879|gb|AAA36007.1| ;E = 2.6e-42 pos:59 to 118 ; homeo box c8 protein 194
RRRGRQIYSRYQTLELEKEFHFNRYLTRRRRIEIANALCLTERQIKIWFQNRRMKWKKES
>gi|306878|gb|AAA36003.1| [Homo sapiens] gi|306878|gb|AAA36003.1| ;E = 4.4e-43 pos:137 to 196 ; homeobox c1 protein 195
RKRGRQTYTRYQTLELEKEFHYNRYLTRRRRIEIAHALCLTERQIKIWFQNRRMKWKKEN
>gi|30352210|gb|AAP31869.1| [Rattus sp.] gi|30352210|gb|AAP31869.1| ;E = 1.6e-39 pos:1 to 60 ; Hox C|Hox 3 [Rattus sp ] 196
RRSGRQTYSRYQTLELEKEFLFNPYLTRKRRIEVSHALGLTERQVKIWFQNRRMKWKKEN
>gi|30352208|gb|AAP31867.1| [Rattus sp.] gi|30352208|gb|AAP31867.1| ;E = 4.4e-43 pos:1 to 60 ; Hox B|Hox 2 [Rattus sp ] 197
RKRGRQTYTRYQTLELEKEFHYNRYLTRRRRIEIAHALCLTERQIKIWFQNRRMKWKKEN
>gi|30352204|gb|AAP31863.1| [Rattus sp.] gi|30352204|gb|AAP31863.1| ;E = 1.6e-43 pos:1 to 60 ; Hox A|Hox 1 [Rattus sp ] 198
RKRGRQTYTRYQTLELEKEFHFNRYLTRRRRIEIAHALCLTERQIKIWFQNRRMKWKKEH
>gi|30171175|gb|AAO25087.1| [Spadella cephaloptera] gi|30171175|gb|AAO25087.1| ;E = 2.5e-30 pos:5 to 56 ; Hox median 2 protein [Spadella cephaloptera] 199
QKRTRQTYTRHQTLELEKEFHFNRYLTRRRRIEIAHALGLTERQIKIWFQNR
>gi|3005956|emb|CAA76298.1| [Lineus sanguineus] gi|3005956|emb|CAA76298.1| ;E = 1.4e-42 pos:28 to 87 ; homeodomain protein [Lineus sanguineus] 200
RKRGRQTYTRYQTLELEKEFHFNKYLTRRRRIEIAHALCLTERQIKIWFQNRRMKWKKKE
>gi|3005954|emb|CAA76297.1| [Lineus sanguineus] gi|3005954|emb|CAA76297.1| ;E = 1.8e-41 pos:10 to 69 ; homeodomain protein [Lineus sanguineus] 201
QKRTRQTYTRYQTLELEKEFHFNKYLTRRRRIEIAHALGLTERQIKIWFQNRRMKWKKEN
>gi|300373|gb|AAB26645.1| [Drosophila melanogaster] gi|300373|gb|AAB26645.1| ;E = 1.6e-41 pos:2 to 61 ; Ultrabithorax Ubx homeotic selector protein homeo domain [Drosophila melanogaster Peptide Partial 62 aa] 202
RRRGRQTYTRYQTLELEKEFHTNHYLTRRRRIEMAHALCLTERQIKIWFQNRRMKLKKEI
>gi|2911356|gb|AAC04332.1| [Petromyzon marinus] gi|2911356|gb|AAC04332.1| ;E = 2e-39 pos:174 to 233 ; homeobox protein HoxQ8 [Petromyzon marinus] 203
RRRGRQTYSRFQTLELEKEFLFNPYLTRKRRIEVSHALGLTERQVKIWFQNRRMKWKKEN
>gi|2911352|gb|AAC04331.1| [Petromyzon marinus] gi|2911352|gb|AAC04331.1| ;E = 2e-39 pos:1 to 60 ; homeobox protein HoxQ8a [Petromyzon marinus] 204
RRRGRQTYSRFQTLELEKEFLFNPYLTRKRRIEVSHALGLTERQVKIWFQNRRMKWKKEN
>gi|2911350|gb|AAC04330.1| [Petromyzon marinus] gi|2911350|gb|AAC04330.1| ;E = 1.8e-38 pos:1 to 60 ; homeobox protein HoxR8 [Petromyzon marinus] 205
RRRGRQTYSRYQTLELEKEFLFNPYLTRKRRIEVSHVLGLSERQVKIWFQNRRMKWKKEN
>gi|28629677|gb|AAO43044.1| [Latimeria menadoensis] gi|28629677|gb|AAO43044.1| ;E = 3e-39 pos:130 to 189 ; HoxD8 [Latimeria menadoensis] 206
RRRGRQTYSRFQTLELEKEFLFNPYLTRKRRIEVSHSLGLTERQIKIWFQNRRMKWKKEN
>gi|28629663|gb|AAO43037.1| [Latimeria menadoensis] gi|28629663|gb|AAO43037.1| ;E = 1.6e-39 pos:3 to 62 ; HoxC8 [Latimeria menadoensis] 207
RRSGRQTYSRYQTLELEKEFLFNPYLTRKRRIEVSHALGLTERQVKIWFQNRRMKWKKEN
>gi|28629653|gb|AAO43032.1| [Latimeria menadoensis] gi|28629653|gb|AAO43032.1| ;E = 4.4e-43 pos:3 to 62 ; HoxB7 [Latimeria menadoensis] 208
RKRGRQTYTRYQTLELEKEFHYNRYLTRRRRIEIAHALCLTERQIKIWFQNRRMKWKKEN
>gi|28629651|gb|AAO43031.1| [Latimeria menadoensis] gi|28629651|gb|AAO43031.1| ;E = 1.2e-43 pos:7 to 66 ; HoxB6 [Latimeria menadoensis] 209
GRRGRQTYTRYQTLELEKEFHFNRYVTRRRRIEIAHALCLTERQIKIWFQNRRMKWKKEN
>gi|28629629|gb|AAO43020.1| [Latimeria menadoensis] gi|28629629|gb|AAO43020.1| ;E = 2.1e-43 pos:59 to 118 ; HoxA7 [Latimeria menadoensis] 210
KKRGRQTYTRYQTLELEKEFHFNRYLTRRRRIEIAHALCLTERQIKIWFQNRRMKWKKEH
>gi|28629627|gb|AAO43019.1| [Latimeria menadoensis] gi|28629627|gb|AAO43019.1| ;E = 1.3e-41 pos:7 to 66 ; HoxA6 [Latimeria menadoensis] 211
GRRGRQTYTRYQTLELEKEFHFNRYLTRRRRIEIANALCLTGRQIGIWFQNRRMKWKKES
>gi|283891|pir||I45186 [Gallus gallus] gi|283891|pir||I45186 ;E = 7.1e-31 pos:12 to 62 ; homeotic protein Ghox 4 7 chicken (fragment) 212
RKRGRQTYTRYQTLELEKEFHYNRYLTRRRRIEIAHALCLTERQIKIWFQN
>gi|283889|pir||H45186 [Gallus gallus] gi|283889|pir||H45186 ;E = 2.9e-31 pos:12 to 62 ; homeotic protein Ghox 4 7 chicken (fragment) 213
RKRGRQTYTRYQTLELEKEFHFNRYLTRRRRIEIAHALCLTERQIKIWFQN
>gi|283887|pir||G45186 [Gallus gallus] gi|283887|pir||G45186 ;E = 8.4e-30 pos:20 to 70 ; homeotic protein Ghox 4 7 chicken (fragment) gi|688160|gb|AAB32399 1| Hoxc 6 homeobox protein [mice mammary gland Peptide Partial 70 aa] 214
RRRGRQIYSRYQTLELEKEFHFNRYLTRRRRIEIANALCLTERQIKIWFQN
>gi|28261119|gb|AAO32895.1| [Polistes sp. HN-2002] gi|28261119|gb|AAO32895.1| ;E = 1.1e-31 pos:1 to 51 ; abdominal A [Polistes sp HN 2002] 215
RFQTLELEKEFHYNHYLTRRRRIEIAHALCLTERHIKIWFQNRRMKLKKEM
>gi|28261117|gb|AAO32894.1| [Mutilla sp. HN-2002] gi|28261117|gb|AAO32894.1| ;E = 9.2e-32 pos:1 to 51 ; abdominal A [Mutilla sp HN 2002] 216
RFQTLELEKEFHFNHYLTRRRRIEIAHALCLTERQIKIWFENRRMKLKKEL
>gi|28261105|gb|AAO32888.1| [Prionopelta sp. HN-2002] gi|28261105|gb|AAO32888.1| ;E = 2.6e-33 pos:1 to 51 ; abdominal A [Prionopelta sp HN 2002] 217
RFQTLELEKEFHFNHYLTRRRRIEIAHALCLTERQIKIWFQNRRMKLKKEL
>gi|28261103|gb|AAO32887.1| [Ponera coarctata] gi|28261103|gb|AAO32887.1| ;E = 2.6e-33 pos:1 to 51 ; abdominal A [Ponera coarctata] 218
RFQTLELEKEFHFNHYLTRRRRIEIAHALCLTERQIKIWFQNRRMKLKKEL
>gi|28261101|gb|AAO32886.1| [Platythyrea sinuata] gi|28261101|gb|AAO32886.1| ;E = 2.6e-33 pos:1 to 51 ; abdominal A [Platythyrea sinuata] 219
RFQTLELEKEFHFNHYLTRRRRIEIAHALCLTERQIKIWFQNRRMKLKKEL
>gi|28261065|gb|AAO32868.1| [Crematogaster brasiliensis] gi|28261065|gb|AAO32868.1| ;E = 2.6e-33 pos:1 to 51 ; abdominal A [Crematogaster brasiliensis] gi|28261069|gb|AAO32870 1| abdominal A [Crematogaster limata parabiotica] gi|28261121|gb|AAO32896 1| abdominal A [Myrmecia nigriceps] 220
RFQTLELEKEFHFNHYLTRRRRIEIAHALCLTERQIKIWFQNRRMKLKKEL
>gi|28261059|gb|AAO32865.1| [Leptanilla sp. HN-2002] gi|28261059|gb|AAO32865.1| ;E = 4.3e-32 pos:1 to 51 ; abdominal A [Leptanilla sp HN 2002] 221
RFQTLELEKEFHFSHYLTRRRRIEIAHALCLTERQIKIWFQNRRMKLKKEL
>gi|28261051|gb|AAO32861.1| [Gigantiops destructor] gi|28261051|gb|AAO32861.1| ;E = 2.6e-33 pos:1 to 51 ; abdominal A [Gigantiops destructor] 222
RFQTLELEKEFHFNHYLTRRRRIEIAHALCLTERQIKIWFQNRRMKLKKEL
>gi|28261025|gb|AAO32848.1| [Azteca sp. HN-2002] gi|28261025|gb|AAO32848.1| ;E = 2.6e-33 pos:1 to 51 ; abdominal A [Azteca sp HN 2002] gi|28261027|gb|AAO32849 1| abdominal A [Dolichoderus bidens] gi|28261029|gb|AAO32850 1| abdominal A [Dolichoderus sp HN 2002] gi|28261031|gb|AAO32851 1| abdominal A [Tapinoma erraticum] gi|28261033|gb|AAO32852 1| abdominal A [Tapinoma melanocephalum] 223
RFQTLELEKEFHFNHYLTRRRRIEIAHALCLTERQIKIWFQNRRMKLKKEL
>gi|28261023|gb|AAO32847.1| [Cerapachys sp. HN-2002] gi|28261023|gb|AAO32847.1| ;E = 2.6e-33 pos:1 to 51 ; abdominal A [Cerapachys sp HN 2002] gi|28261035|gb|AAO32853 1| abdominal A [Dorylus nigricans] gi|28261037|gb|AAO32854 1| abdominal A [Eciton burchelli] gi|28261039|gb|AAO32855 1| abdominal A [Neivamyrmex pilosus] gi|28261041|gb|AAO32856 1| abdominal A [Camponotus femoratus] gi|28261043|gb|AAO32857 1| abdominal A [Camponotus sp HN 2002] gi|28261045|gb|AAO32858 1| abdominal A [Camponotus vagus] gi|28261047|gb|AAO32859 1| abdominal A [Dendromyrmex sp HN 2002] gi|28261049|gb|AAO32860 1| abdominal A [Formica selysi] gi|28261053|gb|AAO32862 1| abdominal A [Lasius alienus] gi|28261055|gb|AAO32863 1| abdominal A [Oecophylla longinoda] gi|28261057|gb|AAO32864 1| abdominal A [Polyrhachis laboriosa] gi|28261061|gb|AAO32866 1| abdominal A [Acromyrmex subterraneus] gi|28261063|gb|AAO32867 1| abdominal A [Atta sexdens] gi|28261067|gb|AAO32869 1| abdominal A [Cyphomyrmex salvini] gi|28261071|gb|AAO32871 1| abdominal A [Manica rubida] gi|28261073|gb|AAO32872 1| abdominal A [Messor capitatus] gi|28261075|gb|AAO32873 1| abdominal A [Myrmica rubra] gi|28261077|gb|AAO32874 1| abdominal A [Tetramorium bicarinatum] gi|28261079|gb|AAO32875 1| abdominal A [Amblyopone australis] gi|28261081|gb|AAO32876 1| abdominal A [Ectatomma quadridens] gi|28261083|gb|AAO32877 1| abdominal A [Ectatomma ruidum] gi|28261085|gb|AAO32878 1| abdominal A [Gnamptogenys striatula] gi|28261087|gb|AAO32879 1| abdominal A [Leptogenys sp HN 2002] gi|28261089|gb|AAO32880 1| abdominal A [Odontomachus haematodus] gi|28261091|gb|AAO32881 1| abdominal A [Odontomachus mayi] gi|28261093|gb|AAO32882 1| abdominal A [Pachycondyla apicalis] gi|28261095|gb|AAO32883 1| abdominal A [Pachycondyla goeldii] gi|28261097|gb|AAO32884 1| abdominal A [Paraponera clavata] gi|28261099|gb|AAO32885 1| abdominal A [Pachycondyla obscuricornis] gi|28261107|gb|AAO32889 1| abdominal A [Typhlomyrmex sp HN 2002] gi|28261109|gb|AAO32890 1| abdominal A [Myrcidris epicharis] gi|28261111|gb|AAO32891 1| abdominal A [Pseudomyrmex gracilis] gi|28261113|gb|AAO32892 1| abdominal A [Pseudomyrmex termitarius] gi|28261115|gb|AAO32893 1| abdominal A [Tetraponera aethiops] gi|28261123|gb|AAO32897 1| abdominal A [Myrmecia tarsata] 224
RFQTLELEKEFHFNHYLTRRRRIEIAHALCLTERQIKIWFQNRRMKLKKEL
>gi|28070939|emb|CAD61870.1| [Calanus helgolandicus] gi|28070939|emb|CAD61870.1| ;E = 1.8e-43 pos:1 to 60 ; putative antennapedia protein 1 [Calanus helgolandicus] 225
RKRGRQTYTRYQTLELEKEFHFNRYLTRRRRIEIAHALCLTERQIKIWFQNRRMKWKKEN
>gi|27805921|ref|NP_776767.1| [Bos taurus] gi|27805921|ref|NP_776767.1| ;E = 4.4e-43 pos:137 to 196 ; homeobox B7 [Bos taurus] gi|18203484|sp|Q9TT89 1|HXB7_BOVIN RecName Full Homeobox protein Hox B7 gi|6573100|gb|AAF17552 1|AF200721_1 homeodomain containing transcription factor [Bos taurus] 226
RKRGRQTYTRYQTLELEKEFHYNRYLTRRRRIEIAHALCLTERQIKIWFQNRRMKWKKEN
>gi|27544943|ref|NP_034584.1| [Mus musculus] gi|27544943|ref|NP_034584.1| ;E = 3.2e-43 pos:154 to 213 ; homeobox A6 [Mus musculus] gi|20141492|sp|P09092 2|HXA6_MOUSE RecName Full Homeobox protein Hox A6 AltName Full Hox 1 2 AltName Full M5 4 gi|9716486|gb|AAF97512 1|AF247663_1 homeodomain protein Hoxa 6 [Mus musculus] gi|111599973|gb|AAI19106 1| Homeo box A6 [Mus musculus] gi|111601101|gb|AAI19108 1| Homeo box A6 [Mus musculus] gi|148666243|gb|EDK98659 1| homeobox A6 [Mus musculus] 227
GRRGRQTYTRYQTLELEKEFHFNRYLTRRRRIEIANALCLTERQIKIWFQNRRMKWKKEN
>gi|27525475|emb|CAD59670.1| [Ciona intestinalis] gi|27525475|emb|CAD59670.1| ;E = 3.3e-40 pos:16 to 75 ; putative homeobox protein Hox6 7 [Ciona intestinalis] 228
RRRGRQTYSRHQTLELEKEFHYNRYLTRRRRIEVAHTKCLTERQIKIWFQNRRMKWKKEN
>gi|27374332|gb|AAO01076.1| [Drosophila virilis] gi|27374332|gb|AAO01076.1| ;E = 2.5e-38 pos:288 to 347 ; ftz PA [Drosophila virilis] 229
SKRTRQTYSRYQTLELEKEFHFNRYITRRRRMDIAHALNLSERQIKIWFQNRRMKSKKDR
>gi|27374237|gb|AAO00997.1| [Drosophila erecta] gi|27374237|gb|AAO00997.1| ;E = 1.8e-43 pos:2 to 61 ; Antp PA [Drosophila erecta] gi|27374285|gb|AAO01039 1| Antp PA [Drosophila pseudoobscura] 230
RKRGRQTYTRYQTLELEKEFHFNRYLTRRRRIEIAHALCLTERQIKIWFQNRRMKWKKEN
>gi|2708303|gb|AAB92412.1| [Acanthokara kaputensis] gi|2708303|gb|AAB92412.1| ;E = 2.4e-41 pos:135 to 194 ; ultrabithorax [Acanthokara kaputensis] 231
RKRGRQTYTRYQTLELEKEFHTNHYLTRRRRIEMAHALCLTERQIKIWFQNRRMKLKKEM
>gi|2708283|gb|AAB92402.1| [Acanthokara kaputensis] gi|2708283|gb|AAB92402.1| ;E = 3.9e-42 pos:6 to 65 ; abdominal A [Acanthokara kaputensis] 232
RRRGRQTYTRYQTLELEKEFHFNHYLTRRRRIEIAHVLCLTERQIKIWFQNRRMKLKKEL
>gi|26984636|emb|CAD59113.1| [Danio rerio] gi|26984636|emb|CAD59113.1| ;E = 9.2e-44 pos:150 to 209 ; SI dZ254O17 3 (homeo box protein B6a) [Danio rerio] gi|190339534|gb|AAI62839 1| Homeo box B6a [Danio rerio] gi|190339552|gb|AAI62846 1| Homeo box B6a [Danio rerio] 233
GRRGRQTYTRYQTLELEKEFHFNRYLTRRRRIEIAHALCLTERQIKIWFQNRRMKWKKEN
>gi|2689627|gb|AAB91393.1| [Ethmostigmus rubripes] gi|2689627|gb|AAB91393.1| ;E = 1.6e-41 pos:5 to 64 ; ultrabithorax [Ethmostigmus rubripes] 234
RRRGRQTYTRYQTLELEKEFHTNHYLTRRRRIEMAHALCLTERQIKIWFQNRRMKLKKEI
>gi|2689617|gb|AAB91388.1| [Ethmostigmus rubripes] gi|2689617|gb|AAB91388.1| ;E = 7.1e-43 pos:3 to 62 ; abdominal A [Ethmostigmus rubripes] 235
RRRGRQTYTRFQTLELEKEFHFNHYLTRRRRIEIAHALCLTERQIKIWFQNRRMKLKKEM
>gi|2661823|emb|CAA74881.1| [Danio rerio] gi|2661823|emb|CAA74881.1| ;E = 2.2e-41 pos:1 to 59 ; Hoxc6 protein [Danio rerio] 236
RRGRQIYSRYQTLELEKEFHFNRYLTRRRRIEIANALCLTERQIKIWFQNRRMKWKKET
>gi|2661805|emb|CAA74872.1| [Danio rerio] gi|2661805|emb|CAA74872.1| ;E = 8e-41 pos:1 to 59 ; Hoxy6 protein [Danio rerio] 237
RRGRQIYSRYQTLELEKEFHYNRYLTRRRRIEIANTLCLSERQIKIWFQNRRMKWKKES
>gi|2661795|emb|CAA74867.1| [Danio rerio] gi|2661795|emb|CAA74867.1| ;E = 4.7e-30 pos:1 to 48 ; Hoxa7 protein [Danio rerio] 238
TLELEKEFHFNRYLTRRRRIEISHALCLTERQIKIWFQNRRMKWKKEN
>gi|26348375|dbj|BAC37827.1| [Mus musculus] gi|26348375|dbj|BAC37827.1| ;E = 1.6e-39 pos:83 to 142 ; unnamed protein product [Mus musculus] 239
RRSGRQTYSRYQTLELEKEFLFNPYLTRKRRIEVSHALGLTERQVKIWFQNRRMKWKKEN
>gi|26348301|dbj|BAC37790.1| [Mus musculus] gi|26348301|dbj|BAC37790.1| ;E = 1.6e-39 pos:92 to 151 ; unnamed protein product [Mus musculus] 240
RRSGRQTYSRYQTLELEKEFLFNPYLTRKRRIEVSHALGLTERQVKIWFQNRRMKWKKEN
>gi|26341764|dbj|BAC34544.1| [Mus musculus] gi|26341764|dbj|BAC34544.1| ;E = 1.6e-39 pos:48 to 107 ; unnamed protein product [Mus musculus] 241
RRSGRQTYSRYQTLELEKEFLFNPYLTRKRRIEVSHALGLTERQVKIWFQNRRMKWKKEN
>gi|2495331|sp|Q05007.1|ABDA_ARTSF [Artemia franciscana] gi|2495331|sp|Q05007.1|ABDA_ARTSF ;E = 7.8e-43 pos:6 to 65 ; RecName Full Homeobox protein abdominal A homolog gi|11098|emb|CAA49681 1| adbA [Artemia franciscana] 242
RRRGRQTYTRYQTLELEKEFHFNHYLTRRRRIEIAHALCLTERQIKIWFQNRRMKLKKEL
>gi|2495329|sp|Q26430.1|ABDA_MANSE [Manduca sexta] gi|2495329|sp|Q26430.1|ABDA_MANSE ;E = 8.7e-43 pos:6 to 65 ; RecName Full Homeobox protein abdominal A homolog 243
RRRGRQTYTRFQTLELEKEFHFNHYLTRRRRIEIAHALCLTERQIKIWFQNRRMKLKKEL
>gi|2495321|sp|Q28600.1|HXA7_SHEEP [Ovis aries] gi|2495321|sp|Q28600.1|HXA7_SHEEP ;E = 1.6e-43 pos:4 to 63 ; RecName Full Homeobox protein Hox A7 gi|1458088|gb|AAB04755 1| Hoxa 7 244
RKRGRQTYTRYQTLELEKEFHFNRYLTRRRRIEIAHALCLTERQIKIWFQNRRMKWKKEH
>gi|24647534|ref|NP_732176.1| [Drosophila melanogaster] gi|24647534|ref|NP_732176.1| ;E = 8.7e-43 pos:398 to 457 ; abdominal A isoform B [Drosophila melanogaster] gi|1708230|sp|P29555 2|ABDA_DROME RecName Full Homeobox protein abdominal A gi|969083|gb|AAA84405 1| ABD AII gi|23171502|gb|AAF55360 2| abdominal A isoform B [Drosophila melanogaster] 245
RRRGRQTYTRFQTLELEKEFHFNHYLTRRRRIEIAHALCLTERQIKIWFQNRRMKLKKEL
>gi|24647525|ref|NP_732173.1| [Drosophila melanogaster] gi|24647525|ref|NP_732173.1| ;E = 1.6e-41 pos:278 to 337 ; ultrabithorax isoform C [Drosophila melanogaster] gi|23171495|gb|AAN13719 1| ultrabithorax isoform C [Drosophila melanogaster] 246
RRRGRQTYTRYQTLELEKEFHTNHYLTRRRRIEMAHALCLTERQIKIWFQNRRMKLKKEI
>gi|24647521|ref|NP_732171.1| [Drosophila melanogaster] gi|24647521|ref|NP_732171.1| ;E = 1.6e-41 pos:269 to 328 ; ultrabithorax isoform D [Drosophila melanogaster] gi|23171493|gb|AAN13717 1| ultrabithorax isoform D [Drosophila melanogaster] 247
RRRGRQTYTRYQTLELEKEFHTNHYLTRRRRIEMAHALCLTERQIKIWFQNRRMKLKKEI
>gi|24497556|ref|NP_008827.2| [Homo sapiens] gi|24497556|ref|NP_008827.2| ;E = 1.6e-43 pos:130 to 189 ; homeobox A7 [Homo sapiens] gi|51094977|gb|EAL24221 1| homeo box A7 [Homo sapiens] gi|119614283|gb|EAW93877 1| homeobox A7 [Homo sapiens] gi|147897929|gb|AAI40402 1| Homeobox A7 [synthetic construct] gi|151555121|gb|AAI48693 1| Homeobox A7 [synthetic construct] 248
RKRGRQTYTRYQTLELEKEFHFNRYLTRRRRIEIAHALCLTERQIKIWFQNRRMKWKKEH
>gi|24497544|ref|NP_710160.1| [Homo sapiens] gi|24497544|ref|NP_710160.1| ;E = 2.6e-42 pos:59 to 118 ; homeobox C6 isoform 2 [Homo sapiens] gi|51412|emb|CAA31023 1| unnamed protein product [Mus musculus] gi|26341506|dbj|BAC34415 1| unnamed protein product [Mus musculus] gi|119617152|gb|EAW96746 1| homeobox C6 isoform CRA_a [Homo sapiens] gi|189054716|dbj|BAG37349 1| unnamed protein product [Homo sapiens] 249
RRRGRQIYSRYQTLELEKEFHFNRYLTRRRRIEIANALCLTERQIKIWFQNRRMKWKKES
>gi|24270881|gb|AAH38709.1| [Homo sapiens] gi|24270881|gb|AAH38709.1| ;E = 2.3e-39 pos:196 to 255 ; Homeobox D8 [Homo sapiens] 250
RRRGRQTYSRFQTLELEKEFLFNPYLTRKRRIEVSHALALTERQVKIWFQNRRMKWKKEN
>gi|2394296|gb|AAB70263.1| [Tribolium castaneum] gi|2394296|gb|AAB70263.1| ;E = 8.7e-43 pos:157 to 216 ; abdominal A [Tribolium castaneum] 251
RRRGRQTYTRFQTLELEKEFHFNHYLTRRRRIEIAHALCLTERQIKIWFQNRRMKLKKEL
>gi|23503237|ref|NP_061825.2| [Homo sapiens] gi|23503237|ref|NP_061825.2| ;E = 1.2e-43 pos:146 to 205 ; homeobox B6 [Homo sapiens] gi|114666344|ref|XP_001172963 1| PREDICTED homeobox B6 isoform 1 [Pan troglodytes] gi|114666346|ref|XP_001172971 1| PREDICTED homeobox B6 isoform 2 [Pan troglodytes] gi|114666348|ref|XP_001172980 1| PREDICTED homeobox B6 isoform 3 [Pan troglodytes] gi|116242515|sp|P17509 4|HXB6_HUMAN RecName Full Homeobox protein Hox B6 AltName Full Hox 2B AltName Full Hox 2 2 AltName Full HU 2 gi|11138932|gb|AAG31552 1|AF287967_2 homeobox B6 [Homo sapiens] gi|15779175|gb|AAH14651 1| Homeobox B6 [Homo sapiens] gi|61363527|gb|AAX42406 1| homeobox B6 [synthetic construct] gi|119615134|gb|EAW94728 1| hCG2000669 isoform CRA_a [Homo sapiens] gi|119615135|gb|EAW94729 1| hCG2000669 isoform CRA_a [Homo sapiens] gi|119615136|gb|EAW94730 1| hCG2000669 isoform CRA_a [Homo sapiens] gi|119615137|gb|EAW94731 1| hCG2000669 isoform CRA_a [Homo sapiens] gi|123979658|gb|ABM81658 1| homeobox B6 [synthetic construct] gi|158257832|dbj|BAF84889 1| unnamed protein product [Homo sapiens] gi|208968501|dbj|BAG74089 1| homeobox B6 [synthetic construct] 252
GRRGRQTYTRYQTLELEKEFHYNRYLTRRRRIEIAHALCLTERQIKIWFQNRRMKWKKES
>gi|232266|sp|P29556.1|ABDA_SCHGR [Schistocerca gregaria] gi|232266|sp|P29556.1|ABDA_SCHGR ;E = 8.7e-43 pos:6 to 65 ; RecName Full Homeobox protein abdominal A homolog gi|1335663|emb|CAA38485 1| abdominal A homologue [Schistocerca gregaria] 253
RRRGRQTYTRFQTLELEKEFHFNHYLTRRRRIEIAHALCLTERQIKIWFQNRRMKLKKEL
>gi|229577337|ref|NP_571613.1| [Danio rerio] gi|229577337|ref|NP_571613.1| ;E = 1.3e-42 pos:147 to 206 ; homeo box B6b [Danio rerio] gi|190337106|gb|AAI62868 1| Homeo box B6b [Danio rerio] gi|190338163|gb|AAI62890 1| Homeo box B6b [Danio rerio] 254
GRRGRQTYTRFQTLELEKEFHFNRYLTRRRRIEISHALCLTERQIKIWFQNRRMKWKKEN
>gi|229577325|ref|NP_571256.1| [Danio rerio] gi|229577325|ref|NP_571256.1| ;E = 1.9e-39 pos:145 to 204 ; homeo box B8b [Danio rerio] gi|60392414|sp|Q8JH55 1|HXB8B_DANRE RecName Full Homeobox protein Hox B8b AltName Full Hox A8 gi|22316134|emb|CAD44456 1| homeo box protein B8b [Danio rerio] gi|190337844|gb|AAI62153 1| Homeo box B8b [Danio rerio] gi|190338644|gb|AAI62167 1| Homeo box B8b [Danio rerio] 255
RRRGRQTYSRYQTLELEKEFLFNPYLTRKRRIEVSHALALTERQVKIWFQNRRMKWKKEH
>gi|229259774|gb|ACQ45695.1| [Ovis aries] gi|229259774|gb|ACQ45695.1| ;E = 6.4e-36 pos:2 to 57 ; Hoxc8 [Ovis aries] 256
RQTYSRYQTLELEKEFLFNPYLTRKRRIEVSHALGLTERQVKIWFQNRRMKWKKEN
>gi|226822850|gb|ACO83085.1| [Dasypus novemcinctus] gi|226822850|gb|ACO83085.1| ;E = 3.2e-43 pos:155 to 214 ; homeobox A6 (predicted) [Dasypus novemcinctus] 257
GRRGRQTYTRYQTLELEKEFHFNRYLTRRRRIEIANALCLTERQIKIWFQNRRMKWKKEN
>gi|225717090|gb|ACO14391.1| [Esox lucius] gi|225717090|gb|ACO14391.1| ;E = 1.8e-43 pos:134 to 193 ; Homeobox protein Hox B7a [Esox lucius] 258
RKRGRQTYTRYQTLELEKEFHFNRYLTRRRRIEIAHALCLTERQIKIWFQNRRMKWKKEN
>gi|225707008|gb|ACO09350.1| [Osmerus mordax] gi|225707008|gb|ACO09350.1| ;E = 9.2e-44 pos:149 to 208 ; Homeobox protein Hox B6a [Osmerus mordax] 259
GRRGRQTYTRYQTLELEKEFHFNRYLTRRRRIEIAHALCLTERQIKIWFQNRRMKWKKEN
>gi|225637158|dbj|BAH30154.1| [Bombyx mori] gi|225637158|dbj|BAH30154.1| ;E = 8.7e-43 pos:227 to 286 ; abdominal A [Bombyx mori] 260
RRRGRQTYTRFQTLELEKEFHFNHYLTRRRRIEIAHALCLTERQIKIWFQNRRMKLKKEL
>gi|22477523|gb|AAH36986.1| [Mus musculus] gi|22477523|gb|AAH36986.1| ;E = 1.6e-43 pos:8 to 67 ; Hoxa7 protein [Mus musculus] gi|148666244|gb|EDK98660 1| homeobox A7 isoform CRA_a [Mus musculus] 261
RKRGRQTYTRYQTLELEKEFHFNRYLTRRRRIEIAHALCLTERQIKIWFQNRRMKWKKEH
>gi|224471041|dbj|BAH23877.1| [Balanoglossus misakiensis] gi|224471041|dbj|BAH23877.1| ;E = 2.7e-37 pos:123 to 182 ; transcription factor Hox8 [Balanoglossus misakiensis] 262
KRRGRQTYTRFQTLELEKEFHFNQYLTRKRRIEISQIVGLSERQIKIWFQNRRMKQKKEG
>gi|224456|prf||1105304A [Murid herpesvirus 1] gi|224456|prf||1105304A ;E = 3.6e-41 pos:19 to 78 ; homeo box gene 263
RKRGRQTYTRYQTLELEKEFHFNRYLTRRRTLEIAHALCLTERQIKIWFQNRRMKWKKEH
>gi|224086910|ref|XP_002187352.1| [Taeniopygia guttata] gi|224086910|ref|XP_002187352.1| ;E = 1.8e-39 pos:145 to 204 ; PREDICTED homeo box B8 [Taeniopygia guttata] 264
RRRGRQTYSRYQTLELEKEFLFNPYLTRKRRIEVSHALGLTERQVKIWFQNRRMKWKKEN
>gi|224086908|ref|XP_002187141.1| [Taeniopygia guttata] gi|224086908|ref|XP_002187141.1| ;E = 4.4e-43 pos:137 to 196 ; PREDICTED hypothetical protein [Taeniopygia guttata] 265
RKRGRQTYTRYQTLELEKEFHYNRYLTRRRRIEIAHALCLTERQIKIWFQNRRMKWKKEN
>gi|224072516|ref|XP_002188517.1| [Taeniopygia guttata] gi|224072516|ref|XP_002188517.1| ;E = 4.3e-42 pos:200 to 259 ; PREDICTED homeo box C6 partial [Taeniopygia guttata] 266
RRRGRQIYSRYQTLELEKEFHFNRYLTRRRRIEIANALCLTERQIKIWFQNRRMKWKKET
>gi|224072506|ref|XP_002188472.1| [Taeniopygia guttata] gi|224072506|ref|XP_002188472.1| ;E = 3.3e-39 pos:3 to 62 ; PREDICTED hypothetical protein partial [Taeniopygia guttata] 267
RRSGRQTYSRYQTLELEKEFLFNPYLTRKRRIEVSHALGLSERQVKIWFQNRRMKWKKEN
>gi|224045306|ref|XP_002194801.1| [Taeniopygia guttata] gi|224045306|ref|XP_002194801.1| ;E = 1.6e-43 pos:129 to 188 ; PREDICTED homeobox A7 [Taeniopygia guttata] 268
RKRGRQTYTRYQTLELEKEFHFNRYLTRRRRIEIAHALCLTERQIKIWFQNRRMKWKKEH
>gi|224045304|ref|XP_002194920.1| [Taeniopygia guttata] gi|224045304|ref|XP_002194920.1| ;E = 3.2e-43 pos:153 to 212 ; PREDICTED homeobox A6 [Taeniopygia guttata] 269
GRRGRQTYTRYQTLELEKEFHFNRYLTRRRRIEIANALCLTERQIKIWFQNRRMKWKKEN
>gi|224040|prf||1008211A [Drosophila sp.] gi|224040|prf||1008211A ;E = 2.9e-37 pos:279 to 338 ; fushi tarazu gene 270
SKRTRQTYTRYQTLELEKEFHFNRYITRRRRIDIANALSLSERQIKIWFQNRRMKSKNLY
>gi|220898217|gb|ACL81470.1| [Latimeria menadoensis] gi|220898217|gb|ACL81470.1| ;E = 3e-39 pos:141 to 200 ; HoxD8 [Latimeria menadoensis] 271
RRRGRQTYSRFQTLELEKEFLFNPYLTRKRRIEVSHSLGLTERQIKIWFQNRRMKWKKEN
>gi|220898208|gb|ACL81462.1| [Latimeria menadoensis] gi|220898208|gb|ACL81462.1| ;E = 1.6e-39 pos:149 to 208 ; HoxC8 [Latimeria menadoensis] 272
RRSGRQTYSRYQTLELEKEFLFNPYLTRKRRIEVSHALGLTERQVKIWFQNRRMKWKKEN
>gi|220898207|gb|ACL81461.1| [Latimeria menadoensis] gi|220898207|gb|ACL81461.1| ;E = 2.6e-42 pos:141 to 200 ; HoxC6 [Latimeria menadoensis] 273
RRRGRQIYSRYQTLELEKEFHFNRYLTRRRRIEIANALCLTERQIKIWFQNRRMKWKKES
>gi|220898196|gb|ACL81451.1| [Latimeria menadoensis] gi|220898196|gb|ACL81451.1| ;E = 1.8e-39 pos:146 to 205 ; HoxB8 [Latimeria menadoensis] 274
RRRGRQTYSRYQTLELEKEFLFNPYLTRKRRIEVSHALGLTERQVKIWFQNRRMKWKKEN
>gi|220898195|gb|ACL81450.1| [Latimeria menadoensis] gi|220898195|gb|ACL81450.1| ;E = 4.4e-43 pos:137 to 196 ; HoxB7 [Latimeria menadoensis] 275
RKRGRQTYTRYQTLELEKEFHYNRYLTRRRRIEIAHALCLTERQIKIWFQNRRMKWKKEN
>gi|220898194|gb|ACL81449.1| [Latimeria menadoensis] gi|220898194|gb|ACL81449.1| ;E = 9.2e-44 pos:144 to 203 ; HoxB6 [Latimeria menadoensis] 276
GRRGRQTYTRYQTLELEKEFHFNRYLTRRRRIEIAHALCLTERQIKIWFQNRRMKWKKEN
>gi|220898183|gb|ACL81439.1| [Latimeria menadoensis] gi|220898183|gb|ACL81439.1| ;E = 2.1e-43 pos:131 to 190 ; HoxA7 [Latimeria menadoensis] 277
KKRGRQTYTRYQTLELEKEFHFNRYLTRRRRIEIAHALCLTERQIKIWFQNRRMKWKKEH
>gi|220898182|gb|ACL81438.1| [Latimeria menadoensis] gi|220898182|gb|ACL81438.1| ;E = 1.7e-43 pos:152 to 211 ; HoxA6 [Latimeria menadoensis] 278
GRRGRQTYTRYQTLELEKEFHFNRYLTRRRRIEIANALCLTERQIKIWFQNRRMKWKKES
>gi|219870093|gb|ACL50277.1| [Xenopus laevis] gi|219870093|gb|ACL50277.1| ;E = 9.1e-37 pos:2 to 54 ; homeobox protein Hoxc 6 [Xenopus laevis] 279
YSRYQTLELEKEFHFNRYLTRRRRIEIANALCLTERQIKIWFQNRRMKWKKES
>gi|219485584|ref|XP_002239812.1| [Branchiostoma floridae] gi|219485584|ref|XP_002239812.1| ;E = 2.3e-43 pos:3 to 62 ; hypothetical protein BRAFLDRAFT_241845 [Branchiostoma floridae] gi|520618|emb|CAA84519 1| Hox 7 homeodomain protein [Branchiostoma floridae] gi|745779|prf||2016458F Hox 7 gene 280
RKRGRQTYTRYQTLELEKEFHFNKYLTRRRRIEIAHALCLTERQIKIWFQNRRMKWKKEN
>gi|219485582|ref|XP_002239811.1| [Branchiostoma floridae] gi|219485582|ref|XP_002239811.1| ;E = 1.3e-41 pos:6 to 65 ; hypothetical protein BRAFLDRAFT_241847 [Branchiostoma floridae] 281
RRRGRQTYSRYQTLELEKEFHFNKYLTRRRRIEIAHALGLTERQIKIWFQNRRMKLKKEA
>gi|219469647|ref|XP_002232370.1| [Branchiostoma floridae] gi|219469647|ref|XP_002232370.1| ;E = 4.6e-41 pos:134 to 193 ; hypothetical protein BRAFLDRAFT_95001 [Branchiostoma floridae] gi|160421813|gb|ABX39490 1| AmphiHox6 [Branchiostoma floridae] gi|229298093|gb|EEN68723 1| hypothetical protein BRAFLDRAFT_95001 [Branchiostoma floridae] 282
KKRGRQTYTRYQTLELEKEFHFNKYLTRKRRIEIAHLLGLTERQIKIWFQNRRMKWKKEN
>gi|219469645|ref|XP_002232369.1| [Branchiostoma floridae] gi|219469645|ref|XP_002232369.1| ;E = 2.3e-43 pos:16 to 75 ; hypothetical protein BRAFLDRAFT_229246 [Branchiostoma floridae] gi|229298092|gb|EEN68722 1| hypothetical protein BRAFLDRAFT_229246 [Branchiostoma floridae] 283
RKRGRQTYTRYQTLELEKEFHFNKYLTRRRRIEIAHALCLTERQIKIWFQNRRMKWKKEN
>gi|21886813|ref|NP_032295.1| [Mus musculus] gi|21886813|ref|NP_032295.1| ;E = 1.2e-43 pos:146 to 205 ; homeo box B6 [Mus musculus] gi|62656892|ref|XP_573182 1| PREDICTED similar to Homeobox protein Hox B6 (Hox 2 2) (MH 22A) [Rattus norvegicus] gi|109491715|ref|XP_001081290 1| PREDICTED similar to Homeobox protein Hox B6 (Hox 2 2) (MH 22A) [Rattus norvegicus] gi|123253|sp|P09023 2|HXB6_MOUSE RecName Full Homeobox protein Hox B6 AltName Full Hox 2 2 AltName Full Homeobox protein MH 22A gi|387203|gb|AAA37843 1| Hox2 2 protein gi|817962|emb|CAA39834 1| homeobox protein [Mus musculus] gi|16877265|gb|AAH16893 1| Homeo box B6 [Mus musculus] gi|123255595|emb|CAM27143 1| homeo box B6 [Mus musculus] gi|148684079|gb|EDL16026 1| homeobox B6 [Mus musculus] gi|149053983|gb|EDM05800 1| similar to homeotic protein Hox 2 2 mouse (predicted) [Rattus norvegicus] 284
GRRGRQTYTRYQTLELEKEFHYNRYLTRRRRIEIAHALCLTERQIKIWFQNRRMKWKKES
>gi|21755659|dbj|BAC04730.1| [Homo sapiens] gi|21755659|dbj|BAC04730.1| ;E = 1.8e-39 pos:146 to 205 ; unnamed protein product [Homo sapiens] 285
RRRGRQTYSRYQTLELEKEFLFNPYLTRKRRIEVSHALGLTERQVKIWFQNRRMKWKKEN
>gi|217418309|gb|ACK44311.1| [Oryctolagus cuniculus] gi|217418309|gb|ACK44311.1| ;E = 1.6e-43 pos:130 to 189 ; homeobox A7 (predicted) [Oryctolagus cuniculus] 286
RKRGRQTYTRYQTLELEKEFHFNRYLTRRRRIEIAHALCLTERQIKIWFQNRRMKWKKEH
>gi|217035833|gb|ACJ74388.1| [Branchiostoma lanceolatum] gi|217035833|gb|ACJ74388.1| ;E = 2.3e-43 pos:158 to 217 ; Hox7 [Branchiostoma lanceolatum] 287
RKRGRQTYTRYQTLELEKEFHFNKYLTRRRRIEIAHALCLTERQIKIWFQNRRMKWKKEN
>gi|217035832|gb|ACJ74387.1| [Branchiostoma lanceolatum] gi|217035832|gb|ACJ74387.1| ;E = 1.3e-41 pos:129 to 188 ; Hox8 [Branchiostoma lanceolatum] 288
RRRGRQTYSRYQTLELEKEFHFNKYLTRRRRIEIAHALGLTERQIKIWFQNRRMKLKKEA
>gi|217035828|gb|ACJ74384.1| [Branchiostoma lanceolatum] gi|217035828|gb|ACJ74384.1| ;E = 4.6e-41 pos:134 to 193 ; Hox6 [Branchiostoma lanceolatum] 289
KKRGRQTYTRYQTLELEKEFHFNKYLTRKRRIEIAHLLGLTERQIKIWFQNRRMKWKKEN
>gi|215506136|gb|EEC15630.1| [Ixodes scapularis] gi|215506136|gb|EEC15630.1| ;E = 1.8e-43 pos:11 to 70 ; fushi tarazu putative [Ixodes scapularis] 290
RKRGRQTYTRYQTLELEKEFHFNRYLTRRRRIEIAHALCLTERQIKIWFQNRRMKWKKEN
>gi|215506130|gb|EEC15624.1| [Ixodes scapularis] gi|215506130|gb|EEC15624.1| ;E = 7.8e-43 pos:17 to 76 ; homeobox protein putative [Ixodes scapularis] 291
RRRGRQTYTRYQTLELEKEFHFNHYLTRRRRIEIAHALCLTERQIKIWFQNRRMKLKKEL
>gi|214255|gb|AAA49749.1| [Xenopus laevis] gi|214255|gb|AAA49749.1| ;E = 9e-43 pos:8 to 67 ; homeo box protein 292
RKRGRQTYTRYQTLELEKEFHFNRYLTRRRRIEIAHVLCLTERQIKIWFQNRRMKWKKEN
>gi|214253|gb|AAA49748.1| [Xenopus laevis] gi|214253|gb|AAA49748.1| ;E = 1.8e-39 pos:1 to 60 ; homeodomain protein [Xenopus laevis] gi|30352209|gb|AAP31868 1| Hox B|Hox 2 [Rattus sp ] 293
RRRGRQTYSRYQTLELEKEFLFNPYLTRKRRIEVSHALGLTERQVKIWFQNRRMKWKKEN
>gi|214243|gb|AAA49743.1| [Xenopus laevis] gi|214243|gb|AAA49743.1| ;E = 2.6e-42 pos:8 to 67 ; AC1 protein 294
RRRGRQIYSRYQTLELEKEFHFNRYLTRRRRIEIANALCLTERQIKIWFQNRRMKWKKES
>gi|213982843|ref|NP_001135589.1| [Xenopus (Silurana) tropicalis] gi|213982843|ref|NP_001135589.1| ;E = 2e-39 pos:139 to 198 ; homeobox D8 [Xenopus (Silurana) tropicalis] gi|195540199|gb|AAI68107 1| Unknown (protein for MGC 186068) [Xenopus tropicalis] 295
RRRGRQTYSRFQTLELEKEFLFNPYLTRKRRIEVSHALGLTERQVKIWFQNRRMKWKKEN
>gi|21389049|gb|AAM50459.1|AF393443_1 [Sacculina carcini] gi|21389049|gb|AAM50459.1|AF393443_1 ;E = 1.8e-43 pos:288 to 347 ; antennapedia [Sacculina carcini] 296
RKRGRQTYTRYQTLELEKEFHFNRYLTRRRRIEIAHALCLTERQIKIWFQNRRMKWKKEN
>gi|21389047|gb|AAM50458.1|AF393442_1 [Sacculina carcini] gi|21389047|gb|AAM50458.1|AF393442_1 ;E = 6.9e-39 pos:1 to 58 ; ultrabithorax [Sacculina carcini] 297
RGRQTYTRYQTLELEKEFHANHYLTRRRRIEMAHQLCLTERQIKIWFQNRRMKLKKEI
>gi|21362265|ref|NP_034591.1| [Mus musculus] gi|21362265|ref|NP_034591.1| ;E = 1.8e-39 pos:146 to 205 ; homeo box B8 [Mus musculus] gi|123259|sp|P09632 2|HXB8_MOUSE RecName Full Homeobox protein Hox B8 AltName Full Hox 2 4 gi|51392|emb|CAA32000 1| unnamed protein product [Mus musculus] gi|51397|emb|CAA38014 1| homeobox 2 4 intracisternal A particle protein [Mus musculus] gi|295919|emb|CAA32141 1| Hox 2 4 protein [Mus musculus] gi|123255593|emb|CAM27141 1| homeo box B8 [Mus musculus] gi|148684076|gb|EDL16023 1| homeobox B8 [Mus musculus] gi|149053980|gb|EDM05797 1| homeo box B8 (mapped) [Rattus norvegicus] gi|223460336|gb|AAI39213 1| Hoxb8 protein [Mus musculus] gi|223461094|gb|AAI39210 1| Homeo box B8 [Mus musculus] 298
RRRGRQTYSRYQTLELEKEFLFNPYLTRKRRIEVSHALGLTERQVKIWFQNRRMKWKKEN
>gi|21362261|ref|NP_034596.1| [Mus musculus] gi|21362261|ref|NP_034596.1| ;E = 1.6e-39 pos:149 to 208 ; homeobox C8 [Mus musculus] gi|123275|sp|P09025 2|HXC8_MOUSE RecName Full Homeobox protein Hox C8 AltName Full Hox 3 1 AltName Full M31 gi|51403|emb|CAA30486 1| unnamed protein product [Mus musculus] gi|51407|emb|CAA30319 1| unnamed protein product [Mus musculus] gi|193979|gb|AAA37857 1| Hox 3 1 protein gi|148671997|gb|EDL03944 1| homeobox C8 [Mus musculus] gi|157170186|gb|AAI52854 1| Homeo box C8 [synthetic construct] 299
RRSGRQTYSRYQTLELEKEFLFNPYLTRKRRIEVSHALGLTERQVKIWFQNRRMKWKKEN
>gi|213515508|ref|NP_001133039.1| [Salmo salar] gi|213515508|ref|NP_001133039.1| ;E = 5.3e-41 pos:126 to 185 ; homeobox protein HoxA7ab [Salmo salar] gi|157816061|gb|ABV82049 1| homeobox protein HoxA7ab [Salmo salar] 300
RKRGRQTYSRYQTLELEKEFHFNRYLNRRRRVEIAHVLCLTERQIKIWFQNRRMKWKKDH
>gi|213515506|ref|NP_001133013.1| [Salmo salar] gi|213515506|ref|NP_001133013.1| ;E = 1.6e-39 pos:149 to 208 ; homeobox protein HoxC8ba [Salmo salar] gi|157815978|gb|ABV82008 1| homeobox protein HoxC8ba [Salmo salar] gi|158702347|gb|ABW77536 1| homeobox protein HoxC8ba [Salmo salar] 301
RRSGRQTYSRYQTLELEKEFLFNPYLTRKRRIEVSHALGLTERQVKIWFQNRRMKWKKEN
>gi|213514446|ref|NP_001133033.1| [Salmo salar] gi|213514446|ref|NP_001133033.1| ;E = 1.4e-40 pos:124 to 183 ; homeobox protein HoxA7aa [Salmo salar] gi|157816041|gb|ABV82039 1| homeobox protein HoxA7aa [Salmo salar] gi|158702220|gb|ABW77441 1| homeobox protein HoxA7aa [Salmo salar] 302
RKRGRQTYSRYQTLEMEKEFHFNRYLTRRRRVEIAQVLCLTERQIKIWFQNRRMKWKKDH
>gi|213514426|ref|NP_001133007.1| [Salmo salar] gi|213514426|ref|NP_001133007.1| ;E = 2.6e-42 pos:142 to 201 ; homeobox protein HoxC6ab [Salmo salar] gi|157815960|gb|ABV81999 1| homeobox protein HoxC6ab [Salmo salar] gi|158702336|gb|ABW77526 1| homeobox protein HoxC6ab [Salmo salar] 303
RRRGRQIYSRYQTLELEKEFHFNRYLTRRRRIEIANALCLTERQIKIWFQNRRMKWKKES
>gi|213514248|ref|NP_001133006.1| [Salmo salar] gi|213514248|ref|NP_001133006.1| ;E = 7.5e-39 pos:149 to 208 ; homeobox protein HoxC8an [Salmo salar] gi|157815958|gb|ABV81998 1| homeobox protein HoxC8an [Salmo salar] gi|158702335|gb|ABW77525 1| homeobox protein HoxC8ab [Salmo salar] 304
RRNGRQTYSRYQTLELEKEFLFNPYLTRKRRIEVSHALSLTERQVKIWFQNRRMKWKKEN
>gi|213513916|ref|NP_001135094.1| [Salmo salar] gi|213513916|ref|NP_001135094.1| ;E = 5.3e-42 pos:141 to 200 ; homeobox protein HoxC6bb [Salmo salar] gi|157815997|gb|ABV82017 1| homeobox protein HoxC6bb [Salmo salar] gi|158702358|gb|ABW77546 1| homeobox protein HoxC6bb [Salmo salar] 305
RRRGRQIYSRYQTLELEKEFHFNRYLTRRRRIEIANALCLSERQIKIWFQNRRMKWKKES
>gi|213513876|ref|NP_001133056.1| [Salmo salar] gi|213513876|ref|NP_001133056.1| ;E = 1.1e-37 pos:144 to 203 ; homeobox protein HoxB8ba2 [Salmo salar] gi|157816133|gb|ABV82084 1| homeobox protein HoxB8ba2 [Salmo salar] gi|158702289|gb|ABW77486 1| homeobox protein HoxB8ba [Salmo salar] 306
RRRGRQAYSRFQTLELEKEFLFNSYLTRKRKVEVSHALALTERQIKIWFQNRRMKWKKEN
>gi|213513255|ref|NP_001133000.1| [Salmo salar] gi|213513255|ref|NP_001133000.1| ;E = 2.6e-42 pos:144 to 203 ; homeobox protein HoxC6aa [Salmo salar] gi|157815942|gb|ABV81990 1| homeobox protein HoxC6aa [Salmo salar] gi|158702328|gb|ABW77519 1| homeobox protein HoxC6aa [Salmo salar] 307
RRRGRQIYSRYQTLELEKEFHFNRYLTRRRRIEIANALCLTERQIKIWFQNRRMKWKKES
>gi|213513139|ref|NP_001133052.1| [Salmo salar] gi|213513139|ref|NP_001133052.1| ;E = 9.2e-44 pos:149 to 208 ; homeobox protein HoxB6ab [Salmo salar] gi|157816107|gb|ABV82072 1| homeobox protein HoxB6ab [Salmo salar] gi|158702279|gb|ABW77477 1| homeobox protien HoxB6ab [Salmo salar] 308
GRRGRQTYTRYQTLELEKEFHFNRYLTRRRRIEIAHALCLTERQIKIWFQNRRMKWKKEN
>gi|213513077|ref|NP_001132999.1| [Salmo salar] gi|213513077|ref|NP_001132999.1| ;E = 7.5e-39 pos:147 to 206 ; homeobox protein HoxC8aa [Salmo salar] gi|157815940|gb|ABV81989 1| homeobox protein HoxC8aa [Salmo salar] gi|158702327|gb|ABW77518 1| homeobox protein HoxC8aa [Salmo salar] 309
RRNGRQTYSRYQTLELEKEFLFNPYLTRKRRIEVSHALSLTERQVKIWFQNRRMKWKKEN
>gi|213512948|ref|NP_001133051.1| [Salmo salar] gi|213512948|ref|NP_001133051.1| ;E = 1.8e-39 pos:146 to 205 ; homeobox protein HoxB8ab [Salmo salar] gi|157816103|gb|ABV82070 1| homeobox protein HoxB8ab [Salmo salar] gi|158702277|gb|ABW77475 1| homeobox protien HoxB8ab [Salmo salar] 310
RRRGRQTYSRYQTLELEKEFLFNPYLTRKRRIEVSHALGLTERQVKIWFQNRRMKWKKEN
>gi|213512800|ref|NP_001134382.1| [Salmo salar] gi|213512800|ref|NP_001134382.1| ;E = 1.8e-43 pos:141 to 200 ; Homeobox protein Hox B7a [Salmo salar] gi|157816085|gb|ABV82061 1| homeobox protein HoxB7aa [Salmo salar] gi|158702266|gb|ABW77465 1| homeobox protein HoxB7aa [Salmo salar] gi|209732842|gb|ACI67290 1| Homeobox protein Hox B7a [Salmo salar] gi|223646772|gb|ACN10144 1| Homeobox protein Hox B7a [Salmo salar] gi|223672627|gb|ACN12495 1| Homeobox protein Hox B7a [Salmo salar] 311
RKRGRQTYTRYQTLELEKEFHFNRYLTRRRRIEIAHALCLTERQIKIWFQNRRMKWKKEN
>gi|213512343|ref|NP_001135147.1| [Salmo salar] gi|213512343|ref|NP_001135147.1| ;E = 3.1e-41 pos:146 to 205 ; homeobox protein HoxB6ba [Salmo salar] gi|157816119|gb|ABV82078 1| homeobox protein HoxB6ba [Salmo salar] 312
GRRGRQTYTRYQTLELEKEFHFNRYLTRRRRIEISHALCLTERQIKTWFQNRRMKWKKEN
>gi|213512182|ref|NP_001133047.1| [Salmo salar] gi|213512182|ref|NP_001133047.1| ;E = 9.2e-44 pos:149 to 208 ; homeobox protein HoxB6aa [Salmo salar] gi|157816087|gb|ABV82062 1| homeobox protein HoxB6aa [Salmo salar] 313
GRRGRQTYTRYQTLELEKEFHFNRYLTRRRRIEIAHALCLTERQIKIWFQNRRMKWKKEN
>gi|213512172|ref|NP_001135146.1| [Salmo salar] gi|213512172|ref|NP_001135146.1| ;E = 1.8e-43 pos:141 to 200 ; homeobox protein HoxB7ab [Salmo salar] gi|157816105|gb|ABV82071 1| homeobox protein HoxB7ab [Salmo salar] gi|158702278|gb|ABW77476 1| homeobox protien HoxB7ab [Salmo salar] 314
RKRGRQTYTRYQTLELEKEFHFNRYLTRRRRIEIAHALCLTERQIKIWFQNRRMKWKKEN
>gi|213511991|ref|NP_001133046.1| [Salmo salar] gi|213511991|ref|NP_001133046.1| ;E = 5.3e-39 pos:145 to 204 ; homeobox protein HoxB8aa [Salmo salar] gi|157816083|gb|ABV82060 1| homeobox protein HoxB8aa [Salmo salar] 315
RRRGRQTYSRYQTLELEKEFLFNPYLTRKRRIEVSHALGLTERQVKIWFQNRRMKWKREN
>gi|213511741|ref|NP_001133019.1| [Salmo salar] gi|213511741|ref|NP_001133019.1| ;E = 1.6e-39 pos:149 to 208 ; homeobox protein HoxC8bb [Salmo salar] gi|157815995|gb|ABV82016 1| homeobox protein HoxC8bb [Salmo salar] gi|158702357|gb|ABW77545 1| homeobox protein HoxC8bb [Salmo salar] 316
RRSGRQTYSRYQTLELEKEFLFNPYLTRKRRIEVSHALGLTERQVKIWFQNRRMKWKKEN
>gi|213510894|ref|NP_001135139.1| [Salmo salar] gi|213510894|ref|NP_001135139.1| ;E = 2.6e-42 pos:141 to 200 ; homeobox protein HoxC6ba [Salmo salar] gi|157815980|gb|ABV82009 1| homeobox protein HoxC6ba [Salmo salar] gi|158702348|gb|ABW77537 1| homeobox protein HoxC6ba [Salmo salar] 317
RRRGRQIYSRYQTLELEKEFHFNRYLTRRRRIEIANALCLTERQIKIWFQNRRMKWKKES
>gi|212512201|gb|EEB15016.1| [Pediculus humanus corporis] gi|212512201|gb|EEB15016.1| ;E = 8.7e-43 pos:27 to 86 ; conserved hypothetical protein [Pediculus humanus corporis] 318
RRRGRQTYTRFQTLELEKEFHFNHYLTRRRRIEIAHALCLTERQIKIWFQNRRMKLKKEL
>gi|212510808|gb|EEB13906.1| [Pediculus humanus corporis] gi|212510808|gb|EEB13906.1| ;E = 1.8e-43 pos:10 to 69 ; Homeobox protein Hox A7 putative [Pediculus humanus corporis] 319
RKRGRQTYTRYQTLELEKEFHFNRYLTRRRRIEIAHALCLTERQIKIWFQNRRMKWKKEN
>gi|209867704|gb|ACI90390.1| [Philodina roseola] gi|209867704|gb|ACI90390.1| ;E = 3e-39 pos:27 to 86 ; Hox 6c [Philodina roseola] 320
HKRTRQTYSRHQTLELEKEFHYTKYLTRRRRIEIAHNLQLTERQIKIWFQNRRMKWKKEN
>gi|209489449|gb|ACI49209.1| [Caenorhabditis sp. PS1010] gi|209489449|gb|ACI49209.1| ;E = 3.7e-35 pos:113 to 172 ; hypothetical protein Csp3_JD04 008 [Caenorhabditis sp PS1010] 321
SKRTRQTYSRSQTLELEKEFHYHKYLTRKRRQEISESLHLTERQVKIWFQNRRMKHKKEA
>gi|207452734|ref|NP_001129067.1| [Pan troglodytes] gi|207452734|ref|NP_001129067.1| ;E = 1.6e-43 pos:130 to 189 ; homeobox A7 [Pan troglodytes] gi|146324919|sp|A2T7F3 1|HXA7_PANTR RecName Full Homeobox protein Hox A7 gi|124111397|gb|ABM92108 1| HOXA7 [Pan troglodytes] 322
RKRGRQTYTRYQTLELEKEFHFNRYLTRRRRIEIAHALCLTERQIKIWFQNRRMKWKKEH
>gi|204637|gb|AAA41344.1| [Rattus norvegicus] gi|204637|gb|AAA41344.1| ;E = 1.6e-39 pos:11 to 70 ; homeobox protein 323
RRSGRQTYSRYQTLELEKEFLFNPYLTRKRRIEVSHALGLTERQVKIWFQNRRMKWKKEN
>gi|204629|gb|AAA41341.1| [Rattus norvegicus] gi|204629|gb|AAA41341.1| ;E = 4.4e-39 pos:11 to 70 ; homeobox protein 324
TQRGRQTYSRYQTLELEKEFLFNPYLTRKRRIEVSHALGLTERQVKIWFQNRRMKWKKEN
>gi|20339641|gb|AAM19474.1|AF410916_1 [Petromyzon marinus] gi|20339641|gb|AAM19474.1|AF410916_1 ;E = 2.4e-43 pos:1 to 60 ; HoxN6 homeobox [Petromyzon marinus] gi|20339643|gb|AAM19475 1|AF410917_1 HoxN7 homeobox [Petromyzon marinus] 325
RRRGRQTYSRYQTLELEKEFHFNRYLTRRRRIEIAHALCLTERQIKIWFQNRRMKWKKEH
>gi|20339635|gb|AAM19471.1|AF410913_1 [Petromyzon marinus] gi|20339635|gb|AAM19471.1|AF410913_1 ;E = 9.1e-43 pos:1 to 60 ; HoxK6 homeobox [Petromyzon marinus] 326
GKRGRQTYSRYQTLELEKEFHFNRYLTRRRRVEIAHSLCLTERQIKIWFQNRRMKWKKEN
>gi|20339629|gb|AAM19468.1|AF410910_1 [Petromyzon marinus] gi|20339629|gb|AAM19468.1|AF410910_1 ;E = 5.5e-40 pos:1 to 60 ; HoxF5 homeobox [Petromyzon marinus] 327
GRKGRRSYSRHQSLELEKEFHFNRYLARRRRVEIAHSLCLSERQVKIWFQNRRMKWKKER
>gi|202070729|gb|ACH95317.1| [Otolemur garnettii] gi|202070729|gb|ACH95317.1| ;E = 1.6e-43 pos:130 to 189 ; homeobox A7 (predicted) [Otolemur garnettii] 328
RKRGRQTYTRYQTLELEKEFHFNRYLTRRRRIEIAHALCLTERQIKIWFQNRRMKWKKEH
>gi|202070728|gb|ACH95316.1| [Otolemur garnettii] gi|202070728|gb|ACH95316.1| ;E = 3.2e-43 pos:155 to 214 ; homeobox A6 (predicted) [Otolemur garnettii] 329
GRRGRQTYTRYQTLELEKEFHFNRYLTRRRRIEIANALCLTERQIKIWFQNRRMKWKKEN
>gi|20070052|gb|AAM09103.1| [Lampetra fluviatilis] gi|20070052|gb|AAM09103.1| ;E = 2.4e-43 pos:8 to 67 ; homeobox protein HoxL6 [Lampetra fluviatilis] 330
RRRGRQTYSRYQTLELEKEFHFNRYLTRRRRIEIAHALCLTERQIKIWFQNRRMKWKKEH
>gi|198453463|ref|XP_002137673.1| [Drosophila pseudoobscura pseudoobscura] gi|198453463|ref|XP_002137673.1| ;E = 1.8e-43 pos:311 to 370 ; antp [Drosophila pseudoobscura pseudoobscura] gi|198132367|gb|EDY68231 1| antp [Drosophila pseudoobscura pseudoobscura] 331
RKRGRQTYTRYQTLELEKEFHFNRYLTRRRRIEIAHALCLTERQIKIWFQNRRMKWKKEN
>gi|198453096|ref|XP_002137595.1| [Drosophila pseudoobscura pseudoobscura] gi|198453096|ref|XP_002137595.1| ;E = 8.7e-43 pos:372 to 431 ; GA26453 [Drosophila pseudoobscura pseudoobscura] gi|198132210|gb|EDY68153 1| GA26453 [Drosophila pseudoobscura pseudoobscura] 332
RRRGRQTYTRFQTLELEKEFHFNHYLTRRRRIEIAHALCLTERQIKIWFQNRRMKLKKEL
>gi|198453089|ref|XP_001359066.2| [Drosophila pseudoobscura pseudoobscura] gi|198453089|ref|XP_001359066.2| ;E = 1.6e-41 pos:290 to 349 ; Ubx [Drosophila pseudoobscura pseudoobscura] gi|218512108|sp|P20822 3|UBX_DROPS RecName Full Homeotic protein ultrabithorax gi|198132207|gb|EAL28209 2| Ubx [Drosophila pseudoobscura pseudoobscura] 333
RRRGRQTYTRYQTLELEKEFHTNHYLTRRRRIEMAHALCLTERQIKIWFQNRRMKLKKEI
>gi|198415285|ref|XP_002124598.1| [Ciona intestinalis] gi|198415285|ref|XP_002124598.1| ;E = 2.9e-42 pos:74 to 133 ; PREDICTED similar to putative homeobox protein Hox6 7 [Ciona intestinalis] 334
RRRGRQTYSRHQTLELEKEFHYNRYLTRRRRIEVAHTLCLTERQIKIWFQNRRMKWKKEN
>gi|195975853|gb|ACG63499.1| [Asellus aquaticus] gi|195975853|gb|ACG63499.1| ;E = 4.4e-38 pos:1 to 55 ; abdominal A [Asellus aquaticus] 335
QTYTRFQTLELEKEFHFNHYLTRRRRIEIAHALCLTERQVKIWFQNRRMKLKKEL
>gi|195570298|ref|XP_002103144.1| [Drosophila simulans] gi|195570298|ref|XP_002103144.1| ;E = 1.6e-41 pos:244 to 303 ; ultrabithorax [Drosophila simulans] gi|194199071|gb|EDX12647 1| ultrabithorax [Drosophila simulans] 336
RRRGRQTYTRYQTLELEKEFHTNHYLTRRRRIEMAHALCLTERQIKIWFQNRRMKLKKEI
>gi|195570283|ref|XP_002103138.1| [Drosophila simulans] gi|195570283|ref|XP_002103138.1| ;E = 8.7e-43 pos:439 to 498 ; GD20268 [Drosophila simulans] gi|194199065|gb|EDX12641 1| GD20268 [Drosophila simulans] 337
RRRGRQTYTRFQTLELEKEFHFNHYLTRRRRIEIAHALCLTERQIKIWFQNRRMKLKKEL
>gi|195500193|ref|XP_002097268.1| [Drosophila yakuba] gi|195500193|ref|XP_002097268.1| ;E = 1.6e-41 pos:287 to 346 ; GE26131 [Drosophila yakuba] gi|194183369|gb|EDW96980 1| GE26131 [Drosophila yakuba] 338
RRRGRQTYTRYQTLELEKEFHTNHYLTRRRRIEMAHALCLTERQIKIWFQNRRMKLKKEI
>gi|195500182|ref|XP_002097264.1| [Drosophila yakuba] gi|195500182|ref|XP_002097264.1| ;E = 8.7e-43 pos:398 to 457 ; GE26127 [Drosophila yakuba] gi|194183365|gb|EDW96976 1| GE26127 [Drosophila yakuba] 339
RRRGRQTYTRFQTLELEKEFHFNHYLTRRRRIEIAHALCLTERQIKIWFQNRRMKLKKEL
>gi|195498909|ref|XP_002096727.1| [Drosophila yakuba] gi|195498909|ref|XP_002096727.1| ;E = 1.8e-43 pos:294 to 353 ; GE25826 [Drosophila yakuba] gi|194182828|gb|EDW96439 1| GE25826 [Drosophila yakuba] 340
RKRGRQTYTRYQTLELEKEFHFNRYLTRRRRIEIAHALCLTERQIKIWFQNRRMKWKKEN
>gi|195451407|ref|XP_002072904.1| [Drosophila willistoni] gi|195451407|ref|XP_002072904.1| ;E = 8.7e-43 pos:385 to 444 ; GK13853 [Drosophila willistoni] gi|194168989|gb|EDW83890 1| GK13853 [Drosophila willistoni] 341
RRRGRQTYTRFQTLELEKEFHFNHYLTRRRRIEIAHALCLTERQIKIWFQNRRMKLKKEL
>gi|195446505|ref|XP_002070809.1| [Drosophila willistoni] gi|195446505|ref|XP_002070809.1| ;E = 1.8e-43 pos:293 to 352 ; GK10824 [Drosophila willistoni] gi|194166894|gb|EDW81795 1| GK10824 [Drosophila willistoni] 342
RKRGRQTYTRYQTLELEKEFHFNRYLTRRRRIEIAHALCLTERQIKIWFQNRRMKWKKEN
>gi|195446503|ref|XP_002070808.1| [Drosophila willistoni] gi|195446503|ref|XP_002070808.1| ;E = 4.5e-40 pos:273 to 332 ; GK10825 [Drosophila willistoni] gi|194166893|gb|EDW81794 1| GK10825 [Drosophila willistoni] 343
SKRTRQTYTRYQTLELEKEFHFNRYITRRRRIDIAHALSLTERQIKIWFQNRRMKSKKDR
>gi|195394383|ref|XP_002055823.1| [Drosophila virilis] gi|195394383|ref|XP_002055823.1| ;E = 8.7e-43 pos:324 to 383 ; abd A [Drosophila virilis] gi|194142532|gb|EDW58935 1| abd A [Drosophila virilis] 344
RRRGRQTYTRFQTLELEKEFHFNHYLTRRRRIEIAHALCLTERQIKIWFQNRRMKLKKEL
>gi|195389694|ref|XP_002053511.1| [Drosophila virilis] gi|195389694|ref|XP_002053511.1| ;E = 2.5e-38 pos:287 to 346 ; GJ23928 [Drosophila virilis] gi|194151597|gb|EDW67031 1| GJ23928 [Drosophila virilis] 345
SKRTRQTYSRYQTLELEKEFHFNRYITRRRRMDIAHALNLSERQIKIWFQNRRMKSKKDR
>gi|195389692|ref|XP_002053510.1| [Drosophila virilis] gi|195389692|ref|XP_002053510.1| ;E = 1.8e-43 pos:295 to 354 ; antennapedia [Drosophila virilis] gi|194151596|gb|EDW67030 1| antennapedia [Drosophila virilis] 346
RKRGRQTYTRYQTLELEKEFHFNRYLTRRRRIEIAHALCLTERQIKIWFQNRRMKWKKEN
>gi|195389682|ref|XP_002053505.1| [Drosophila virilis] gi|195389682|ref|XP_002053505.1| ;E = 1.6e-41 pos:283 to 342 ; ultrabithorax [Drosophila virilis] gi|194151591|gb|EDW67025 1| ultrabithorax [Drosophila virilis] 347
RRRGRQTYTRYQTLELEKEFHTNHYLTRRRRIEMAHALCLTERQIKIWFQNRRMKLKKEI
>gi|195349268|ref|XP_002041167.1| [Drosophila sechellia] gi|195349268|ref|XP_002041167.1| ;E = 8.7e-43 pos:396 to 455 ; GM15405 [Drosophila sechellia] gi|194122772|gb|EDW44815 1| GM15405 [Drosophila sechellia] 348
RRRGRQTYTRFQTLELEKEFHFNHYLTRRRRIEIAHALCLTERQIKIWFQNRRMKLKKEL
>gi|195152057|ref|XP_002016955.1| [Drosophila persimilis] gi|195152057|ref|XP_002016955.1| ;E = 1.8e-43 pos:314 to 373 ; GL22036 [Drosophila persimilis] gi|194112012|gb|EDW34055 1| GL22036 [Drosophila persimilis] 349
RKRGRQTYTRYQTLELEKEFHFNRYLTRRRRIEIAHALCLTERQIKIWFQNRRMKWKKEN
>gi|195146386|ref|XP_002014167.1| [Drosophila persimilis] gi|195146386|ref|XP_002014167.1| ;E = 8.7e-43 pos:374 to 433 ; GL23002 [Drosophila persimilis] gi|194103110|gb|EDW25153 1| GL23002 [Drosophila persimilis] 350
RRRGRQTYTRFQTLELEKEFHFNHYLTRRRRIEIAHALCLTERQIKIWFQNRRMKLKKEL
>gi|195146376|ref|XP_002014162.1| [Drosophila persimilis] gi|195146376|ref|XP_002014162.1| ;E = 1.6e-41 pos:292 to 351 ; GL23004 [Drosophila persimilis] gi|194103105|gb|EDW25148 1| GL23004 [Drosophila persimilis] 351
RRRGRQTYTRYQTLELEKEFHTNHYLTRRRRIEMAHALCLTERQIKIWFQNRRMKLKKEI
>gi|195110411|ref|XP_001999775.1| [Drosophila mojavensis] gi|195110411|ref|XP_001999775.1| ;E = 2.5e-38 pos:266 to 325 ; GI24714 [Drosophila mojavensis] gi|193916369|gb|EDW15236 1| GI24714 [Drosophila mojavensis] 352
SKRTRQTYSRYQTLELEKEFHFNRYITRRRRMDIAHALNLSERQIKIWFQNRRMKSKKDR
>gi|195110409|ref|XP_001999774.1| [Drosophila mojavensis] gi|195110409|ref|XP_001999774.1| ;E = 1.8e-43 pos:297 to 356 ; GI24713 [Drosophila mojavensis] gi|193916368|gb|EDW15235 1| GI24713 [Drosophila mojavensis] 353
RKRGRQTYTRYQTLELEKEFHFNRYLTRRRRIEIAHALCLTERQIKIWFQNRRMKWKKEN
>gi|195107232|ref|XP_001998219.1| [Drosophila mojavensis] gi|195107232|ref|XP_001998219.1| ;E = 8.7e-43 pos:334 to 393 ; GI23753 [Drosophila mojavensis] gi|193914813|gb|EDW13680 1| GI23753 [Drosophila mojavensis] 354
RRRGRQTYTRFQTLELEKEFHFNHYLTRRRRIEIAHALCLTERQIKIWFQNRRMKLKKEL
>gi|195038659|ref|XP_001990774.1| [Drosophila grimshawi] gi|195038659|ref|XP_001990774.1| ;E = 8.7e-43 pos:334 to 393 ; GH18074 [Drosophila grimshawi] gi|193894970|gb|EDV93836 1| GH18074 [Drosophila grimshawi] 355
RRRGRQTYTRFQTLELEKEFHFNHYLTRRRRIEIAHALCLTERQIKIWFQNRRMKLKKEL
>gi|195038413|ref|XP_001990654.1| [Drosophila grimshawi] gi|195038413|ref|XP_001990654.1| ;E = 1.6e-39 pos:307 to 366 ; GH19476 [Drosophila grimshawi] gi|193894850|gb|EDV93716 1| GH19476 [Drosophila grimshawi] 356
SKRTRQTYSRYQTLELEKEFHFNRYITRRRRIDIAHALSLSERQIKIWFQNRRMKSKKDR
>gi|195038411|ref|XP_001990653.1| [Drosophila grimshawi] gi|195038411|ref|XP_001990653.1| ;E = 1.8e-43 pos:304 to 363 ; GH19475 [Drosophila grimshawi] gi|193894849|gb|EDV93715 1| GH19475 [Drosophila grimshawi] 357
RKRGRQTYTRYQTLELEKEFHFNRYLTRRRRIEIAHALCLTERQIKIWFQNRRMKWKKEN
>gi|195038397|ref|XP_001990646.1| [Drosophila grimshawi] gi|195038397|ref|XP_001990646.1| ;E = 1.6e-41 pos:287 to 346 ; GH19471 [Drosophila grimshawi] gi|193894842|gb|EDV93708 1| GH19471 [Drosophila grimshawi] 358
RRRGRQTYTRYQTLELEKEFHTNHYLTRRRRIEMAHALCLTERQIKIWFQNRRMKLKKEI
>gi|194900579|ref|XP_001979833.1| [Drosophila erecta] gi|194900579|ref|XP_001979833.1| ;E = 1.6e-41 pos:287 to 346 ; GG16812 [Drosophila erecta] gi|190651536|gb|EDV48791 1| GG16812 [Drosophila erecta] 359
RRRGRQTYTRYQTLELEKEFHTNHYLTRRRRIEMAHALCLTERQIKIWFQNRRMKLKKEI
>gi|194900573|ref|XP_001979830.1| [Drosophila erecta] gi|194900573|ref|XP_001979830.1| ;E = 8.7e-43 pos:398 to 457 ; GG16810 [Drosophila erecta] gi|190651533|gb|EDV48788 1| GG16810 [Drosophila erecta] 360
RRRGRQTYTRFQTLELEKEFHFNHYLTRRRRIEIAHALCLTERQIKIWFQNRRMKLKKEL
>gi|194899155|ref|XP_001979126.1| [Drosophila erecta] gi|194899155|ref|XP_001979126.1| ;E = 1.8e-43 pos:293 to 352 ; antp [Drosophila erecta] gi|190650829|gb|EDV48084 1| antp [Drosophila erecta] 361
RKRGRQTYTRYQTLELEKEFHFNRYLTRRRRIEIAHALCLTERQIKIWFQNRRMKWKKEN
>gi|194742544|ref|XP_001953761.1| [Drosophila ananassae] gi|194742544|ref|XP_001953761.1| ;E = 1.6e-41 pos:296 to 355 ; GF17924 [Drosophila ananassae] gi|190626798|gb|EDV42322 1| GF17924 [Drosophila ananassae] 362
RRRGRQTYTRYQTLELEKEFHTNHYLTRRRRIEMAHALCLTERQIKIWFQNRRMKLKKEI
>gi|194742540|ref|XP_001953759.1| [Drosophila ananassae] gi|194742540|ref|XP_001953759.1| ;E = 8.7e-43 pos:400 to 459 ; GF17922 [Drosophila ananassae] gi|190626796|gb|EDV42320 1| GF17922 [Drosophila ananassae] 363
RRRGRQTYTRFQTLELEKEFHFNHYLTRRRRIEIAHALCLTERQIKIWFQNRRMKLKKEL
>gi|194742008|ref|XP_001953501.1| [Drosophila ananassae] gi|194742008|ref|XP_001953501.1| ;E = 1.8e-43 pos:297 to 356 ; GF17789 [Drosophila ananassae] gi|190626538|gb|EDV42062 1| GF17789 [Drosophila ananassae] 364
RKRGRQTYTRYQTLELEKEFHFNRYLTRRRRIEIAHALCLTERQIKIWFQNRRMKWKKEN
>gi|194676059|ref|XP_001788285.1| [Bos taurus] gi|194676059|ref|XP_001788285.1| ;E = 1.8e-39 pos:29 to 88 ; PREDICTED similar to homeobox B8 [Bos taurus] 365
RRRGRQTYSRYQTLELEKEFLFNPYLTRKRRIEVSHALGLTERQVKIWFQNRRMKWKKEN
>gi|194666358|ref|XP_872865.2| [Bos taurus] gi|194666358|ref|XP_872865.2| ;E = 1.6e-43 pos:130 to 189 ; PREDICTED similar to homeobox A7 (predicted) [Bos taurus] 366
RKRGRQTYTRYQTLELEKEFHFNRYLTRRRRIEIAHALCLTERQIKIWFQNRRMKWKKEH
>gi|194217070|ref|XP_001918206.1| [Equus caballus] gi|194217070|ref|XP_001918206.1| ;E = 4.4e-43 pos:137 to 196 ; PREDICTED similar to homeodomain containing transcription factor [Equus caballus] 367
RKRGRQTYTRYQTLELEKEFHYNRYLTRRRRIEIAHALCLTERQIKIWFQNRRMKWKKEN
>gi|193954|gb|AAA37852.1| [Mus musculus] gi|193954|gb|AAA37852.1| ;E = 2.8e-39 pos:4 to 63 ; homeobox protein 368
RRRGRQTYSRFQTLELEKEFLFNPYLTRKRRIEVSHTLALTERQVKIWFQNRRMKWKKEN
>gi|193935|gb|AAA37845.1| [Mus musculus] gi|193935|gb|AAA37845.1| ;E = 5.4e-43 pos:32 to 91 ; homeobox mh22b related protein 369
RKRGRQTYTRYQTLELEKEFHYNRYLTRRRRIEIAHTLCLTERQIKIWFQNRRMKWKKEN
>gi|193905|gb|AAA37832.1| [Mus musculus] gi|193905|gb|AAA37832.1| ;E = 2.6e-42 pos:9 to 68 ; Hox 3 3 protein 370
RRRGRQIYSRYQTLELEKEFHFNRYLTRRRRIEIANALCLTERQIKIWFQNRRMKWKKES
>gi|193643361|ref|XP_001944629.1| [Acyrthosiphon pisum] gi|193643361|ref|XP_001944629.1| ;E = 8.7e-43 pos:214 to 273 ; PREDICTED similar to abdominal AII [Acyrthosiphon pisum] 371
RRRGRQTYTRFQTLELEKEFHFNHYLTRRRRIEIAHALCLTERQIKIWFQNRRMKLKKEL
>gi|193620095|ref|XP_001947187.1| [Acyrthosiphon pisum] gi|193620095|ref|XP_001947187.1| ;E = 1.8e-43 pos:308 to 367 ; PREDICTED similar to Antp [Acyrthosiphon pisum] 372
RKRGRQTYTRYQTLELEKEFHFNRYLTRRRRIEIAHALCLTERQIKIWFQNRRMKWKKEN
>gi|190339031|gb|AAI63163.1| [Danio rerio] gi|190339031|gb|AAI63163.1| ;E = 1.6e-41 pos:136 to 195 ; Hoxc6b protein [Danio rerio] 373
RRRGRQIYSRYQTLELEKEFHYNRYLTRRRRIEIANTLCLSERQIKIWFQNRRMKWKKES
>gi|189536183|ref|XP_001923826.1| [Danio rerio] gi|189536183|ref|XP_001923826.1| ;E = 4.3e-42 pos:372 to 431 ; PREDICTED similar to Homeobox protein Hox C9a (Hox C9) [Danio rerio] 374
RRRGRQIYSRYQTLELEKEFHFNRYLTRRRRIEIANALCLTERQIKIWFQNRRMKWKKET
>gi|189217644|ref|NP_001121270.1| [Xenopus laevis] gi|189217644|ref|NP_001121270.1| ;E = 1.6e-39 pos:149 to 208 ; hypothetical protein LOC100158353 [Xenopus laevis] gi|115528658|gb|AAI24878 1| LOC100158353 protein [Xenopus laevis] 375
RRSGRQTYSRYQTLELEKEFLFNPYLTRKRRIEVSHALGLTERQVKIWFQNRRMKWKKEN
>gi|18858853|ref|NP_571605.1| [Danio rerio] gi|18858853|ref|NP_571605.1| ;E = 1.6e-41 pos:135 to 194 ; homeo box C6b [Danio rerio] gi|60392445|sp|Q9PWM5 1|HXC6B_DANRE RecName Full Homeobox protein Hox C6b gi|4322100|gb|AAD15959 1| homeobox protein [Danio rerio] 376
RRRGRQIYSRYQTLELEKEFHYNRYLTRRRRIEIANTLCLSERQIKIWFQNRRMKWKKES
>gi|18858851|ref|NP_571198.1| [Danio rerio] gi|18858851|ref|NP_571198.1| ;E = 4.3e-42 pos:142 to 201 ; homeo box C6a [Danio rerio] gi|60392438|sp|P15862 2|HXC6A_DANRE RecName Full Homeobox protein Hox C6a Short Hox C6 AltName Full Zf 61 gi|4322098|gb|AAD15958 1| homeobox protein [Danio rerio] 377
RRRGRQIYSRYQTLELEKEFHFNRYLTRRRRIEIANALCLTERQIKIWFQNRRMKWKKET
>gi|18858839|ref|NP_571194.1| [Danio rerio] gi|18858839|ref|NP_571194.1| ;E = 9.2e-44 pos:150 to 209 ; homeo box B6a [Danio rerio] gi|123250|sp|P15861 1|HXB6A_DANRE RecName Full Homeobox protein Hox B6a Short Hox B6 AltName Full Zf 22 gi|62536|emb|CAA48319 1| homeodomain protein [Danio rerio] gi|313688|emb|CAA35171 1| Hox 2 2 [Danio rerio] 378
GRRGRQTYTRYQTLELEKEFHFNRYLTRRRRIEIAHALCLTERQIKIWFQNRRMKWKKEN
>gi|187438556|gb|ACD10794.1| [Bombyx mori] gi|187438556|gb|ACD10794.1| ;E = 8.7e-43 pos:227 to 286 ; abdominal A [Bombyx mori] 379
RRRGRQTYTRFQTLELEKEFHFNHYLTRRRRIEIAHALCLTERQIKIWFQNRRMKLKKEL
>gi|184185536|gb|ACC68937.1| [Rhinolophus ferrumequinum] gi|184185536|gb|ACC68937.1| ;E = 1.6e-43 pos:130 to 189 ; homeobox protein Hox A7 (predicted) [Rhinolophus ferrumequinum] 380
RKRGRQTYTRYQTLELEKEFHFNRYLTRRRRIEIAHALCLTERQIKIWFQNRRMKWKKEH
>gi|18307792|gb|AAL67685.1|AF435786_1 [Artemia franciscana] gi|18307792|gb|AAL67685.1|AF435786_1 ;E = 2e-43 pos:269 to 328 ; antennapedia [Artemia franciscana] gi|109944938|dbj|BAE96997 1| Antennapedia [Artemia franciscana] gi|109944944|dbj|BAE97001 1| Antennapedia [Artemia franciscana] 381
RKRGRQTYTRFQTLELEKEFHFNRYLTRRRRIEIAHALCLTERQIKIWFQNRRMKWKKEN
>gi|18079282|ref|NP_536748.1| [Drosophila melanogaster] gi|18079282|ref|NP_536748.1| ;E = 1.6e-41 pos:252 to 311 ; ultrabithorax isoform B [Drosophila melanogaster] gi|7300190|gb|AAF55356 1| ultrabithorax isoform B [Drosophila melanogaster] 382
RRRGRQTYTRYQTLELEKEFHTNHYLTRRRRIEMAHALCLTERQIKIWFQNRRMKLKKEI
>gi|18026218|gb|AAL25810.1| [Euprymna scolopes] gi|18026218|gb|AAL25810.1| ;E = 1.5e-37 pos:20 to 79 ; Lox4 homeodomain protein [Euprymna scolopes] 383
RRRGRQTYSRFQTLELEKEFQYNNYLTRKRRIEVAHALNLSERQVKIWFQNRRMKLKKEK
>gi|18026216|gb|AAL25809.1| [Euprymna scolopes] gi|18026216|gb|AAL25809.1| ;E = 1.8e-43 pos:20 to 79 ; antennapedia homeodomain protein [Euprymna scolopes] 384
RKRGRQTYTRYQTLELEKEFHFNRYLTRRRRIEIAHALCLTERQIKIWFQNRRMKWKKEN
>gi|18026214|gb|AAL25808.1| [Euprymna scolopes] gi|18026214|gb|AAL25808.1| ;E = 3.4e-41 pos:20 to 79 ; Lox5 homeodomain protein [Euprymna scolopes] 385
QKRTRQTYTRFQTLELEKEFHFNRYLTRRRRIEIAHSLGLSERQIKIWFQNRRMKWKKEN
>gi|17985969|ref|NP_536752.1| [Drosophila melanogaster] gi|17985969|ref|NP_536752.1| ;E = 1.6e-41 pos:295 to 354 ; ultrabithorax isoform A [Drosophila melanogaster] gi|48428932|sp|P83949 1|UBX_DROME RecName Full Homeotic protein ultrabithorax gi|48428933|sp|P83950 1|UBX_DROSI RecName Full Homeotic protein ultrabithorax gi|433477|emb|CAA53803 1| homeotic ultrabithorax protein [Drosophila melanogaster] gi|829190|emb|CAA29194 1| Ultrabithorax gene product [Drosophila melanogaster] gi|4323521|gb|AAD16402 1| Ultrabithorax [Drosophila simulans] gi|10726569|gb|AAF55355 2| ultrabithorax isoform A [Drosophila melanogaster] 386
RRRGRQTYTRYQTLELEKEFHTNHYLTRRRRIEMAHALCLTERQIKIWFQNRRMKLKKEI
>gi|17922001|gb|AAK06846.2| [Myrmica rubra] gi|17922001|gb|AAK06846.2| ;E = 8.7e-43 pos:268 to 327 ; abdominal A protein [Myrmica rubra] 387
RRRGRQTYTRFQTLELEKEFHFNHYLTRRRRIEIAHALCLTERQIKIWFQNRRMKLKKEL
>gi|1762582|gb|AAB39545.1| [Manduca sexta] gi|1762582|gb|AAB39545.1| ;E = 2.2e-39 pos:1 to 59 ; ANTP [Manduca sexta] 388
RKRGRQTYTRYQTLELEKEFHFNRYLTRRRRIEIAHLPLTERQIKIWFQNRRMKWKKEN
>gi|1762580|gb|AAB39544.1| [Manduca sexta] gi|1762580|gb|AAB39544.1| ;E = 1.6e-41 pos:5 to 64 ; UBX [Manduca sexta] 389
RRRGRQTYTRYQTLELEKEFHTNHYLTRRRRIEMAHALCLTERQIKIWFQNRRMKLKKEI
>gi|17554302|ref|NP_498695.1| [Caenorhabditis elegans] gi|17554302|ref|NP_498695.1| ;E = 4.5e-35 pos:117 to 176 ; Male ABnormal family member (mab 5) [Caenorhabditis elegans] gi|21264452|sp|P10038 3|MAB5_CAEEL RecName Full Homeobox protein mab 5 AltName Full Protein male abnormal 5 gi|9837168|gb|AAG00458 1|AF277990_1 MAB 5 [Caenorhabditis elegans] gi|15145280|gb|AAA27945 2| Male abnormal protein 5 [Caenorhabditis elegans] 390
SKRTRQTYSRSQTLELEKEFHYHKYLTRKRRQEISETLHLTERQVKIWFQNRRMKHKKEA
>gi|17136422|ref|NP_476693.1| [Drosophila melanogaster] gi|17136422|ref|NP_476693.1| ;E = 8.7e-43 pos:138 to 197 ; abdominal A isoform A [Drosophila melanogaster] gi|7523|emb|CAA38321 1| homeobox protein [Drosophila melanogaster] gi|969084|gb|AAA84406 1| ABD AI gi|7300194|gb|AAF55359 1| abdominal A isoform A [Drosophila melanogaster] gi|54650674|gb|AAV36916 1| RE04174p [Drosophila melanogaster] gi|220953476|gb|ACL89281 1| abd A PA [synthetic construct] 391
RRRGRQTYTRFQTLELEKEFHFNHYLTRRRRIEIAHALCLTERQIKIWFQNRRMKLKKEL
>gi|170649680|gb|ACB21265.1| [Callicebus moloch] gi|170649680|gb|ACB21265.1| ;E = 1.6e-43 pos:130 to 189 ; homeobox A7 (predicted) [Callicebus moloch] 392
RKRGRQTYTRYQTLELEKEFHFNRYLTRRRRIEIAHALCLTERQIKIWFQNRRMKWKKEH
>gi|170649679|gb|ACB21264.1| [Callicebus moloch] gi|170649679|gb|ACB21264.1| ;E = 3.2e-43 pos:155 to 214 ; homeobox A6 (predicted) [Callicebus moloch] 393
GRRGRQTYTRYQTLELEKEFHFNRYLTRRRRIEIANALCLTERQIKIWFQNRRMKWKKEN
>gi|170070071|ref|XP_001869455.1| [Culex quinquefasciatus] gi|170070071|ref|XP_001869455.1| ;E = 1.8e-43 pos:281 to 340 ; homeotic antennapedia protein [Culex quinquefasciatus] gi|167865904|gb|EDS29287 1| homeotic antennapedia protein [Culex quinquefasciatus] 394
RKRGRQTYTRYQTLELEKEFHFNRYLTRRRRIEIAHALCLTERQIKIWFQNRRMKWKKEN
>gi|170029613|ref|XP_001842686.1| [Culex quinquefasciatus] gi|170029613|ref|XP_001842686.1| ;E = 8.7e-43 pos:43 to 102 ; conserved hypothetical protein [Culex quinquefasciatus] gi|193806685|sp|B0W1V2 1|ABDA_CULQU RecName Full Homeobox protein abdominal A homolog gi|167864005|gb|EDS27388 1| conserved hypothetical protein [Culex quinquefasciatus] 395
RRRGRQTYTRFQTLELEKEFHFNHYLTRRRRIEIAHALCLTERQIKIWFQNRRMKLKKEL
>gi|170029603|ref|XP_001842681.1| [Culex quinquefasciatus] gi|170029603|ref|XP_001842681.1| ;E = 1.6e-41 pos:199 to 258 ; conserved hypothetical protein [Culex quinquefasciatus] gi|167864000|gb|EDS27383 1| conserved hypothetical protein [Culex quinquefasciatus] 396
RRRGRQTYTRYQTLELEKEFHTNHYLTRRRRIEMAHALCLTERQIKIWFQNRRMKLKKEI
>gi|170029597|ref|XP_001842678.1| [Culex quinquefasciatus] gi|170029597|ref|XP_001842678.1| ;E = 1.8e-43 pos:251 to 310 ; homeotic antennapedia protein [Culex quinquefasciatus] gi|167863997|gb|EDS27380 1| homeotic antennapedia protein [Culex quinquefasciatus] 397
RKRGRQTYTRYQTLELEKEFHFNRYLTRRRRIEIAHALCLTERQIKIWFQNRRMKWKKEN
>gi|169259788|ref|NP_001108563.1| [Danio rerio] gi|169259788|ref|NP_001108563.1| ;E = 4.5e-43 pos:145 to 204 ; homeobox B7a [Danio rerio] gi|60392411|sp|Q8AWY9 1|HXB7A_DANRE RecName Full Homeobox protein Hox B7a Short Hox B7 gi|26984635|emb|CAD59112 1| SI dZ254O17 2 (homeo box protein B7a) [Danio rerio] gi|190338728|gb|AAI63357 1| Homeo box B7a [Danio rerio] gi|190339800|gb|AAI63361 1| Homeo box B7a [Danio rerio] 398
RKRGRQTYSRYQTLELEKEFHFNRYLSRRRRIEIAHALCLTERQIKIWFQNRRMKWKKEN
>gi|167427229|gb|ABZ80210.1| [Callithrix jacchus] gi|167427229|gb|ABZ80210.1| ;E = 1.6e-43 pos:130 to 189 ; homeobox A7 (predicted) [Callithrix jacchus] 399
RKRGRQTYTRYQTLELEKEFHFNRYLTRRRRIEIAHALCLTERQIKIWFQNRRMKWKKEH
>gi|166429526|ref|NP_001107632.1| [Bombyx mori] gi|166429526|ref|NP_001107632.1| ;E = 1.6e-41 pos:160 to 219 ; ultrabithorax [Bombyx mori] gi|164682496|gb|ABY66345 1| homeobox protein [Bombyx mori] 400
RRRGRQTYTRYQTLELEKEFHTNHYLTRRRRIEMAHALCLTERQIKIWFQNRRMKLKKEI
>gi|166429524|ref|NP_001107631.1| [Bombyx mori] gi|166429524|ref|NP_001107631.1| ;E = 8.7e-43 pos:222 to 281 ; abdominal A [Bombyx mori] gi|164682498|gb|ABY66346 1| homeobox protein [Bombyx mori] gi|225637156|dbj|BAH30153 1| abdominal A [Bombyx mori] 401
RRRGRQTYTRFQTLELEKEFHFNHYLTRRRRIEIAHALCLTERQIKIWFQNRRMKLKKEL
>gi|165873675|gb|ABY67962.1| [Capitella sp. I Grassle & Grassle, 1976] gi|165873675|gb|ABY67962.1| ;E = 1.8e-43 pos:28 to 87 ; antennapedia hox protein [Capitella sp I Grassle Grassle 1976] 402
RKRGRQTYTRYQTLELEKEFHFNRYLTRRRRIEIAHALCLTERQIKIWFQNRRMKWKKEN
>gi|165873667|gb|ABY67958.1| [Capitella sp. I Grassle & Grassle, 1976] gi|165873667|gb|ABY67958.1| ;E = 3.2e-40 pos:163 to 222 ; lox4 hox protein [Capitella sp I Grassle Grassle 1976] 403
RRRGRQTYSRYQTLELEKEFQFNHYLTRKRRIEIAHALCLTERQIKIWFQNRRMKLKKER
>gi|165873665|gb|ABY67957.1| [Capitella sp. I Grassle & Grassle, 1976] gi|165873665|gb|ABY67957.1| ;E = 1.5e-40 pos:180 to 239 ; lox5 hox protein [Capitella sp I Grassle Grassle 1976] 404
QKRTRQTYTRYQTLELEKEFHYNRYLTRRRRIEIAHALQLTERQIKIWFQNRRMKYKKEN
>gi|164682500|gb|ABY66347.1| [Bombyx mori] gi|164682500|gb|ABY66347.1| ;E = 8.7e-43 pos:218 to 277 ; homeobox protein [Bombyx mori] 405
RRRGRQTYTRFQTLELEKEFHFNHYLTRRRRIEIAHALCLTERQIKIWFQNRRMKLKKEL
>gi|164682494|gb|ABY66344.1| [Bombyx mori] gi|164682494|gb|ABY66344.1| ;E = 1.6e-41 pos:160 to 219 ; homeobox protein [Bombyx mori] 406
RRRGRQTYTRYQTLELEKEFHTNHYLTRRRRIEMAHALCLTERQIKIWFQNRRMKLKKEI
>gi|1644431|gb|AAB17576.1| [Polycelis nigra] gi|1644431|gb|AAB17576.1| ;E = 8.1e-40 pos:6 to 65 ; homeodomain protein [Polycelis nigra] 407
KRRGRQTYSRHQTLELEKEFQFNHYLTRRRRIEIAHNLCLSERQIKIWFQNRRMKLKKER
>gi|160421815|gb|ABX39492.1| [Branchiostoma floridae] gi|160421815|gb|ABX39492.1| ;E = 1.3e-41 pos:127 to 186 ; AmphiHox8 [Branchiostoma floridae] 408
RRRGRQTYSRYQTLELEKEFHFNKYLTRRRRIEIAHALGLTERQIKIWFQNRRMKLKKEA
>gi|160421814|gb|ABX39491.1| [Branchiostoma floridae] gi|160421814|gb|ABX39491.1| ;E = 2.3e-43 pos:158 to 217 ; AmphiHox7 [Branchiostoma floridae] 409
RKRGRQTYTRYQTLELEKEFHFNKYLTRRRRIEIAHALCLTERQIKIWFQNRRMKWKKEN
>gi|15929847|gb|AAH15345.1| [Homo sapiens] gi|15929847|gb|AAH15345.1| ;E = 5.4e-43 pos:137 to 196 ; Homeobox B7 [Homo sapiens] gi|60816679|gb|AAX36392 1| homeobox B7 [synthetic construct] gi|61358381|gb|AAX41558 1| homeobox B7 [synthetic construct] gi|61359764|gb|AAX41764 1| homeobox B7 [synthetic construct] gi|119615131|gb|EAW94725 1| homeobox B7 isoform CRA_a [Homo sapiens] 410
RKRGRQTYTRYQTLELEKEFHYNRYLTRRRRIEIAHTLCLTERQIKIWFQNRRMKWKKEN
>gi|159163005|pdb|1SAN|A [Drosophila melanogaster] gi|159163005|pdb|1SAN|A ;E = 1.4e-37 pos:1 to 55 ; Chain A The Des(1 6)antennapedia Homeodomain Comparison Of The Nmr Solution Structure And The Dna Binding Affinity With The Intact Antennapedia Homeodomain 411
XTYTRYQTLELEKEFHFNRYLTRRRRIEIAHALSLTERQIKIWFQNRRMKWKKEN
>gi|159162421|pdb|1HOM|A [Drosophila melanogaster] gi|159162421|pdb|1HOM|A ;E = 1.8e-43 pos:2 to 61 ; Chain A Determination Of The Three Dimensional Structure Of The Antennapedia Homeodomain From Drosophila In Solution By 1h Nuclear Magnetic Resonance Spectroscopy 412
RKRGRQTYTRYQTLELEKEFHFNRYLTRRRRIEIAHALCLTERQIKIWFQNRRMKWKKEN
>gi|159162043|pdb|1AHD|P [Drosophila melanogaster] gi|159162043|pdb|1AHD|P ;E = 1.2e-42 pos:2 to 61 ; Chain P Determination Of The Nmr Solution Structure Of An Antennapedia Homeodomain Dna Complex gi|159164638|pdb|2HOA|A Chain A Structure Determination Of The Antp(C39 s) Homeodomain From Nuclear Magnetic Resonance Data In Solution Using A Novel Strategy For The Structure Calculation With The Programs Diana Caliba Habas And Glomsa 413
RKRGRQTYTRYQTLELEKEFHFNRYLTRRRRIEIAHALSLTERQIKIWFQNRRMKWKKEN
>gi|158775|gb|AAA29008.1| [Drosophila melanogaster] gi|158775|gb|AAA29008.1| ;E = 1.6e-41 pos:14 to 73 ; Ultrabithorax polypeptide ( putative) putative 414
RRRGRQTYTRYQTLELEKEFHTNHYLTRRRRIEMAHALCLTERQIKIWFQNRRMKLKKEI
>gi|158711670|ref|NP_001102703.2| [Rattus norvegicus] gi|158711670|ref|NP_001102703.2| ;E = 1.6e-43 pos:129 to 188 ; homeo box A7 [Rattus norvegicus] 415
RKRGRQTYTRYQTLELEKEFHFNRYLTRRRRIEIAHALCLTERQIKIWFQNRRMKWKKEH
>gi|158702310|gb|ABW77506.1| [Salmo salar] gi|158702310|gb|ABW77506.1| ;E = 1.1e-42 pos:149 to 208 ; homeobox protein HoxB6bb [Salmo salar] 416
GRRGRQTYTRYQTLELEKEFHFNRYLTRRRRIEISHALCLTERQIKIWFQNRRMKWKKEN
>gi|158702290|gb|ABW77487.1| [Salmo salar] gi|158702290|gb|ABW77487.1| ;E = 1.1e-42 pos:146 to 205 ; homeobox protein HoxB6ba [Salmo salar] 417
GRRGRQTYTRYQTLELEKEFHFNRYLTRRRRIEISHALCLTERQIKIWFQNRRMKWKKEN
>gi|158702267|gb|ABW77466.1| [Salmo salar] gi|158702267|gb|ABW77466.1| ;E = 9.2e-44 pos:149 to 208 ; homeobox protein HoxB6aa [Salmo salar] gi|221220700|gb|ACM09011 1| Homeobox protein Hox B6a [Salmo salar] 418
GRRGRQTYTRYQTLELEKEFHFNRYLTRRRRIEIAHALCLTERQIKIWFQNRRMKWKKEN
>gi|158702265|gb|ABW77464.1| [Salmo salar] gi|158702265|gb|ABW77464.1| ;E = 1.8e-39 pos:145 to 204 ; homeobox protein HoxB8aa [Salmo salar] 419
RRRGRQTYSRYQTLELEKEFLFNPYLTRKRRIEVSHALGLTERQVKIWFQNRRMKWKKEN
>gi|158702240|gb|ABW77451.1| [Salmo salar] gi|158702240|gb|ABW77451.1| ;E = 2.1e-40 pos:127 to 186 ; homeobox protein HoxA7ab [Salmo salar] 420
RKRGRQTYPRYQTLELEKEFHFNRYLNRRRRVEIAHVLCLTERQIKIWFQNRRMKWKKDH
>gi|158290042|ref|XP_311627.4| [Anopheles gambiae str. PEST] gi|158290042|ref|XP_311627.4| ;E = 8.7e-43 pos:138 to 197 ; AGAP004662 PA [Anopheles gambiae str PEST] gi|74764409|sp|O76762 1|ABDA_ANOGA RecName Full Homeobox protein abdominal A homolog gi|3420838|gb|AAC31946 1| abdominal A homeotic protein [Anopheles gambiae] gi|157018341|gb|EAA07261 6| AGAP004662 PA [Anopheles gambiae str PEST] 421
RRRGRQTYTRFQTLELEKEFHFNHYLTRRRRIEIAHALCLTERQIKIWFQNRRMKLKKEL
>gi|158254738|dbj|BAF83342.1| [Homo sapiens] gi|158254738|dbj|BAF83342.1| ;E = 5.4e-43 pos:137 to 196 ; unnamed protein product [Homo sapiens] 422
RKRGRQTYTRYQTLELEKEFHYNRYLTRRRRIEIAHTLCLTERQIKIWFQNRRMKWKKEN
>gi|158023|gb|AAA28737.1| [Drosophila virilis] gi|158023|gb|AAA28737.1| ;E = 1.8e-43 pos:1 to 60 ; homeobox protein [Drosophila virilis] 423
RKRGRQTYTRYQTLELEKEFHFNRYLTRRRRIEIAHALCLTERQIKIWFQNRRMKWKKEN
>gi|157816124|gb|ABV82080.1| [Salmo salar] gi|157816124|gb|ABV82080.1| ;E = 7.5e-39 pos:145 to 204 ; homeobox protein HoxC8aa2 [Salmo salar] 424
RRNGRQTYSRYQTLELEKEFLFNPYLTRKRRIEVSHALSLTERQVKIWFQNRRMKWKKEN
>gi|157816117|gb|ABV82077.1| [Salmo salar] gi|157816117|gb|ABV82077.1| ;E = 1.1e-37 pos:143 to 202 ; homeobox protein HoxB8ba [Salmo salar] 425
RRRGRQAYSRFQTLELEKEFLFNSYLTRKRKVEVSHALALTERQIKIWFQNRRMKWKKEN
>gi|157776367|ref|XP_001666249.1| [Caenorhabditis briggsae AF16] gi|157776367|ref|XP_001666249.1| ;E = 4.5e-35 pos:80 to 139 ; hypothetical protein CBG00043 [Caenorhabditis briggsae AF16] gi|187039394|emb|CAP21576 1| Hypothetical protein CBG00043 [Caenorhabditis briggsae] 426
SKRTRQTYSRSQTLELEKEFHYHKYLTRKRRQEISETLHLTERQVKIWFQNRRMKHKKEA
>gi|157776343|ref|XP_001666237.1| [Caenorhabditis briggsae AF16] gi|157776343|ref|XP_001666237.1| ;E = 4.5e-35 pos:119 to 178 ; hypothetical protein CBG00029 [Caenorhabditis briggsae AF16] gi|9837166|gb|AAG00457 1|AF277989_1 MAB 5 [Caenorhabditis briggsae] gi|187039382|emb|CAP21564 1| C briggsae CBR MAB 5 protein [Caenorhabditis briggsae] 427
SKRTRQTYSRSQTLELEKEFHYHKYLTRKRRQEISETLHLTERQVKIWFQNRRMKHKKEA
>gi|1574928|gb|AAB09405.1| [Heliocidaris erythrogramma] gi|1574928|gb|AAB09405.1| ;E = 9.1e-40 pos:8 to 67 ; HEHBOX6 428
RKRGRQTYTRAQTLELEKEFHYNRYLTRKRRIEIAQAVCLSERQIKIWFQNRRMKWKKER
>gi|1574924|gb|AAB09403.1| [Heliocidaris erythrogramma] gi|1574924|gb|AAB09403.1| ;E = 2.4e-38 pos:9 to 68 ; hox type homeodomain protein 429
RKRCRQTYTRYQTLELEKEFHFNRYLTRRRRIELSHLLGLTERQIKIWFQNRRMKYKKES
>gi|157137587|ref|XP_001664020.1| [Aedes aegypti] gi|157137587|ref|XP_001664020.1| ;E = 8.7e-43 pos:30 to 89 ; hypothetical protein AaeL_AAEL013832 [Aedes aegypti] gi|108869675|gb|EAT33900 1| conserved hypothetical protein [Aedes aegypti] 430
RRRGRQTYTRFQTLELEKEFHFNHYLTRRRRIEIAHALCLTERQIKIWFQNRRMKLKKEL
>gi|157124729|ref|XP_001660496.1| [Aedes aegypti] gi|157124729|ref|XP_001660496.1| ;E = 1.8e-43 pos:245 to 304 ; homeotic antennapedia protein putative [Aedes aegypti] gi|108873900|gb|EAT38125 1| homeotic antennapedia protein putative [Aedes aegypti] 431
RKRGRQTYTRYQTLELEKEFHFNRYLTRRRRIEIAHALCLTERQIKIWFQNRRMKWKKEN
>gi|157124062|ref|XP_001660313.1| [Aedes aegypti] gi|157124062|ref|XP_001660313.1| ;E = 8.7e-43 pos:21 to 80 ; hypothetical protein AaeL_AAEL009742 [Aedes aegypti] gi|193806367|sp|P29552 2|ABDA_AEDAE RecName Full Homeobox protein abdominal A homolog gi|108874132|gb|EAT38357 1| conserved hypothetical protein [Aedes aegypti] 432
RRRGRQTYTRFQTLELEKEFHFNHYLTRRRRIEIAHALCLTERQIKIWFQNRRMKLKKEL
>gi|156940|gb|AAA79241.1| [Drosophila melanogaster] gi|156940|gb|AAA79241.1| ;E = 1.7e-42 pos:1 to 60 ; antennapedia homeodomain protein 433
RKRERQTYTRYQTLELEKEFHFNRYLTRRRRIEIAHALCLTERQIKIWFQNRRMKWKKEN
>gi|156934|gb|AAA28373.1| [Drosophila melanogaster] gi|156934|gb|AAA28373.1| ;E = 1.8e-43 pos:8 to 67 ; Antennepedia protein 434
RKRGRQTYTRYQTLELEKEFHFNRYLTRRRRIEIAHALCLTERQIKIWFQNRRMKWKKEN
>gi|156551123|ref|XP_001603670.1| [Nasonia vitripennis] gi|156551123|ref|XP_001603670.1| ;E = 3.6e-39 pos:272 to 331 ; PREDICTED similar to fushi tarazu like protein [Nasonia vitripennis] 435
QKRTRQTYTRYQTLELEKEFHFCRYLSRKRRVEIAHSLGLTERQIKIWFQNRRMKAKKDS
>gi|156551029|ref|XP_001602722.1| [Nasonia vitripennis] gi|156551029|ref|XP_001602722.1| ;E = 1.6e-43 pos:269 to 328 ; PREDICTED similar to Antennapedia protein [Nasonia vitripennis] 436
RKRGRQTYTRYQTLELEKEFHFNRYLTRRRRIEIAHALCLTERQIKIWFQNRRMKWKKET
>gi|156407960|ref|XP_001641625.1| [Nematostella vectensis] gi|156407960|ref|XP_001641625.1| ;E = 7e-36 pos:79 to 138 ; predicted protein [Nematostella vectensis] gi|156228764|gb|EDO49562 1| predicted protein [Nematostella vectensis] 437
KHRKRMAYTRIQLLELEKEFHFTRYLTKERRTEMARMLDLTERQVKIWFQNRRMKWKKDN
>gi|156362|gb|AAA28106.1| [Caenorhabditis elegans] gi|156362|gb|AAA28106.1| ;E = 4.5e-35 pos:128 to 187 ; DNA binding protein mab5 438
SKRTRQTYSRSQTLELEKEFHYHKYLTRKRRQEISETLHLTERQVKIWFQNRRMKHKKEA
>gi|15450325|gb|AAK96032.1| [Tribolium castaneum] gi|15450325|gb|AAK96032.1| ;E = 3.4e-40 pos:183 to 242 ; homeodomain transcription factor Fushi tarazu [Tribolium castaneum] 439
NKRTRQTYTRYQTLELEKEFHFNKYLTRRRRIEIAESLRLTERQIKIWFQNRRMKAKKDT
>gi|15450324|gb|AAK96031.1| [Tribolium castaneum] gi|15450324|gb|AAK96031.1| ;E = 1.8e-43 pos:242 to 301 ; homeodomain transcription factor Prothoraxless [Tribolium castaneum] 440
RKRGRQTYTRYQTLELEKEFHFNRYLTRRRRIEIAHALCLTERQIKIWFQNRRMKWKKEN
>gi|15425738|dbj|BAB64346.1| [Daphnia magna] gi|15425738|dbj|BAB64346.1| ;E = 2e-43 pos:546 to 605 ; homeotic protein [Daphnia magna] gi|109944917|dbj|BAE96985 1| Antennapedia [Daphnia magna] gi|109944921|dbj|BAE96987 1| Antennapedia [Daphnia magna] gi|109944923|dbj|BAE96988 1| Antennapedia [Daphnia magna] gi|109944925|dbj|BAE96989 1| Antennapedia [Daphnia magna] gi|109944928|dbj|BAE96991 1| Antennapedia [Daphnia magna] gi|109944931|dbj|BAE96993 1| Antennapedia [Daphnia magna] 441
RKRGRQTYTRFQTLELEKEFHFNRYLTRRRRIEIAHALCLTERQIKIWFQNRRMKWKKEN
>gi|154183845|gb|ABS70784.1| [Haplochromis burtoni] gi|154183845|gb|ABS70784.1| ;E = 1.1e-42 pos:157 to 216 ; Hoxb6b [Astatotilapia burtoni] 442
GRRGRQTYTRYQTLELEKEFHFNRYLTRRRRIEISHALCLTERQIKIWFQNRRMKWKKEN
>gi|154183831|gb|ABS70771.1| [Haplochromis burtoni] gi|154183831|gb|ABS70771.1| ;E = 2.9e-43 pos:126 to 185 ; Hoxa7a [Astatotilapia burtoni] 443
RKRGRQTYSRHQTLELEKEFHFNRYLTRRRRIEIAHALCLSERQIKIWFQNRRMKWKKDH
>gi|154183818|gb|ABS70759.1| [Haplochromis burtoni] gi|154183818|gb|ABS70759.1| ;E = 2.6e-42 pos:140 to 199 ; Hoxc6a [Astatotilapia burtoni] 444
RRRGRQIYSRYQTLELEKEFHFNRYLTRRRRIEIANALCLTERQIKIWFQNRRMKWKKES
>gi|154183817|gb|ABS70758.1| [Haplochromis burtoni] gi|154183817|gb|ABS70758.1| ;E = 7.5e-39 pos:149 to 208 ; Hoxc8a [Astatotilapia burtoni] 445
RRNGRQTYSRYQTLELEKEFLFNPYLTRKRRIEVSHALSLTERQVKIWFQNRRMKWKKEN
>gi|154183797|gb|ABS70740.1| [Haplochromis burtoni] gi|154183797|gb|ABS70740.1| ;E = 9.2e-44 pos:198 to 257 ; Hoxb6a [Astatotilapia burtoni] 446
GRRGRQTYTRYQTLELEKEFHFNRYLTRRRRIEIAHALCLTERQIKIWFQNRRMKWKKEN
>gi|154183796|gb|ABS70739.1| [Haplochromis burtoni] gi|154183796|gb|ABS70739.1| ;E = 2.1e-39 pos:149 to 208 ; Hoxb8a [Astatotilapia burtoni] 447
RRRGRQTYSRYQTLELEKEFLFNPYLTRKRRIEVSHALALTERQVKIWFQNRRMKWKKEN
>gi|151935665|gb|ABS18814.1| [Flaccisagitta enflata] gi|151935665|gb|ABS18814.1| ;E = 7.9e-42 pos:204 to 263 ; Hox8 [Flaccisagitta enflata] 448
RKRGRQTYTRYQTLELEKEFHFNRYLTRRRRIEMAHALCLTERQIKIWFQNRRMKEKKEK
>gi|151935663|gb|ABS18813.1| [Flaccisagitta enflata] gi|151935663|gb|ABS18813.1| ;E = 1.8e-42 pos:36 to 95 ; Hox6 [Flaccisagitta enflata] 449
RKRGRQTYTRYQTLELEKEFHFNRYLTRRRRIDIAHALCLTERQIKIWFQNRRMKWKKEQ
>gi|15029506|ref|NP_062458.1| [Homo sapiens] gi|15029506|ref|NP_062458.1| ;E = 2.3e-39 pos:197 to 256 ; homeobox D8 [Homo sapiens] gi|13124737|sp|P13378 2|HXD8_HUMAN RecName Full Homeobox protein Hox D8 AltName Full Hox 4E AltName Full Hox 5 4 gi|11993931|gb|AAG42152 1| HOXD8 [Homo sapiens] gi|208968523|dbj|BAG74100 1| homeobox D8 [synthetic construct] 450
RRRGRQTYSRFQTLELEKEFLFNPYLTRKRRIEVSHALALTERQVKIWFQNRRMKWKKEN
>gi|150251591|gb|AAS07623.2| [Perionyx excavatus] gi|150251591|gb|AAS07623.2| ;E = 6.8e-32 pos:15 to 67 ; homeobox protein Antp [Perionyx excavatus] 451
RKRGRQTYTRYQTLELEKEFHYNRYLTRRRRIEIAHALALTERQIKIWFQNRR
>gi|149705657|ref|XP_001499535.1| [Equus caballus] gi|149705657|ref|XP_001499535.1| ;E = 1.6e-43 pos:130 to 189 ; PREDICTED similar to homeobox A7 [Equus caballus] 452
RKRGRQTYTRYQTLELEKEFHFNRYLTRRRRIEIAHALCLTERQIKIWFQNRRMKWKKEH
>gi|149705651|ref|XP_001499526.1| [Equus caballus] gi|149705651|ref|XP_001499526.1| ;E = 3.2e-43 pos:155 to 214 ; PREDICTED homeobox A6 [Equus caballus] 453
GRRGRQTYTRYQTLELEKEFHFNRYLTRRRRIEIANALCLTERQIKIWFQNRRMKWKKEN
>gi|149639703|ref|XP_001515131.1| [Ornithorhynchus anatinus] gi|149639703|ref|XP_001515131.1| ;E = 2e-39 pos:296 to 355 ; PREDICTED similar to HOXD8 [Ornithorhynchus anatinus] 454
RRRGRQTYSRFQTLELEKEFLFNPYLTRKRRIEVSHALGLTERQVKIWFQNRRMKWKKEN
>gi|149634037|ref|XP_001510583.1| [Ornithorhynchus anatinus] gi|149634037|ref|XP_001510583.1| ;E = 3.2e-43 pos:154 to 213 ; PREDICTED similar to HOXA6 [Ornithorhynchus anatinus] 455
GRRGRQTYTRYQTLELEKEFHFNRYLTRRRRIEIANALCLTERQIKIWFQNRRMKWKKEN
>gi|149633997|ref|XP_001509365.1| [Ornithorhynchus anatinus] gi|149633997|ref|XP_001509365.1| ;E = 1.6e-43 pos:129 to 188 ; PREDICTED similar to Hoxa 7 protein [Ornithorhynchus anatinus] 456
RKRGRQTYTRYQTLELEKEFHFNRYLTRRRRIEIAHALCLTERQIKIWFQNRRMKWKKEH
>gi|149568141|ref|XP_001518990.1| [Ornithorhynchus anatinus] gi|149568141|ref|XP_001518990.1| ;E = 2.6e-42 pos:238 to 297 ; PREDICTED similar to Homeobox protein Hox C6 (Hox 3 3) (Hox 6 1) partial [Ornithorhynchus anatinus] 457
RRRGRQIYSRYQTLELEKEFHFNRYLTRRRRIEIANALCLTERQIKIWFQNRRMKWKKES
>gi|149515289|ref|XP_001520107.1| [Ornithorhynchus anatinus] gi|149515289|ref|XP_001520107.1| ;E = 1.6e-39 pos:149 to 208 ; PREDICTED hypothetical protein partial [Ornithorhynchus anatinus] 458
RRSGRQTYSRYQTLELEKEFLFNPYLTRKRRIEVSHALGLTERQVKIWFQNRRMKWKKEN
>gi|149495954|ref|XP_001511383.1| [Ornithorhynchus anatinus] gi|149495954|ref|XP_001511383.1| ;E = 4.8e-41 pos:138 to 201 ; PREDICTED similar to HOXB7 [Ornithorhynchus anatinus] 459
RKRGRQTYTRYQTLELGEGLEKEFHYNRYLTRRRRIEIAHALCLTERQIKIWFQNRRMKWKKEN
>gi|14916602|sp|Q9PWD4.1|HXA7_MORSA [Morone saxatilis] gi|14916602|sp|Q9PWD4.1|HXA7_MORSA ;E = 2.8e-43 pos:126 to 185 ; RecName Full Homeobox protein Hox A7 gi|5669603|gb|AAD46397 1|AF089743_3 homeodomain protein Hox A7 [Morone saxatilis] 460
RKRGRQTYSRYQTLELEKEFHFNRYLTRRRRIEIAHALCLSERQIKIWFQNRRMKWKKDH
>gi|14916597|sp|Q9IA25.1|HXA7_HETFR [Heterodontus francisci] gi|14916597|sp|Q9IA25.1|HXA7_HETFR ;E = 1.6e-43 pos:135 to 194 ; RecName Full Homeobox protein Hox A7 gi|7271834|gb|AAF44645 1|AF224262_7 HoxA7 [Heterodontus francisci] 461
RKRGRQTYTRYQTLELEKEFHFNRYLTRRRRIEIAHALCLTERQIKIWFQNRRMKWKKET
>gi|14916596|sp|Q9IA24.1|HXA6_HETFR [Heterodontus francisci] gi|14916596|sp|Q9IA24.1|HXA6_HETFR ;E = 3.6e-43 pos:151 to 210 ; RecName Full Homeobox protein Hox A6 gi|7271833|gb|AAF44644 1|AF224262_6 HoxA6 [Heterodontus francisci] 462
GRRGRQTYTRFQTLELEKEFHFNRYLTRRRRIEIANALCLTERQIKIWFQNRRMKWKKEN
>gi|14916585|sp|Q9IA12.1|HXD8_HETFR [Heterodontus francisci] gi|14916585|sp|Q9IA12.1|HXD8_HETFR ;E = 2e-39 pos:147 to 206 ; RecName Full Homeobox protein Hox D8 gi|7271820|gb|AAF44632 1|AF224263_2 HoxD8 [Heterodontus francisci] 463
RRRGRQTYSRFQTLELEKEFLFNPYLTRKRRIEVSHALGLTERQVKIWFQNRRMKWKKEN
>gi|149033356|gb|EDL88157.1| [Rattus norvegicus] gi|149033356|gb|EDL88157.1| ;E = 1.6e-43 pos:8 to 67 ; homeo box A7 (mapped) isoform CRA_a [Rattus norvegicus] 464
RKRGRQTYTRYQTLELEKEFHFNRYLTRRRRIEIAHALCLTERQIKIWFQNRRMKWKKEH
>gi|149031891|gb|EDL86803.1| [Rattus norvegicus] gi|149031891|gb|EDL86803.1| ;E = 1.6e-39 pos:12 to 71 ; homeo box C8 (mapped) [Rattus norvegicus] 465
RRSGRQTYSRYQTLELEKEFLFNPYLTRKRRIEVSHALGLTERQVKIWFQNRRMKWKKEN
>gi|148684077|gb|EDL16024.1| [Mus musculus] gi|148684077|gb|EDL16024.1| ;E = 4.4e-43 pos:137 to 196 ; homeobox B7 [Mus musculus] 466
RKRGRQTYTRYQTLELEKEFHYNRYLTRRRRIEIAHALCLTERQIKIWFQNRRMKWKKEN
>gi|148666245|gb|EDK98661.1| [Mus musculus] gi|148666245|gb|EDK98661.1| ;E = 1.6e-43 pos:123 to 182 ; homeobox A7 isoform CRA_b [Mus musculus] 467
RKRGRQTYTRYQTLELEKEFHFNRYLTRRRRIEIAHALCLTERQIKIWFQNRRMKWKKEH
>gi|148234492|ref|NP_001082538.1| [Xenopus laevis] gi|148234492|ref|NP_001082538.1| ;E = 1.6e-43 pos:122 to 181 ; homeobox protein [Xenopus laevis] gi|123281|sp|P09071 1|HXA7_XENLA RecName Full Homeobox protein Hox A7 AltName Full XlHbox 3 AltName Full Xhox 36 gi|537600|gb|AAA49753 1| homeobox protein gi|213626867|gb|AAI70290 1| Homeobox protein [Xenopus laevis] gi|213626991|gb|AAI70546 1| Homeobox protein [Xenopus laevis] 468
RKRGRQTYTRYQTLELEKEFHFNRYLTRRRRIEIAHALCLTERQIKIWFQNRRMKWKKEH
>gi|148232956|ref|NP_001084118.1| [Xenopus laevis] gi|148232956|ref|NP_001084118.1| ;E = 2.2e-43 pos:138 to 197 ; Hoxb7 protein [Xenopus laevis] gi|67678245|gb|AAH97639 1| Hoxb7 protein [Xenopus laevis] 469
RKRGRQTYTRYQTLELEKEFHFNRYLTRRRRIEIAHTLCLTERQIKIWFQNRRMKWKKEN
>gi|148227570|ref|NP_001083341.1| [Xenopus laevis] gi|148227570|ref|NP_001083341.1| ;E = 2e-39 pos:141 to 200 ; hypothetical protein LOC398875 [Xenopus laevis] gi|38014744|gb|AAH60408 1| MGC68588 protein [Xenopus laevis] 470
RRRGRQTYSRFQTLELEKEFLFNPYLTRKRRIEVSHALGLTERQVKIWFQNRRMKWKKEN
>gi|148226630|ref|NP_001090379.1| [Xenopus laevis] gi|148226630|ref|NP_001090379.1| ;E = 5.1e-44 pos:145 to 204 ; homeo box B6 [Xenopus laevis] gi|116063408|gb|AAI23271 1| Hoxb6 protein [Xenopus laevis] 471
GRRGRQTYTRYQTLELEKEFHFNRYLTRRRRIEIAHSLCLTERQIKIWFQNRRMKWKKES
>gi|147905770|ref|NP_001083728.1| [Xenopus laevis] gi|147905770|ref|NP_001083728.1| ;E = 1.9e-38 pos:163 to 222 ; homeobox protein pXhoxc8 [Xenopus laevis] gi|2459821|gb|AAB71818 1| homeobox protein pXhoxc8 [Xenopus laevis] 472
RRSGRQTYSRYQTLELEKEFLFNPYLTRKRRIEVSHALGLTERQLKIWFQNRRMKWKKEN
>gi|147900428|ref|NP_001079110.1| [Xenopus laevis] gi|147900428|ref|NP_001079110.1| ;E = 9e-43 pos:140 to 199 ; homeobox protein type A [Xenopus laevis] gi|3023938|sp|Q91771 1|HXB7A_XENLA RecName Full Homeobox protein Hox B7 A AltName Full XlHbox 2 A AltName Full MM3 gi|530987|gb|AAA49754 1| homeobox protein gi|50415073|gb|AAH77970 1| Hbox2 A protein [Xenopus laevis] 473
RKRGRQTYTRYQTLELEKEFHFNRYLTRRRRIEIAHVLCLTERQIKIWFQNRRMKWKKEN
>gi|147900209|ref|NP_001081015.1| [Xenopus laevis] gi|147900209|ref|NP_001081015.1| ;E = 2.6e-42 pos:141 to 200 ; homeo box protein [Xenopus laevis] gi|123243|sp|P02832 2|HXC6_XENLA RecName Full Homeobox protein Hox C6 AltName Full XlHbox 1 AltName Full AC1 gi|64744|emb|CAA31021 1| unnamed protein product [Xenopus laevis] gi|54038055|gb|AAH84319 1| XlHbox1 protein [Xenopus laevis] 474
RRRGRQIYSRYQTLELEKEFHFNRYLTRRRRIEIANALCLTERQIKIWFQNRRMKWKKES
>gi|146324926|sp|A1YFA5.1|HXB7_GORGO [Gorilla gorilla gorilla] gi|146324926|sp|A1YFA5.1|HXB7_GORGO ;E = 4.4e-43 pos:137 to 196 ; RecName Full Homeobox protein Hox B7 gi|120975055|gb|ABM46823 1| HOXB7 [Gorilla gorilla] 475
RKRGRQTYTRYQTLELEKEFHYNRYLTRRRRIEIAHALCLTERQIKIWFQNRRMKWKKEN
>gi|146324918|sp|A1YGK7.1|HXA7_PANPA [Pan paniscus] gi|146324918|sp|A1YGK7.1|HXA7_PANPA ;E = 6.3e-38 pos:130 to 189 ; RecName Full Homeobox protein Hox A7 gi|121484170|gb|ABM54432 1| HOXA7 [Pan paniscus] 476
RKRGRQTYTRYQTLELEKEFHFNRYLTRRRRIEXXHALCLTERQIXXWFQNRRMKWKKEH
>gi|14279666|gb|AAK58680.1| [Procambarus clarkii] gi|14279666|gb|AAK58680.1| ;E = 2.7e-26 pos:17 to 64 ; Scr protein [Procambarus clarkii] 477
TKRQRTSYTRYQTLELEKEFHFNRYLTRRRRIEIAHALCLTERQIKIW
>gi|14279662|gb|AAK58678.1| [Procambarus clarkii] gi|14279662|gb|AAK58678.1| ;E = 5.8e-43 pos:27 to 86 ; abd a protein [Procambarus clarkii] 478
RRRGRQTYTRFQTLELEKEFHFNHYLTRRRRIEIAHALCLTERQVKIWFQNRRMKLKKEL
>gi|14279660|gb|AAK58677.1| [Procambarus clarkii] gi|14279660|gb|AAK58677.1| ;E = 1.6e-41 pos:14 to 73 ; Ubx protein [Procambarus clarkii] 479
RRRGRQTYTRYQTLELEKEFHTNHYLTRRRRIEMAHALCLTERQIKIWFQNRRMKLKKEI
>gi|14279658|gb|AAK58676.1| [Procambarus clarkii] gi|14279658|gb|AAK58676.1| ;E = 1.5e-26 pos:8 to 55 ; Antp protein [Procambarus clarkii] 480
RKRGRQTYTRYQTLELEKEFHFNRYLTRRRRIEIAHALCLTERQIKIW
>gi|14028789|gb|AAK52498.1|AF361334_1 [Folsomia candida] gi|14028789|gb|AAK52498.1|AF361334_1 ;E = 2.1e-41 pos:4 to 63 ; abdominal A [Folsomia candida] 481
RRRGRQTYTRFQTLELEKEFHFNHYLTRRRRIEIAHAXCLTERQIKIWFQNRRMKLKKEL
>gi|14010317|gb|AAK51949.1|AF362094_1 [Lithobius forficatus] gi|14010317|gb|AAK51949.1|AF362094_1 ;E = 1e-31 pos:1 to 52 ; abdominal A1 [Lithobius forficatus] 482
TRFQTLELEKVFHYNRYLTRRRRIEIAHTLVLSERQIKIWFQNRRMKLKKEM
>gi|14010311|gb|AAK51946.1|AF362091_1 [Lithobius forficatus] gi|14010311|gb|AAK51946.1|AF362091_1 ;E = 1.8e-43 pos:1 to 60 ; antennapedia 1 [Lithobius forficatus] 483
RKRGRQTYTRYQTLELEKEFHFNRYLTRRRRIEIAHALCLTERQIKIWFQNRRMKWKKEN
>gi|14010305|gb|AAK51943.1|AF362088_1 [Lithobius forficatus] gi|14010305|gb|AAK51943.1|AF362088_1 ;E = 2.7e-26 pos:1 to 48 ; sex combs reduced 1 [Lithobius forficatus] 484
TKRQRTSYTRYQTLELEKEFHFNRYLTRRRRIEIAHALCLTERQIKIW
>gi|14010247|gb|AAK51916.1|AF361332_1 [Folsomia candida] gi|14010247|gb|AAK51916.1|AF361332_1 ;E = 1.8e-43 pos:1 to 60 ; antennapedia [Folsomia candida] 485
RKRGRQTYTRYQTLELEKEFHFNRYLTRRRRIEIAHALCLTERQIKIWFQNRRMKWKKEN
>gi|13489077|ref|NP_076919.1| [Homo sapiens] gi|13489077|ref|NP_076919.1| ;E = 3.2e-43 pos:155 to 214 ; homeobox A6 [Homo sapiens] gi|17378385|sp|P31267 2|HXA6_HUMAN RecName Full Homeobox protein Hox A6 AltName Full Hox 1B gi|47479571|gb|AAH69497 1| Homeobox A6 [Homo sapiens] gi|51094978|gb|EAL24222 1| homeo box A6 [Homo sapiens] gi|85397002|gb|AAI04916 1| Homeobox A6 [Homo sapiens] gi|85397005|gb|AAI04918 1| Homeobox A6 [Homo sapiens] gi|119614281|gb|EAW93875 1| homeobox A6 isoform CRA_b [Homo sapiens] 486
GRRGRQTYTRYQTLELEKEFHFNRYLTRRRRIEIANALCLTERQIKIWFQNRRMKWKKEN
>gi|1346304|sp|P48590.1|FTZ_DROHY [Drosophila hydei] gi|1346304|sp|P48590.1|FTZ_DROHY ;E = 2.5e-38 pos:283 to 342 ; RecName Full Segmentation protein fushi tarazu gi|496879|emb|CAA56039 1| ftz [Drosophila hydei] 487
SKRTRQTYSRYQTLELEKEFHFNRYITRRRRMDIAHALNLSERQIKIWFQNRRMKSKKDR
>gi|1334651|emb|CAA30124.1| [Xenopus laevis] gi|1334651|emb|CAA30124.1| ;E = 1.6e-43 pos:3 to 62 ; unnamed protein product [Xenopus laevis] 488
RKRGRQTYTRYQTLELEKEFHFNRYLTRRRRIEIAHALCLTERQIKIWFQNRRMKWKKEH
>gi|1334649|emb|CAA30122.1| [Xenopus laevis] gi|1334649|emb|CAA30122.1| ;E = 2.6e-42 pos:21 to 80 ; unnamed protein product [Xenopus laevis] 489
RRRGRQIYSRYQTLELEKEFHFNRYLTRRRRIEIANALCLTERQIKIWFQNRRMKWKKES
>gi|1334622|emb|CAA35170.1| [Danio rerio] gi|1334622|emb|CAA35170.1| ;E = 4.3e-42 pos:7 to 66 ; unnamed protein product [Danio rerio] 490
RRRGRQIYSRYQTLELEKEFHFNRYLTRRRRIEIANALCLTERQIKIWFQNRRMKWKKET
>gi|1333935|emb|CAA39911.1| [Mus musculus] gi|1333935|emb|CAA39911.1| ;E = 2.8e-39 pos:5 to 64 ; Hox 4 3 product [Mus musculus] 491
RRRGRQTYSRFQTLELEKEFLFNPYLTRKRRIEVSHTLALTERQVKIWFQNRRMKWKKEN
>gi|1333934|emb|CAA31022.1| [Mus musculus] gi|1333934|emb|CAA31022.1| ;E = 2.6e-42 pos:127 to 186 ; unnamed protein product [Mus musculus] 492
RRRGRQIYSRYQTLELEKEFHFNRYLTRRRRIEIANALCLTERQIKIWFQNRRMKWKKES
>gi|13273317|ref|NP_076921.1| [Homo sapiens] gi|13273317|ref|NP_076921.1| ;E = 1.8e-39 pos:146 to 205 ; homeobox B8 [Homo sapiens] gi|109114201|ref|XP_001088929 1| PREDICTED similar to homeobox B8 isoform 1 [Macaca mulatta] gi|20141506|sp|P17481 2|HXB8_HUMAN RecName Full Homeobox protein Hox B8 AltName Full Hox 2D AltName Full Hox 2 4 gi|11993911|gb|AAG42143 1| HOXB8 [Homo sapiens] gi|119615130|gb|EAW94724 1| homeobox B8 isoform CRA_b [Homo sapiens] gi|146327438|gb|AAI41561 1| Homeobox B8 [synthetic construct] gi|208966500|dbj|BAG73264 1| homeobox B8 [synthetic construct] 493
RRRGRQTYSRYQTLELEKEFLFNPYLTRKRRIEVSHALGLTERQVKIWFQNRRMKWKKEN
>gi|13128915|gb|AAK13077.1| [Porcellio scaber] gi|13128915|gb|AAK13077.1| ;E = 1.8e-43 pos:6 to 65 ; Antp [Porcellio scaber] 494
RKRGRQTYTRYQTLELEKEFHFNRYLTRRRRIEIAHALCLTERQIKIWFQNRRMKWKKEN
>gi|13128913|gb|AAK13076.1| [Porcellio scaber] gi|13128913|gb|AAK13076.1| ;E = 1.6e-41 pos:15 to 74 ; Ubx [Porcellio scaber] 495
RRRGRQTYTRYQTLELEKEFHTNHYLTRRRRIEMAHALCLTERQIKIWFQNRRMKLKKEI
>gi|13128911|gb|AAK13075.1| [Porcellio scaber] gi|13128911|gb|AAK13075.1| ;E = 1.6e-41 pos:16 to 75 ; Ubx1 [Porcellio scaber] 496
RRRGRQTYTRYQTLELEKEFHTNHYLTRRRRIEMAHALCLTERQIKIWFQNRRMKLKKEI
>gi|13128907|gb|AAK13073.1| [Porcellio scaber] gi|13128907|gb|AAK13073.1| ;E = 5.8e-43 pos:27 to 86 ; abd A2 [Porcellio scaber] 497
RRRGRQTYTRFQTLELEKEFHFNHYLTRRRRIEIAHALCLTERQVKIWFQNRRMKLKKEL
>gi|13128905|gb|AAK13072.1| [Porcellio scaber] gi|13128905|gb|AAK13072.1| ;E = 5.8e-43 pos:11 to 70 ; abd A1 [Porcellio scaber] 498
RRRGRQTYTRFQTLELEKEFHFNHYLTRRRRIEIAHALCLTERQVKIWFQNRRMKLKKEL
>gi|12854614|dbj|BAB30086.1| [Mus musculus] gi|12854614|dbj|BAB30086.1| ;E = 2.8e-39 pos:124 to 183 ; unnamed protein product [Mus musculus] 499
RRRGRQTYSRFQTLELEKEFLFNPYLTRKRRIEVSHTLALTERQVKIWFQNRRMKWKKEN
>gi|126343889|ref|XP_001364878.1| [Monodelphis domestica] gi|126343889|ref|XP_001364878.1| ;E = 2.6e-42 pos:141 to 200 ; PREDICTED similar to Homeobox protein Hox C6 (Hox 3 3) (Hox 6 1) [Monodelphis domestica] 500
RRRGRQIYSRYQTLELEKEFHFNRYLTRRRRIEIANALCLTERQIKIWFQNRRMKWKKES
>gi|126341845|ref|XP_001365645.1| [Monodelphis domestica] gi|126341845|ref|XP_001365645.1| ;E = 1.6e-43 pos:161 to 220 ; PREDICTED similar to HOXA6 [Monodelphis domestica] 501
RKRGRQTYTRYQTLELEKEFHFNRYLTRRRRIEIAHALCLTERQIKIWFQNRRMKWKKEH
>gi|126326347|ref|XP_001368563.1| [Monodelphis domestica] gi|126326347|ref|XP_001368563.1| ;E = 2e-39 pos:214 to 273 ; PREDICTED similar to HOXD8 [Monodelphis domestica] 502
RRRGRQTYSRFQTLELEKEFLFNPYLTRKRRIEVSHALGLTERQVKIWFQNRRMKWKKEN
>gi|12621987|gb|AAB91389.2| [Ethmostigmus rubripes] gi|12621987|gb|AAB91389.2| ;E = 1.8e-43 pos:1 to 60 ; antennapedia [Ethmostigmus rubripes] 503
RKRGRQTYTRYQTLELEKEFHFNRYLTRRRRIEIAHALCLTERQIKIWFQNRRMKWKKEN
>gi|125490339|ref|NP_001074950.1| [Pan troglodytes] gi|125490339|ref|NP_001074950.1| ;E = 2.3e-39 pos:197 to 256 ; homeobox D8 [Pan troglodytes] gi|146324939|sp|A2T748 1|HXD8_PANTR RecName Full Homeobox protein Hox D8 gi|124111225|gb|ABM92003 1| HOXD8 [Pan troglodytes] 504
RRRGRQTYSRFQTLELEKEFLFNPYLTRKRRIEVSHALALTERQVKIWFQNRRMKWKKEN
>gi|123425|sp|P09637.2|HXA5_SALSA [Salmo salar] gi|123425|sp|P09637.2|HXA5_SALSA ;E = 1e-40 pos:1 to 60 ; RecName Full Homeobox protein Hox A5 AltName Full S12 B gi|213800|gb|AAA49560 1| homeo box protein 505
GRGRGQTYTRYQTLELEKEFHFNRYLTRRRRIEMAHALCLSERQIKIWFQNRRMKWKKDN
>gi|123424|sp|P09636.1|HXA7_SALSA [Salmo salar] gi|123424|sp|P09636.1|HXA7_SALSA ;E = 2.7e-41 pos:1 to 60 ; RecName Full Homeobox protein Hox A7 AltName Full Homeobox protein S12 A gi|213798|gb|AAA49559 1| homeo box protein 506
RKRGSQTYTRYQTLELEKEFHFNRYLTRRRRVEIAHVLCLTERQIKIWFQNRRMKWKKDH
>gi|123319|sp|P09080.3|HMB1_TRIGR [Tripneustes gratilla] gi|123319|sp|P09080.3|HMB1_TRIGR ;E = 2.4e-38 pos:189 to 248 ; RecName Full Homeobox protein HB1 AltName Full TGHBOX1 gi|829232|emb|CAA32660 1| TgHbox1 protein [Tripneustes gratilla] 507
RKRCRQTYTRYQTLELEKEFHFNRYLTRRRRIELSHLLGLTERQIKIWFQNRRMKYKKES
>gi|123315|sp|P15860.1|HM90_APIME [Apis mellifera] gi|123315|sp|P15860.1|HM90_APIME ;E = 4.4e-43 pos:8 to 67 ; RecName Full Homeobox protein H90 gi|155676|gb|AAA27728 1| H90 protein 508
RKRGRQTYTRYQTLELEKEFHYNRYLTRRRRIEIAHALCLTERQIKIWFQNRRMKWKKEN
>gi|123295379|emb|CAM16417.1| [Danio rerio] gi|123295379|emb|CAM16417.1| ;E = 4.3e-42 pos:119 to 178 ; homeo box C6a [Danio rerio] 509
RRRGRQIYSRYQTLELEKEFHFNRYLTRRRRIEIANALCLTERQIKIWFQNRRMKWKKET
>gi|123274|sp|P04476.1|HXB7B_XENLA [Xenopus laevis] gi|123274|sp|P04476.1|HXB7B_XENLA ;E = 2.2e-43 pos:138 to 197 ; RecName Full Homeobox protein Hox B7 B AltName Full XlHbox 2 B AltName Full P52 gi|64748|emb|CAA29814 1| unnamed protein product [Xenopus laevis] 510
RKRGRQTYTRYQTLELEKEFHFNRYLTRRRRIEIAHTLCLTERQIKIWFQNRRMKWKKEN
>gi|123255|sp|P09629.2|HXB7_HUMAN [Homo sapiens] gi|123255|sp|P09629.2|HXB7_HUMAN ;E = 5.4e-43 pos:137 to 196 ; RecName Full Homeobox protein Hox B7 AltName Full Hox 2C AltName Full HHO C1 511
RKRGRQTYTRYQTLELEKEFHYNRYLTRRRRIEIAHTLCLTERQIKIWFQNRRMKWKKEN
>gi|123251|sp|P14839.1|HXB6_CHICK [Gallus gallus] gi|123251|sp|P14839.1|HXB6_CHICK ;E = 1.1e-43 pos:7 to 66 ; RecName Full Homeobox protein Hox B6 AltName Full GHOX 2 2 gi|1334634|emb|CAA34744 1| unnamed protein product [Gallus gallus] 512
ARRGRQTYTRYQTLELEKEFHFNRYLTRRRRIEIAHSLCLTERQIKIWFQNRRMKWKKEN
>gi|123242|sp|P14858.1|HXC6_NOTVI [Notophthalmus viridescens] gi|123242|sp|P14858.1|HXC6_NOTVI ;E = 8.7e-41 pos:141 to 200 ; RecName Full Homeobox protein Hox C6 AltName Full NvHox 1 AltName Full FH 2 gi|64118|emb|CAA32139 1| unnamed protein product [Notophthalmus viridescens] 513
RRRGRQIYSRYQTLELEKEFHFNRYLTRRRRIEIANASCLTERQIKIWFQNRRMKWKKES
>gi|123241|sp|P24061.1|HXA7_COTJA [Coturnix japonica] gi|123241|sp|P24061.1|HXA7_COTJA ;E = 5.5e-42 pos:129 to 188 ; RecName Full Homeobox protein Hox A7 AltName Full Quox 1 gi|213618|gb|AAA49501 1| homeobox gene 514
RKRGRQTYTRYQTLELEKEFHFNRYLTRRRRIEYAHALCLTERQIKIWFQNRRMKWKKEH
>gi|123233099|emb|CAM20531.1| [Mus musculus] gi|123233099|emb|CAM20531.1| ;E = 2.8e-39 pos:194 to 253 ; homeo box D8 [Mus musculus] 515
RRRGRQTYSRFQTLELEKEFLFNPYLTRKRRIEVSHTLALTERQVKIWFQNRRMKWKKEN
>gi|123233098|emb|CAM20530.1| [Mus musculus] gi|123233098|emb|CAM20530.1| ;E = 2.8e-39 pos:90 to 149 ; homeo box D8 [Mus musculus] 516
RRRGRQTYSRFQTLELEKEFLFNPYLTRKRRIEVSHTLALTERQVKIWFQNRRMKWKKEN
>gi|123231|sp|P15856.1|ABDA_APIME [Apis mellifera] gi|123231|sp|P15856.1|ABDA_APIME ;E = 2.1e-42 pos:8 to 67 ; RecName Full Homeobox protein abdominal A homolog AltName Full H15 gi|155678|gb|AAA27729 1| H15 protein 517
RRRGRQTYTRFQTLELEKEFHYNHYLTRRRRIEIAHALCLTERQIKIWFQNRRMKLKKEL
>gi|123220|sp|P09634.1|HXA7_RAT [Rattus norvegicus] gi|123220|sp|P09634.1|HXA7_RAT ;E = 8.9e-42 pos:5 to 64 ; RecName Full Homeobox protein Hox A7 AltName Full Hox 1 1 AltName Full Homeobox protein R5 518
GKRGRQTYTRYQTLELEKEFHFNRYLTRRRAVEIAHALCLTERQIKIWFQNRRMKWKKEH
>gi|123204519|gb|ABM73573.1| [Megalobrama amblycephala] gi|123204519|gb|ABM73573.1| ;E = 2.5e-42 pos:138 to 197 ; homeodomain protein [Megalobrama amblycephala] 519
RRRGRQTYSRYQTLELEKEFHYNRYLTRRRRIEIANALCLSERQIKIWFQNRRMKWKKES
>gi|123204512|gb|ABM73572.1| [Megalobrama amblycephala] gi|123204512|gb|ABM73572.1| ;E = 1.5e-40 pos:142 to 201 ; homeodomain protein [Megalobrama amblycephala] 520
RRRGRQIYSRYQTLELEKEFHFNRYLTRRRRIEIANALCLTERQIKIWFQNRRMKSMKDT
>gi|123204482|gb|ABM73565.1| [Megalobrama amblycephala] gi|123204482|gb|ABM73565.1| ;E = 6.4e-39 pos:145 to 204 ; homeodomain protein [Megalobrama amblycephala] 521
RRRGRRTYSRYQTLELEKEFLFNPYLTRKRRIEVSHALALTERQVKIWFQNRRMKWKKEH
>gi|123204478|gb|ABM73564.1| [Megalobrama amblycephala] gi|123204478|gb|ABM73564.1| ;E = 5.9e-39 pos:145 to 204 ; homeodomain protein [Megalobrama amblycephala] 522
RRRGRQTYSRYQTLELEKEFLFNPYLTRKRRIEVSHALGLTERQVKIWFQNRRMKWKKVN
>gi|123204474|gb|ABM73563.1| [Megalobrama amblycephala] gi|123204474|gb|ABM73563.1| ;E = 1.1e-35 pos:4 to 59 ; homeodomain protein [Megalobrama amblycephala] 523
RKRGRQTYSRYQTLELEIEFHFNRYLSRRRRIEIAHALCLTERQIKIWFQNRRMKW
>gi|121483967|gb|ABM54297.1| [Pan paniscus] gi|121483967|gb|ABM54297.1| ;E = 2.3e-39 pos:4 to 63 ; HOXD8 [Pan paniscus] 524
RRRGRQTYSRFQTLELEKEFLFNPYLTRKRRIEVSHALALTERQVKIWFQNRRMKWKKEN
>gi|121308922|dbj|BAF43726.1| [Metacrinus rotundus] gi|121308922|dbj|BAF43726.1| ;E = 7.8e-41 pos:181 to 240 ; transcription factor Hox8 [Metacrinus rotundus] 525
KKRGRQTYTRYQTLELEKEFHFNRYLTRRRRIEIAQAVCLSERQIKIWFQNRRMKAKKET
>gi|121308920|dbj|BAF43725.1| [Metacrinus rotundus] gi|121308920|dbj|BAF43725.1| ;E = 4.4e-38 pos:160 to 219 ; transcription factor Hox7 [Metacrinus rotundus] 526
RKRCRQTYTRYQTLELEKEFHFNRYLTRRRRIELSHLLGLTERQIKIWFQNRRMKYKKEN
>gi|121222628|gb|ABM47653.1| [Saguinus labiatus] gi|121222628|gb|ABM47653.1| ;E = 2.3e-39 pos:102 to 161 ; HOXD8 [Saguinus labiatus] 527
RRRGRQTYSRFQTLELEKEFLFNPYLTRKRRIEVSHALALTERQVKIWFQNRRMKWKKEN
>gi|120974711|gb|ABM46720.1| [Gorilla gorilla] gi|120974711|gb|ABM46720.1| ;E = 2.3e-39 pos:84 to 143 ; HOXD8 [Gorilla gorilla] 528
RRRGRQTYSRFQTLELEKEFLFNPYLTRKRRIEVSHALALTERQVKIWFQNRRMKWKKEN
>gi|12056969|ref|NP_073149.1| [Homo sapiens] gi|12056969|ref|NP_073149.1| ;E = 1.6e-39 pos:149 to 208 ; homeobox C8 [Homo sapiens] gi|13124745|sp|P31273 2|HXC8_HUMAN RecName Full Homeobox protein Hox C8 AltName Full Hox 3A gi|11993923|gb|AAG42146 1| HOXC8 [Homo sapiens] gi|31753106|gb|AAH53898 1| Homeobox C8 [Homo sapiens] gi|119617149|gb|EAW96743 1| homeobox C8 [Homo sapiens] gi|158255354|dbj|BAF83648 1| unnamed protein product [Homo sapiens] gi|208968511|dbj|BAG74094 1| homeobox C8 [synthetic construct] 529
RRSGRQTYSRYQTLELEKEFLFNPYLTRKRRIEVSHALGLTERQVKIWFQNRRMKWKKEN
>gi|119892028|ref|XP_869789.2| [Bos taurus] gi|119892028|ref|XP_869789.2| ;E = 2.6e-42 pos:369 to 428 ; PREDICTED homeobox C6 isoform 1 [Bos taurus] 530
RRRGRQIYSRYQTLELEKEFHFNRYLTRRRRIEIANALCLTERQIKIWFQNRRMKWKKES
>gi|11967761|emb|CAC19384.1| [Discocelis tigrina] gi|11967761|emb|CAC19384.1| ;E = 2.6e-37 pos:15 to 74 ; Ubd A protein [Discocelis tigrina] 531
RRRGRQTYSRNQTLELEKEFQYSRYLTRRRRIEIAHMLQLTERQIKIWFQNRRMKQKKDK
>gi|1196550|gb|AAA88246.1| [Mus musculus] gi|1196550|gb|AAA88246.1| ;E = 1.8e-39 pos:32 to 91 ; homeobox protein 532
RRRGRQTYSRYQTLELEKEFLFNPYLTRKRRIEVSHALGLTERQVKIWFQNRRMKWKKEN
>gi|1196549|gb|AAA88245.1| [Mus musculus] gi|1196549|gb|AAA88245.1| ;E = 5.4e-43 pos:3 to 62 ; homeobox protein 533
RKRGRQTYTRYQTLELEKEFHYNRYLTRRRRIEIAHTLCLTERQIKIWFQNRRMKWKKEN
>gi|119615129|gb|EAW94723.1| [Homo sapiens] gi|119615129|gb|EAW94723.1| ;E = 1.8e-39 pos:145 to 204 ; homeobox B8 isoform CRA_a [Homo sapiens] 534
RRRGRQTYSRYQTLELEKEFLFNPYLTRKRRIEVSHALGLTERQVKIWFQNRRMKWKKEN
>gi|119614280|gb|EAW93874.1| [Homo sapiens] gi|119614280|gb|EAW93874.1| ;E = 3.2e-43 pos:16 to 75 ; homeobox A6 isoform CRA_a [Homo sapiens] 535
GRRGRQTYTRYQTLELEKEFHFNRYLTRRRRIEIANALCLTERQIKIWFQNRRMKWKKEN
>gi|119370789|sp|Q1KKY1.1|HXB8A_FUGRU [Takifugu rubripes] gi|119370789|sp|Q1KKY1.1|HXB8A_FUGRU ;E = 2.1e-39 pos:148 to 207 ; RecName Full Homeobox protein Hox B8a gi|94482795|gb|ABF22413 1| homeobox protein HoxB8a [Takifugu rubripes] 536
RRRGRQTYSRYQTLELEKEFLFNPYLTRKRRIEVSHALALTERQVKIWFQNRRMKWKKEN
>gi|119370788|sp|Q1KKX1.1|HXB6B_FUGRU [Takifugu rubripes] gi|119370788|sp|Q1KKX1.1|HXB6B_FUGRU ;E = 1.1e-42 pos:155 to 214 ; RecName Full Homeobox protein Hox B6b gi|94482806|gb|ABF22423 1| homeobox protein HoxB6b [Takifugu rubripes] 537
GRRGRQTYTRYQTLELEKEFHFNRYLTRRRRIEISHALCLTERQIKIWFQNRRMKWKKEN
>gi|119370787|sp|Q1KKY0.1|HXB6A_FUGRU [Takifugu rubripes] gi|119370787|sp|Q1KKY0.1|HXB6A_FUGRU ;E = 9.2e-44 pos:189 to 248 ; RecName Full Homeobox protein Hox B6a gi|94482796|gb|ABF22414 1| homeobox protein HoxB6a [Takifugu rubripes] 538
GRRGRQTYTRYQTLELEKEFHFNRYLTRRRRIEIAHALCLTERQIKIWFQNRRMKWKKEN
>gi|116574504|gb|ABK00020.1| [Saccoglossus kowalevskii] gi|116574504|gb|ABK00020.1| ;E = 3.7e-42 pos:148 to 207 ; hox 6 [Saccoglossus kowalevskii] 539
QRRGRQTYTRYQTLELEKEFHFNRYLTRRRRIEIAHTLGLTERQIKIWFQNRRMKWKKEQ
>gi|116294310|gb|AAP79287.2| [Saccoglossus kowalevskii] gi|116294310|gb|AAP79287.2| ;E = 7.3e-38 pos:152 to 211 ; hox 7 [Saccoglossus kowalevskii] 540
KKRCRQTYTRYQTLELEKEFHYNRYLTRRRRIELSHLLGLTERQIKIWFQNRRMKYKKES
>gi|114666534|ref|XP_001174910.1| [Pan troglodytes] gi|114666534|ref|XP_001174910.1| ;E = 1.8e-39 pos:179 to 238 ; PREDICTED similar to HOXB8 [Pan troglodytes] 541
RRRGRQTYSRYQTLELEKEFLFNPYLTRKRRIEVSHALGLTERQVKIWFQNRRMKWKKEN
>gi|114666338|ref|XP_511938.2| [Pan troglodytes] gi|114666338|ref|XP_511938.2| ;E = 4.4e-43 pos:73 to 132 ; PREDICTED similar to Homeobox protein Hox B7 (Hox 2C) (HHO C1) [Pan troglodytes] 542
RKRGRQTYTRYQTLELEKEFHYNRYLTRRRRIEIAHALCLTERQIKIWFQNRRMKWKKEN
>gi|114644440|ref|XP_001136284.1| [Pan troglodytes] gi|114644440|ref|XP_001136284.1| ;E = 2.6e-42 pos:369 to 428 ; PREDICTED hypothetical protein isoform 1 [Pan troglodytes] 543
RRRGRQIYSRYQTLELEKEFHFNRYLTRRRRIEIANALCLTERQIKIWFQNRRMKWKKES
>gi|114612909|ref|XP_001158602.1| [Pan troglodytes] gi|114612909|ref|XP_001158602.1| ;E = 3.2e-43 pos:369 to 428 ; PREDICTED similar to homeobox A6 [Pan troglodytes] 544
GRRGRQTYTRYQTLELEKEFHFNRYLTRRRRIEIANALCLTERQIKIWFQNRRMKWKKEN
>gi|112983708|ref|NP_001037319.1| [Bombyx mori] gi|112983708|ref|NP_001037319.1| ;E = 1.8e-43 pos:178 to 237 ; Antennapedia homologue protein [Bombyx mori] gi|391615|dbj|BAA04087 1| Antennapedia homologue protein [Bombyx mori] 545
RKRGRQTYTRYQTLELEKEFHFNRYLTRRRRIEIAHALCLTERQIKIWFQNRRMKWKKEN
>gi|112807184|ref|NP_032302.2| [Mus musculus] gi|112807184|ref|NP_032302.2| ;E = 2.8e-39 pos:195 to 254 ; homeo box D8 [Mus musculus] gi|123233100|emb|CAM20532 1| homeo box D8 [Mus musculus] gi|162319132|gb|AAI56342 1| Homeo box D8 [synthetic construct] gi|225000984|gb|AAI72665 1| Homeo box D8 [synthetic construct] 546
RRRGRQTYSRFQTLELEKEFLFNPYLTRKRRIEVSHTLALTERQVKIWFQNRRMKWKKEN
>gi|11108|emb|CAA49686.1| [Artemia franciscana] gi|11108|emb|CAA49686.1| ;E = 1.7e-41 pos:5 to 64 ; Ubx [Artemia franciscana] 547
RRRGRQTYTRYQTLELEKEFHTNHYLTRRRRIEMAHSLCLTERQIKIWFQNRRMKLKKEI
>gi|11100|emb|CAA49682.1| [Artemia franciscana] gi|11100|emb|CAA49682.1| ;E = 2e-43 pos:1 to 60 ; Antp [Artemia franciscana] 548
RKRGRQTYTRFQTLELEKEFHFNRYLTRRRRIEIAHALCLTERQIKIWFQNRRMKWKKEN
>gi|110763985|ref|XP_394121.3| [Apis mellifera] gi|110763985|ref|XP_394121.3| ;E = 4.8e-38 pos:524 to 583 ; PREDICTED similar to Sex combs reduced CG1030 PA isoform A [Apis mellifera] 549
QKRTRQTYTRYQTLELEKEFHFNRYLTRNRRLEIARALHLTERQVKIWFQNRRMKAKKFN
>gi|110763982|ref|XP_394120.3| [Apis mellifera] gi|110763982|ref|XP_394120.3| ;E = 2.1e-42 pos:247 to 306 ; PREDICTED similar to Homeobox protein abdominal A isoform 1 [Apis mellifera] 550
RRRGRQTYTRFQTLELEKEFHYNHYLTRRRRIEIAHALCLTERQIKIWFQNRRMKLKKEL
>gi|110763980|ref|XP_623989.2| [Apis mellifera] gi|110763980|ref|XP_623989.2| ;E = 1.7e-41 pos:236 to 295 ; PREDICTED similar to Ultrabithorax CG10388 PB isoform B [Apis mellifera] 551
RRRGRQTYTRYQTLELEKEFHTNHYLTRRRRIEMAHSLCLTERQIKIWFQNRRMKLKKEI
>gi|110555649|emb|CAJ56096.1| [Glomeris marginata] gi|110555649|emb|CAJ56096.1| ;E = 4.7e-37 pos:261 to 320 ; fushi tarazu [Glomeris marginata] 552
RKRTRQTYTRFQTLELEKEFHSNRYLNRRRRIEIATSLTLTERQVKIWFQNRRMKAKREP
>gi|110555647|emb|CAJ56095.1| [Glomeris marginata] gi|110555647|emb|CAJ56095.1| ;E = 3.4e-38 pos:1 to 54 ; sex combs reduced [Glomeris marginata] 553
SYTRYQTLELEKEFHFNRYLTRRRRIEIAHSLCLTERQIKIWFQNRRMKWKKEH
>gi|110021|pir||B32391 [Mus musculus] gi|110021|pir||B32391 ;E = 1.8e-39 pos:1 to 60 ; homeotic protein Hox 2 4 mouse 554
RRRGRQTYSRYQTLELEKEFLFNPYLTRKRRIEVSHALGLTERQVKIWFQNRRMKWKKEN
>gi|109944953|dbj|BAE97007.1| [Procambarus clarkii] gi|109944953|dbj|BAE97007.1| ;E = 1.7e-42 pos:198 to 257 ; Antennapedia [Procambarus clarkii] 555
RKRGRQTYTRYQTLELEKEFHFNRYLTRRRRIEIAHALCLTERQIKIWFQDRRMKWKKEN
>gi|109944950|dbj|BAE97005.1| [Procambarus clarkii] gi|109944950|dbj|BAE97005.1| ;E = 1.7e-42 pos:253 to 312 ; Antennapedia [Procambarus clarkii] 556
RKRGRQTYTRYQTLELEKEFHFNRYLTRRRRIEIAHALCLTERQIKIWFQDRRMKWKKEN
>gi|109944949|dbj|BAE97004.1| [Procambarus clarkii] gi|109944949|dbj|BAE97004.1| ;E = 3.7e-40 pos:121 to 180 ; Ultrabithorax [Procambarus clarkii] gi|109944952|dbj|BAE97006 1| Ultrabithorax [Procambarus clarkii] 557
RRRGRQTYTRYQTLELEKEFHTNHYLTRRRRIEMAHAPCLTERQIKIWFQNRRMKLKKEI
>gi|109944947|dbj|BAE97003.1| [Porcellio scaber] gi|109944947|dbj|BAE97003.1| ;E = 3.9e-37 pos:203 to 258 ; Antennapedia [Porcellio scaber] 558
RKRGRQTYTRYQTLELEKEFHFNRYLTRRRRIEIAHALCLTERQIKIWFQNRRMKC
>gi|109944940|dbj|BAE96998.1| [Artemia franciscana] gi|109944940|dbj|BAE96998.1| ;E = 1.7e-41 pos:183 to 242 ; Ultrabithorax [Artemia franciscana] gi|109944943|dbj|BAE97000 1| Ultrabithorax [Artemia franciscana] 559
RRRGRQTYTRYQTLELEKEFHTNHYLTRRRRIEMAHSLCLTERQIKIWFQNRRMKLKKEI
>gi|109944936|dbj|BAE96996.1| [Artemia franciscana] gi|109944936|dbj|BAE96996.1| ;E = 2e-43 pos:269 to 328 ; Antennapedia [Artemia franciscana] gi|109944941|dbj|BAE96999 1| Antennapedia [Artemia franciscana] 560
RKRGRQTYTRFQTLELEKEFHFNRYLTRRRRIEIAHALCLTERQIKIWFQNRRMKWKKEN
>gi|109944934|dbj|BAE96995.1| [Moina macrocopa] gi|109944934|dbj|BAE96995.1| ;E = 2e-43 pos:447 to 506 ; Antennapedia [Moina macrocopa] 561
RKRGRQTYTRFQTLELEKEFHFNRYLTRRRRIEIAHALCLTERQIKIWFQNRRMKWKKEN
>gi|109944933|dbj|BAE96994.1| [Moina macrocopa] gi|109944933|dbj|BAE96994.1| ;E = 1.7e-41 pos:245 to 304 ; Ultrabithorax [Moina macrocopa] 562
RRRGRQTYTRYQTLELEKEFHTNHYLTRRRRIEMAHSLCLTERQIKIWFQNRRMKLKKEI
>gi|109944916|dbj|BAE96984.1| [Daphnia magna] gi|109944916|dbj|BAE96984.1| ;E = 1.6e-41 pos:276 to 335 ; Ultrabithorax [Daphnia magna] gi|109944919|dbj|BAE96986 1| Ultrabithorax [Daphnia magna] gi|109944927|dbj|BAE96990 1| Ultrabithorax [Daphnia magna] gi|109944930|dbj|BAE96992 1| Ultrabithorax [Daphnia magna] 563
RRRGRQTYTRYQTLELEKEFHTNHYLTRRRRIEMAHALCLTERQIKIWFQNRRMKLKKEI
>gi|1098678|gb|AAB03236.1| [Schistocerca americana] gi|1098678|gb|AAB03236.1| ;E = 1.8e-43 pos:247 to 306 ; homeotic protein 564
RKRGRQTYTRYQTLELEKEFHFNRYLTRRRRIEIAHALCLTERQIKIWFQNRRMKWKKEN
>gi|109491742|ref|XP_001081339.1| [Rattus norvegicus] gi|109491742|ref|XP_001081339.1| ;E = 1.8e-39 pos:587 to 646 ; PREDICTED similar to Homeobox protein Hox B9 (Hox 2 5) [Rattus norvegicus] 565
RRRGRQTYSRYQTLELEKEFLFNPYLTRKRRIEVSHALGLTERQVKIWFQNRRMKWKKEN
>gi|109488877|ref|XP_220888.2| [Rattus norvegicus] gi|109488877|ref|XP_220888.2| ;E = 1.8e-39 pos:185 to 244 ; PREDICTED similar to Homeobox protein Hox B8 (Hox 2 4) [Rattus norvegicus] 566
RRRGRQTYSRYQTLELEKEFLFNPYLTRKRRIEVSHALGLTERQVKIWFQNRRMKWKKEN
>gi|109482992|ref|XP_001069410.1| [Rattus norvegicus] gi|109482992|ref|XP_001069410.1| ;E = 2.6e-42 pos:369 to 428 ; PREDICTED similar to Homeobox protein Hox C9 (Hox 3 2) isoform 1 [Rattus norvegicus] 567
RRRGRQIYSRYQTLELEKEFHFNRYLTRRRRIEIANALCLTERQIKIWFQNRRMKWKKES
>gi|109481376|ref|XP_347336.2| [Rattus norvegicus] gi|109481376|ref|XP_347336.2| ;E = 1.6e-39 pos:574 to 633 ; PREDICTED similar to Homeobox protein Hox C9 (Hox 3 2) [Rattus norvegicus] 568
RRSGRQTYSRYQTLELEKEFLFNPYLTRKRRIEVSHALGLTERQVKIWFQNRRMKWKKEN
>gi|109472058|ref|XP_001065038.1| [Rattus norvegicus] gi|109472058|ref|XP_001065038.1| ;E = 3.2e-43 pos:155 to 214 ; PREDICTED similar to Homeobox protein Hox A6 (Hox 1 2) (M5 4) [Rattus norvegicus] gi|109473523|ref|XP_001059092 1| PREDICTED similar to Homeobox protein Hox A6 (Hox 1 2) (M5 4) [Rattus norvegicus] gi|149033362|gb|EDL88163 1| rCG52456 [Rattus norvegicus] 569
GRRGRQTYTRYQTLELEKEFHFNRYLTRRRRIEIANALCLTERQIKIWFQNRRMKWKKEN
>gi|109470122|ref|XP_001063903.1| [Rattus norvegicus] gi|109470122|ref|XP_001063903.1| ;E = 2.8e-39 pos:195 to 254 ; PREDICTED similar to Homeobox protein Hox D8 (Hox 4 3) (Hox 5 4) [Rattus norvegicus] 570
RRRGRQTYSRFQTLELEKEFLFNPYLTRKRRIEVSHTLALTERQVKIWFQNRRMKWKKEN
>gi|109468320|ref|XP_001069122.1| [Rattus norvegicus] gi|109468320|ref|XP_001069122.1| ;E = 2.8e-39 pos:506 to 565 ; PREDICTED similar to Homeobox protein Hox D8 (Hox 4 3) (Hox 5 4) [Rattus norvegicus] 571
RRRGRQTYSRFQTLELEKEFLFNPYLTRKRRIEVSHTLALTERQVKIWFQNRRMKWKKEN
>gi|109114199|ref|XP_001089161.1| [Macaca mulatta] gi|109114199|ref|XP_001089161.1| ;E = 1.8e-39 pos:450 to 509 ; PREDICTED similar to homeobox B9 isoform 3 [Macaca mulatta] 572
RRRGRQTYSRYQTLELEKEFLFNPYLTRKRRIEVSHALGLTERQVKIWFQNRRMKWKKEN
>gi|109114197|ref|XP_001089044.1| [Macaca mulatta] gi|109114197|ref|XP_001089044.1| ;E = 1.8e-39 pos:450 to 509 ; PREDICTED similar to homeobox B9 isoform 2 [Macaca mulatta] 573
RRRGRQTYSRYQTLELEKEFLFNPYLTRKRRIEVSHALGLTERQVKIWFQNRRMKWKKEN
>gi|109114195|ref|XP_001088822.1| [Macaca mulatta] gi|109114195|ref|XP_001088822.1| ;E = 4.4e-43 pos:137 to 196 ; PREDICTED homeobox B7 [Macaca mulatta] 574
RKRGRQTYTRYQTLELEKEFHYNRYLTRRRRIEIAHALCLTERQIKIWFQNRRMKWKKEN
>gi|109114183|ref|XP_001088274.1| [Macaca mulatta] gi|109114183|ref|XP_001088274.1| ;E = 1.2e-43 pos:146 to 205 ; PREDICTED similar to homeobox B6 isoform 1 [Macaca mulatta] gi|109114185|ref|XP_001088369 1| PREDICTED similar to homeobox B6 isoform 2 [Macaca mulatta] gi|109114187|ref|XP_001088485 1| PREDICTED similar to homeobox B6 isoform 3 [Macaca mulatta] 575
GRRGRQTYTRYQTLELEKEFHYNRYLTRRRRIEIAHALCLTERQIKIWFQNRRMKWKKES
>gi|109096999|ref|XP_001108363.1| [Macaca mulatta] gi|109096999|ref|XP_001108363.1| ;E = 2.6e-42 pos:369 to 428 ; PREDICTED similar to Homeobox protein Hox C9 (Hox 3 2) isoform 3 [Macaca mulatta] 576
RRRGRQIYSRYQTLELEKEFHFNRYLTRRRRIEIANALCLTERQIKIWFQNRRMKWKKES
>gi|109067080|ref|XP_001092459.1| [Macaca mulatta] gi|109067080|ref|XP_001092459.1| ;E = 3.2e-43 pos:155 to 214 ; PREDICTED similar to homeobox A6 isoform 2 [Macaca mulatta] 577
GRRGRQTYTRYQTLELEKEFHFNRYLTRRRRIEIANALCLTERQIKIWFQNRRMKWKKEN
>gi|109067078|ref|XP_001092344.1| [Macaca mulatta] gi|109067078|ref|XP_001092344.1| ;E = 3.2e-43 pos:180 to 239 ; PREDICTED similar to homeobox A6 isoform 1 [Macaca mulatta] 578
GRRGRQTYTRYQTLELEKEFHFNRYLTRRRRIEIANALCLTERQIKIWFQNRRMKWKKEN
>gi|109067065|ref|XP_001091522.1| [Macaca mulatta] gi|109067065|ref|XP_001091522.1| ;E = 1.6e-43 pos:130 to 189 ; PREDICTED similar to homeobox A7 [Macaca mulatta] gi|160904220|gb|ABX52204 1| homeobox A7 (predicted) [Papio anubis] 579
RKRGRQTYTRYQTLELEKEFHFNRYLTRRRRIEIAHALCLTERQIKIWFQNRRMKWKKEH
>gi|1086953|gb|AAB35067.1| [Hirudo medicinalis] gi|1086953|gb|AAB35067.1| ;E = 8.9e-40 pos:109 to 168 ; homeobox protein [Hirudo medicinalis] 580
RRRGRQTYSRYQTLELEKEFQFNRYLTRKRRIEIAHCLCLTERQIKIWFQNRRMKVKKEK
>gi|1085188|pir||S20087 [Parechinus angulosus] gi|1085188|pir||S20087 ;E = 9.1e-40 pos:58 to 117 ; homeotic protein box6 sea urchin (Parechinus angulosus) (fragment) 581
RKRGRQTYTRAQTLELEKEFHYNRYLTRKRRIEIAQAVCLSERQIKIWFQNRRMKWKKER
>gi|1079208|pir||PC2400 [Styela plicata] gi|1079208|pir||PC2400 ;E = 2e-35 pos:1 to 60 ; antennapedia like homeotic protein AHox 3 sea squirt (Styela plicata) (fragment) gi|7387472|gb|AAB33061 2| DNA binding protein AHox2 [Styela clava] 582
GRKKRVPYTKYQLLELEKEFHYNQYLSRERRQEVAKAVSLSDRQVKIWFQNRRMKWKKEK
>gi|10714|emb|CAA31546.1| [Tripneustes gratilla] gi|10714|emb|CAA31546.1| ;E = 2.4e-38 pos:9 to 68 ; homeo domain protein [Tripneustes gratilla] 583
RKRCRQTYTRYQTLELEKEFHFNRYLTRRRRIELSHLLGLTERQIKIWFQNRRMKYKKES
