# Supplementary material for: Improving Hox Protein Classification across the Major Model Organisms
Source: PLoS One. 2010 May 25;5(5):e10820. doi: 10.1371/journal.pone.0010820 (PMC2876039; doi:10.1371/journal.pone.0010820)
Supplement: Appendix S5 — CLANS sequences. A Zip archive containing the various groups of sequences used in our CLANS analyses. The archive provides one file with FASTA-format sequences for each of the similarity maps displayed in figures 3– 9. In addition, the archive also contains the set of FASTA-format sequences used for our comparison of Hox15, NOB-1 and EGL-5. (2.41 MB ZIP) [file pone.0010820.s005.zip › Hox15_NOB1_EGL5_sequences.txt]

>gi|1008448|gb|AAA78790.1| [Mus musculus] gi|1008448|gb|AAA78790.1| ;E = 2.2e-35 pos:26 to 85 ; HOX 1 7 protein [Mus musculus] 0
TRKKRCPYTKHQTLELEKEFLFNMYLTRDRRYEVARLLNLTERQVKIWFQNRRMKMKKIN
>gi|10119974|gb|AAG13009.1| [Tribolium castaneum] gi|10119974|gb|AAG13009.1| ;E = 2.2e-43 pos:8 to 67 ; cephalothorax [Tribolium castaneum] 1
TKRQRTSYTRYQTLELEKEFHFNRYLTRRRRIEIAHALCLTERQIKIWFQNRRMKWKKEH
>gi|10140847|ref|NP_006726.1| [Homo sapiens] gi|10140847|ref|NP_006726.1| ;E = 7.5e-41 pos:143 to 202 ; homeobox A2 [Homo sapiens] gi|114612520|ref|XP_527697 2| PREDICTED homeobox A2 [Pan troglodytes] gi|6016292|sp|O43364 1|HXA2_HUMAN RecName Full Homeobox protein Hox A2 gi|41350072|gb|AAS00375 1| unknown [Homo sapiens] gi|51094983|gb|EAL24227 1| homeo box A2 [Homo sapiens] gi|119614270|gb|EAW93864 1| homeobox A2 [Homo sapiens] gi|120660272|gb|AAI30572 1| Homeobox A2 [Homo sapiens] gi|187952389|gb|AAI36501 1| Homeobox A2 [Homo sapiens] gi|208968493|dbj|BAG74085 1| homeobox A2 [synthetic construct] 2
SRRLRTAYTNTQLLELEKEFHFNKYLCRPRRVEIAALLDLTERQVKVWFQNRRMKHKRQT
>gi|1039391|gb|AAA79876.1| [Mus musculus] gi|1039391|gb|AAA79876.1| ;E = 1.1e-42 pos:155 to 214 ; homeobox protein 3
GKRSRTSYTRYQTLELEKEFHFNRYLTRRRRIEIANNLCLNERQIKIWFQNRRMKWKKDS
>gi|10436284|dbj|BAB14786.1| [Homo sapiens] gi|10436284|dbj|BAB14786.1| ;E = 2.8e-21 pos:76 to 135 ; unnamed protein product [Homo sapiens] 4
GRKKRVPYTKVQLKELEKEYAASKFITKEKRRRISATTNLSERQVTIWFQNRRVKEKKVV
>gi|104577|pir||D37914 [Gallus gallus] gi|104577|pir||D37914 ;E = 2.3e-20 pos:21 to 80 ; homeotic protein Chox 4g chicken (fragment) 5
GRKKRVPYTKLQLKELENEYAINKFINKDKRRRISAATNLSERQVTIWFQNRRVKDKKIV
>gi|1051228|gb|AAC50249.1| [Homo sapiens] gi|1051228|gb|AAC50249.1| ;E = 1.4e-37 pos:224 to 283 ; 36 kDa homeodomain containing protein encoded by the middle size HOXA1 transcript gi|8176754|gb|AAB35423 2| HOXA1 [Homo sapiens] 6
PNAVRTNFTTKQLTELEKEFHFNKYLTRARRVEIAASLQLNETQVKIWFQNRRMKQKKRE
>gi|106291|pir||S16681 [Homo sapiens] gi|106291|pir||S16681 ;E = 9.4e-31 pos:72 to 129 ; homeotic protein human 7
CRRSRTAFTSQQLLELEFKFNKYLSRPKRFEVATSLMLTETQVKIWFQNRRMKWKRSK
>gi|10714|emb|CAA31546.1| [Tripneustes gratilla] gi|10714|emb|CAA31546.1| ;E = 2.4e-38 pos:9 to 68 ; homeo domain protein [Tripneustes gratilla] 8
RKRCRQTYTRYQTLELEKEFHFNRYLTRRRRIELSHLLGLTERQIKIWFQNRRMKYKKES
>gi|1079208|pir||PC2400 [Styela plicata] gi|1079208|pir||PC2400 ;E = 2e-35 pos:1 to 60 ; antennapedia like homeotic protein AHox 3 sea squirt (Styela plicata) (fragment) gi|7387472|gb|AAB33061 2| DNA binding protein AHox2 [Styela clava] 9
GRKKRVPYTKYQLLELEKEFHYNQYLSRERRQEVAKAVSLSDRQVKIWFQNRRMKWKKEK
>gi|1082461|pir||A53662 [Homo sapiens] gi|1082461|pir||A53662 ;E = 8.6e-33 pos:243 to 302 ; homeotic protein HB9 human 10
CRRPRTAFTSQQLLELEHQFKFNKYLSRPKRFEVATSLMLTETQVKIWFQNRRMKWKRSK
>gi|1085188|pir||S20087 [Parechinus angulosus] gi|1085188|pir||S20087 ;E = 9.1e-40 pos:58 to 117 ; homeotic protein box6 sea urchin (Parechinus angulosus) (fragment) 11
RKRGRQTYTRAQTLELEKEFHYNRYLTRKRRIEIAQAVCLSERQIKIWFQNRRMKWKKER
>gi|1086953|gb|AAB35067.1| [Hirudo medicinalis] gi|1086953|gb|AAB35067.1| ;E = 8.9e-40 pos:109 to 168 ; homeobox protein [Hirudo medicinalis] 12
RRRGRQTYSRYQTLELEKEFQFNRYLTRKRRIEIAHCLCLTERQIKIWFQNRRMKVKKEK
>gi|109067061|ref|XP_001091151.1| [Macaca mulatta] gi|109067061|ref|XP_001091151.1| ;E = 1.7e-25 pos:238 to 297 ; PREDICTED homeobox A11 [Macaca mulatta] 13
TRKKRCPYTKYQIRELEREFFFSVYINKEKRLQLSRMLNLTDRQVKIWFQNRRMKEKKIN
>gi|109067063|ref|XP_001091402.1| [Macaca mulatta] gi|109067063|ref|XP_001091402.1| ;E = 2.2e-35 pos:206 to 265 ; PREDICTED similar to homeobox A9 [Macaca mulatta] 14
TRKKRCPYTKHQTLELEKEFLFNMYLTRDRRYEVARLLNLTERQVKIWFQNRRMKMKKIN
>gi|109067065|ref|XP_001091522.1| [Macaca mulatta] gi|109067065|ref|XP_001091522.1| ;E = 1.6e-43 pos:130 to 189 ; PREDICTED similar to homeobox A7 [Macaca mulatta] gi|160904220|gb|ABX52204 1| homeobox A7 (predicted) [Papio anubis] 15
RKRGRQTYTRYQTLELEKEFHFNRYLTRRRRIEIAHALCLTERQIKIWFQNRRMKWKKEH
>gi|109067067|ref|XP_001092102.1| [Macaca mulatta] gi|109067067|ref|XP_001092102.1| ;E = 3.2e-38 pos:191 to 250 ; PREDICTED similar to homeobox A3 isoform a isoform 4 [Macaca mulatta] gi|109067069|ref|XP_001092226 1| PREDICTED similar to homeobox A3 isoform a isoform 5 [Macaca mulatta] gi|109067071|ref|XP_001091745 1| PREDICTED similar to homeobox A3 isoform a isoform 1 [Macaca mulatta] gi|109067073|ref|XP_001091868 1| PREDICTED similar to homeobox A3 isoform a isoform 2 [Macaca mulatta] gi|109067075|ref|XP_001091984 1| PREDICTED similar to homeobox A3 isoform a isoform 3 [Macaca mulatta] 16
SKRARTAYTSAQLVELEKEFHFNRYLCRPRRVEMANLLNLTERQIKIWFQNRRMKYKKDQ
>gi|109067078|ref|XP_001092344.1| [Macaca mulatta] gi|109067078|ref|XP_001092344.1| ;E = 3.2e-43 pos:180 to 239 ; PREDICTED similar to homeobox A6 isoform 1 [Macaca mulatta] 17
GRRGRQTYTRYQTLELEKEFHFNRYLTRRRRIEIANALCLTERQIKIWFQNRRMKWKKEN
>gi|109067080|ref|XP_001092459.1| [Macaca mulatta] gi|109067080|ref|XP_001092459.1| ;E = 3.2e-43 pos:155 to 214 ; PREDICTED similar to homeobox A6 isoform 2 [Macaca mulatta] 18
GRRGRQTYTRYQTLELEKEFHFNRYLTRRRRIEIANALCLTERQIKIWFQNRRMKWKKEN
>gi|109067082|ref|XP_001092687.1| [Macaca mulatta] gi|109067082|ref|XP_001092687.1| ;E = 2.1e-43 pos:195 to 254 ; PREDICTED similar to Homeobox protein Hox A5 (Hox 1 3) (M2) isoform 2 [Macaca mulatta] gi|114612539|ref|XP_519011 2| PREDICTED hypothetical protein isoform 2 [Pan troglodytes] gi|160904219|gb|ABX52203 1| homeobox A5 (predicted) [Papio anubis] 19
GKRARTAYTRYQTLELEKEFHFNRYLTRRRRIEIAHALCLSERQIKIWFQNRRMKWKKDN
>gi|109067084|ref|XP_001092568.1| [Macaca mulatta] gi|109067084|ref|XP_001092568.1| ;E = 2.1e-43 pos:199 to 258 ; PREDICTED similar to Homeobox protein Hox A5 (Hox 1 3) (M2) isoform 1 [Macaca mulatta] 20
GKRARTAYTRYQTLELEKEFHFNRYLTRRRRIEIAHALCLSERQIKIWFQNRRMKWKKDN
>gi|109067089|ref|XP_001092920.1| [Macaca mulatta] gi|109067089|ref|XP_001092920.1| ;E = 7.5e-41 pos:141 to 200 ; PREDICTED similar to homeobox A2 [Macaca mulatta] 21
SRRLRTAYTNTQLLELEKEFHFNKYLCRPRRVEIAALLDLTERQVKVWFQNRRMKHKRQT
>gi|109067091|ref|XP_001093148.1| [Macaca mulatta] gi|109067091|ref|XP_001093148.1| ;E = 1.4e-37 pos:229 to 288 ; PREDICTED similar to homeobox A1 isoform a [Macaca mulatta] 22
PNAVRTNFTTKQLTELEKEFHFNKYLTRARRVEIAASLQLNETQVKIWFQNRRMKQKKRE
>gi|109067154|ref|XP_001093087.1| [Macaca mulatta] gi|109067154|ref|XP_001093087.1| ;E = 1.4e-34 pos:153 to 212 ; PREDICTED similar to Homeobox protein Hox A10 (Hox 1H) (Hox 1 8) (PL) [Macaca mulatta] 23
GRKKRCPYTKHQTLELEKEFLFNMYLTRERRLEISRSVHLTDRQVKIWFQNRRMKLKKMN
>gi|109069391|ref|XP_001118926.1| [Macaca mulatta] gi|109069391|ref|XP_001118926.1| ;E = 6.1e-09 pos:10 to 53 ; PREDICTED similar to Homeobox protein HB9 partial [Macaca mulatta] 24
CRRPRTAFTSQQLLELEHQFKLNKYLSRPKRFEVATSLMLTETQ
>gi|109074813|ref|XP_001089298.1| [Macaca mulatta] gi|109074813|ref|XP_001089298.1| ;E = 2.8e-31 pos:202 to 261 ; PREDICTED similar to homeobox protein GSH 2 [Macaca mulatta] 25
GKRMRTAFTSTQLLELEREFSSNMYLSRLRRIEIATYLNLSEKQVKIWFQNRRVKHKKEG
>gi|109079345|ref|XP_001108012.1| [Macaca mulatta] gi|109079345|ref|XP_001108012.1| ;E = 3.7e-27 pos:154 to 213 ; PREDICTED caudal type homeobox transcription factor 1 [Macaca mulatta] 26
KDKYRVVYTDHQRLELEKEFHYSRYITIRRKSELAANLGLTERQVKIWFQNRRAKERKVN
>gi|109096959|ref|XP_001090607.1| [Macaca mulatta] gi|109096959|ref|XP_001090607.1| ;E = 2.3e-34 pos:571 to 630 ; PREDICTED homeobox C10 [Macaca mulatta] 27
GRKKRCPYTKHQTLELEKEFLFNMYLTRERRLEISKTINLTDRQVKIWFQNRRMKLKKMN
>gi|109096989|ref|XP_001107932.1| [Macaca mulatta] gi|109096989|ref|XP_001107932.1| ;E = 2.8e-21 pos:259 to 318 ; PREDICTED homeobox C13 [Macaca mulatta] 28
GRKKRVPYTKVQLKELEKEYAASKFITKEKRRRISATTNLSERQVTIWFQNRRVKEKKVV
>gi|109096993|ref|XP_001108042.1| [Macaca mulatta] gi|109096993|ref|XP_001108042.1| ;E = 2.9e-26 pos:212 to 271 ; PREDICTED similar to homeobox C12 isoform 2 [Macaca mulatta] 29
SRKKRKPYSKLQLAELEGEFLVNEFITRQRRRELSDRLNLSDQQVKIWFQNRRMKKKRLL
>gi|109096995|ref|XP_001107988.1| [Macaca mulatta] gi|109096995|ref|XP_001107988.1| ;E = 2.9e-26 pos:217 to 276 ; PREDICTED similar to homeobox C12 isoform 1 [Macaca mulatta] 30
SRKKRKPYSKLQLAELEGEFLVNEFITRQRRRELSDRLNLSDQQVKIWFQNRRMKKKRLL
>gi|109096999|ref|XP_001108363.1| [Macaca mulatta] gi|109096999|ref|XP_001108363.1| ;E = 2.6e-42 pos:369 to 428 ; PREDICTED similar to Homeobox protein Hox C9 (Hox 3 2) isoform 3 [Macaca mulatta] 31
RRRGRQIYSRYQTLELEKEFHFNRYLTRRRRIEIANALCLTERQIKIWFQNRRMKWKKES
>gi|109100169|ref|XP_001094253.1| [Macaca mulatta] gi|109100169|ref|XP_001094253.1| ;E = 6.6e-27 pos:188 to 247 ; PREDICTED eve even skipped homeobox homolog 2 (Drosophila) [Macaca mulatta] 32
VRRYRTAFTREQIARLEKEFYRENYVSRPRRCELAAALNLPETTIKVWFQNRRMKDKRQR
>gi|109100176|ref|XP_001094862.1| [Macaca mulatta] gi|109100176|ref|XP_001094862.1| ;E = 2.4e-43 pos:154 to 213 ; PREDICTED homeobox D4 [Macaca mulatta] 33
PKRSRTAYTRQQVLELEKEFHFNRYLTRRRRIEIAHTLCLSERQIKIWFQNRRMKWKKDH
>gi|109100178|ref|XP_001094981.1| [Macaca mulatta] gi|109100178|ref|XP_001094981.1| ;E = 4.8e-38 pos:194 to 253 ; PREDICTED similar to homeobox D3 [Macaca mulatta] 34
SKRVRTAYTSAQLVELEKEFHFNRYLCRPRRVEMANLLNLTERQIKIWFQNRRMKYKKDQ
>gi|109100181|ref|XP_001095080.1| [Macaca mulatta] gi|109100181|ref|XP_001095080.1| ;E = 1.4e-35 pos:229 to 288 ; PREDICTED similar to homeobox D1 [Macaca mulatta] 35
SSAIRTNFSTKQLTELEKEFHFNKYLTRARRIEIANCLQLNDTQVKIWFQNRRMKQKKRE
>gi|109100239|ref|XP_001092153.1| [Macaca mulatta] gi|109100239|ref|XP_001092153.1| ;E = 2.3e-20 pos:586 to 645 ; PREDICTED similar to Homeobox protein Hox D13 (Hox 4 8) [Macaca mulatta] 36
GRKKRVPYTKLQLKELENEYAINKFINKDKRRRISAATNLSERQVTIWFQNRRVKDKKIV
>gi|109100255|ref|XP_001092732.1| [Macaca mulatta] gi|109100255|ref|XP_001092732.1| ;E = 6.9e-25 pos:45 to 104 ; PREDICTED similar to Homeobox protein Hox D11 (Hox 4 6) (Hox 5 5) [Macaca mulatta] 37
FPYSRCPYTKYQIRELEREFFFNVYINKEKRLQLSRMLNLTDRQVKIWFQNRRMKEKKLN
>gi|109101785|ref|XP_001115308.1| [Macaca mulatta] gi|109101785|ref|XP_001115308.1| ;E = 5.5e-36 pos:12 to 71 ; PREDICTED similar to Homeobox protein Hox D9 (Hox 4 4) (Hox 5 2) partial [Macaca mulatta] gi|32398|emb|CAA33528 1| Hox5 2 gene product (79 AA) [Homo sapiens] 38
TRKKRCPYTKYQTLELEKEFLFNMYLTRDRRYEVARILNLTERQVKIWFQNRRMKMKKMS
>gi|109114183|ref|XP_001088274.1| [Macaca mulatta] gi|109114183|ref|XP_001088274.1| ;E = 1.2e-43 pos:146 to 205 ; PREDICTED similar to homeobox B6 isoform 1 [Macaca mulatta] gi|109114185|ref|XP_001088369 1| PREDICTED similar to homeobox B6 isoform 2 [Macaca mulatta] gi|109114187|ref|XP_001088485 1| PREDICTED similar to homeobox B6 isoform 3 [Macaca mulatta] 39
GRRGRQTYTRYQTLELEKEFHYNRYLTRRRRIEIAHALCLTERQIKIWFQNRRMKWKKES
>gi|109114195|ref|XP_001088822.1| [Macaca mulatta] gi|109114195|ref|XP_001088822.1| ;E = 4.4e-43 pos:137 to 196 ; PREDICTED homeobox B7 [Macaca mulatta] 40
RKRGRQTYTRYQTLELEKEFHYNRYLTRRRRIEIAHALCLTERQIKIWFQNRRMKWKKEN
>gi|109114197|ref|XP_001089044.1| [Macaca mulatta] gi|109114197|ref|XP_001089044.1| ;E = 1.8e-39 pos:450 to 509 ; PREDICTED similar to homeobox B9 isoform 2 [Macaca mulatta] 41
RRRGRQTYSRYQTLELEKEFLFNPYLTRKRRIEVSHALGLTERQVKIWFQNRRMKWKKEN
>gi|109114199|ref|XP_001089161.1| [Macaca mulatta] gi|109114199|ref|XP_001089161.1| ;E = 1.8e-39 pos:450 to 509 ; PREDICTED similar to homeobox B9 isoform 3 [Macaca mulatta] 42
RRRGRQTYSRYQTLELEKEFLFNPYLTRKRRIEVSHALGLTERQVKIWFQNRRMKWKKEN
>gi|109114203|ref|XP_001089269.1| [Macaca mulatta] gi|109114203|ref|XP_001089269.1| ;E = 4e-35 pos:185 to 244 ; PREDICTED similar to homeobox B9 isoform 4 [Macaca mulatta] 43
SRKKRCPYTKYQTLELEKEFLFNMYLTRDRRHEVARLLNLSERQVKIWFQNRRMKMKKMN
>gi|109114206|ref|XP_001089620.1| [Macaca mulatta] gi|109114206|ref|XP_001089620.1| ;E = 4.2e-21 pos:216 to 275 ; PREDICTED homeobox B13 isoform 2 [Macaca mulatta] 44
GRKKRIPYSKGQLRELEREYAANKFITKDKRRKISAATSLSERQITIWFQNRRVKEKKVL
>gi|109114208|ref|XP_001089497.1| [Macaca mulatta] gi|109114208|ref|XP_001089497.1| ;E = 4.2e-21 pos:215 to 274 ; PREDICTED homeobox B13 isoform 1 [Macaca mulatta] 45
GRKKRIPYSKGQLRELEREYAANKFITKDKRRKISAATSLSERQITIWFQNRRVKEKKVL
>gi|109116129|ref|XP_001113649.1| [Macaca mulatta] gi|109116129|ref|XP_001113649.1| ;E = 3.4e-29 pos:171 to 230 ; PREDICTED mesenchyme homeobox 1 isoform 2 [Macaca mulatta] 46
ARKERTAFTKEQLRELEAEFAHHNYLTRLRRYEIAVNLDLSERQVKVWFQNRRMKWKRVK
>gi|109116133|ref|XP_001113622.1| [Macaca mulatta] gi|109116133|ref|XP_001113622.1| ;E = 3.4e-29 pos:56 to 115 ; PREDICTED mesenchyme homeobox 1 isoform 1 [Macaca mulatta] 47
ARKERTAFTKEQLRELEAEFAHHNYLTRLRRYEIAVNLDLSERQVKVWFQNRRMKWKRVK
>gi|109120275|ref|XP_001096656.1| [Macaca mulatta] gi|109120275|ref|XP_001096656.1| ;E = 2.9e-31 pos:147 to 206 ; PREDICTED GS homeobox 1 [Macaca mulatta] 48
SKRMRTAFTSTQLLELEREFASNMYLSRLRRIEIATYLNLSEKQVKIWFQNRRVKHKKEG
>gi|109120277|ref|XP_001096758.1| [Macaca mulatta] gi|109120277|ref|XP_001096758.1| ;E = 9.5e-36 pos:146 to 205 ; PREDICTED insulin promoter factor 1 homeodomain transcription factor [Macaca mulatta] 49
NKRTRTAYTRAQLLELEKEFLFNKYISRPRRVELAVMLNLTERHIKIWFQNRRMKWKKEE
>gi|109120279|ref|XP_001096874.1| [Macaca mulatta] gi|109120279|ref|XP_001096874.1| ;E = 7.8e-27 pos:186 to 245 ; PREDICTED caudal type homeobox transcription factor 2 [Macaca mulatta] 50
KDKYRVVYTDHQRLELEKEFHYSRYITIRRKAELAATLGLSERQVKIWFQNRRAKERKIN
>gi|109131227|ref|XP_001095271.1| [Macaca mulatta] gi|109131227|ref|XP_001095271.1| ;E = 4.8e-26 pos:173 to 232 ; PREDICTED caudal type homeobox transcription factor 4 [Macaca mulatta] 51
KEKYRVVYTDHQRLELEKEFHCNTYITIRRKSELAVNLGLSERQVKIWFQNRRAKERKMI
>gi|109468312|ref|XP_221512.4| [Rattus norvegicus] gi|109468312|ref|XP_221512.4| ;E = 6.6e-27 pos:190 to 249 ; PREDICTED similar to Homeobox even skipped homolog protein 2 (EVX 2) [Rattus norvegicus] 52
VRRYRTAFTREQIARLEKEFYRENYVSRPRRCELAAALNLPETTIKVWFQNRRMKDKRQR
>gi|109468320|ref|XP_001069122.1| [Rattus norvegicus] gi|109468320|ref|XP_001069122.1| ;E = 2.8e-39 pos:506 to 565 ; PREDICTED similar to Homeobox protein Hox D8 (Hox 4 3) (Hox 5 4) [Rattus norvegicus] 53
RRRGRQTYSRFQTLELEKEFLFNPYLTRKRRIEVSHTLALTERQVKIWFQNRRMKWKKEN
>gi|109470108|ref|XP_001063297.1| [Rattus norvegicus] gi|109470108|ref|XP_001063297.1| ;E = 4.1e-12 pos:190 to 243 ; PREDICTED similar to Homeobox even skipped homolog protein 2 (EVX 2) [Rattus norvegicus] 54
VRRYRTAFTREQIARLEKEFYRENYVSRPRRCELAAALNLPETTIKQMIPTKSS
>gi|109470116|ref|XP_001063702.1| [Rattus norvegicus] gi|109470116|ref|XP_001063702.1| ;E = 7.7e-27 pos:79 to 138 ; PREDICTED similar to Homeobox protein Hox D11 (Hox 4 6) (Hox 5 5) [Rattus norvegicus] 55
SRKKRCPYTKYQIRELEREFFFNVYINKEKRLQLSRMLNLTDRQVKIWFQNRRMKEKKLN
>gi|109470120|ref|XP_001063848.1| [Rattus norvegicus] gi|109470120|ref|XP_001063848.1| ;E = 5.5e-36 pos:57 to 116 ; PREDICTED similar to Homeobox protein Hox D9 (Hox 4 4) (Hox 5 2) [Rattus norvegicus] 56
TRKKRCPYTKYQTLELEKEFLFNMYLTRDRRYEVARILNLTERQVKIWFQNRRMKMKKMS
>gi|109470122|ref|XP_001063903.1| [Rattus norvegicus] gi|109470122|ref|XP_001063903.1| ;E = 2.8e-39 pos:195 to 254 ; PREDICTED similar to Homeobox protein Hox D8 (Hox 4 3) (Hox 5 4) [Rattus norvegicus] 57
RRRGRQTYSRFQTLELEKEFLFNPYLTRKRRIEVSHTLALTERQVKIWFQNRRMKWKKEN
>gi|109470126|ref|XP_001064213.1| [Rattus norvegicus] gi|109470126|ref|XP_001064213.1| ;E = 6.2e-19 pos:194 to 244 ; PREDICTED similar to homeobox D3 [Rattus norvegicus] 58
SKRVRTAYTSAQLVELEKEFHFNRYLCRPRRVEMANLLNLTERQIQSPERS
>gi|109472056|ref|XP_001064984.1| [Rattus norvegicus] gi|109472056|ref|XP_001064984.1| ;E = 2.1e-43 pos:306 to 365 ; PREDICTED similar to Homeobox protein Hox A5 (Hox 1 3) (M2) [Rattus norvegicus] gi|109473521|ref|XP_001059031 1| PREDICTED similar to Homeobox protein Hox A5 (Hox 1 3) (M2) [Rattus norvegicus] 59
GKRARTAYTRYQTLELEKEFHFNRYLTRRRRIEIAHALCLSERQIKIWFQNRRMKWKKDN
>gi|109472058|ref|XP_001065038.1| [Rattus norvegicus] gi|109472058|ref|XP_001065038.1| ;E = 3.2e-43 pos:155 to 214 ; PREDICTED similar to Homeobox protein Hox A6 (Hox 1 2) (M5 4) [Rattus norvegicus] gi|109473523|ref|XP_001059092 1| PREDICTED similar to Homeobox protein Hox A6 (Hox 1 2) (M5 4) [Rattus norvegicus] gi|149033362|gb|EDL88163 1| rCG52456 [Rattus norvegicus] 60
GRRGRQTYTRYQTLELEKEFHFNRYLTRRRRIEIANALCLTERQIKIWFQNRRMKWKKEN
>gi|109472062|ref|XP_347221.2| [Rattus norvegicus] gi|109472062|ref|XP_347221.2| ;E = 1.4e-34 pos:649 to 708 ; PREDICTED similar to Homeobox protein Hox A10 (Hox 1 8) [Rattus norvegicus] 61
GRKKRCPYTKHQTLELEKEFLFNMYLTRERRLEISRSVHLTDRQVKIWFQNRRMKLKKMN
>gi|109472911|ref|XP_001059733.1| [Rattus norvegicus] gi|109472911|ref|XP_001059733.1| ;E = 1.4e-31 pos:241 to 300 ; PREDICTED similar to Homeobox protein HB9 [Rattus norvegicus] gi|149031437|gb|EDL86427 1| rCG56739 [Rattus norvegicus] 62
CRRPRTAFTSQQLLELEHQFKLNKYLSRPKRFEVATSLMLTETQVKIWFQNRRMKWKRSK
>gi|109473501|ref|XP_001057018.1| [Rattus norvegicus] gi|109473501|ref|XP_001057018.1| ;E = 2.2e-35 pos:205 to 264 ; PREDICTED similar to homeobox protein A9 [Rattus norvegicus] gi|149033354|gb|EDL88155 1| rCG52500 isoform CRA_a [Rattus norvegicus] 63
TRKKRCPYTKHQTLELEKEFLFNMYLTRDRRYEVARLLNLTERQVKIWFQNRRMKMKKIN
>gi|109473519|ref|XP_001058923.1| [Rattus norvegicus] gi|109473519|ref|XP_001058923.1| ;E = 3.2e-38 pos:192 to 251 ; PREDICTED similar to Homeobox protein Hox A3 (Hox 1 5) (MO 10) [Rattus norvegicus] gi|149033359|gb|EDL88160 1| rCG52387 isoform CRA_a [Rattus norvegicus] 64
SKRARTAYTSAQLVELEKEFHFNRYLCRPRRVEMANLLNLTERQIKIWFQNRRMKYKKDQ
>gi|109473529|ref|XP_001059439.1| [Rattus norvegicus] gi|109473529|ref|XP_001059439.1| ;E = 1.4e-34 pos:301 to 360 ; PREDICTED similar to Homeobox protein Hox A10 (Hox 1 8) [Rattus norvegicus] 65
GRKKRCPYTKHQTLELEKEFLFNMYLTRERRLEISRSVHLTDRQVKIWFQNRRMKLKKMN
>gi|109481376|ref|XP_347336.2| [Rattus norvegicus] gi|109481376|ref|XP_347336.2| ;E = 1.6e-39 pos:574 to 633 ; PREDICTED similar to Homeobox protein Hox C9 (Hox 3 2) [Rattus norvegicus] 66
RRSGRQTYSRYQTLELEKEFLFNPYLTRKRRIEVSHALGLTERQVKIWFQNRRMKWKKEN
>gi|109482992|ref|XP_001069410.1| [Rattus norvegicus] gi|109482992|ref|XP_001069410.1| ;E = 2.6e-42 pos:369 to 428 ; PREDICTED similar to Homeobox protein Hox C9 (Hox 3 2) isoform 1 [Rattus norvegicus] 67
RRRGRQIYSRYQTLELEKEFHFNRYLTRRRRIEIANALCLTERQIKIWFQNRRMKWKKES
>gi|109483019|ref|XP_001068426.1| [Rattus norvegicus] gi|109483019|ref|XP_001068426.1| ;E = 2.8e-21 pos:36 to 95 ; PREDICTED similar to Homeobox protein Hox C13 [Rattus norvegicus] 68
GRKKRVPYTKVQLKELEKEYAASKFITKEKRRRISATTNLSERQVTIWFQNRRVKEKKVV
>gi|109483023|ref|XP_001068573.1| [Rattus norvegicus] gi|109483023|ref|XP_001068573.1| ;E = 2.3e-34 pos:577 to 636 ; PREDICTED similar to Homeobox protein Hox C10 (Hox 3 6) [Rattus norvegicus] 69
GRKKRCPYTKHQTLELEKEFLFNMYLTRERRLEISKTINLTDRQVKIWFQNRRMKLKKMN
>gi|109483025|ref|XP_001068679.1| [Rattus norvegicus] gi|109483025|ref|XP_001068679.1| ;E = 1.1e-42 pos:155 to 214 ; PREDICTED similar to homeobox C5 [Rattus norvegicus] 70
GKRSRTSYTRYQTLELEKEFHFNRYLTRRRRIEIANNLCLNERQIKIWFQNRRMKWKKDS
>gi|109488877|ref|XP_220888.2| [Rattus norvegicus] gi|109488877|ref|XP_220888.2| ;E = 1.8e-39 pos:185 to 244 ; PREDICTED similar to Homeobox protein Hox B8 (Hox 2 4) [Rattus norvegicus] 71
RRRGRQTYSRYQTLELEKEFLFNPYLTRKRRIEVSHALGLTERQVKIWFQNRRMKWKKEN
>gi|109488884|ref|XP_220896.3| [Rattus norvegicus] gi|109488884|ref|XP_220896.3| ;E = 2.5e-36 pos:289 to 348 ; PREDICTED similar to Homeobox protein Hox B1 (Hox 2 9) [Rattus norvegicus] 72
PGGLRTNFTTRQLTELEKEFHFNKYLSRARRVEIAATLELNETQVKIWFQNRRMKQKKRE
>gi|109491742|ref|XP_001081339.1| [Rattus norvegicus] gi|109491742|ref|XP_001081339.1| ;E = 1.8e-39 pos:587 to 646 ; PREDICTED similar to Homeobox protein Hox B9 (Hox 2 5) [Rattus norvegicus] 73
RRRGRQTYSRYQTLELEKEFLFNPYLTRKRRIEVSHALGLTERQVKIWFQNRRMKWKKEN
>gi|109491748|ref|XP_001081344.1| [Rattus norvegicus] gi|109491748|ref|XP_001081344.1| ;E = 2.5e-36 pos:199 to 258 ; PREDICTED similar to Homeobox protein Hox B1 (Hox 2 9) [Rattus norvegicus] gi|149053991|gb|EDM05808 1| homeo box B1 (predicted) isoform CRA_a [Rattus norvegicus] 74
PGGLRTNFTTRQLTELEKEFHFNKYLSRARRVEIAATLELNETQVKIWFQNRRMKQKKRE
>gi|109506683|ref|XP_344692.3| [Rattus norvegicus] gi|109506683|ref|XP_344692.3| ;E = 3.7e-27 pos:133 to 192 ; PREDICTED similar to Homeobox protein CDX 1 (Caudal type homeobox protein 1) [Rattus norvegicus] 75
KDKYRVVYTDHQRLELEKEFHYSRYITIRRKSELAANLGLTERQVKIWFQNRRAKERKVN
>gi|109507412|ref|XP_001062129.1| [Rattus norvegicus] gi|109507412|ref|XP_001062129.1| ;E = 3.7e-27 pos:92 to 151 ; PREDICTED similar to Homeobox protein CDX 1 (Caudal type homeobox protein 1) [Rattus norvegicus] 76
KDKYRVVYTDHQRLELEKEFHYSRYITIRRKSELAANLGLTERQVKIWFQNRRAKERKVN
>gi|109730243|gb|AAI09395.1| [Homo sapiens] gi|109730243|gb|AAI09395.1| ;E = 7.7e-27 pos:87 to 146 ; HOXD11 protein [Homo sapiens] 77
SRKKRCPYTKYQIRELEREFFFNVYINKEKRLQLSRMLNLTDRQVKIWFQNRRMKEKKLN
>gi|1098678|gb|AAB03236.1| [Schistocerca americana] gi|1098678|gb|AAB03236.1| ;E = 1.8e-43 pos:247 to 306 ; homeotic protein 78
RKRGRQTYTRYQTLELEKEFHFNRYLTRRRRIEIAHALCLTERQIKIWFQNRRMKWKKEN
>gi|109944916|dbj|BAE96984.1| [Daphnia magna] gi|109944916|dbj|BAE96984.1| ;E = 1.6e-41 pos:276 to 335 ; Ultrabithorax [Daphnia magna] gi|109944919|dbj|BAE96986 1| Ultrabithorax [Daphnia magna] gi|109944927|dbj|BAE96990 1| Ultrabithorax [Daphnia magna] gi|109944930|dbj|BAE96992 1| Ultrabithorax [Daphnia magna] 79
RRRGRQTYTRYQTLELEKEFHTNHYLTRRRRIEMAHALCLTERQIKIWFQNRRMKLKKEI
>gi|109944933|dbj|BAE96994.1| [Moina macrocopa] gi|109944933|dbj|BAE96994.1| ;E = 1.7e-41 pos:245 to 304 ; Ultrabithorax [Moina macrocopa] 80
RRRGRQTYTRYQTLELEKEFHTNHYLTRRRRIEMAHSLCLTERQIKIWFQNRRMKLKKEI
>gi|109944934|dbj|BAE96995.1| [Moina macrocopa] gi|109944934|dbj|BAE96995.1| ;E = 2e-43 pos:447 to 506 ; Antennapedia [Moina macrocopa] 81
RKRGRQTYTRFQTLELEKEFHFNRYLTRRRRIEIAHALCLTERQIKIWFQNRRMKWKKEN
>gi|109944936|dbj|BAE96996.1| [Artemia franciscana] gi|109944936|dbj|BAE96996.1| ;E = 2e-43 pos:269 to 328 ; Antennapedia [Artemia franciscana] gi|109944941|dbj|BAE96999 1| Antennapedia [Artemia franciscana] 82
RKRGRQTYTRFQTLELEKEFHFNRYLTRRRRIEIAHALCLTERQIKIWFQNRRMKWKKEN
>gi|109944940|dbj|BAE96998.1| [Artemia franciscana] gi|109944940|dbj|BAE96998.1| ;E = 1.7e-41 pos:183 to 242 ; Ultrabithorax [Artemia franciscana] gi|109944943|dbj|BAE97000 1| Ultrabithorax [Artemia franciscana] 83
RRRGRQTYTRYQTLELEKEFHTNHYLTRRRRIEMAHSLCLTERQIKIWFQNRRMKLKKEI
>gi|109944946|dbj|BAE97002.1| [Porcellio scaber] gi|109944946|dbj|BAE97002.1| ;E = 1.6e-41 pos:132 to 191 ; Ultrabithorax [Porcellio scaber] 84
RRRGRQTYTRYQTLELEKEFHTNHYLTRRRRIEMAHALCLTERQIKIWFQNRRMKLKKEI
>gi|109944947|dbj|BAE97003.1| [Porcellio scaber] gi|109944947|dbj|BAE97003.1| ;E = 3.9e-37 pos:203 to 258 ; Antennapedia [Porcellio scaber] 85
RKRGRQTYTRYQTLELEKEFHFNRYLTRRRRIEIAHALCLTERQIKIWFQNRRMKC
>gi|109944949|dbj|BAE97004.1| [Procambarus clarkii] gi|109944949|dbj|BAE97004.1| ;E = 3.7e-40 pos:121 to 180 ; Ultrabithorax [Procambarus clarkii] gi|109944952|dbj|BAE97006 1| Ultrabithorax [Procambarus clarkii] 86
RRRGRQTYTRYQTLELEKEFHTNHYLTRRRRIEMAHAPCLTERQIKIWFQNRRMKLKKEI
>gi|109944950|dbj|BAE97005.1| [Procambarus clarkii] gi|109944950|dbj|BAE97005.1| ;E = 1.7e-42 pos:253 to 312 ; Antennapedia [Procambarus clarkii] 87
RKRGRQTYTRYQTLELEKEFHFNRYLTRRRRIEIAHALCLTERQIKIWFQDRRMKWKKEN
>gi|109944953|dbj|BAE97007.1| [Procambarus clarkii] gi|109944953|dbj|BAE97007.1| ;E = 1.7e-42 pos:198 to 257 ; Antennapedia [Procambarus clarkii] 88
RKRGRQTYTRYQTLELEKEFHFNRYLTRRRRIEIAHALCLTERQIKIWFQDRRMKWKKEN
>gi|110021|pir||B32391 [Mus musculus] gi|110021|pir||B32391 ;E = 1.8e-39 pos:1 to 60 ; homeotic protein Hox 2 4 mouse 89
RRRGRQTYSRYQTLELEKEFLFNPYLTRKRRIEVSHALGLTERQVKIWFQNRRMKWKKEN
>gi|110282969|sp|Q9YGT6.2|HXA5A_DANRE [Danio rerio] gi|110282969|sp|Q9YGT6.2|HXA5A_DANRE ;E = 2.3e-43 pos:190 to 249 ; RecName Full Homeobox protein Hox A5a gi|94733689|emb|CAK10849 1| homeo box A5a [Danio rerio] 90
GKRPRTAYTRYQTLELEKEFHFNRYLTRRRRIEIAHTLCLSERQIKIWFQNRRMKWKKDN
>gi|110282973|sp|P79724.3|HXADB_DANRE [Danio rerio] gi|110282973|sp|P79724.3|HXADB_DANRE ;E = 1.1e-21 pos:223 to 282 ; RecName Full Homeobox protein Hox A13b Short Hox A13 91
GRKKRVPYTKVQLKELEREYATNKFITKDKRRRISAHTNLTERQVTIWFQNRRVKEKKVV
>gi|110331969|gb|ABG67090.1| [Bos taurus] gi|110331969|gb|ABG67090.1| ;E = 2.8e-20 pos:232 to 285 ; homeobox C11 [Bos taurus] 92
TRKKRCPYSKFQIRELEREFFFNVYINKEKRLQLSRMLNLTDRQVKIWFQNRRM
>gi|110338989|gb|ABG67758.1| [Nematostella vectensis] gi|110338989|gb|ABG67758.1| ;E = 1.7e-33 pos:1 to 60 ; HOXC [Nematostella vectensis] 93
TKRYRTSYTNRQLLELEKEFHYNKYLCGTRRRELANAMKLTERQVKVWFQNRRIKLKKDE
>gi|11036932|gb|AAG27426.1|AF279337_1 [Oncopeltus fasciatus] gi|11036932|gb|AAG27426.1|AF279337_1 ;E = 9.5e-30 pos:37 to 86 ; proboscipedia [Oncopeltus fasciatus] 94
PRRLRTAYTNTQLLELEKEFHFNKYLCRPRRIEIAASLDLTERQVKVWFQ
>gi|11037554|gb|AAG27629.1|AF298184_1 [Ambystoma mexicanum] gi|11037554|gb|AAG27629.1|AF298184_1 ;E = 8.4e-22 pos:127 to 186 ; homeodomain protein Hoxb13 [Ambystoma mexicanum] 95
DRKKRVPYSKGQLRELEKEYASSKFITKDRRRQIATATNLSERQITIWFQNRRVKEKKVF
>gi|11037556|gb|AAG27630.1|AF298185_1 [Ambystoma mexicanum] gi|11037556|gb|AAG27630.1|AF298185_1 ;E = 2e-34 pos:251 to 310 ; homeodomain protein Hoxc10 long form [Ambystoma mexicanum] 96
GRKKRCPYTKHQTLELEKEFLFNMYLTRERRLEISKSINLTDRQVKIWFQNRRMKLKKMN
>gi|11037558|gb|AAG27631.1|AF298186_1 [Ambystoma mexicanum] gi|11037558|gb|AAG27631.1|AF298186_1 ;E = 2e-34 pos:26 to 85 ; homeodomain protein Hoxc10 short form [Ambystoma mexicanum] 97
GRKKRCPYTKHQTLELEKEFLFNMYLTRERRLEISKSINLTDRQVKIWFQNRRMKLKKMN
>gi|110555639|emb|CAJ56091.1| [Glomeris marginata] gi|110555639|emb|CAJ56091.1| ;E = 7.5e-30 pos:1 to 51 ; labial protein [Glomeris marginata] 98
TKQLTELEKEFHFNKYLTRARRIEIATALQLNETQVKIWFQNRRMKQKKRM
>gi|110555641|emb|CAJ56092.1| [Glomeris marginata] gi|110555641|emb|CAJ56092.1| ;E = 3.4e-20 pos:1 to 40 ; proboscipedia protein [Glomeris marginata] 99
HFNKYLCRPRRIEIAASLDLTERQVKVWFQNRRMKHKRQT
>gi|110555643|emb|CAJ56093.1| [Glomeris marginata] gi|110555643|emb|CAJ56093.1| ;E = 4.3e-15 pos:1 to 40 ; hox3 protein [Glomeris marginata] 100
HFNPYICRPRRVEMALVLGLQERQIKIWFQNRRMKFKKDN
>gi|110555645|emb|CAJ56094.1| [Glomeris marginata] gi|110555645|emb|CAJ56094.1| ;E = 1.2e-20 pos:1 to 40 ; deformed [Glomeris marginata] 101
HFNRYLTRRRRIEIAHSLCLSERQIKIWFQNRRMKWKKDN
>gi|110555647|emb|CAJ56095.1| [Glomeris marginata] gi|110555647|emb|CAJ56095.1| ;E = 3.4e-38 pos:1 to 54 ; sex combs reduced [Glomeris marginata] 102
SYTRYQTLELEKEFHFNRYLTRRRRIEIAHSLCLTERQIKIWFQNRRMKWKKEH
>gi|110555649|emb|CAJ56096.1| [Glomeris marginata] gi|110555649|emb|CAJ56096.1| ;E = 4.7e-37 pos:261 to 320 ; fushi tarazu [Glomeris marginata] 103
RKRTRQTYTRFQTLELEKEFHSNRYLNRRRRIEIATSLTLTERQVKIWFQNRRMKAKREP
>gi|110555651|emb|CAJ56097.1| [Glomeris marginata] gi|110555651|emb|CAJ56097.1| ;E = 9.9e-21 pos:1 to 40 ; antennapedia [Glomeris marginata] 104
HFNRYLTRRRRIEIAHALCLTERQIKIWFQNRRMKWKKEN
>gi|110555653|emb|CAJ56098.1| [Glomeris marginata] gi|110555653|emb|CAJ56098.1| ;E = 8.2e-19 pos:1 to 40 ; ultrabithorax [Glomeris marginata] 105
HTNHYLTRRRRIEMAHALCLTERQIKIWFQNRRMKLKKEI
>gi|110555655|emb|CAJ56099.1| [Glomeris marginata] gi|110555655|emb|CAJ56099.1| ;E = 4.6e-19 pos:1 to 40 ; abdominal A [Glomeris marginata] 106
HFNHYLTRRRRIEIAHAFCLTERQIKIWFQNRRMKLKKEL
>gi|110555657|emb|CAJ56100.1| [Glomeris marginata] gi|110555657|emb|CAJ56100.1| ;E = 2.3e-16 pos:1 to 40 ; abdominal B [Glomeris marginata] 107
LFNAYVSKQKRWELARNLNLTERQVKIWFQNRRMKNKKNS
>gi|110625619|ref|NP_034589.3| [Mus musculus] gi|110625619|ref|NP_034589.3| ;E = 2.2e-42 pos:161 to 220 ; homeo box B4 [Mus musculus] gi|123266|sp|P10284 1|HXB4_MOUSE RecName Full Homeobox protein Hox B4 AltName Full Hox 2 6 gi|193944|gb|AAA37848 1| homeo box 2 6 (Hox 2 6) gene product gi|74228946|dbj|BAE21943 1| unnamed protein product [Mus musculus] gi|123246172|emb|CAM27579 1| homeo box B4 [Mus musculus] gi|148684081|gb|EDL16028 1| homeobox B4 [Mus musculus] 108
PKRSRTAYTRQQVLELEKEFHYNRYLTRRRRVEIAHALCLSERQIKIWFQNRRMKWKKDH
>gi|11071236|emb|CAC14290.1| [Musca domestica] gi|11071236|emb|CAC14290.1| ;E = 1.6e-18 pos:76 to 135 ; bicoid protein [Musca domestica] 109
PRRTRTTFTSAQIAELEQHFLQGRYLTSSRLAELSAKLTLGTAQVKIWFKNRRRRHKIQS
>gi|11071238|emb|CAC14291.1| [Musca domestica] gi|11071238|emb|CAC14291.1| ;E = 1.6e-18 pos:76 to 135 ; bicoid protein [Musca domestica] 110
PRRTRTTFTSAQIAELEQHFLQGRYLTSSRLAELSAKLTLGTAQVKIWFKNRRRRHKIQS
>gi|110749107|ref|XP_001122398.1| [Apis mellifera] gi|110749107|ref|XP_001122398.1| ;E = 1.1e-26 pos:225 to 284 ; PREDICTED similar to caudal CG1759 PA isoform A [Apis mellifera] 111
KDKYRVVYTDHQRLELEKEFHYSRYITIRRKAELALSLSLSERQVKIWFQNRRAKERKQM
>gi|110751130|ref|XP_001120954.1| [Apis mellifera] gi|110751130|ref|XP_001120954.1| ;E = 5.9e-31 pos:117 to 176 ; PREDICTED similar to Homeobox protein GSH 1 [Apis mellifera] 112
SKRIRTAFTSTQLLELEREFASNMYLSRLRRIEIATNLRLSEKQVKIWFQNRRVKYKKED
>gi|110758153|ref|XP_001121261.1| [Apis mellifera] gi|110758153|ref|XP_001121261.1| ;E = 7.1e-30 pos:149 to 208 ; PREDICTED similar to Homeobox protein MOX 2 (Growth arrest specific homeobox) [Apis mellifera] 113
PRKERTAFTKHQIRHLEYEFAHSNYLTRLRRYEIAVALDLTERQVKVWFQNRRMKWKRTK
>gi|110761972|ref|XP_001122113.1| [Apis mellifera] gi|110761972|ref|XP_001122113.1| ;E = 3.4e-32 pos:507 to 566 ; PREDICTED similar to extra extra CG8254 PA [Apis mellifera] 114
TRRPRTAFTSQQLLELEKQFRQNKYLSRPKRFEVATSLMLTETQVKIWFQNRRMKWKRSK
>gi|110763980|ref|XP_623989.2| [Apis mellifera] gi|110763980|ref|XP_623989.2| ;E = 1.7e-41 pos:236 to 295 ; PREDICTED similar to Ultrabithorax CG10388 PB isoform B [Apis mellifera] 115
RRRGRQTYTRYQTLELEKEFHTNHYLTRRRRIEMAHSLCLTERQIKIWFQNRRMKLKKEI
>gi|110763982|ref|XP_394120.3| [Apis mellifera] gi|110763982|ref|XP_394120.3| ;E = 2.1e-42 pos:247 to 306 ; PREDICTED similar to Homeobox protein abdominal A isoform 1 [Apis mellifera] 116
RRRGRQTYTRFQTLELEKEFHYNHYLTRRRRIEIAHALCLTERQIKIWFQNRRMKLKKEL
>gi|110763985|ref|XP_394121.3| [Apis mellifera] gi|110763985|ref|XP_394121.3| ;E = 4.8e-38 pos:524 to 583 ; PREDICTED similar to Sex combs reduced CG1030 PA isoform A [Apis mellifera] 117
QKRTRQTYTRYQTLELEKEFHFNRYLTRNRRLEIARALHLTERQVKIWFQNRRMKAKKFN
>gi|110763988|ref|XP_001119979.1| [Apis mellifera] gi|110763988|ref|XP_001119979.1| ;E = 7.3e-43 pos:328 to 387 ; PREDICTED similar to Deformed CG2189 PA [Apis mellifera] 118
PKRQRTAYTRHQILELEKEFHYNRYLTRRRRIEIAHTLVLSERQIKIWFQNRRMKWKKDN
>gi|110763990|ref|XP_001120045.1| [Apis mellifera] gi|110763990|ref|XP_001120045.1| ;E = 7.3e-43 pos:47 to 106 ; PREDICTED similar to Deformed CG2189 PA [Apis mellifera] 119
PKRQRTAYTRHQILELEKEFHYNRYLTRRRRIEIAHTLVLSERQIKIWFQNRRMKWKKDN
>gi|110763992|ref|XP_001120101.1| [Apis mellifera] gi|110763992|ref|XP_001120101.1| ;E = 5.8e-35 pos:99 to 158 ; PREDICTED similar to Homeobox protein Hox A3 (Hox 1 5) (MO 10) [Apis mellifera] 120
TKRSRTAYTSVQLVELEKEFTVTKYLCRPRRIELAIALSLTERQIKIWFQNRRMKYKKEQ
>gi|110763994|ref|XP_394125.3| [Apis mellifera] gi|110763994|ref|XP_394125.3| ;E = 3.3e-43 pos:172 to 231 ; PREDICTED similar to proboscipedia CG31481 PD isoform D [Apis mellifera] 121
PRRLRTAYTNTQLLELEKEFHFNKYLCRPRRIEIAASLDLTERQVKVWFQNRRMKHKRQT
>gi|110763997|ref|XP_001120278.1| [Apis mellifera] gi|110763997|ref|XP_001120278.1| ;E = 2.7e-39 pos:246 to 305 ; PREDICTED similar to labial CG1264 PA [Apis mellifera] 122
NNTGRTNFTNKQLTELEKEFHFNKYLTRARRIEIASALQLNETQVKIWFQNRRMKQKKRM
>gi|11078691|emb|CAC14293.1| [Musca domestica] gi|11078691|emb|CAC14293.1| ;E = 1.6e-18 pos:76 to 135 ; bicoid protein [Musca domestica] 123
PRRTRTTFTSAQIAELEQHFLQGRYLTSSRLAELSAKLTLGTAQVKIWFKNRRRRHKIQS
>gi|110808645|gb|ABG91161.1| [Nemertoderma westbladi] gi|110808645|gb|ABG91161.1| ;E = 3.6e-16 pos:1 to 40 ; Xlox [Nemertoderma westbladi] 124
HFNKYISRPRRIELAAMLNLTERHIKIWFQNRRMKWKKDE
>gi|110825727|sp|Q9PWM2.2|HXB9A_DANRE [Danio rerio] gi|110825727|sp|Q9PWM2.2|HXB9A_DANRE ;E = 1.9e-35 pos:184 to 243 ; RecName Full Homeobox protein Hox B9a Short Hox B9 125
SRKKRCPYTKYQTLELEKEFLFNMYLTRDRRHEVARLLNLTERQVKIWFQNRRMKMKKMN
>gi|11100|emb|CAA49682.1| [Artemia franciscana] gi|11100|emb|CAA49682.1| ;E = 2e-43 pos:1 to 60 ; Antp [Artemia franciscana] 126
RKRGRQTYTRFQTLELEKEFHFNRYLTRRRRIEIAHALCLTERQIKIWFQNRRMKWKKEN
>gi|11102|emb|CAA49683.1| [Artemia franciscana] gi|11102|emb|CAA49683.1| ;E = 4.1e-44 pos:11 to 70 ; Dfd [Artemia franciscana] 127
PKRQRTAYTRHQILELEKEFHFNRYLTRRRRIEIAHSLCLSERQIKIWFQNRRMKWKKDN
>gi|1110451|dbj|BAA08728.1| [Halocynthia roretzi] gi|1110451|dbj|BAA08728.1| ;E = 4.4e-37 pos:94 to 153 ; HrHox 1 [Halocynthia roretzi] 128
AGNGRTNFTTKQLTELEKEFHFNKYLTRARRVEIAAALLLNETQVKIWFQNRRMKQKKRD
>gi|11104|emb|CAA49684.1| [Artemia franciscana] gi|11104|emb|CAA49684.1| ;E = 2.1e-35 pos:8 to 67 ; Hx1 [Artemia franciscana] 129
QKRTRQTYTKYQTLELEKEFLYNRYLTRVRRMDISSKLQLTERQIKIWFQNRRMKAKKEN
>gi|11106|emb|CAA49685.1| [Artemia franciscana] gi|11106|emb|CAA49685.1| ;E = 5.5e-43 pos:8 to 67 ; Scr [Artemia franciscana] 130
TKRQRTSYTRYQTLELEKEFHFNRYLTRRRRIEIAHTLCLSERQIKIWFQNRRMKWKKEH
>gi|11108|emb|CAA49686.1| [Artemia franciscana] gi|11108|emb|CAA49686.1| ;E = 1.7e-41 pos:5 to 64 ; Ubx [Artemia franciscana] 131
RRRGRQTYTRYQTLELEKEFHTNHYLTRRRRIEMAHSLCLTERQIKIWFQNRRMKLKKEI
>gi|11138935|gb|AAG31555.1|AF287967_5 [Homo sapiens] gi|11138935|gb|AAG31555.1|AF287967_5 ;E = 6.6e-38 pos:188 to 247 ; homeobox B3 [Homo sapiens] gi|32380|emb|CAA34657 1| unnamed protein product [Homo sapiens] gi|119615145|gb|EAW94739 1| homeobox B3 isoform CRA_a [Homo sapiens] gi|119615146|gb|EAW94740 1| homeobox B3 isoform CRA_a [Homo sapiens] gi|119615147|gb|EAW94741 1| homeobox B3 isoform CRA_a [Homo sapiens] 132
SKRARTAYTSAQLVELEKEFHFNRYLCRPRRVEMANLLNLSERQIKIWFQNRRMKYKKDQ
>gi|11139614|gb|AAG31762.1| [Homo sapiens] gi|11139614|gb|AAG31762.1| ;E = 2.6e-36 pos:10 to 69 ; homeobox B1 [Homo sapiens] gi|120974174|gb|ABM46651 1| HOXB1 [Gorilla gorilla] 133
PSGLRTNFTTRQLTELEKEFHFNKYLSRARRVEIAATLELNETQVKIWFQNRRMKQKKRE
>gi|11225250|gb|AAG33015.1|AF308821_1 [Branchiostoma floridae] gi|11225250|gb|AAG33015.1|AF308821_1 ;E = 7.6e-32 pos:155 to 214 ; Mnx homeodomain protein [Branchiostoma floridae] 134
TRRPRTAFTSQQLLELEKYFKENKYLSRPKRFEVATALMLTETQVKIWFQNRRMKWKRSK
>gi|1127810|gb|AAB04107.1| [Danio rerio] gi|1127810|gb|AAB04107.1| ;E = 7.4e-35 pos:208 to 267 ; Hoxa 1 gene product 135
QNIIRTNFTTKQLTELEKEFHFNKYLTRARRVEVAATLELNETQVKIWFQNRRMKQKKRE
>gi|112807184|ref|NP_032302.2| [Mus musculus] gi|112807184|ref|NP_032302.2| ;E = 2.8e-39 pos:195 to 254 ; homeo box D8 [Mus musculus] gi|123233100|emb|CAM20532 1| homeo box D8 [Mus musculus] gi|162319132|gb|AAI56342 1| Homeo box D8 [synthetic construct] gi|225000984|gb|AAI72665 1| Homeo box D8 [synthetic construct] 136
RRRGRQTYSRFQTLELEKEFLFNPYLTRKRRIEVSHTLALTERQVKIWFQNRRMKWKKEN
>gi|112818582|ref|NP_001036813.1| [Tribolium castaneum] gi|112818582|ref|NP_001036813.1| ;E = 1.5e-34 pos:79 to 138 ; zerknullt [Tribolium castaneum] gi|13241683|gb|AAK16424 1|AF321227_4 Zen [Tribolium castaneum] 137
GKRARTAYTSAQLVELEREFHHGKYLSRPRRIQIAENLNLSERQIKIWFQNRRMKHKKEQ
>gi|112983614|ref|NP_001037341.1| [Bombyx mori] gi|112983614|ref|NP_001037341.1| ;E = 1.5e-42 pos:189 to 248 ; Dfd protein [Bombyx mori] gi|4589703|dbj|BAA76869 1| Dfd [Bombyx mori] 138
PKRQRTGYTRHQILELEKEFHYNRYLTRRRRIEIAHTLVLSERQIKIWFQNRRMKWKKDN
>gi|112983632|ref|NP_034597.2| [Mus musculus] gi|112983632|ref|NP_034597.2| ;E = 3.1e-36 pos:229 to 288 ; homeo box D1 [Mus musculus] gi|111306630|gb|AAI20538 1| Homeo box D1 [Mus musculus] gi|111306633|gb|AAI20540 1| Homeo box D1 [Mus musculus] gi|123233145|emb|CAM17024 1| homeo box D1 [Mus musculus] gi|148695234|gb|EDL27181 1| homeobox D1 [Mus musculus] 139
PSAIRTNFSTKQLTELEKEFHFNKYLTRARRIEIANCLQLNDTQVKIWFQNRRMKQKKRE
>gi|112983646|ref|NP_001037339.1| [Bombyx mori] gi|112983646|ref|NP_001037339.1| ;E = 2.2e-43 pos:264 to 323 ; Scr protein [Bombyx mori] gi|4589701|dbj|BAA76868 1| Scr [Bombyx mori] 140
TKRQRTSYTRYQTLELEKEFHFNRYLTRRRRIEIAHALCLTERQIKIWFQNRRMKWKKEH
>gi|112983708|ref|NP_001037319.1| [Bombyx mori] gi|112983708|ref|NP_001037319.1| ;E = 1.8e-43 pos:178 to 237 ; Antennapedia homologue protein [Bombyx mori] gi|391615|dbj|BAA04087 1| Antennapedia homologue protein [Bombyx mori] 141
RKRGRQTYTRYQTLELEKEFHFNRYLTRRRRIEIAHALCLTERQIKIWFQNRRMKWKKEN
>gi|112984380|ref|NP_001037514.1| [Bombyx mori] gi|112984380|ref|NP_001037514.1| ;E = 4.7e-27 pos:120 to 179 ; cad protein [Bombyx mori] gi|521229|dbj|BAA04086 1| cad protein [Bombyx mori] 142
KDKYRVVYSDHQRLELEKEFHYSRYITIRRKAELAVSLGLSERQVKIWFQNRRAKERKQV
>gi|113171686|gb|ABI30949.1| [Capra hircus] gi|113171686|gb|ABI30949.1| ;E = 5.6e-36 pos:192 to 251 ; homeobox C9 [Capra hircus] 143
TRKKRCPYTKYQTLELEKEFLFNMYLTRDRRYEVARVLNLTERQVKIWFQNRRMKMKKMN
>gi|113205492|ref|NP_571610.1| [Danio rerio] gi|113205492|ref|NP_571610.1| ;E = 1.3e-41 pos:147 to 206 ; homeo box A4a [Danio rerio] gi|110282968|sp|Q9PWL5 2|HXA4A_DANRE RecName Full Homeobox protein Hox A4a AltName Full Zf 26 AltName Full Hoxx4 gi|94733690|emb|CAK10850 1| homeo box A4a [Danio rerio] gi|112419000|gb|AAI22458 1| Homeo box A4a [Danio rerio] 144
PKRSRTAYTRQQALELEKEFHFNRYLTRRRRVEIAHTMCLSERQVKIWFQNRRMKWKKDH
>gi|113206645|gb|ABI34474.1| [Scyliorhinus canicula] gi|113206645|gb|ABI34474.1| ;E = 3.6e-22 pos:222 to 271 ; Hoxd10 [Scyliorhinus canicula] 145
GRKKRCPYTKYQTLELEKEFLFNMYLTRERRLEISKSVNLTDRQVKIWFQ
>gi|113206647|gb|ABI34475.1| [Scyliorhinus canicula] gi|113206647|gb|ABI34475.1| ;E = 1.4e-13 pos:138 to 187 ; Hoxd12 [Scyliorhinus canicula] 146
SRRKRKPYTKQQIAELENEFLANEFINRQKRKELSDRLNLSDQQVKIWFQ
>gi|113206649|gb|ABI34476.1| [Scyliorhinus canicula] gi|113206649|gb|ABI34476.1| ;E = 2e-10 pos:144 to 193 ; Hoxd13 [Scyliorhinus canicula] 147
GRKKRVPYTKTQLKELEREYATNKFITKEKRRRISTTTNLSERQVTIWFQ
>gi|11321638|ref|NP_061826.1| [Homo sapiens] gi|11321638|ref|NP_061826.1| ;E = 1.1e-42 pos:155 to 214 ; homeobox C5 [Homo sapiens] gi|232262|sp|Q00444 1|HXC5_HUMAN RecName Full Homeobox protein Hox C5 AltName Full Hox 3D AltName Full CP11 gi|32388|emb|CAA43894 1| homeoprotein HOX3D [Homo sapiens] gi|119617154|gb|EAW96748 1| homeobox C5 [Homo sapiens] gi|146327466|gb|AAI41644 1| Homeobox C5 [synthetic construct] gi|147897703|gb|AAI40273 1| Homeobox C5 [synthetic construct] gi|208966502|dbj|BAG73265 1| homeobox C5 [synthetic construct] 148
GKRSRTSYTRYQTLELEKEFHFNRYLTRRRRIEIANNLCLNERQIKIWFQNRRMKWKKDS
>gi|113676316|ref|NP_001038377.1| [Danio rerio] gi|113676316|ref|NP_001038377.1| ;E = 2.3e-21 pos:236 to 295 ; homeo box B13a [Danio rerio] gi|114149320|sp|Q1ECY2 1|HXBDA_DANRE RecName Full Homeobox protein Hox B13a gi|108742095|gb|AAI17626 1| Homeo box B13a [Danio rerio] 149
GRKKRIPYTKVQLKELEKEYAANKFITKDKRRKISAVTNLSERQITIWFQNRRVKEKKFI
>gi|113680760|ref|NP_032296.2| [Mus musculus] gi|113680760|ref|NP_032296.2| ;E = 4e-35 pos:185 to 244 ; homeo box B9 [Mus musculus] gi|154756740|ref|NP_001093967 1| homeo box B9 [Rattus norvegicus] gi|123255591|emb|CAM27139 1| homeo box B9 [Mus musculus] gi|148684075|gb|EDL16022 1| homeobox B9 [Mus musculus] gi|149053978|gb|EDM05795 1| homeo box B9 (predicted) isoform CRA_a [Rattus norvegicus] 150
SRKKRCPYTKYQTLELEKEFLFNMYLTRDRRHEVARLLNLSERQVKIWFQNRRMKMKKMN
>gi|113681718|ref|NP_001038589.1| [Danio rerio] gi|113681718|ref|NP_001038589.1| ;E = 2.3e-30 pos:173 to 232 ; hypothetical protein LOC566969 [Danio rerio] gi|94733295|emb|CAK04930 1| novel protein similar to vertebrate mesenchyme homeo box 2 (growth arrest specific homeo box) (MEOX2) [Danio rerio] gi|157888628|emb|CAP09391 1| novel protein similar to vertebrate mesenchyme homeo box 2 (growth arrest specific homeo box) (MEOX2) [Danio rerio] 151
PRKERTAFTKEQIRELESEFAHHNYLTRLRRYEIAVNLDLTERQVKVWFQNRRMKWKRVK
>gi|113931600|ref|NP_001039254.1| [Xenopus (Silurana) tropicalis] gi|113931600|ref|NP_001039254.1| ;E = 2.9e-31 pos:137 to 196 ; GS homeobox 1 [Xenopus (Silurana) tropicalis] gi|77921182|gb|ABB05348 1| genomic screened homeobox 1 [Xenopus (Silurana) tropicalis] 152
SKRMRTAFTSTQLLELEREFASNMYLSRLRRIEIATYLNLSEKQVKIWFQNRRVKHKKEG
>gi|114053055|ref|NP_001040556.1| [Rattus norvegicus] gi|114053055|ref|NP_001040556.1| ;E = 9.7e-41 pos:127 to 186 ; homeo box B2 [Rattus norvegicus] gi|89475550|gb|ABD73307 1| androgen dependent epididymal homeobox like protein [Rattus norvegicus] 153
ARRLRTAYTNTQLLELEKEFHFNKYLCRPRRVEIAALLDLTERQVKVWFQNRRMKHKRQT
>gi|114054632|gb|ABI49991.1| [Nasonia vitripennis] gi|114054632|gb|ABI49991.1| ;E = 1.1e-25 pos:68 to 127 ; caudal [Nasonia vitripennis] 154
RDKYRVVYTEHQRLELEKEFYSSRYITIRRKAELASSLALSERQVKIWFQNRRAKDRKQS
>gi|114152819|sp|P31310.3|HXA10_MOUSE [Mus musculus] gi|114152819|sp|P31310.3|HXA10_MOUSE ;E = 1.4e-34 pos:325 to 384 ; RecName Full Homeobox protein Hox A10 AltName Full Hox 1 8 gi|148666251|gb|EDK98667 1| homeobox A10 isoform CRA_a [Mus musculus] 155
GRKKRCPYTKHQTLELEKEFLFNMYLTRERRLEISRSVHLTDRQVKIWFQNRRMKLKKMN
>gi|114184669|tpg|DAA05783.1| [Danio rerio] gi|114184669|tpg|DAA05783.1| ;E = 2.6e-42 pos:10 to 69 ; TPA TPA_exp Hoxb4a variant 2 [Danio rerio] 156
PKRSRTAYTRQQVLELEKEFHYNRYLTRRRRVEIAHTLCLSERQIKIWFQNRRMKWKKDH
>gi|114581881|ref|XP_525966.2| [Pan troglodytes] gi|114581881|ref|XP_525966.2| ;E = 6.6e-27 pos:188 to 247 ; PREDICTED eve even skipped homeo box homolog 2 [Pan troglodytes] 157
VRRYRTAFTREQIARLEKEFYRENYVSRPRRCELAAALNLPETTIKVWFQNRRMKDKRQR
>gi|114581884|ref|XP_515927.2| [Pan troglodytes] gi|114581884|ref|XP_515927.2| ;E = 7.7e-27 pos:267 to 326 ; PREDICTED homeobox D11 [Pan troglodytes] 158
SRKKRCPYTKYQIRELEREFFFNVYINKEKRLQLSRMLNLTDRQVKIWFQNRRMKEKKLN
>gi|114581897|ref|XP_001153177.1| [Pan troglodytes] gi|114581897|ref|XP_001153177.1| ;E = 4.8e-38 pos:195 to 254 ; PREDICTED homeobox D3 [Pan troglodytes] 159
SKRVRTAYTSAQLVELEKEFHFNRYLCRPRRVEMANLLNLTERQIKIWFQNRRMKYKKDQ
>gi|114581968|ref|XP_525967.2| [Pan troglodytes] gi|114581968|ref|XP_525967.2| ;E = 2.3e-20 pos:276 to 335 ; PREDICTED similar to hoxd 13 [Pan troglodytes] 160
GRKKRVPYTKLQLKELENEYAINKFINKDKRRRISAATNLSERQVTIWFQNRRVKDKKIV
>gi|114582003|ref|XP_001144367.1| [Pan troglodytes] gi|114582003|ref|XP_001144367.1| ;E = 3.6e-35 pos:367 to 426 ; PREDICTED similar to HOX D1 protein [Pan troglodytes] 161
SSAIRTNFSTKQLTELEKEFHFNKYLTRARRIEIANCLHLNDTQVKIWFQNRRMKQKKRE
>gi|114602783|ref|XP_527071.2| [Pan troglodytes] gi|114602783|ref|XP_527071.2| ;E = 3.7e-27 pos:154 to 213 ; PREDICTED caudal type homeo box transcription factor 1 [Pan troglodytes] 162
KDKYRVVYTDHQRLELEKEFHYSRYITIRRKSELAANLGLTERQVKIWFQNRRAKERKVN
>gi|114612207|ref|XP_518979.2| [Pan troglodytes] gi|114612207|ref|XP_518979.2| ;E = 3e-30 pos:185 to 244 ; PREDICTED mesenchyme homeobox 2 [Pan troglodytes] 163
PRKERTAFTKEQIRELEAEFAHHNYLTRLRRYEIAVNLDLTERQVKVWFQNRRMKWKRVK
>gi|114612533|ref|XP_001162640.1| [Pan troglodytes] gi|114612533|ref|XP_001162640.1| ;E = 1.6e-43 pos:215 to 274 ; PREDICTED homeobox A4 [Pan troglodytes] 164
PKRSRTAYTRQQVLELEKEFHFNRYLTRRRRIEIAHTLCLSERQVKIWFQNRRMKWKKDH
>gi|114612541|ref|XP_001162719.1| [Pan troglodytes] gi|114612541|ref|XP_001162719.1| ;E = 2.1e-43 pos:199 to 258 ; PREDICTED hypothetical protein isoform 1 [Pan troglodytes] 165
GKRARTAYTRYQTLELEKEFHFNRYLTRRRRIEIAHALCLSERQIKIWFQNRRMKWKKDN
>gi|114612547|ref|XP_001162954.1| [Pan troglodytes] gi|114612547|ref|XP_001162954.1| ;E = 2.2e-35 pos:206 to 265 ; PREDICTED homeobox A9 [Pan troglodytes] 166
TRKKRCPYTKHQTLELEKEFLFNMYLTRDRRYEVARLLNLTERQVKIWFQNRRMKMKKIN
>gi|114612909|ref|XP_001158602.1| [Pan troglodytes] gi|114612909|ref|XP_001158602.1| ;E = 3.2e-43 pos:369 to 428 ; PREDICTED similar to homeobox A6 [Pan troglodytes] 167
GRRGRQTYTRYQTLELEKEFHFNRYLTRRRRIEIANALCLTERQIKIWFQNRRMKWKKEN
>gi|114612922|ref|XP_519012.2| [Pan troglodytes] gi|114612922|ref|XP_519012.2| ;E = 1.7e-25 pos:227 to 286 ; PREDICTED similar to homeobox A11 [Pan troglodytes] 168
TRKKRCPYTKYQIRELEREFFFSVYINKEKRLQLSRMLNLTDRQVKIWFQNRRMKEKKIN
>gi|114612924|ref|XP_527701.2| [Pan troglodytes] gi|114612924|ref|XP_527701.2| ;E = 9.7e-22 pos:221 to 280 ; PREDICTED similar to homeobox A13 [Pan troglodytes] 169
GRKKRVPYTKVQLKELEREYATNKFITKDKRRRISATTNLSERQVTIWFQNRRVKEKKVI
>gi|114617020|ref|XP_001150658.1| [Pan troglodytes] gi|114617020|ref|XP_001150658.1| ;E = 1.4e-31 pos:144 to 203 ; PREDICTED similar to Homeobox protein HB9 [Pan troglodytes] 170
CRRPRTAFTSQQLLELEHQFKLNKYLSRPKRFEVATSLMLTETQVKIWFQNRRMKWKRSK
>gi|114644440|ref|XP_001136284.1| [Pan troglodytes] gi|114644440|ref|XP_001136284.1| ;E = 2.6e-42 pos:369 to 428 ; PREDICTED hypothetical protein isoform 1 [Pan troglodytes] 171
RRRGRQIYSRYQTLELEKEFHFNRYLTRRRRIEIANALCLTERQIKIWFQNRRMKWKKES
>gi|114644446|ref|XP_509105.2| [Pan troglodytes] gi|114644446|ref|XP_509105.2| ;E = 2.3e-34 pos:268 to 327 ; PREDICTED homeobox C10 [Pan troglodytes] 172
GRKKRCPYTKHQTLELEKEFLFNMYLTRERRLEISKTINLTDRQVKIWFQNRRMKLKKMN
>gi|114644450|ref|XP_509104.2| [Pan troglodytes] gi|114644450|ref|XP_509104.2| ;E = 1.1e-26 pos:232 to 291 ; PREDICTED homeobox C11 [Pan troglodytes] 173
TRKKRCPYSKFQIRELEREFFFNVYINKEKRLQLSRMLNLTDRQVKIWFQNRRMKEKKLS
>gi|114644452|ref|XP_522410.2| [Pan troglodytes] gi|114644452|ref|XP_522410.2| ;E = 2.5e-39 pos:155 to 214 ; PREDICTED similar to homeobox C5 [Pan troglodytes] 174
GKRSRTSYTRYQTLELEKEFHFNRYLTRRRRIEIANNLCLNERQIKIWFQNRRMKGRKIQ
>gi|114644454|ref|XP_522409.2| [Pan troglodytes] gi|114644454|ref|XP_522409.2| ;E = 2.9e-26 pos:212 to 271 ; PREDICTED similar to HOXC12 [Pan troglodytes] 175
SRKKRKPYSKLQLAELEGEFLVNEFITRQRRRELSDRLNLSDQQVKIWFQNRRMKKKRLL
>gi|114649202|ref|XP_522747.2| [Pan troglodytes] gi|114649202|ref|XP_522747.2| ;E = 7.8e-27 pos:180 to 239 ; PREDICTED caudal type homeo box transcription factor 2 [Pan troglodytes] 176
KDKYRVVYTDHQRLELEKEFHYSRYITIRRKAELAATLGLSERQVKIWFQNRRAKERKIN
>gi|114666333|ref|XP_001172910.1| [Pan troglodytes] gi|114666333|ref|XP_001172910.1| ;E = 4.2e-21 pos:215 to 274 ; PREDICTED homeobox B13 isoform 2 [Pan troglodytes] 177
GRKKRIPYSKGQLRELEREYAANKFITKDKRRKISAATSLSERQITIWFQNRRVKEKKVL
>gi|114666335|ref|XP_001172900.1| [Pan troglodytes] gi|114666335|ref|XP_001172900.1| ;E = 4.2e-21 pos:216 to 275 ; PREDICTED homeobox B13 isoform 1 [Pan troglodytes] 178
GRKKRIPYSKGQLRELEREYAANKFITKDKRRKISAATSLSERQITIWFQNRRVKEKKVL
>gi|114666338|ref|XP_511938.2| [Pan troglodytes] gi|114666338|ref|XP_511938.2| ;E = 4.4e-43 pos:73 to 132 ; PREDICTED similar to Homeobox protein Hox B7 (Hox 2C) (HHO C1) [Pan troglodytes] 179
RKRGRQTYTRYQTLELEKEFHYNRYLTRRRRIEIAHALCLTERQIKIWFQNRRMKWKKEN
>gi|114666340|ref|XP_001172956.1| [Pan troglodytes] gi|114666340|ref|XP_001172956.1| ;E = 4e-35 pos:185 to 244 ; PREDICTED homeobox B9 isoform 2 [Pan troglodytes] gi|119912096|ref|XP_001251897 1| PREDICTED similar to homeobox B9 [Bos taurus] 180
SRKKRCPYTKYQTLELEKEFLFNMYLTRDRRHEVARLLNLSERQVKIWFQNRRMKMKKMN
>gi|114666342|ref|XP_001172945.1| [Pan troglodytes] gi|114666342|ref|XP_001172945.1| ;E = 4e-35 pos:152 to 211 ; PREDICTED similar to HOXB9 isoform 1 [Pan troglodytes] 181
SRKKRCPYTKYQTLELEKEFLFNMYLTRDRRHEVARLLNLSERQVKIWFQNRRMKMKKMN
>gi|114666354|ref|XP_511935.2| [Pan troglodytes] gi|114666354|ref|XP_511935.2| ;E = 6.6e-38 pos:188 to 247 ; PREDICTED hypothetical protein isoform 3 [Pan troglodytes] gi|114666356|ref|XP_001173021 1| PREDICTED hypothetical protein isoform 1 [Pan troglodytes] gi|114666358|ref|XP_001173033 1| PREDICTED hypothetical protein isoform 2 [Pan troglodytes] 182
SKRARTAYTSAQLVELEKEFHFNRYLCRPRRVEMANLLNLSERQIKIWFQNRRMKYKKDQ
>gi|114666360|ref|XP_001173043.1| [Pan troglodytes] gi|114666360|ref|XP_001173043.1| ;E = 2.2e-42 pos:162 to 221 ; PREDICTED homeobox B4 [Pan troglodytes] 183
PKRSRTAYTRQQVLELEKEFHYNRYLTRRRRVEIAHALCLSERQIKIWFQNRRMKWKKDH
>gi|114666362|ref|XP_001173066.1| [Pan troglodytes] gi|114666362|ref|XP_001173066.1| ;E = 9.7e-41 pos:143 to 202 ; PREDICTED hypothetical protein [Pan troglodytes] 184
ARRLRTAYTNTQLLELEKEFHFNKYLCRPRRVEIAALLDLTERQVKVWFQNRRMKHKRQT
>gi|114666534|ref|XP_001174910.1| [Pan troglodytes] gi|114666534|ref|XP_001174910.1| ;E = 1.8e-39 pos:179 to 238 ; PREDICTED similar to HOXB8 [Pan troglodytes] 185
RRRGRQTYSRYQTLELEKEFLFNPYLTRKRRIEVSHALGLTERQVKIWFQNRRMKWKKEN
>gi|114689163|ref|XP_529040.2| [Pan troglodytes] gi|114689163|ref|XP_529040.2| ;E = 1.5e-26 pos:152 to 211 ; PREDICTED caudal type homeo box transcription factor 4 [Pan troglodytes] 186
KEKYRVVYTDHQRLELEKEFHCNRYITIQRKSELAVNLGLSERQVKIWFQNRRAKERKMI
>gi|1147624|gb|AAB48008.1| [Eleutheria dichotoma] gi|1147624|gb|AAB48008.1| ;E = 1e-26 pos:154 to 213 ; Cnox3 homeodomain protein [Eleutheria dichotoma] gi|91982985|gb|ABE68630 1| Cnox 3 [Eleutheria dichotoma] 187
SKRKRTSYSRRQIFELENEFNRSRYITREKRIELSMILNLTERQVKTWFQNRRMKTKKEK
>gi|1147626|gb|AAB48009.1| [Eleutheria dichotoma] gi|1147626|gb|AAB48009.1| ;E = 1.3e-25 pos:168 to 227 ; Cnox4 homeodomain protein [Eleutheria dichotoma] 188
AMRSRPCFSSHQTRELEKEFLVCQYVTRRRRIELAFSLNLSEKQIKTWFQNRRVKERKQK
>gi|1147628|gb|AAB48010.1| [Eleutheria dichotoma] gi|1147628|gb|AAB48010.1| ;E = 6.3e-33 pos:140 to 199 ; Cnox5 homeodomain protein [Eleutheria dichotoma] 189
ICKKRVCFTQKQIVELEKEFHYNRYLTRARRVEIAQLLKLTEAQIKIWFQNRRMKQKREQ
>gi|115291980|gb|AAI22055.1| [Xenopus (Silurana) tropicalis] gi|115291980|gb|AAI22055.1| ;E = 5.6e-36 pos:144 to 203 ; Unknown (protein for IMAGE 7860727) [Xenopus tropicalis] 190
TRKKRCPYTKYQTLELEKEFLFNMYLTRDRRYEVARVLNLTERQVKIWFQNRRMKMKKMN
>gi|11545184|gb|AAG37786.1|AF020953_1 [Nematostella vectensis] gi|11545184|gb|AAG37786.1|AF020953_1 ;E = 3e-08 pos:52 to 90 ; Hox type homeodomain protein [Nematostella vectensis] 191
GKRKRTAYTRKQLLELEKEFHFNHFLTKERRSEMASQLN
>gi|115494928|ref|NP_001069322.1| [Bos taurus] gi|115494928|ref|NP_001069322.1| ;E = 7.5e-41 pos:139 to 198 ; homeobox A2 [Bos taurus] gi|122145592|sp|Q0VCS4 1|HXA2_BOVIN RecName Full Homeobox protein Hox A2 gi|111307024|gb|AAI20031 1| Homeobox A2 [Bos taurus] 192
SRRLRTAYTNTQLLELEKEFHFNKYLCRPRRVEIAALLDLTERQVKVWFQNRRMKHKRQT
>gi|115498263|gb|ABI98710.1| [Triops longicaudatus] gi|115498263|gb|ABI98710.1| ;E = 0.012 pos:1 to 36 ; caudal [Triops longicaudatus] 193
VVYTDHQRLELEKEFHYSRYITIRRKSELAAMLGLS
>gi|115499494|gb|ABI98820.1| [Dicentrarchus labrax] gi|115499494|gb|ABI98820.1| ;E = 2.1e-43 pos:205 to 264 ; HOX A5 [Dicentrarchus labrax] 194
GKRARTAYTRYQTLELEKEFHFNRYLTRRRRIEIAHALCLSERQIKIWFQNRRMKWKKDN
>gi|115502399|sp|Q9PWM6.2|HXD9A_DANRE [Danio rerio] gi|115502399|sp|Q9PWM6.2|HXD9A_DANRE ;E = 2.5e-35 pos:195 to 254 ; RecName Full Homeobox protein Hox D9a Short Hox D9 195
TRKKRCPYTKYQTLELEKEFLYNMYLTRDRRYEVARILNLTERQVKIWFQNRRMKMKKMN
>gi|115502400|sp|Q90469.3|HXDAA_DANRE [Danio rerio] gi|115502400|sp|Q90469.3|HXDAA_DANRE ;E = 1.1e-34 pos:258 to 317 ; RecName Full Homeobox protein Hox D10a Short Hox D10 AltName Full Hox C10 196
GRKKRCPYTKHQTLELEKEFLFNMYLTRERRLEISKSVNLTDRQVKIWFQNRRMKLKKMS
>gi|115502402|sp|Q90471.2|HXDCA_DANRE [Danio rerio] gi|115502402|sp|Q90471.2|HXDCA_DANRE ;E = 5.6e-25 pos:194 to 253 ; RecName Full Homeobox protein Hox D12a Short Hox D12 197
SRKKRKPYTKPQLTELENEFMMNEFINRQKRKELSDRLELSDQQVKIWFQNRRMKKKRLM
>gi|115530368|emb|CAL49392.1| [Xenopus (Silurana) tropicalis] gi|115530368|emb|CAL49392.1| ;E = 4.5e-22 pos:149 to 202 ; caudal type homeo box transcription factor 1 [Xenopus tropicalis] 198
KDKYRVVYTDHQRLELEKEFHYSRYITIRRKAELAASLALTERQVKIWFQNRRA
>gi|115632363|ref|XP_001203624.1| [Strongylocentrotus purpuratus] gi|115632363|ref|XP_001203624.1| ;E = 2.5e-27 pos:18 to 77 ; PREDICTED similar to transcription factor Hox11 13c partial [Strongylocentrotus purpuratus] gi|115645110|ref|XP_001195838 1| PREDICTED similar to transcription factor Hox11 13c partial [Strongylocentrotus purpuratus] 199
RRTKRRPYSKLQIIELEKAFQENMYLTRERRTRIADSLNLTDRQVKIWFQNRRMKMKNMT
>gi|115699087|ref|XP_001184111.1| [Strongylocentrotus purpuratus] gi|115699087|ref|XP_001184111.1| ;E = 6.4e-38 pos:9 to 68 ; PREDICTED similar to homeobox protein Splox partial [Strongylocentrotus purpuratus] 200
NKRTRTAYTRGQLLELEKEFHFNKYISRPRRIELAAMLNLTERHIKIWFQNRRMKWKKEE
>gi|115722897|ref|XP_783280.2| [Strongylocentrotus purpuratus] gi|115722897|ref|XP_783280.2| ;E = 2.2e-36 pos:230 to 289 ; PREDICTED similar to homeodomain protein TgHBox4 [Strongylocentrotus purpuratus] gi|115949657|ref|XP_001176570 1| PREDICTED similar to homeodomain protein TgHBox4 [Strongylocentrotus purpuratus] 201
GLKKACTYTRAQTLELEKEFHYNRYLTRKRRIEIAQAVCLSERQIKIWFQNRRMKWKKER
>gi|115722908|ref|XP_781966.2| [Strongylocentrotus purpuratus] gi|115722908|ref|XP_781966.2| ;E = 4.9e-38 pos:250 to 309 ; PREDICTED similar to hox1 [Strongylocentrotus purpuratus] gi|115949670|ref|XP_001182626 1| PREDICTED similar to hox1 [Strongylocentrotus purpuratus] 202
NNNGRTNFTNKQLTELEKEFHFNKYLTRARRIEIAAMLGLNETQVKIWFQNRRMKEKKKM
>gi|115722910|ref|XP_781650.2| [Strongylocentrotus purpuratus] gi|115722910|ref|XP_781650.2| ;E = 3.7e-28 pos:220 to 279 ; PREDICTED similar to hox 11 13 [Strongylocentrotus purpuratus] gi|115949668|ref|XP_001182471 1| PREDICTED similar to hox 11 13 [Strongylocentrotus purpuratus] 203
RRTKRRPYTKLQIFELEKEFQAHQYLTRDRRARLSQSLSLSERQVKIWFQNRRMKQKKMN
>gi|115739675|ref|XP_782451.2| [Strongylocentrotus purpuratus] gi|115739675|ref|XP_782451.2| ;E = 2.5e-29 pos:158 to 217 ; PREDICTED similar to mox [Strongylocentrotus purpuratus] 204
PRKERTAFTKEQIRELENEFNHHNYLTRLRRYEIAVTLNLTERQVKVWFQNRRMKWKRCK
>gi|115768180|ref|XP_789158.2| [Strongylocentrotus purpuratus] gi|115768180|ref|XP_789158.2| ;E = 3.8e-26 pos:185 to 244 ; PREDICTED similar to transcription factor Cad [Strongylocentrotus purpuratus] gi|115960500|ref|XP_001182111 1| PREDICTED similar to transcription factor Cad [Strongylocentrotus purpuratus] 205
KDKYRVVYTDHQRLELEKEFHYSRYITIRRKSELALALGLSERQVKIWFQNRRAKERKMA
>gi|115898492|ref|XP_784486.2| [Strongylocentrotus purpuratus] gi|115898492|ref|XP_784486.2| ;E = 2.4e-30 pos:184 to 243 ; PREDICTED similar to transcription factor Gsx [Strongylocentrotus purpuratus] gi|115951479|ref|XP_001189039 1| PREDICTED similar to transcription factor Gsx [Strongylocentrotus purpuratus] 206
SKRIRTAFTSTQLLELEREFAANMYLSRLRRIEIATYLNLSEKQVKIWFQNRRVKYKKEG
>gi|115924909|ref|XP_001192397.1| [Strongylocentrotus purpuratus] gi|115924909|ref|XP_001192397.1| ;E = 2.5e-29 pos:196 to 255 ; PREDICTED similar to mox [Strongylocentrotus purpuratus] 207
PRKERTAFTKEQIRELENEFNHHNYLTRLRRYEIAVTLNLTERQVKVWFQNRRMKWKRCK
>gi|115950609|ref|XP_001195432.1| [Strongylocentrotus purpuratus] gi|115950609|ref|XP_001195432.1| ;E = 6.4e-38 pos:47 to 106 ; PREDICTED similar to homeobox protein Splox partial [Strongylocentrotus purpuratus] 208
NKRTRTAYTRGQLLELEKEFHFNKYISRPRRIELAAMLNLTERHIKIWFQNRRMKWKKEE
>gi|116003871|ref|NP_001070293.1| [Bos taurus] gi|116003871|ref|NP_001070293.1| ;E = 3.2e-38 pos:191 to 250 ; homeobox A3 [Bos taurus] gi|122132253|sp|Q08DG7 1|HXA3_BOVIN RecName Full Homeobox protein Hox A3 gi|115304899|gb|AAI23760 1| Homeobox A3 [Bos taurus] 209
SKRARTAYTSAQLVELEKEFHFNRYLCRPRRVEMANLLNLTERQIKIWFQNRRMKYKKDQ
>gi|116004415|ref|NP_001070566.1| [Bos taurus] gi|116004415|ref|NP_001070566.1| ;E = 2.1e-43 pos:195 to 254 ; homeobox A5 [Bos taurus] gi|73976525|ref|XP_539487 2| PREDICTED similar to Homeobox protein Hox A5 (Hox 1 3) (M2) [Canis familiaris] gi|110279014|sp|Q2HJ67 1|HXA5_BOVIN RecName Full Homeobox protein Hox A5 gi|87578311|gb|AAI13285 1| Homeobox A5 [Bos taurus] gi|170649678|gb|ACB21263 1| homeobox A5 (predicted) [Callicebus moloch] 210
GKRARTAYTRYQTLELEKEFHFNRYLTRRRRIEIAHALCLSERQIKIWFQNRRMKWKKDN
>gi|116243034|sp|Q9DEB6.2|CDX1_CHICK [Gallus gallus] gi|116243034|sp|Q9DEB6.2|CDX1_CHICK ;E = 1.7e-27 pos:149 to 208 ; RecName Full Homeobox protein CDX 1 AltName Full Caudal type homeodomain protein 211
KDKYRVVYTDHQRLELEKEFHYSRYITIRRKAELAAALGLTERQVKIWFQNRRAKERKVN
>gi|116294310|gb|AAP79287.2| [Saccoglossus kowalevskii] gi|116294310|gb|AAP79287.2| ;E = 7.3e-38 pos:152 to 211 ; hox 7 [Saccoglossus kowalevskii] 212
KKRCRQTYTRYQTLELEKEFHYNRYLTRRRRIELSHLLGLTERQIKIWFQNRRMKYKKES
>gi|116487664|gb|AAI25989.1| [Xenopus laevis] gi|116487664|gb|AAI25989.1| ;E = 1e-35 pos:206 to 265 ; Unknown (protein for MGC 154499) [Xenopus laevis] 213
TRKKRCPYTKYQTLELEKEFLFNMYLTRDRRYEVARILNLTERQVKIWFQNRRMKMKKMN
>gi|116574500|gb|ABK00018.1| [Saccoglossus kowalevskii] gi|116574500|gb|ABK00018.1| ;E = 7.7e-40 pos:111 to 170 ; hox 2 [Saccoglossus kowalevskii] 214
HRRVRTAFTNTQLLELEKEFHYNKYLCRPRRIEIASMLDLSERQVKVWFQNRRMKHKRQI
>gi|116574502|gb|ABK00019.1| [Saccoglossus kowalevskii] gi|116574502|gb|ABK00019.1| ;E = 2.7e-42 pos:151 to 210 ; hox 5 [Saccoglossus kowalevskii] 215
AKRSRTAYTRYQTLELEKEFHFNRYLTRRRRIEIAHALGLSERQIKIWFQNRRMKWKKEH
>gi|116574504|gb|ABK00020.1| [Saccoglossus kowalevskii] gi|116574504|gb|ABK00020.1| ;E = 3.7e-42 pos:148 to 207 ; hox 6 [Saccoglossus kowalevskii] 216
QRRGRQTYTRYQTLELEKEFHFNRYLTRRRRIEIAHTLGLTERQIKIWFQNRRMKWKKEQ
>gi|116574506|gb|ABK00021.1| [Saccoglossus kowalevskii] gi|116574506|gb|ABK00021.1| ;E = 4e-36 pos:272 to 331 ; hox 9 10 [Saccoglossus kowalevskii] 217
GRKKRCPYTKFQTLELEKEFLFNMYLTRERRVDIARLLNLTERQVKIWFQNRRMKLKKQN
>gi|116574508|gb|ABK00022.1| [Saccoglossus kowalevskii] gi|116574508|gb|ABK00022.1| ;E = 2.4e-35 pos:148 to 207 ; hox 11 13a [Saccoglossus kowalevskii] 218
NRKKRKPYTKYQTLELEKEFLYNMYLTRDRRTDIARALNLSERQIKIWFQNRRMKLKKMR
>gi|116574510|gb|ABK00023.1| [Saccoglossus kowalevskii] gi|116574510|gb|ABK00023.1| ;E = 7.6e-26 pos:153 to 212 ; hox 11 13b [Saccoglossus kowalevskii] 219
RRTKRKPYTKMQIFELEQAFQNNMYLTRERRTKLSQQLSLSERQIKIWFQNRRMKLKKMT
>gi|116734702|ref|NP_000514.2| [Homo sapiens] gi|116734702|ref|NP_000514.2| ;E = 2.3e-20 pos:276 to 335 ; homeobox D13 [Homo sapiens] gi|223590221|sp|P35453 3|HXD13_HUMAN RecName Full Homeobox protein Hox D13 AltName Full Hox 4I gi|119631500|gb|EAX11095 1| homeobox D13 [Homo sapiens] gi|151556598|gb|AAI48864 1| Homeobox D13 [synthetic construct] gi|157169612|gb|AAI52761 1| Homeobox D13 [synthetic construct] 220
GRKKRVPYTKLQLKELENEYAINKFINKDKRRRISAATNLSERQVTIWFQNRRVKDKKIV
>gi|1170311|sp|P14837.2|HM8_XENLA [Xenopus laevis] gi|1170311|sp|P14837.2|HM8_XENLA ;E = 9.5e-36 pos:147 to 206 ; RecName Full Homeobox protein 8 AltName Full XlHbox 8 gi|530783|emb|CAA34746 1| unnamed protein product [Xenopus laevis] 221
NKRTRTAYTRAQLLELEKEFLFNKYISRPRRVELAVMLNLTERHIKIWFQNRRMKWKKEE
>gi|1170313|sp|P18111.2|CDX1_MOUSE [Mus musculus] gi|1170313|sp|P18111.2|CDX1_MOUSE ;E = 3.7e-27 pos:154 to 213 ; RecName Full Homeobox protein CDX 1 AltName Full Caudal type homeobox protein 1 222
KDKYRVVYTDHQRLELEKEFHYSRYITIRRKSELAANLGLTERQVKIWFQNRRAKERKVN
>gi|1170316|sp|P46692.1|HMD1_CHICK [Gallus gallus] gi|1170316|sp|P46692.1|HMD1_CHICK ;E = 1.7e-27 pos:137 to 196 ; RecName Full Homeobox protein CHOX CAD gi|833605|emb|CAA40915 1| CHox cad caudal homologue [Gallus gallus] 223
KDKYRVVYTDHQRLELEKEFHYSRYITIRRKAELAAALGLTERQVKIWFQNRRAKERKVN
>gi|1171000|sp|P39021.2|MEOX2_XENLA [Xenopus laevis] gi|1171000|sp|P39021.2|MEOX2_XENLA ;E = 3e-30 pos:181 to 240 ; RecName Full Homeobox protein MOX 2 gi|520366|gb|AAB00146 1| homeobox protein 224
PRKERTAFTKEQIRELEAEFAHHNYLTRLRRYEIAVNLDLTERQVKVWFQNRRMKWKRVK
>gi|1174295|gb|AAB35372.1| [Hirudo medicinalis] gi|1174295|gb|AAB35372.1| ;E = 4.1e-33 pos:22 to 81 ; homeobox protein [Hirudo medicinalis] 225
NKRTRTAYSRAQLLELEKEFHYDKYISRPRRLELAASLNLTECHIKIWFQNRRMKWEKFE
>gi|1174303|gb|AAB35373.1| [Hirudo medicinalis] gi|1174303|gb|AAB35373.1| ;E = 2.1e-35 pos:10 to 69 ; homeobox protein [Hirudo medicinalis] 226
NKRTRTAYSRAQLLELEKEFHYDKYISRPRRLELAASLNLTERHIKIWFQNRRMKWKKLE
>gi|1174304|gb|AAB35374.1| [Hirudo medicinalis] gi|1174304|gb|AAB35374.1| ;E = 2.4e-33 pos:10 to 69 ; homeobox protein [Hirudo medicinalis] 227
NKRTRTAYSRAQLLELEKEFHYDKYISRPRRVELAASLNLTECHIKIWFQNRRMKWEKFE
>gi|117570910|gb|ABK39927.1| [Nasonia vitripennis] gi|117570910|gb|ABK39927.1| ;E = 1.1e-25 pos:226 to 285 ; caudal [Nasonia vitripennis] 228
RDKYRVVYTEHQRLELEKEFYSSRYITIRRKAELASSLALSERQVKIWFQNRRAKDRKQS
>gi|117650180|gb|ABK54089.1| [Carassius auratus] gi|117650180|gb|ABK54089.1| ;E = 3.5e-09 pos:1 to 34 ; HoxB1b protein [Carassius auratus] 229
EFHFNRYLTRARRLEVAATLELNETQVKIWFQNR
>gi|117650182|gb|ABK54090.1| [Carassius auratus] gi|117650182|gb|ABK54090.1| ;E = 2.1e-09 pos:2 to 35 ; HoxB1b protein [Carassius auratus] 230
HFNSYLTRARRLEVAATLELNETQVKIWFQNRRM
>gi|117650185|gb|ABK54091.1| [Carassius auratus] gi|117650185|gb|ABK54091.1| ;E = 2.5e-09 pos:2 to 35 ; HoxB3a protein [Carassius auratus] 231
HFNKYLCRPRRVEMANLLNLSERQIKIWFQNRRM
>gi|117650187|gb|ABK54092.1| [Carassius auratus] gi|117650187|gb|ABK54092.1| ;E = 1.3e-10 pos:1 to 35 ; HoxB3a protein [Carassius auratus] 232
FHFNRYLCRPRRVEMANLLNLSERQIKIWFQNRRM
>gi|117650191|gb|ABK54094.1| [Carassius auratus] gi|117650191|gb|ABK54094.1| ;E = 0.00012 pos:3 to 35 ; HoxB3a protein [Carassius auratus] 233
LQRYLCRPRRVEMANLLNLSERQIKIWFQNRRM
>gi|117650195|gb|ABK54095.1| [Carassius auratus] gi|117650195|gb|ABK54095.1| ;E = 6.3e-13 pos:1 to 35 ; HoxC4a protein [Carassius auratus] 234
FHFNRYLTRRRRIEIAHSLVLSERQIKIWFQNRRM
>gi|117650197|gb|ABK54096.1| [Carassius auratus] gi|117650197|gb|ABK54096.1| ;E = 8.8e-14 pos:1 to 35 ; HoxA5a protein [Carassius auratus] 235
FHFNHYLTRRRRIEIAHTLCLSERQIKIWFQNRRM
>gi|117650201|gb|ABK54098.1| [Carassius auratus] gi|117650201|gb|ABK54098.1| ;E = 9.9e-11 pos:2 to 35 ; HoxC5a protein [Carassius auratus] 236
HFNQYLTRRRRIEIANNLCLNERQIKIWFQNRRM
>gi|117650205|gb|ABK54100.1| [Carassius auratus] gi|117650205|gb|ABK54100.1| ;E = 2.5e-12 pos:1 to 35 ; HoxC6a protein [Carassius auratus] 237
FHFNRYLTRRRCIEIANALCLTERQVKIWFQNRRM
>gi|117650207|gb|ABK54101.1| [Carassius auratus] gi|117650207|gb|ABK54101.1| ;E = 1.6e-13 pos:1 to 35 ; HoxC6a protein [Carassius auratus] 238
FHFNKYLTRRRRIEIANALCLTERQIKIWFQNRRM
>gi|117650209|gb|ABK54102.1| [Carassius auratus] gi|117650209|gb|ABK54102.1| ;E = 2.5e-10 pos:1 to 34 ; HoxB7a protein [Carassius auratus] 239
EFHFNRYLSRRRRIEIAHTLCLTERQIKIWFQTA
>gi|117650212|gb|ABK54103.1| [Carassius auratus] gi|117650212|gb|ABK54103.1| ;E = 8.1e-26 pos:1 to 52 ; HoxA9b protein [Carassius auratus] 240
KKRVPYTKHQTLELEKEFLFNMYLSRDRRYEVARLLNLTERQVEIWFQNRRM
>gi|117650214|gb|ABK54104.1| [Carassius auratus] gi|117650214|gb|ABK54104.1| ;E = 8.7e-21 pos:1 to 52 ; HoxA10b protein [Carassius auratus] gi|117650220|gb|ABK54107 1| HoxA10b protein [Carassius auratus] 241
RKKRVPYTKHQTLELEKEFLFNMYLTRERRLEISRSVHLTDRQVKIWSKTAG
>gi|117650216|gb|ABK54105.1| [Carassius auratus] gi|117650216|gb|ABK54105.1| ;E = 5.3e-22 pos:1 to 51 ; HoxA10b protein [Carassius auratus] gi|117650222|gb|ABK54108 1| HoxA10b protein [Carassius auratus] 242
RKKRVPYTKHQTLELEKEFLFNMYLTRERRLEISRSVHLTDRQVKIWFQTA
>gi|117650218|gb|ABK54106.1| [Carassius auratus] gi|117650218|gb|ABK54106.1| ;E = 9e-06 pos:1 to 35 ; HoxA10b protein [Carassius auratus] 243
EFHFNKYLTRERRLEISRSVHLTDRQVKIWFQTED
>gi|117650224|gb|ABK54109.1| [Carassius auratus] gi|117650224|gb|ABK54109.1| ;E = 3.5e-27 pos:1 to 53 ; HoxA10b protein [Carassius auratus] 244
RKKRVPYTKHQTLELEKEFLFNMYLTRERRLEISRSVHLTDRQVKIWFQNRRM
>gi|117650226|gb|ABK54110.1| [Carassius auratus] gi|117650226|gb|ABK54110.1| ;E = 7.5e-09 pos:1 to 35 ; HoxB10a protein [Carassius auratus] 245
FHFNSYLTRERRLEISRSIHLTDRQVKIWFQNRRM
>gi|117650231|gb|ABK54111.1| [Carassius auratus] gi|117650231|gb|ABK54111.1| ;E = 1.3e-05 pos:1 to 35 ; HoxD10a protein [Carassius auratus] 246
EFHFNRYLTRERRLEISKSVNLTDRQVKIWFKTED
>gi|117650233|gb|ABK54112.1| [Carassius auratus] gi|117650233|gb|ABK54112.1| ;E = 1.3e-12 pos:1 to 52 ; HoxA13a protein [Carassius auratus] 247
KEAVPYTKVQLKELEREYNANKFITKDKRRRISAQTNLSERQVTIWFQNRRM
>gi|117650235|gb|ABK54113.1| [Carassius auratus] gi|117650235|gb|ABK54113.1| ;E = 7e-12 pos:1 to 51 ; HoxA13b protein [Carassius auratus] 248
RKKRVPYTKVQLKELEREYATNKFITKDKRRRISAHTNLTERQVTIWFQNA
>gi|117650237|gb|ABK54114.1| [Carassius auratus] gi|117650237|gb|ABK54114.1| ;E = 6.1e-16 pos:1 to 53 ; HoxA13b protein [Carassius auratus] gi|117650239|gb|ABK54115 1| HoxA13b protein [Carassius auratus] gi|117650241|gb|ABK54116 1| HoxA13b protein [Carassius auratus] 249
RKKRVPYTKVQLKELEREYATNKFITKDKRRRISAHTNLTERQVTIWFQNRRM
>gi|117650243|gb|ABK54117.1| [Carassius auratus] gi|117650243|gb|ABK54117.1| ;E = 7e-17 pos:1 to 53 ; HoxB13b protein [Carassius auratus] gi|117650247|gb|ABK54119 1| HoxB13b protein [Carassius auratus] gi|117650256|gb|ABK54123 1| HoxB13b protein [Carassius auratus] 250
RKKRVPYTKVQLKELEKEYAANKFITKDKRRKISAVTNLSERQITIWFQNRRM
>gi|117650245|gb|ABK54118.1| [Carassius auratus] gi|117650245|gb|ABK54118.1| ;E = 1.4e-13 pos:1 to 51 ; HoxB13b protein [Carassius auratus] 251
RKKRVPYTKVQLKELEKEYAANKFITKDKRRKISAVTNLSERQITIWFQNR
>gi|117650250|gb|ABK54120.1| [Carassius auratus] gi|117650250|gb|ABK54120.1| ;E = 1.4e-09 pos:1 to 52 ; HoxB13b protein [Carassius auratus] 252
RKKRVPYTKVQLKELEKEYAANKFITKDKRRKISAVTNLSERQITIWSKTAG
>gi|117650252|gb|ABK54121.1| [Carassius auratus] gi|117650252|gb|ABK54121.1| ;E = 5.3e-15 pos:1 to 53 ; HoxB13b protein [Carassius auratus] 253
RKKRVPYTKVQLKELEKEYAANKFITKDKRRKISAVTNLSERQITIWFQYRRM
>gi|117650254|gb|ABK54122.1| [Carassius auratus] gi|117650254|gb|ABK54122.1| ;E = 9.8e-16 pos:1 to 52 ; HoxB13b protein [Carassius auratus] 254
KERVPYTKVQLKELEKEYAANKFITKDKRRKISAVTNLSERQITIWFQNRRM
>gi|117650258|gb|ABK54124.1| [Carassius auratus] gi|117650258|gb|ABK54124.1| ;E = 7.8e-16 pos:1 to 53 ; HoxC13a protein [Carassius auratus] gi|117650260|gb|ABK54125 1| HoxC13a protein [Carassius auratus] gi|117650262|gb|ABK54126 1| HoxC13a protein [Carassius auratus] gi|117650264|gb|ABK54127 1| HoxC13a protein [Carassius auratus] 255
RKKRVPYTKIQLKELEKEYAASKFITKDKRRRISATTNLSERQVTIWFQNRRM
>gi|117650266|gb|ABK54128.1| [Carassius auratus] gi|117650266|gb|ABK54128.1| ;E = 0.0097 pos:1 to 36 ; Hox protein [Carassius auratus] 256
EYATRKFITKDKRRRISATTNLTERQVTIWFQNRRM
>gi|118085009|ref|XP_001234636.1| [Gallus gallus] gi|118085009|ref|XP_001234636.1| ;E = 9.5e-36 pos:141 to 200 ; PREDICTED similar to insulin promoter factor 1 [Gallus gallus] 257
NKRTRTAYTRAQLLELEKEFLFNKYISRPRRVELAVMLNLTERHIKIWFQNRRMKWKKEE
>gi|118085880|ref|XP_001234920.1| [Gallus gallus] gi|118085880|ref|XP_001234920.1| ;E = 3.3e-36 pos:142 to 201 ; PREDICTED similar to Hoxa2 protein [Gallus gallus] 258
EGTVRTNFTTKQLTELEKEFHFNKYLTRARRVEIAASLQLNETQVKIWFQNRRMKQKKRE
>gi|118085884|ref|XP_001234944.1| [Gallus gallus] gi|118085884|ref|XP_001234944.1| ;E = 2.2e-35 pos:194 to 253 ; PREDICTED similar to Hoxa 9 [Gallus gallus] 259
TRKKRCPYTKHQTLELEKEFLFNMYLTRDRRYEVARLLNLTERQVKIWFQNRRMKMKKIN
>gi|118085890|ref|XP_425994.2| [Gallus gallus] gi|118085890|ref|XP_425994.2| ;E = 2e-26 pos:188 to 247 ; PREDICTED similar to EVX1 [Gallus gallus] 260
MRRYRTAFTREQIARLEKEFYRENYVSRPRRCELAAALNLPETTIKVWFQNRRMKDKRQR
>gi|118085980|ref|XP_001235693.1| [Gallus gallus] gi|118085980|ref|XP_001235693.1| ;E = 1.7e-34 pos:273 to 332 ; PREDICTED similar to Homeobox protein Hox A10 (Hox 1 8) [Gallus gallus] 261
GRKKRCPYTKHQTLELEKEFLFNMYLTRERRLEISRTVHLTDRQVKIWFQNRRMKLKKMN
>gi|118093551|ref|XP_428765.2| [Gallus gallus] gi|118093551|ref|XP_428765.2| ;E = 4.8e-38 pos:178 to 237 ; PREDICTED similar to hoxD3a [Gallus gallus] 262
SKRVRTAYTSAQLVELEKEFHFNRYLCRPRRVEMANLLNLTERQIKIWFQNRRMKYKKDQ
>gi|118093556|ref|XP_001233268.1| [Gallus gallus] gi|118093556|ref|XP_001233268.1| ;E = 2.4e-43 pos:28 to 87 ; PREDICTED homeo box D4 isoform 1 [Gallus gallus] 263
PKRSRTAYTRQQVLELEKEFHFNRYLTRRRRIEIAHTLCLSERQIKIWFQNRRMKWKKDH
>gi|118093573|ref|XP_001234397.1| [Gallus gallus] gi|118093573|ref|XP_001234397.1| ;E = 3.2e-30 pos:307 to 366 ; PREDICTED similar to Homeobox protein CHOX 1 [Gallus gallus] 264
AFSLRTSFSTRQLTELEKEFHFSRYLSRARRLEVARSLRLRDAQVKVWFQNRRMKQKKRE
>gi|118102888|ref|XP_001234927.1| [Gallus gallus] gi|118102888|ref|XP_001234927.1| ;E = 4.4e-22 pos:210 to 269 ; PREDICTED similar to Hoxb 13 [Gallus gallus] 265
GRKKRVPYSKGQLKELEKEYASSKFITRDKRRKISAATNLTERQITIWFQNRRVKEKKVV
>gi|118102890|ref|XP_001234930.1| [Gallus gallus] gi|118102890|ref|XP_001234930.1| ;E = 4.4e-22 pos:27 to 86 ; PREDICTED similar to Hoxb 13 [Gallus gallus] 266
GRKKRVPYSKGQLKELEKEYASSKFITRDKRRKISAATNLTERQITIWFQNRRVKEKKVV
>gi|118102918|ref|XP_001233691.1| [Gallus gallus] gi|118102918|ref|XP_001233691.1| ;E = 4e-35 pos:182 to 241 ; PREDICTED similar to HOXB9 [Gallus gallus] 267
SRKKRCPYTKYQTLELEKEFLFNMYLTRDRRHEVARLLNLSERQVKIWFQNRRMKMKKMN
>gi|118102922|ref|XP_427495.2| [Gallus gallus] gi|118102922|ref|XP_427495.2| ;E = 7.5e-41 pos:40 to 99 ; PREDICTED similar to HoxB2 [Gallus gallus] 268
SRRLRTAYTNTQLLELEKEFHFNKYLCRPRRVEIAALLDLTERQVKVWFQNRRMKHKRQT
>gi|118104846|ref|XP_001235894.1| [Gallus gallus] gi|118104846|ref|XP_001235894.1| ;E = 2.2e-42 pos:156 to 215 ; PREDICTED hypothetical protein [Gallus gallus] 269
PKRSRTAYTRQQVLELEKEFHYNRYLTRRRRVEIAHSLCLSERQIKIWFQNRRMKWKKDH
>gi|118106497|ref|XP_001235166.1| [Gallus gallus] gi|118106497|ref|XP_001235166.1| ;E = 1.8e-20 pos:173 to 232 ; PREDICTED similar to homeodomain protein [Gallus gallus] 270
GRKKRVPYTKIQLKELEKEYAASKFITKEKRRRISATTNLSERQVTIWFQNRRVKEKKIM
>gi|118109696|ref|XP_428250.2| [Gallus gallus] gi|118109696|ref|XP_428250.2| ;E = 1.1e-26 pos:228 to 287 ; PREDICTED similar to Homeo box C11a [Gallus gallus] 271
TRKKRCPYSKFQIRELEREFFFNVYINKEKRLQLSRMLNLTDRQVKIWFQNRRMKEKKLS
>gi|118116678|ref|XP_428107.2| [Gallus gallus] gi|118116678|ref|XP_428107.2| ;E = 2e-34 pos:48 to 107 ; PREDICTED similar to Hoxc10 [Gallus gallus] 272
GRKKRCPYTKHQTLELEKEFLFNMYLTRERRLEISKSINLTDRQVKIWFQNRRMKLKKMN
>gi|118133101|gb|ABK60305.1| [Leucoraja erinacea] gi|118133101|gb|ABK60305.1| ;E = 9.2e-22 pos:217 to 276 ; Hoxd13 [Leucoraja erinacea] 273
GRKKRVPYTKTQLKELEREYATNKFITKEKRRRISTATNLTERQVTIWFQNRRVKEKKVV
>gi|118151296|ref|NP_001071582.1| [Bos taurus] gi|118151296|ref|NP_001071582.1| ;E = 2.2e-42 pos:162 to 221 ; homeobox B4 [Bos taurus] gi|122132251|sp|Q08DG5 1|HXB4_BOVIN RecName Full Homeobox protein Hox B4 gi|115305206|gb|AAI23762 1| Homeobox B4 [Bos taurus] 274
PKRSRTAYTRQQVLELEKEFHYNRYLTRRRRVEIAHALCLSERQIKIWFQNRRMKWKKDH
>gi|118343697|ref|NP_001071669.1| [Ciona intestinalis] gi|118343697|ref|NP_001071669.1| ;E = 2.8e-25 pos:215 to 274 ; transcription factor protein [Ciona intestinalis] gi|70569082|dbj|BAE06346 1| transcription factor protein [Ciona intestinalis] 275
KDKYRVVYSDHQRLELEKEFRFSRYITIRRKAELAGLLCLSERQIKIWFQNRRAKERKAT
>gi|118343828|ref|NP_001071736.1| [Ciona intestinalis] gi|118343828|ref|NP_001071736.1| ;E = 1.5e-23 pos:390 to 449 ; transcription factor protein [Ciona intestinalis] gi|70569892|dbj|BAE06497 1| transcription factor protein [Ciona intestinalis] 276
QRRRRRPYTKYQLSELEREFGANEFISREMREQIAVRVGLNDRQVKIWFQNRRMKKKRMQ
>gi|118343886|ref|NP_001071766.1| [Ciona intestinalis] gi|118343886|ref|NP_001071766.1| ;E = 5.7e-26 pos:116 to 175 ; transcription factor protein [Ciona intestinalis] gi|70570246|dbj|BAE06564 1| transcription factor protein [Ciona intestinalis] 277
RKKERTSFTHDQVRQLEADFMENHYLTRLRRYELALKLNLTERQIKVWFQNRRMKLKREK
>gi|1184169|gb|AAC50364.1| [Homo sapiens] gi|1184169|gb|AAC50364.1| ;E = 2.2e-35 pos:63 to 122 ; HOXA9 278
TRKKRCPYTKHQTLELEKEFLFNMYLTRDRRYEVARLLNLTERQVKIWFQNRRMKMKKIN
>gi|1184171|gb|AAC50365.1| [Homo sapiens] gi|1184171|gb|AAC50365.1| ;E = 0.021 pos:58 to 86 ; NUP98 HOXA9 fusion protein 279
TRKKRCPYTKHQTLELEKEFLFNMYLTRD
>gi|119364594|sp|O13074.2|HXB4A_FUGRU [Takifugu rubripes] gi|119364594|sp|O13074.2|HXB4A_FUGRU ;E = 2.6e-42 pos:160 to 219 ; RecName Full Homeobox protein Hox B4a AltName Full FrHOXB 4 gi|94482798|gb|ABF22416 1| homeobox protein HoxB4a [Takifugu rubripes] 280
PKRSRTAYTRQQVLELEKEFHYNRYLTRRRRVEIAHTLCLSERQIKIWFQNRRMKWKKDH
>gi|119370769|sp|Q1KL10.1|HXA1A_FUGRU [Takifugu rubripes] gi|119370769|sp|Q1KL10.1|HXA1A_FUGRU ;E = 1.9e-37 pos:212 to 271 ; RecName Full Homeobox protein Hox A1a gi|94482764|gb|ABF22384 1| homeobox protein HoxA1a [Takifugu rubripes] 281
PNTVRTNFTTKQLTELEKEFHFNKYLTRARRVEIAAALQLNETQVKIWFQNRRMKQKKRE
>gi|119370770|sp|Q1KL11.1|HXA2A_FUGRU [Takifugu rubripes] gi|119370770|sp|Q1KL11.1|HXA2A_FUGRU ;E = 7.5e-41 pos:137 to 196 ; RecName Full Homeobox protein Hox A2a gi|94482763|gb|ABF22383 1| homeobox protein HoxA2a [Takifugu rubripes] 282
SRRLRTAYTNTQLLELEKEFHFNKYLCRPRRVEIAALLDLTERQVKVWFQNRRMKHKRQT
>gi|119370771|sp|Q1KKZ2.1|HXA2B_FUGRU [Takifugu rubripes] gi|119370771|sp|Q1KKZ2.1|HXA2B_FUGRU ;E = 3.5e-40 pos:88 to 147 ; RecName Full Homeobox protein Hox A2b gi|94482783|gb|ABF22402 1| homeobox protein HoxA2b [Takifugu rubripes] 283
SRRLRTAYTNTQLLELEKEFHFNKYLCRPRRVEIAALLDLTEKQVKVWFQNRRMKHKRQT
>gi|119370772|sp|Q1KL12.1|HXA3A_FUGRU [Takifugu rubripes] gi|119370772|sp|Q1KL12.1|HXA3A_FUGRU ;E = 3.2e-38 pos:170 to 229 ; RecName Full Homeobox protein Hox A3a gi|94482762|gb|ABF22382 1| homeobox protein HoxA3a [Takifugu rubripes] 284
SKRARTAYTSAQLVELEKEFHFNRYLCRPRRVEMANLLNLTERQIKIWFQNRRMKYKKDQ
>gi|119370773|sp|Q1KL13.1|HXA4A_FUGRU [Takifugu rubripes] gi|119370773|sp|Q1KL13.1|HXA4A_FUGRU ;E = 2.8e-41 pos:149 to 208 ; RecName Full Homeobox protein Hox A4a gi|94482761|gb|ABF22381 1| homeobox protein HoxA4a [Takifugu rubripes] 285
PKRSRTAYTRQQALELEKEFHFNRYLTRRRRVEIAHTMCLSERQVKIWFQNRRMKWKKEH
>gi|119370774|sp|Q1KL14.1|HXA5A_FUGRU [Takifugu rubripes] gi|119370774|sp|Q1KL14.1|HXA5A_FUGRU ;E = 2.1e-43 pos:198 to 257 ; RecName Full Homeobox protein Hox A5a gi|94482760|gb|ABF22380 1| homeobox protein HoxA5a [Takifugu rubripes] 286
GKRARTAYTRYQTLELEKEFHFNRYLTRRRRIEIAHALCLSERQIKIWFQNRRMKWKKDN
>gi|119370775|sp|Q1KKZ3.1|HXA9B_FUGRU [Takifugu rubripes] gi|119370775|sp|Q1KKZ3.1|HXA9B_FUGRU ;E = 2.2e-35 pos:183 to 242 ; RecName Full Homeobox protein Hox A9b gi|94482782|gb|ABF22401 1| homeobox protein HoxA9b [Takifugu rubripes] 287
TRKKRCPYTKHQILELEKEFLFNMYLPRDRRYEVARLLHLTERQVKIWFQNRRMKMKKEN
>gi|119370776|sp|Q1KL16.1|HXAAA_FUGRU [Takifugu rubripes] gi|119370776|sp|Q1KL16.1|HXAAA_FUGRU ;E = 1.6e-34 pos:213 to 272 ; RecName Full Homeobox protein Hox A10a gi|94482758|gb|ABF22378 1| homeobox protein HoxA10a [Takifugu rubripes] 288
GRKKRCPYTKHQTLELEKEFLFNMYLTRERRLEISKSVHLTDRQVKIWFQNRRMKLKKMT
>gi|119370777|sp|Q1KKZ4.1|HXAAB_FUGRU [Takifugu rubripes] gi|119370777|sp|Q1KKZ4.1|HXAAB_FUGRU ;E = 1.3e-34 pos:257 to 316 ; RecName Full Homeobox protein Hox A10b gi|94482781|gb|ABF22400 1| homeobox protein HoxA10b [Takifugu rubripes] 289
GRKKRCPYTKHQTLELEKEFLFNMYLTRERRLEISRSVHLTDRQVKIWFQNRRMKLKKMT
>gi|119370778|sp|Q1KL17.1|HXABA_FUGRU [Takifugu rubripes] gi|119370778|sp|Q1KL17.1|HXABA_FUGRU ;E = 3.2e-25 pos:211 to 270 ; RecName Full Homeobox protein Hox A11a gi|94482757|gb|ABF22377 1| homeobox protein HoxA11a [Takifugu rubripes] 290
TRKKRCPYSKYQIRELEREFFFSVYINKEKRMQLSRMLNLTDRQVKIWFQNRRMKEKKLN
>gi|119370779|sp|Q1KKZ5.1|HXABB_FUGRU [Takifugu rubripes] gi|119370779|sp|Q1KKZ5.1|HXABB_FUGRU ;E = 1.9e-25 pos:212 to 271 ; RecName Full Homeobox protein Hox A11b gi|94482780|gb|ABF22399 1| homeobox protein HoxA11b [Takifugu rubripes] 291
ARKKRCPYTKYQIRELEREFFFSVYINKEKRLQLSRMLNLTDRQVKIWFQNRRMKEKKLN
>gi|119370780|sp|Q1KL22.1|HXADA_FUGRU [Takifugu rubripes] gi|119370780|sp|Q1KL22.1|HXADA_FUGRU ;E = 5.2e-21 pos:236 to 295 ; RecName Full Homeobox protein Hox A13a gi|94482756|gb|ABF22376 1| homeobox protein HoxA13a [Takifugu rubripes] 292
GRKKRVPYTKVQLKELEREYAANKFITKDKRRRISAQTNLSERQVTIWFQNRRVKEKKVV
>gi|119370781|sp|Q1KKZ6.1|HXADB_FUGRU [Takifugu rubripes] gi|119370781|sp|Q1KKZ6.1|HXADB_FUGRU ;E = 2.5e-21 pos:219 to 278 ; RecName Full Homeobox protein Hox A13b gi|94482779|gb|ABF22398 1| homeobox protein HoxA13b [Takifugu rubripes] 293
GRKKRVPYTKVQLKELEREYAANKFITKDKRRRISAQTNLTERQVTIWFQNRRVKEKKVV
>gi|119370782|sp|Q1KKX5.1|HXB1A_FUGRU [Takifugu rubripes] gi|119370782|sp|Q1KKX5.1|HXB1A_FUGRU ;E = 8e-34 pos:286 to 345 ; RecName Full Homeobox protein Hox B1a gi|94482801|gb|ABF22419 1| homeobox protein HoxB1a [Takifugu rubripes] 294
NSAIRTNFSTRQLTELEKEFHFSKYLTRARRVEIAATLELNETQVKIWFQNRRMKQKKRE
>gi|119370783|sp|Q1KKW8.1|HXB1B_FUGRU [Takifugu rubripes] gi|119370783|sp|Q1KKW8.1|HXB1B_FUGRU ;E = 3.1e-35 pos:195 to 254 ; RecName Full Homeobox protein Hox B1b gi|94482809|gb|ABF22426 1| homeobox protein HoxB1b [Takifugu rubripes] 295
HNVIRTNFTTKQLTELEKEFHFNKYLTRARRVEVAASLELNETQVKIWFQNRRMKQKKRE
>gi|119370784|sp|Q1KKX7.1|HXB3A_FUGRU [Takifugu rubripes] gi|119370784|sp|Q1KKX7.1|HXB3A_FUGRU ;E = 6.6e-38 pos:212 to 271 ; RecName Full Homeobox protein Hox B3a gi|94482799|gb|ABF22417 1| homeobox protein HoxB3a [Takifugu rubripes] 296
SKRARTAYTSAQLVELEKEFHFNRYLCRPRRVEMANLLNLSERQIKIWFQNRRMKYKKDQ
>gi|119370785|sp|Q1KKX9.1|HXB5A_FUGRU [Takifugu rubripes] gi|119370785|sp|Q1KKX9.1|HXB5A_FUGRU ;E = 1e-43 pos:244 to 303 ; RecName Full Homeobox protein Hox B5a gi|94482797|gb|ABF22415 1| homeobox protein HoxB5a [Takifugu rubripes] 297
GKRARTAYTRYQTLELEKEFHFNRYLTRRRRIEIAHALCLTERQIKIWFQNRRMKWKKDN
>gi|119370786|sp|Q1KKX0.1|HXB5B_FUGRU [Takifugu rubripes] gi|119370786|sp|Q1KKX0.1|HXB5B_FUGRU ;E = 2.1e-43 pos:205 to 264 ; RecName Full Homeobox protein Hox B5b gi|94482807|gb|ABF22424 1| homeobox protein HoxB5b [Takifugu rubripes] 298
GKRARTAYTRYQTLELEKEFHFNRYLTRRRRIEIAHALCLSERQIKIWFQNRRMKWKKDN
>gi|119370787|sp|Q1KKY0.1|HXB6A_FUGRU [Takifugu rubripes] gi|119370787|sp|Q1KKY0.1|HXB6A_FUGRU ;E = 9.2e-44 pos:189 to 248 ; RecName Full Homeobox protein Hox B6a gi|94482796|gb|ABF22414 1| homeobox protein HoxB6a [Takifugu rubripes] 299
GRRGRQTYTRYQTLELEKEFHFNRYLTRRRRIEIAHALCLTERQIKIWFQNRRMKWKKEN
>gi|119370788|sp|Q1KKX1.1|HXB6B_FUGRU [Takifugu rubripes] gi|119370788|sp|Q1KKX1.1|HXB6B_FUGRU ;E = 1.1e-42 pos:155 to 214 ; RecName Full Homeobox protein Hox B6b gi|94482806|gb|ABF22423 1| homeobox protein HoxB6b [Takifugu rubripes] 300
GRRGRQTYTRYQTLELEKEFHFNRYLTRRRRIEISHALCLTERQIKIWFQNRRMKWKKEN
>gi|119370789|sp|Q1KKY1.1|HXB8A_FUGRU [Takifugu rubripes] gi|119370789|sp|Q1KKY1.1|HXB8A_FUGRU ;E = 2.1e-39 pos:148 to 207 ; RecName Full Homeobox protein Hox B8a gi|94482795|gb|ABF22413 1| homeobox protein HoxB8a [Takifugu rubripes] 301
RRRGRQTYSRYQTLELEKEFLFNPYLTRKRRIEVSHALALTERQVKIWFQNRRMKWKKEN
>gi|119370790|sp|Q1KKY2.1|HXB9A_FUGRU [Takifugu rubripes] gi|119370790|sp|Q1KKY2.1|HXB9A_FUGRU ;E = 2.8e-37 pos:190 to 249 ; RecName Full Homeobox protein Hox B9a gi|94482794|gb|ABF22412 1| homeobox protein HoxB9a [Takifugu rubripes] 302
SRKKRCPYTKYQTLELEKEFLFNMYLTRDRRHEVARALNLTERQVKIWFQNRRMKMKKQS
>gi|119370791|sp|Q1KKY3.1|HXBDA_FUGRU [Takifugu rubripes] gi|119370791|sp|Q1KKY3.1|HXBDA_FUGRU ;E = 2.4e-22 pos:253 to 312 ; RecName Full Homeobox protein Hox B13a gi|94482793|gb|ABF22411 1| homeobox protein HoxB13a [Takifugu rubripes] 303
GRKKRIPYTKVQLKELEKEYAANKFITKDKRRKISAATNLSERQITIWFQNRRVKEKKFV
>gi|119370792|sp|Q1KKU6.1|HXC4A_FUGRU [Takifugu rubripes] gi|119370792|sp|Q1KKU6.1|HXC4A_FUGRU ;E = 2.9e-42 pos:155 to 214 ; RecName Full Homeobox protein Hox C4a gi|94482832|gb|ABF22448 1| homeobox protein HoxC4a [Takifugu rubripes] 304
PKRSRTAYTRQQVLELEKEFHYNRYLTRRRRIEIAHALVLSERQIKIWFQNRRMKWKKDH
>gi|119370793|sp|Q1KKU7.1|HXC5A_FUGRU [Takifugu rubripes] gi|119370793|sp|Q1KKU7.1|HXC5A_FUGRU ;E = 4.3e-43 pos:140 to 199 ; RecName Full Homeobox protein Hox C5a gi|94482831|gb|ABF22447 1| homeobox protein HoxC5a [Takifugu rubripes] 305
GKRSRTSYTRYQTLELEKEFHFNRYLSRRRRIEIAHNLCLNERQIKIWFQNRRMKWKKDS
>gi|119370794|sp|Q1KKV1.1|HXCAA_FUGRU [Takifugu rubripes] gi|119370794|sp|Q1KKV1.1|HXCAA_FUGRU ;E = 4e-34 pos:272 to 331 ; RecName Full Homeobox protein Hox C10a gi|94482827|gb|ABF22443 1| homeobox protein HoxC10a [Takifugu rubripes] 306
GRKKRCPYTKHQTLELEKEFLFNMYLSRERRLEISRSINLTDRQVKIWFQNRRMKLKKLN
>gi|119370795|sp|Q1KKV2.1|HXCBA_FUGRU [Takifugu rubripes] gi|119370795|sp|Q1KKV2.1|HXCBA_FUGRU ;E = 1.1e-26 pos:250 to 309 ; RecName Full Homeobox protein Hox C11a gi|94482826|gb|ABF22442 1| homeobox protein HoxC11a [Takifugu rubripes] 307
TRKKRCPYSKFQIRELEREFFFNVYINKEKRLQLSRMLNLTDRQVKIWFQNRRMKEKKLS
>gi|119370796|sp|Q1KKV3.1|HXCCA_FUGRU [Takifugu rubripes] gi|119370796|sp|Q1KKV3.1|HXCCA_FUGRU ;E = 9.5e-26 pos:207 to 266 ; RecName Full Homeobox protein Hox C12a gi|94482825|gb|ABF22441 1| homeobox protein HoxC12a [Takifugu rubripes] 308
TRKKRKPYSKLQLAELEGEFMMNEFITRQRRRELSDRLNLSDQQVKIWFQNRRMKKKRLM
>gi|119370797|sp|Q1KKV4.1|HXCDA_FUGRU [Takifugu rubripes] gi|119370797|sp|Q1KKV4.1|HXCDA_FUGRU ;E = 1.3e-20 pos:236 to 295 ; RecName Full Homeobox protein Hox C13a gi|94482824|gb|ABF22440 1| homeobox protein HoxC13a [Takifugu rubripes] 309
GRKKRVPYTKLQLKELEKEYAASKFITKDKRRRISAATNLSERQVTIWFQNRRVKEKKFI
>gi|119370798|sp|Q1KKS7.1|HXD3A_FUGRU [Takifugu rubripes] gi|119370798|sp|Q1KKS7.1|HXD3A_FUGRU ;E = 4.8e-38 pos:175 to 234 ; RecName Full Homeobox protein Hox D3a gi|94482852|gb|ABF22467 1| homeobox protein HoxD3a [Takifugu rubripes] 310
SKRVRTAYTSAQLVELEKEFHFNRYLCRPRRVEMANLLNLTERQIKIWFQNRRMKYKKDQ
>gi|119370799|sp|Q1KKS8.1|HXD4A_FUGRU [Takifugu rubripes] gi|119370799|sp|Q1KKS8.1|HXD4A_FUGRU ;E = 5.6e-42 pos:145 to 204 ; RecName Full Homeobox protein Hox D4a gi|94482851|gb|ABF22466 1| homeobox protein HoxD4a [Takifugu rubripes] 311
PKRSRTAYTRQQVLELEKEFHFNRYLTRRRRIEIAHTLCLSERQIKIWFQNRRMKWTKDH
>gi|119370800|sp|Q1KKR6.1|HXD4B_FUGRU [Takifugu rubripes] gi|119370800|sp|Q1KKR6.1|HXD4B_FUGRU ;E = 1.8e-39 pos:156 to 215 ; RecName Full Homeobox protein Hox D4b gi|94482864|gb|ABF22478 1| homeobox protein HoxD4b [Takifugu rubripes] 312
PKRLRTAYTRQQVLELEKEFHFSRYLTRRRRVEVAHTLCLSERQVKVWFQNRRMRWKKDH
>gi|119370801|sp|Q1KKS9.1|HXD9A_FUGRU [Takifugu rubripes] gi|119370801|sp|Q1KKS9.1|HXD9A_FUGRU ;E = 3.8e-36 pos:205 to 264 ; RecName Full Homeobox protein Hox D9a gi|94482850|gb|ABF22465 1| homeobox protein HoxD9a [Takifugu rubripes] 313
TRKKRCPYTKYQTLELEKEFLYNMYLTRDRRYEVARILSLTERQVKIWFQNRRMKMKKQN
>gi|119370802|sp|Q1KKR7.1|HXD9B_FUGRU [Takifugu rubripes] gi|119370802|sp|Q1KKR7.1|HXD9B_FUGRU ;E = 4.7e-35 pos:233 to 292 ; RecName Full Homeobox protein Hox D9b gi|94482863|gb|ABF22477 1| homeobox protein HoxD9b [Takifugu rubripes] 314
TRKKRCPYTKHQTLELEKEFLYNMYLTRDRRLEVAGLLNLTERQVKIWFQNRRMKMKKLM
>gi|119370803|sp|Q1KKT0.1|HXDAA_FUGRU [Takifugu rubripes] gi|119370803|sp|Q1KKT0.1|HXDAA_FUGRU ;E = 9.2e-35 pos:262 to 321 ; RecName Full Homeobox protein Hox D10a gi|94482849|gb|ABF22464 1| homeobox protein HoxD10a [Takifugu rubripes] 315
GRKKRCPYTKHQTLELEKEFLFNMYLTRERRLEISRSVNLTDRQVKIWFQNRRMKLKKMS
>gi|119370804|sp|Q1KKT1.1|HXDBA_FUGRU [Takifugu rubripes] gi|119370804|sp|Q1KKT1.1|HXDBA_FUGRU ;E = 2.8e-26 pos:193 to 252 ; RecName Full Homeobox protein Hox D11a gi|94482848|gb|ABF22463 1| homeobox protein HoxD11a [Takifugu rubripes] 316
SRKKRCPYSKYQIRELEREFFFNVYINKEKRLQLSRMLNLSDRQVKIWFQNRRMKEKKLN
>gi|119370805|sp|Q1KKR8.1|HXDBB_FUGRU [Takifugu rubripes] gi|119370805|sp|Q1KKR8.1|HXDBB_FUGRU ;E = 9.4e-09 pos:205 to 259 ; RecName Full Homeobox protein Hox D11b gi|94482862|gb|ABF22476 1| homeobox protein HoxD11b [Takifugu rubripes] 317
RRKKRCPYSKQQIIELEREFLFNIYINKDRRMQLSHLLRLTDRCVNNPLNQDSFF
>gi|119370806|sp|Q1KKT2.1|HXDCA_FUGRU [Takifugu rubripes] gi|119370806|sp|Q1KKT2.1|HXDCA_FUGRU ;E = 2.6e-25 pos:193 to 252 ; RecName Full Homeobox protein Hox D12a gi|94482847|gb|ABF22462 1| homeobox protein HoxD12a [Takifugu rubripes] 318
TRKKRKPYSKPQLAELENEFLMNEFINRQKRKELSDRLDLSDQQVKIWFQNRRMKKKRLM
>gi|119614280|gb|EAW93874.1| [Homo sapiens] gi|119614280|gb|EAW93874.1| ;E = 3.2e-43 pos:16 to 75 ; homeobox A6 isoform CRA_a [Homo sapiens] 319
GRRGRQTYTRYQTLELEKEFHFNRYLTRRRRIEIANALCLTERQIKIWFQNRRMKWKKEN
>gi|119614284|gb|EAW93878.1| [Homo sapiens] gi|119614284|gb|EAW93878.1| ;E = 2.2e-35 pos:119 to 178 ; hCG39031 isoform CRA_a [Homo sapiens] 320
TRKKRCPYTKHQTLELEKEFLFNMYLTRDRRYEVARLLNLTERQVKIWFQNRRMKMKKIN
>gi|119614289|gb|EAW93883.1| [Homo sapiens] gi|119614289|gb|EAW93883.1| ;E = 4e-09 pos:1 to 37 ; homeobox A10 isoform CRA_a [Homo sapiens] gi|119614292|gb|EAW93886 1| homeobox A10 isoform CRA_a [Homo sapiens] gi|148666252|gb|EDK98668 1| homeobox A10 isoform CRA_b [Mus musculus] 321
MYLTRERRLEISRSVHLTDRQVKIWFQNRRMKLKKMN
>gi|119615129|gb|EAW94723.1| [Homo sapiens] gi|119615129|gb|EAW94723.1| ;E = 1.8e-39 pos:145 to 204 ; homeobox B8 isoform CRA_a [Homo sapiens] 322
RRRGRQTYSRYQTLELEKEFLFNPYLTRKRRIEVSHALGLTERQVKIWFQNRRMKWKKEN
>gi|119615152|gb|EAW94746.1| [Homo sapiens] gi|119615152|gb|EAW94746.1| ;E = 2.6e-36 pos:206 to 265 ; homeobox B1 [Homo sapiens] 323
PSGLRTNFTTRQLTELEKEFHFNKYLSRARRVEIAATLELNETQVKIWFQNRRMKQKKRE
>gi|119617143|gb|EAW96737.1| [Homo sapiens] gi|119617143|gb|EAW96737.1| ;E = 1.1e-42 pos:254 to 313 ; hCG2044077 [Homo sapiens] 324
GKRSRTSYTRYQTLELEKEFHFNRYLTRRRRIEIANNLCLNERQIKIWFQNRRMKWKKDS
>gi|119617145|gb|EAW96739.1| [Homo sapiens] gi|119617145|gb|EAW96739.1| ;E = 6.8e-09 pos:1 to 37 ; homeobox C10 isoform CRA_b [Homo sapiens] gi|119617146|gb|EAW96740 1| homeobox C10 isoform CRA_b [Homo sapiens] 325
MYLTRERRLEISKTINLTDRQVKIWFQNRRMKLKKMN
>gi|119617151|gb|EAW96745.1| [Homo sapiens] gi|119617151|gb|EAW96745.1| ;E = 1.1e-42 pos:3 to 62 ; hCG2044076 [Homo sapiens] 326
GKRSRTSYTRYQTLELEKEFHFNRYLTRRRRIEIANNLCLNERQIKIWFQNRRMKWKKDS
>gi|119617157|gb|EAW96751.1| [Homo sapiens] gi|119617157|gb|EAW96751.1| ;E = 3.7e-15 pos:7 to 55 ; hCG2017588 [Homo sapiens] 327
PREQAQPPRKQDEVQTTTRRIEIAHSLCLSERQIKIWFQNRRMKWKKDH
>gi|119625861|gb|EAX05456.1| [Homo sapiens] gi|119625861|gb|EAX05456.1| ;E = 2.8e-31 pos:202 to 261 ; GS homeobox 2 [Homo sapiens] 328
GKRMRTAFTSTQLLELEREFSSNMYLSRLRRIEIATYLNLSEKQVKIWFQNRRVKHKKEG
>gi|119628823|gb|EAX08418.1| [Homo sapiens] gi|119628823|gb|EAX08418.1| ;E = 2.9e-31 pos:231 to 290 ; GS homeobox 1 [Homo sapiens] 329
SKRMRTAFTSTQLLELEREFASNMYLSRLRRIEIATYLNLSEKQVKIWFQNRRVKHKKEG
>gi|119631502|gb|EAX11097.1| [Homo sapiens] gi|119631502|gb|EAX11097.1| ;E = 6.6e-27 pos:363 to 422 ; hCG17444 isoform CRA_b [Homo sapiens] 330
VRRYRTAFTREQIARLEKEFYRENYVSRPRRCELAAALNLPETTIKVWFQNRRMKDKRQR
>gi|1196549|gb|AAA88245.1| [Mus musculus] gi|1196549|gb|AAA88245.1| ;E = 5.4e-43 pos:3 to 62 ; homeobox protein 331
RKRGRQTYTRYQTLELEKEFHYNRYLTRRRRIEIAHTLCLTERQIKIWFQNRRMKWKKEN
>gi|1196550|gb|AAA88246.1| [Mus musculus] gi|1196550|gb|AAA88246.1| ;E = 1.8e-39 pos:32 to 91 ; homeobox protein 332
RRRGRQTYSRYQTLELEKEFLFNPYLTRKRRIEVSHALGLTERQVKIWFQNRRMKWKKEN
>gi|11967757|emb|CAC19382.1| [Discocelis tigrina] gi|11967757|emb|CAC19382.1| ;E = 2.9e-37 pos:4 to 63 ; Hox1 lab protein [Discocelis tigrina] 333
KGNGRTNFTNKQLTELEKEFYFNKYLTRARRIEIANALGLNETQVKIWFQNRRMKQKKRM
>gi|11967759|emb|CAC19383.1| [Discocelis tigrina] gi|11967759|emb|CAC19383.1| ;E = 9.9e-40 pos:6 to 65 ; Hox4 Dfd protein [Discocelis tigrina] 334
NKRARTAYSAQQILELEKEFHFNKYLTRRRRIEIAQALFLTERQVKIWFQNRRMKWKKEH
>gi|11967761|emb|CAC19384.1| [Discocelis tigrina] gi|11967761|emb|CAC19384.1| ;E = 2.6e-37 pos:15 to 74 ; Ubd A protein [Discocelis tigrina] 335
RRRGRQTYSRNQTLELEKEFQYSRYLTRRRRIEIAHMLQLTERQIKIWFQNRRMKQKKDK
>gi|11967763|emb|CAC19385.1| [Discocelis tigrina] gi|11967763|emb|CAC19385.1| ;E = 1.5e-23 pos:162 to 221 ; Caudal protein [Discocelis tigrina] 336
CDKYRQVYTEQQKLELEKEFLTQKYVNARRKSEMARALQLTERQVKIWFQNRRAKERKLF
>gi|119887463|ref|XP_870343.2| [Bos taurus] gi|119887463|ref|XP_870343.2| ;E = 7.7e-27 pos:265 to 324 ; PREDICTED similar to Hox 4 6 [Bos taurus] 337
SRKKRCPYTKYQIRELEREFFFNVYINKEKRLQLSRMLNLTDRQVKIWFQNRRMKEKKLN
>gi|119892028|ref|XP_869789.2| [Bos taurus] gi|119892028|ref|XP_869789.2| ;E = 2.6e-42 pos:369 to 428 ; PREDICTED homeobox C6 isoform 1 [Bos taurus] 338
RRRGRQIYSRYQTLELEKEFHFNRYLTRRRRIEIANALCLTERQIKIWFQNRRMKWKKES
>gi|119893882|ref|XP_585770.3| [Bos taurus] gi|119893882|ref|XP_585770.3| ;E = 2.8e-31 pos:203 to 262 ; PREDICTED similar to GS homeobox 2 [Bos taurus] 339
GKRMRTAFTSTQLLELEREFSSNMYLSRLRRIEIATYLNLSEKQVKIWFQNRRVKHKKEG
>gi|120300900|ref|NP_001073338.1| [Mus musculus] gi|120300900|ref|NP_001073338.1| ;E = 6.6e-38 pos:191 to 250 ; homeo box B3 [Mus musculus] gi|120300925|ref|NP_034588 2| homeo box B3 [Mus musculus] gi|1708353|sp|P09026 4|HXB3_MOUSE RecName Full Homeobox protein Hox B3 AltName Full Hox 2 7 AltName Full Homeobox protein MH 23 gi|466269|gb|AAB60496 1| homeobox containing protein gi|123246173|emb|CAM27580 1| homeo box B3 [Mus musculus] gi|148684084|gb|EDL16031 1| homeobox B3 [Mus musculus] gi|225000324|gb|AAI72606 1| Homeo box B3 [synthetic construct] 340
SKRARTAYTSAQLVELEKEFHFNRYLCRPRRVEMANLLNLSERQIKIWFQNRRMKYKKDQ
>gi|12056969|ref|NP_073149.1| [Homo sapiens] gi|12056969|ref|NP_073149.1| ;E = 1.6e-39 pos:149 to 208 ; homeobox C8 [Homo sapiens] gi|13124745|sp|P31273 2|HXC8_HUMAN RecName Full Homeobox protein Hox C8 AltName Full Hox 3A gi|11993923|gb|AAG42146 1| HOXC8 [Homo sapiens] gi|31753106|gb|AAH53898 1| Homeobox C8 [Homo sapiens] gi|119617149|gb|EAW96743 1| homeobox C8 [Homo sapiens] gi|158255354|dbj|BAF83648 1| unnamed protein product [Homo sapiens] gi|208968511|dbj|BAG74094 1| homeobox C8 [synthetic construct] 341
RRSGRQTYSRYQTLELEKEFLFNPYLTRKRRIEVSHALGLTERQVKIWFQNRRMKWKKEN
>gi|120586994|ref|NP_032301.2| [Mus musculus] gi|120586994|ref|NP_032301.2| ;E = 2.3e-20 pos:272 to 331 ; homeobox D13 [Mus musculus] gi|114152825|sp|P70217 2|HXD13_MOUSE RecName Full Homeobox protein Hox D13 AltName Full Hox 4 8 gi|123233093|emb|CAM20525 1| homeo box D13 [Mus musculus] gi|148695220|gb|EDL27167 1| homeobox D13 [Mus musculus] gi|183396997|gb|AAI66031 1| Homeo box D13 [synthetic construct] 342
GRKKRVPYTKLQLKELENEYAINKFINKDKRRRISAATNLSERQVTIWFQNRRVKDKKIV
>gi|120974084|gb|ABM46634.1| [Gorilla gorilla] gi|120974084|gb|ABM46634.1| ;E = 6.5e-08 pos:5 to 48 ; CDX1 [Gorilla gorilla] 343
KDKYRVVYTDHQRLELEKEFHYSRYITIRRKSELAANLGLTERQ
>gi|120974125|gb|ABM46643.1| [Gorilla gorilla] gi|120974125|gb|ABM46643.1| ;E = 3.2e-38 pos:15 to 74 ; HOXA3 [Gorilla gorilla] 344
SKRARTAYTSAQLVELEKEFHFNRYLCRPRRVEMANLLNLTERQIKIWFQNRRMKYKKDQ
>gi|120974230|gb|ABM46660.1| [Gorilla gorilla] gi|120974230|gb|ABM46660.1| ;E = 6.6e-38 pos:34 to 93 ; HOXB3 [Gorilla gorilla] 345
SKRARTAYTSAQLVELEKEFHFNRYLCRPRRVEMANLLNLSERQIKIWFQNRRMKYKKDQ
>gi|120974241|gb|ABM46661.1| [Gorilla gorilla] gi|120974241|gb|ABM46661.1| ;E = 2.1e-43 pos:141 to 200 ; HOXA5 [Gorilla gorilla] 346
GKRARTAYTRYQTLELEKEFHFNRYLTRRRRIEIAHALCLSERQIKIWFQNRRMKWKKDN
>gi|120974711|gb|ABM46720.1| [Gorilla gorilla] gi|120974711|gb|ABM46720.1| ;E = 2.3e-39 pos:84 to 143 ; HOXD8 [Gorilla gorilla] 347
RRRGRQTYSRFQTLELEKEFLFNPYLTRKRRIEVSHALALTERQVKIWFQNRRMKWKKEN
>gi|120974872|gb|ABM46749.1| [Gorilla gorilla] gi|120974872|gb|ABM46749.1| ;E = 3.4e-29 pos:14 to 73 ; MEOX1 [Gorilla gorilla] 348
ARKERTAFTKEQLRELEAEFAHHNYLTRLRRYEIAVNLDLSERQVKVWFQNRRMKWKRVK
>gi|121114296|ref|NP_001795.2| [Homo sapiens] gi|121114296|ref|NP_001795.2| ;E = 3.7e-27 pos:154 to 213 ; caudal type homeobox 1 [Homo sapiens] gi|116241291|sp|P47902 2|CDX1_HUMAN RecName Full Homeobox protein CDX 1 AltName Full Caudal type homeobox protein 1 gi|7341292|gb|AAF61234 1|AF239666_1 CDX1 homeobox protein [Homo sapiens] gi|119582149|gb|EAW61745 1| caudal type homeobox transcription factor 1 [Homo sapiens] 349
KDKYRVVYTDHQRLELEKEFHYSRYITIRRKSELAANLGLTERQVKIWFQNRRAKERKVN
>gi|121222018|gb|ABM47602.1| [Saguinus labiatus] gi|121222018|gb|ABM47602.1| ;E = 2.3e-34 pos:17 to 76 ; HOXC10 [Saguinus labiatus] gi|122053835|gb|ABM65897 1| HOXC10 [Ateles geoffroyi] gi|122934869|gb|ABM68175 1| HOXC10 [Lagothrix lagotricha] gi|124111111|gb|ABM91932 1| HOXC10 [Pan troglodytes] 350
GRKKRCPYTKHQTLELEKEFLFNMYLTRERRLEISKTINLTDRQVKIWFQNRRMKLKKMN
>gi|121222237|gb|ABM47619.1| [Saguinus labiatus] gi|121222237|gb|ABM47619.1| ;E = 6.6e-38 pos:189 to 248 ; HOXB3 [Saguinus labiatus] 351
SKRARTAYTSAQLVELEKEFHFNRYLCRPRRVEMANLLNLSERQIKIWFQNRRMKYKKDQ
>gi|121222628|gb|ABM47653.1| [Saguinus labiatus] gi|121222628|gb|ABM47653.1| ;E = 2.3e-39 pos:102 to 161 ; HOXD8 [Saguinus labiatus] 352
RRRGRQTYSRFQTLELEKEFLFNPYLTRKRRIEVSHALALTERQVKIWFQNRRMKWKKEN
>gi|121223020|gb|ABM47695.1| [Saguinus labiatus] gi|121223020|gb|ABM47695.1| ;E = 7.5e-33 pos:6 to 58 ; HOXB5 [Saguinus labiatus] 353
GKRARTAYTRYQTLELEKEFHFNRYLTRRRRIEIAHALCLSERQIKIWFQNRR
>gi|121308829|dbj|BAF43721.1| [Metacrinus rotundus] gi|121308829|dbj|BAF43721.1| ;E = 3e-37 pos:224 to 283 ; transcription factor Hox1 [Metacrinus rotundus] 354
NNNGRTNFTNKQLTELEKEFHFNKYLTRARRVEIASQLGLNETQVKIWFQNRRMKEKKKM
>gi|121308831|dbj|BAF43722.1| [Metacrinus rotundus] gi|121308831|dbj|BAF43722.1| ;E = 4e-39 pos:141 to 200 ; transcription factor Hox2 [Metacrinus rotundus] 355
PRRARTAFTTTQLLELEKEFHYNKYLCRPRRIEIAAMLELTERQVKVWFQNRRMKQKRVA
>gi|121308833|dbj|BAF43723.1| [Metacrinus rotundus] gi|121308833|dbj|BAF43723.1| ;E = 8.3e-41 pos:186 to 245 ; transcription factor Hox4 [Metacrinus rotundus] 356
AKRSRTSYTRQQILELEKEFHFNRYLTRRRRIEIAQALGLSERQIKIWFQNRRMKWKKDN
>gi|121308835|dbj|BAF43724.1| [Metacrinus rotundus] gi|121308835|dbj|BAF43724.1| ;E = 1.3e-42 pos:97 to 156 ; transcription factor Hox5 [Metacrinus rotundus] 357
AKRSRTAYTRYQTLELEKEFHFNRYLTRRRRIEIAHALGLTERQIKIWFQNRRMKWKKEH
>gi|121308920|dbj|BAF43725.1| [Metacrinus rotundus] gi|121308920|dbj|BAF43725.1| ;E = 4.4e-38 pos:160 to 219 ; transcription factor Hox7 [Metacrinus rotundus] 358
RKRCRQTYTRYQTLELEKEFHFNRYLTRRRRIELSHLLGLTERQIKIWFQNRRMKYKKEN
>gi|121308922|dbj|BAF43726.1| [Metacrinus rotundus] gi|121308922|dbj|BAF43726.1| ;E = 7.8e-41 pos:181 to 240 ; transcription factor Hox8 [Metacrinus rotundus] 359
KKRGRQTYTRYQTLELEKEFHFNRYLTRRRRIEIAQAVCLSERQIKIWFQNRRMKAKKET
>gi|121308924|dbj|BAF43727.1| [Metacrinus rotundus] gi|121308924|dbj|BAF43727.1| ;E = 1.5e-36 pos:248 to 307 ; transcription factor Hox9 10 [Metacrinus rotundus] 360
GRKKRCPYTKFQTLELEKEFLFNMYLTRDRRVEIARLLNLTERQVKIWFQNRRMKMKKMN
>gi|121308926|dbj|BAF43728.1| [Metacrinus rotundus] gi|121308926|dbj|BAF43728.1| ;E = 8.9e-28 pos:174 to 233 ; transcription factor Hox11 13c [Metacrinus rotundus] 361
RRTKRRPYSKVQIFELEKEFQLHQYLTRDRRARLSQSLTLSERQVKIWFQNRRMKQKKLN
>gi|121483826|gb|ABM54207.1| [Pan paniscus] gi|121483826|gb|ABM54207.1| ;E = 3.7e-27 pos:5 to 64 ; CDX1 [Pan paniscus] 362
KDKYRVVYTDHQRLELEKEFHYSRYITIRRKSELAANLGLTERQVKIWFQNRRAKERKVN
>gi|121483830|gb|ABM54209.1| [Pan paniscus] gi|121483830|gb|ABM54209.1| ;E = 2.3e-34 pos:207 to 266 ; HOXC10 [Pan paniscus] 363
GRKKRCPYTKHQTLELEKEFLFNMYLTRERRLEISKTINLTDRQVKIWFQNRRMKLKKMN
>gi|121483843|gb|ABM54217.1| [Pan paniscus] gi|121483843|gb|ABM54217.1| ;E = 3.2e-38 pos:15 to 74 ; HOXA3 [Pan paniscus] 364
SKRARTAYTSAQLVELEKEFHFNRYLCRPRRVEMANLLNLTERQIKIWFQNRRMKYKKDQ
>gi|121483967|gb|ABM54297.1| [Pan paniscus] gi|121483967|gb|ABM54297.1| ;E = 2.3e-39 pos:4 to 63 ; HOXD8 [Pan paniscus] 365
RRRGRQTYSRFQTLELEKEFLFNPYLTRKRRIEVSHALALTERQVKIWFQNRRMKWKKEN
>gi|121484044|gb|ABM54347.1| [Pan paniscus] gi|121484044|gb|ABM54347.1| ;E = 4.8e-42 pos:6 to 65 ; HOXB5 [Pan paniscus] 366
GKRARTAYTRYQTLELEKEFHFNRYLTRRRRIEIAHALCLSXRQIKIWFQNRRMKWKKDN
>gi|121484144|gb|ABM54417.1| [Pan paniscus] gi|121484144|gb|ABM54417.1| ;E = 5.8e-23 pos:1 to 44 ; HOXB7 [Pan paniscus] 367
EKEFHYNRYLTRRRRIEIAHALCLTERQIKIWFXXRRMKWKKEN
>gi|121503158|gb|ABM55127.1| [Macaca mulatta] gi|121503158|gb|ABM55127.1| ;E = 2.4e-43 pos:9 to 68 ; HOXD4 [Macaca mulatta] gi|124013521|gb|ABM88005 1| HOXD4 [Macaca nemestrina] 368
PKRSRTAYTRQQVLELEKEFHFNRYLTRRRRIEIAHTLCLSERQIKIWFQNRRMKWKKDH
>gi|121503173|gb|ABM55137.1| [Macaca mulatta] gi|121503173|gb|ABM55137.1| ;E = 3.2e-38 pos:15 to 74 ; HOXA3 [Macaca mulatta] 369
SKRARTAYTSAQLVELEKEFHFNRYLCRPRRVEMANLLNLTERQIKIWFQNRRMKYKKDQ
>gi|121503196|gb|ABM55151.1| [Macaca mulatta] gi|121503196|gb|ABM55151.1| ;E = 2.1e-43 pos:7 to 66 ; HOXA5 [Macaca mulatta] gi|124013564|gb|ABM88032 1| HOXA5 [Macaca nemestrina] gi|124054173|gb|ABM89278 1| HOXA5 [Pongo pygmaeus] 370
GKRARTAYTRYQTLELEKEFHFNRYLTRRRRIEIAHALCLSERQIKIWFQNRRMKWKKDN
>gi|121503263|gb|ABM55193.1| [Macaca mulatta] gi|121503263|gb|ABM55193.1| ;E = 2.2e-34 pos:10 to 69 ; IPF1 [Macaca mulatta] 371
NKRTRTAYTRAQLLELEKEFLFNKYISRPRRVELAVMLNLTXRHIKIWFQNRRMKWKKEE
>gi|121583908|ref|NP_032300.2| [Mus musculus] gi|121583908|ref|NP_032300.2| ;E = 2.9e-25 pos:200 to 259 ; homeo box D12 [Mus musculus] gi|26327111|dbj|BAC27299 1| unnamed protein product [Mus musculus] gi|123233094|emb|CAM20526 1| homeo box D12 [Mus musculus] gi|148695222|gb|EDL27169 1| homeobox D12 isoform CRA_b [Mus musculus] gi|148877497|gb|AAI45657 1| Homeo box D12 [Mus musculus] 372
ARKKRKPYTKQQIAELENEFLVNEFINRQKRKELSNRLNLSDQQVKIWFQNRRMKKKRVV
>gi|122053974|gb|ABM65988.1| [Ateles geoffroyi] gi|122053974|gb|ABM65988.1| ;E = 9.5e-36 pos:8 to 67 ; IPF1 [Ateles geoffroyi] 373
NKRTRTAYTRAQLLELEKEFLFNKYISRPRRVELAVMLNLTERHIKIWFQNRRMKWKKEE
>gi|122065215|sp|P31313.2|HXC11_MOUSE [Mus musculus] gi|122065215|sp|P31313.2|HXC11_MOUSE ;E = 1.1e-26 pos:232 to 291 ; RecName Full Homeobox protein Hox C11 AltName Full Hox 3 7 374
TRKKRCPYSKFQIRELEREFFFNVYINKEKRLQLSRMLNLTDRQVKIWFQNRRMKEKKLS
>gi|122891204|emb|CAM13028.1| [Danio rerio] gi|122891204|emb|CAM13028.1| ;E = 3.7e-31 pos:154 to 213 ; homeo box HB9 like b [Danio rerio] 375
CRRPRTAFTSQQLLELENQFKLNKYLSRPKRFEVATSLMLTETQVKIWFQNRRMKWKRSR
>gi|122934897|gb|ABM68193.1| [Lagothrix lagotricha] gi|122934897|gb|ABM68193.1| ;E = 2.6e-36 pos:10 to 69 ; HOXB1 [Lagothrix lagotricha] 376
PSGLRTNFTTRQLTELEKEFHFNKYLSRARRVEIAATLELNETQVKIWFQNRRMKQKKRE
>gi|122935012|gb|ABM68267.1| [Lagothrix lagotricha] gi|122935012|gb|ABM68267.1| ;E = 9.5e-36 pos:7 to 66 ; IPF1 [Lagothrix lagotricha] 377
NKRTRTAYTRAQLLELEKEFLFNKYISRPRRVELAVMLNLTERHIKIWFQNRRMKWKKEE
>gi|122937319|ref|NP_001073927.1| [Homo sapiens] gi|122937319|ref|NP_001073927.1| ;E = 6.6e-27 pos:188 to 247 ; even skipped homeobox 2 [Homo sapiens] gi|12231013|sp|Q03828 2|EVX2_HUMAN RecName Full Homeobox even skipped homolog protein 2 AltName Full EVX 2 gi|119631501|gb|EAX11096 1| hCG17444 isoform CRA_a [Homo sapiens] 378
VRRYRTAFTREQIARLEKEFYRENYVSRPRRCELAAALNLPETTIKVWFQNRRMKDKRQR
>gi|123204391|gb|ABM73542.1| [Megalobrama amblycephala] gi|123204391|gb|ABM73542.1| ;E = 1.9e-37 pos:225 to 284 ; homeodomain protein [Megalobrama amblycephala] 379
PNTVRTNFTTKQLTELEKEFHFNKYLTRARRVEIAAALQLNETQVKIWFQNRRMKQKKRE
>gi|123204398|gb|ABM73544.1| [Megalobrama amblycephala] gi|123204398|gb|ABM73544.1| ;E = 7.4e-40 pos:133 to 192 ; homeodomain protein [Megalobrama amblycephala] 380
TRRLRTAYTNTQLLELEKEFHFNKYLCRPRRVEIAALLDLTERQVKVWFQNRRMKRKRQT
>gi|123204405|gb|ABM73546.1| [Megalobrama amblycephala] gi|123204405|gb|ABM73546.1| ;E = 1.3e-24 pos:147 to 194 ; homeodomain protein [Megalobrama amblycephala] 381
PKRSRTAYTRQQALELEKEFHFNRYLTRRRRVEIAHTMCLSERQVKIW
>gi|123204408|gb|ABM73547.1| [Megalobrama amblycephala] gi|123204408|gb|ABM73547.1| ;E = 2.5e-43 pos:144 to 203 ; homeodomain protein [Megalobrama amblycephala] 382
GKRPRTAYTRFQTLELEKEFHFNRYLTRRRRIEIAHTLCLSERQIKIWFQNRRMKWKKDN
>gi|123204413|gb|ABM73548.1| [Megalobrama amblycephala] gi|123204413|gb|ABM73548.1| ;E = 1.9e-29 pos:185 to 240 ; homeodomain protein [Megalobrama amblycephala] 383
TRKKRCPYTKHQILELEKEFLFNTYLTRDRRYEVPRLLNLTERQVKIWFQNRRMKL
>gi|123204420|gb|ABM73549.1| [Megalobrama amblycephala] gi|123204420|gb|ABM73549.1| ;E = 7.6e-35 pos:9 to 68 ; homeodomain protein [Megalobrama amblycephala] 384
GRKKRCPYTKHQTLELEKEFLFNMYLTRERRLEISRSVHLTDRQVKIWFQNRRMKLKKMS
>gi|123204428|gb|ABM73551.1| [Megalobrama amblycephala] gi|123204428|gb|ABM73551.1| ;E = 1.9e-25 pos:204 to 263 ; homeodomain protein [Megalobrama amblycephala] 385
TRKKRCPYTKYQIRELEREFFFSVYINKEKRLQLSRMLNLTDRQVKIWFQNRRMKEKKLN
>gi|123204435|gb|ABM73553.1| [Megalobrama amblycephala] gi|123204435|gb|ABM73553.1| ;E = 2.8e-09 pos:209 to 257 ; homeodomain protein [Megalobrama amblycephala] 386
GRKKRVPYTKVQLKELEREYATNKFITKDKRRRISAHTNLTERQVTIWF
>gi|123204438|gb|ABM73554.1| [Megalobrama amblycephala] gi|123204438|gb|ABM73554.1| ;E = 2e-34 pos:205 to 264 ; homeodomain protein [Megalobrama amblycephala] 387
QNTIRTNFTTKQLTELEKEFHFSKYLTRARRVEIAATLELNETQVKIWFQNRRMKQKKRE
>gi|123204442|gb|ABM73555.1| [Megalobrama amblycephala] gi|123204442|gb|ABM73555.1| ;E = 4.1e-31 pos:12 to 71 ; homeodomain protein [Megalobrama amblycephala] 388
QNIIRTNFTTKQLTELDKDFHFNKYFTRARSVEVAATLDLNETQVKMWFQNRRMKQKKRE
>gi|123204446|gb|ABM73556.1| [Megalobrama amblycephala] gi|123204446|gb|ABM73556.1| ;E = 7.5e-41 pos:158 to 217 ; homeodomain protein [Megalobrama amblycephala] 389
SRRLRTAYTNTQLLELEKEFHFNKYLCRPRRVEIAALLDLTERQVKVWFQNRRMKHKRQT
>gi|123204452|gb|ABM73557.1| [Megalobrama amblycephala] gi|123204452|gb|ABM73557.1| ;E = 6.6e-38 pos:13 to 72 ; homeodomain protein [Megalobrama amblycephala] 390
SKRARTAYTSAQLVELEKEFHFNRYLCRPRRVEMANLLNLSERQIKIWFQNRRMKYKKDQ
>gi|123204462|gb|ABM73560.1| [Megalobrama amblycephala] gi|123204462|gb|ABM73560.1| ;E = 2.1e-43 pos:201 to 260 ; homeodomain protein [Megalobrama amblycephala] 391
GKRARTAYTRYQTLELEKEFHFNRYLTRRRRIEIAHALCLSERQIKIWFQNRRMKWKKDN
>gi|123204474|gb|ABM73563.1| [Megalobrama amblycephala] gi|123204474|gb|ABM73563.1| ;E = 1.1e-35 pos:4 to 59 ; homeodomain protein [Megalobrama amblycephala] 392
RKRGRQTYSRYQTLELEIEFHFNRYLSRRRRIEIAHALCLTERQIKIWFQNRRMKW
>gi|123204478|gb|ABM73564.1| [Megalobrama amblycephala] gi|123204478|gb|ABM73564.1| ;E = 5.9e-39 pos:145 to 204 ; homeodomain protein [Megalobrama amblycephala] 393
RRRGRQTYSRYQTLELEKEFLFNPYLTRKRRIEVSHALGLTERQVKIWFQNRRMKWKKVN
>gi|123204482|gb|ABM73565.1| [Megalobrama amblycephala] gi|123204482|gb|ABM73565.1| ;E = 6.4e-39 pos:145 to 204 ; homeodomain protein [Megalobrama amblycephala] 394
RRRGRRTYSRYQTLELEKEFLFNPYLTRKRRIEVSHALALTERQVKIWFQNRRMKWKKEH
>gi|123204485|gb|ABM73566.1| [Megalobrama amblycephala] gi|123204485|gb|ABM73566.1| ;E = 1.9e-35 pos:12 to 71 ; homeodomain protein [Megalobrama amblycephala] 395
SRKKRCPYTKYQTLELEKEFLFNMYLTRDRRHEVARLLNLTERQVKIWFQNRRMKMKKMN
>gi|123204496|gb|ABM73569.1| [Megalobrama amblycephala] gi|123204496|gb|ABM73569.1| ;E = 6.8e-36 pos:1 to 60 ; homeodomain protein [Megalobrama amblycephala] 396
SKRARAAFTSAQLLELEKEFHFSAYLCRPRRLEMAALLKLTDRQIKIWFQNRRMKYKKDH
>gi|123204501|gb|ABM73570.1| [Megalobrama amblycephala] gi|123204501|gb|ABM73570.1| ;E = 3e-35 pos:154 to 208 ; homeodomain protein [Megalobrama amblycephala] 397
PKRSRTAYTRQQVLELEKEFHYNRYLTRRRRIEIAHSLVLSERQIKIWFQNRRMK
>gi|123204512|gb|ABM73572.1| [Megalobrama amblycephala] gi|123204512|gb|ABM73572.1| ;E = 1.5e-40 pos:142 to 201 ; homeodomain protein [Megalobrama amblycephala] 398
RRRGRQIYSRYQTLELEKEFHFNRYLTRRRRIEIANALCLTERQIKIWFQNRRMKSMKDT
>gi|123204519|gb|ABM73573.1| [Megalobrama amblycephala] gi|123204519|gb|ABM73573.1| ;E = 2.5e-42 pos:138 to 197 ; homeodomain protein [Megalobrama amblycephala] 399
RRRGRQTYSRYQTLELEKEFHYNRYLTRRRRIEIANALCLSERQIKIWFQNRRMKWKKES
>gi|123204535|gb|ABM73576.1| [Megalobrama amblycephala] gi|123204535|gb|ABM73576.1| ;E = 4.3e-19 pos:7 to 54 ; homeodomain protein [Megalobrama amblycephala] 400
GRKKRCPYTKHQTLELEKEFLFNMYLTRERRLEISKSINLTDRQVKIW
>gi|123204538|gb|ABM73577.1| [Megalobrama amblycephala] gi|123204538|gb|ABM73577.1| ;E = 2.5e-18 pos:1 to 58 ; homeodomain protein [Megalobrama amblycephala] 401
KKCCPYSNFQIRELERELFFNVYINKEKRLQLSRMLNLTDCQVKIWFHNGRMKEKNLS
>gi|123204543|gb|ABM73578.1| [Megalobrama amblycephala] gi|123204543|gb|ABM73578.1| ;E = 2e-18 pos:1 to 58 ; homeodomain protein [Megalobrama amblycephala] 402
KKRCPYSKFQIRELEREFFFNVYINKEKGLQLSRILNLTDRHVKIWFQKRGMNEKKLS
>gi|123204547|gb|ABM73579.1| [Megalobrama amblycephala] gi|123204547|gb|ABM73579.1| ;E = 3.4e-20 pos:206 to 259 ; homeodomain protein [Megalobrama amblycephala] 403
TRKKRKPYSKLQLAELEGEFMLNEFITRQRRRELSDRLNLSDQQVKIWFQNRRM
>gi|123204552|gb|ABM73580.1| [Megalobrama amblycephala] gi|123204552|gb|ABM73580.1| ;E = 2e-18 pos:216 to 269 ; homeodomain protein [Megalobrama amblycephala] 404
TRKKRKPYSKLQLNELEGEFILNEFITRQRRKELSNQLNLTDQQVKIGFQNRRM
>gi|123204569|gb|ABM73583.1| [Megalobrama amblycephala] gi|123204569|gb|ABM73583.1| ;E = 4.8e-38 pos:8 to 67 ; homeodomain protein [Megalobrama amblycephala] 405
SKRVRTAYTSAQLVELEKEFHFNRYLCRPRRVEMANLLNLTERQIKIWFQNRRMKYKKDQ
>gi|123204571|gb|ABM73584.1| [Megalobrama amblycephala] gi|123204571|gb|ABM73584.1| ;E = 0.0011 pos:163 to 192 ; homeodomain protein [Megalobrama amblycephala] 406
PKRSRTAYTRQQVLELEKEFHFNRYLTRRR
>gi|123204575|gb|ABM73585.1| [Megalobrama amblycephala] gi|123204575|gb|ABM73585.1| ;E = 9.2e-26 pos:193 to 244 ; homeodomain protein [Megalobrama amblycephala] 407
TRKKRCPYTKYQTLELEKEFLYNMYLTRDRRYEVARILNLTERQVKIWFQNR
>gi|123204588|gb|ABM73588.1| [Megalobrama amblycephala] gi|123204588|gb|ABM73588.1| ;E = 1e-24 pos:9 to 68 ; homeodomain protein [Megalobrama amblycephala] 408
SRKKRKPYTKPQLAELEHEFMINEFINRQKRKELSDRLELSDQQVKIWFQNRRMKKKRLM
>gi|123204595|gb|ABM73589.1| [Megalobrama amblycephala] gi|123204595|gb|ABM73589.1| ;E = 1.6e-10 pos:1 to 55 ; homeodomain protein [Megalobrama amblycephala] 409
GRKKRVPYTYFQLKELEREYNTTKFITKEFRRRIASSTNLAERQVTIWFQCRPVK
>gi|123220|sp|P09634.1|HXA7_RAT [Rattus norvegicus] gi|123220|sp|P09634.1|HXA7_RAT ;E = 8.9e-42 pos:5 to 64 ; RecName Full Homeobox protein Hox A7 AltName Full Hox 1 1 AltName Full Homeobox protein R5 410
GKRGRQTYTRYQTLELEKEFHFNRYLTRRRAVEIAHALCLTERQIKIWFQNRRMKWKKEH
>gi|123231|sp|P15856.1|ABDA_APIME [Apis mellifera] gi|123231|sp|P15856.1|ABDA_APIME ;E = 2.1e-42 pos:8 to 67 ; RecName Full Homeobox protein abdominal A homolog AltName Full H15 gi|155678|gb|AAA27729 1| H15 protein 411
RRRGRQTYTRFQTLELEKEFHYNHYLTRRRRIEIAHALCLTERQIKIWFQNRRMKLKKEL
>gi|123233098|emb|CAM20530.1| [Mus musculus] gi|123233098|emb|CAM20530.1| ;E = 2.8e-39 pos:90 to 149 ; homeo box D8 [Mus musculus] 412
RRRGRQTYSRFQTLELEKEFLFNPYLTRKRRIEVSHTLALTERQVKIWFQNRRMKWKKEN
>gi|123233099|emb|CAM20531.1| [Mus musculus] gi|123233099|emb|CAM20531.1| ;E = 2.8e-39 pos:194 to 253 ; homeo box D8 [Mus musculus] 413
RRRGRQTYSRFQTLELEKEFLFNPYLTRKRRIEVSHTLALTERQVKIWFQNRRMKWKKEN
>gi|123240|sp|P13544.1|HXD1_CHICK [Gallus gallus] gi|123240|sp|P13544.1|HXD1_CHICK ;E = 3.2e-30 pos:1 to 60 ; RecName Full Homeobox protein Hox D1 AltName Full Homeobox protein CHOX 1 gi|555451|gb|AAA48820 1| Hox 1 414
AFSLRTSFSTRQLTELEKEFHFSRYLSRARRLEVARSLRLRDAQVKVWFQNRRMKQKKRE
>gi|123241|sp|P24061.1|HXA7_COTJA [Coturnix japonica] gi|123241|sp|P24061.1|HXA7_COTJA ;E = 5.5e-42 pos:129 to 188 ; RecName Full Homeobox protein Hox A7 AltName Full Quox 1 gi|213618|gb|AAA49501 1| homeobox gene 415
RKRGRQTYTRYQTLELEKEFHFNRYLTRRRRIEYAHALCLTERQIKIWFQNRRMKWKKEH
>gi|123242|sp|P14858.1|HXC6_NOTVI [Notophthalmus viridescens] gi|123242|sp|P14858.1|HXC6_NOTVI ;E = 8.7e-41 pos:141 to 200 ; RecName Full Homeobox protein Hox C6 AltName Full NvHox 1 AltName Full FH 2 gi|64118|emb|CAA32139 1| unnamed protein product [Notophthalmus viridescens] 416
RRRGRQIYSRYQTLELEKEFHFNRYLTRRRRIEIANASCLTERQIKIWFQNRRMKWKKES
>gi|123246|sp|P14838.1|HXB5_CHICK [Gallus gallus] gi|123246|sp|P14838.1|HXB5_CHICK ;E = 2.1e-43 pos:7 to 66 ; RecName Full Homeobox protein Hox B5 AltName Full Ghox 2 1 gi|1334633|emb|CAA34743 1| unnamed protein product [Gallus gallus] 417
GKRARTAYTRYQTLELEKEFHFNRYLTRRRRIEIAHALCLSERQIKIWFQNRRMKWKKDN
>gi|123249|sp|P14157.1|HXB5_SHEEP [Ovis aries] gi|123249|sp|P14157.1|HXB5_SHEEP ;E = 1.1e-10 pos:10 to 46 ; RecName Full Homeobox protein Hox B5 AltName Full Homeobox protein Hox 2 1 Short OHox 2 1 gi|165911|gb|AAA31537 1| developmental protein 418
GKRARTAYTRYQTLELEKEFHFNRYLTRRRRIEIAHA
>gi|123251|sp|P14839.1|HXB6_CHICK [Gallus gallus] gi|123251|sp|P14839.1|HXB6_CHICK ;E = 1.1e-43 pos:7 to 66 ; RecName Full Homeobox protein Hox B6 AltName Full GHOX 2 2 gi|1334634|emb|CAA34744 1| unnamed protein product [Gallus gallus] 419
ARRGRQTYTRYQTLELEKEFHFNRYLTRRRRIEIAHSLCLTERQIKIWFQNRRMKWKKEN
>gi|123255592|emb|CAM27140.1| [Mus musculus] gi|123255592|emb|CAM27140.1| ;E = 3.1e-20 pos:145 to 191 ; homeo box B8 [Mus musculus] 420
RRRGRQTYSRYQTLELEKEFLFNPYLTRKRRIEVSHALGLTERQVKI
>gi|123255|sp|P09629.2|HXB7_HUMAN [Homo sapiens] gi|123255|sp|P09629.2|HXB7_HUMAN ;E = 5.4e-43 pos:137 to 196 ; RecName Full Homeobox protein Hox B7 AltName Full Hox 2C AltName Full HHO C1 421
RKRGRQTYTRYQTLELEKEFHYNRYLTRRRRIEIAHTLCLTERQIKIWFQNRRMKWKKEN
>gi|123257|sp|P23681.1|HXB8_CHICK [Gallus gallus] gi|123257|sp|P23681.1|HXB8_CHICK ;E = 2.7e-06 pos:39 to 74 ; RecName Full Homeobox protein Hox B8 AltName Full Chox 2 4 gi|6015516|emb|CAB57799 1| OX2 4 [Gallus gallus] 422
RRRGRQTYSRYQTLELEKEFLFNPYLTRKRRIEVSR
>gi|123260|sp|P09078.1|HXB8_PIG [Sus scrofa] gi|123260|sp|P09078.1|HXB8_PIG ;E = 7.3e-31 pos:7 to 66 ; RecName Full Homeobox protein Hox B8 AltName Full Hox 2 4 423
HRRGLQTCSRYQTLELEKEFQCNPYLTCKRWIEVSHALGLTERQIKIWFQNRRMKWKKRE
>gi|123271|sp|P14653.1|HXB1_HUMAN [Homo sapiens] gi|123271|sp|P14653.1|HXB1_HUMAN ;E = 2.6e-36 pos:203 to 262 ; RecName Full Homeobox protein Hox B1 AltName Full Hox 2I gi|32384|emb|CAA34656 1| unnamed protein product [Homo sapiens] 424
PSGLRTNFTTRQLTELEKEFHFNKYLSRARRVEIAATLELNETQVKIWFQNRRMKQKKRE
>gi|123274|sp|P04476.1|HXB7B_XENLA [Xenopus laevis] gi|123274|sp|P04476.1|HXB7B_XENLA ;E = 2.2e-43 pos:138 to 197 ; RecName Full Homeobox protein Hox B7 B AltName Full XlHbox 2 B AltName Full P52 gi|64748|emb|CAA29814 1| unnamed protein product [Xenopus laevis] 425
RKRGRQTYTRYQTLELEKEFHFNRYLTRRRRIEIAHTLCLTERQIKIWFQNRRMKWKKEN
>gi|123279|sp|P09017.1|HXC4_HUMAN [Homo sapiens] gi|123279|sp|P09017.1|HXC4_HUMAN ;E = 2e-42 pos:156 to 215 ; RecName Full Homeobox protein Hox C4 AltName Full Hox 3E AltName Full CP19 gi|32386|emb|CAA30376 1| unnamed protein product [Homo sapiens] gi|11993919|gb|AAG42145 1| HOXC4 [Homo sapiens] 426
PKRSRAAYTRQQVLELEKEFHYNRYLTRRRRIEIAHSLCLSERQIKIWFQNRRMKWKKDH
>gi|123285|sp|P24340.1|HXD9_CHICK [Gallus gallus] gi|123285|sp|P24340.1|HXD9_CHICK ;E = 5.5e-36 pos:1 to 60 ; RecName Full Homeobox protein Hox D9 AltName Full Chox 4 4 gi|6015583|emb|CAB57813 1| Hox 5 2 [Mus musculus] gi|227715|prf||1709358A homeobox Hox4 4 gene 427
TRKKRCPYTKYQTLELEKEFLFNMYLTRDRRYEVARILNLTERQVKIWFQNRRMKMKKMS
>gi|123292|sp|P23813.2|HXD11_MOUSE [Mus musculus] gi|123292|sp|P23813.2|HXD11_MOUSE ;E = 7.7e-27 pos:251 to 310 ; RecName Full Homeobox protein Hox D11 AltName Full Hox 4 6 AltName Full Hox 5 5 gi|397509|emb|CAA50553 1| HOXD 11 [Mus musculus] gi|1841446|emb|CAA43173 1| Hox 4 6 [Mus musculus] 428
SRKKRCPYTKYQIRELEREFFFNVYINKEKRLQLSRMLNLTDRQVKIWFQNRRMKEKKLN
>gi|123294|sp|P23812.1|HXD12_MOUSE [Mus musculus] gi|123294|sp|P23812.1|HXD12_MOUSE ;E = 2.9e-25 pos:211 to 270 ; RecName Full Homeobox protein Hox D12 AltName Full Hox 4 7 AltName Full Hox 5 6 gi|51424|emb|CAA41654 1| Hox 4 7 [Mus musculus] 429
ARKKRKPYTKQQIAELENEFLVNEFINRQKRKELSNRLNLSDQQVKIWFQNRRMKKKRVV
>gi|123295376|emb|CAM16414.1| [Danio rerio] gi|123295376|emb|CAM16414.1| ;E = 1.5e-34 pos:145 to 204 ; homeo box C3a [Danio rerio] 430
SKRARVAFTSSQLLELEKEFHFSAYLCRNRRLEMAELLKLTDRQIKIWFQNRRMKYKKDH
>gi|123295378|emb|CAM16416.1| [Danio rerio] gi|123295378|emb|CAM16416.1| ;E = 1.1e-42 pos:146 to 205 ; homeo box C5a [Danio rerio] 431
GKRSRTSYTRYQTLELEKEFHFNRYLTRRRRIEIANNLCLNERQIKIWFQNRRMKWKKDS
>gi|123295379|emb|CAM16417.1| [Danio rerio] gi|123295379|emb|CAM16417.1| ;E = 4.3e-42 pos:119 to 178 ; homeo box C6a [Danio rerio] 432
RRRGRQIYSRYQTLELEKEFHFNRYLTRRRRIEIANALCLTERQIKIWFQNRRMKWKKET
>gi|123295381|emb|CAM16419.1| [Danio rerio] gi|123295381|emb|CAM16419.1| ;E = 5.6e-36 pos:202 to 261 ; homeo box C9a [Danio rerio] 433
TRKKRCPYTKYQTLELEKEFLFNMYLTRDRRYEVARVLNLTERQVKIWFQNRRMKMKKMN
>gi|123295382|emb|CAM16420.1| [Danio rerio] gi|123295382|emb|CAM16420.1| ;E = 3.5e-34 pos:264 to 323 ; homeo box C10a [Danio rerio] 434
GRKKRCPYTKHQTLELEKEFLFNMYLTRERRLEISKSINLTDRQVKIWFQNRRMKLKKLN
>gi|123295383|emb|CAM16421.1| [Danio rerio] gi|123295383|emb|CAM16421.1| ;E = 8.2e-27 pos:230 to 289 ; homeo box C11a [Danio rerio] 435
SRKKRCPYSKFQIRELEREFFFNVYINKEKRLQLSRMLNLTDRQVKIWFQNRRMKEKKLS
>gi|123297|sp|P09019.1|HXB5_XENLA [Xenopus laevis] gi|123297|sp|P09019.1|HXB5_XENLA ;E = 2.6e-43 pos:155 to 214 ; RecName Full Homeobox protein Hox B5 AltName Full XlHbox 4 AltName Full Xhox 1B gi|1334652|emb|CAA30125 1| unnamed protein product [Xenopus laevis] 436
GKRARTAYTRYQTLELEKEFHFNRYLTRRRRIEIAHTLCLSERQIKIWFQNRRMKWKKDN
>gi|123298|sp|P17278.1|HXD4_CHICK [Gallus gallus] gi|123298|sp|P17278.1|HXD4_CHICK ;E = 2.4e-43 pos:144 to 203 ; RecName Full Homeobox protein Hox D4 AltName Full Chox A 437
PKRSRTAYTRQQVLELEKEFHFNRYLTRRRRIEIAHTLCLSERQIKIWFQNRRMKWKKDH
>gi|123303|sp|P15859.1|SCR_APIME [Apis mellifera] gi|123303|sp|P15859.1|SCR_APIME ;E = 1.2e-43 pos:8 to 67 ; RecName Full Homeobox protein H55 gi|155666|gb|AAA27723 1| H55 protein 438
VKRQRTSYTRYQTLELEKEFHFNRYLTRRRRIEIAHALCLTERQIKIWFQNRRMKWKKEH
>gi|123304|sp|P09020.1|HXC5_XENLA [Xenopus laevis] gi|123304|sp|P09020.1|HXC5_XENLA ;E = 1.8e-42 pos:20 to 79 ; RecName Full Homeobox protein Hox C5 AltName Full XlHbox 5 gi|1334653|emb|CAA30126 1| unnamed protein product [Xenopus laevis] 439
GKRSRTSYTRYQTLELEKEFHFNRYLTRRRRIEIANNLCLNERQIKIWFQNRRMKWKKDT
>gi|123306|sp|P14158.1|HXD3_SHEEP [Ovis aries] gi|123306|sp|P14158.1|HXD3_SHEEP ;E = 2.9e-06 pos:10 to 45 ; RecName Full Homeobox protein Hox D3 AltName Full Homeobox protein Hox 7 1 Short OHox 7 1 gi|165913|gb|AAA31538 1| developmental protein 440
SKRVRTAYTSAQLVELEKEFHFNRYLWRRRRVEMAN
>gi|123312|sp|P14159.1|HXD4_SHEEP [Ovis aries] gi|123312|sp|P14159.1|HXD4_SHEEP ;E = 2.3e-05 pos:10 to 46 ; RecName Full Homeobox protein Hox D4 AltName Full Homeobox protein Hox 8 1 Short OHox 8 1 gi|165915|gb|AAA31539 1| developmental protein 441
PKRSRTAYTRQQVLELEKEFLFNRYLTRRRRIQHTLT
>gi|123315|sp|P15860.1|HM90_APIME [Apis mellifera] gi|123315|sp|P15860.1|HM90_APIME ;E = 4.4e-43 pos:8 to 67 ; RecName Full Homeobox protein H90 gi|155676|gb|AAA27728 1| H90 protein 442
RKRGRQTYTRYQTLELEKEFHYNRYLTRRRRIEIAHALCLTERQIKIWFQNRRMKWKKEN
>gi|123316|sp|P17138.1|HMA2_HELTR [Helobdella triserialis] gi|123316|sp|P17138.1|HMA2_HELTR ;E = 3.2e-35 pos:1 to 60 ; RecName Full Homeobox protein HTR A2 gi|1335706|emb|CAA36041 1| unnamed protein product [Helobdella triserialis] 443
NKRTRTAYSRSQLFELEKEFHFDKYISRPRRVELASSLNLTERHIKIWFQNRRMKWKKME
>gi|123319|sp|P09080.3|HMB1_TRIGR [Tripneustes gratilla] gi|123319|sp|P09080.3|HMB1_TRIGR ;E = 2.4e-38 pos:189 to 248 ; RecName Full Homeobox protein HB1 AltName Full TGHBOX1 gi|829232|emb|CAA32660 1| TgHbox1 protein [Tripneustes gratilla] 444
RKRCRQTYTRYQTLELEKEFHFNRYLTRRRRIELSHLLGLTERQIKIWFQNRRMKYKKES
>gi|123320|sp|P10178.1|HMB3_TRIGR [Tripneustes gratilla] gi|123320|sp|P10178.1|HMB3_TRIGR ;E = 3.8e-38 pos:27 to 86 ; RecName Full Homeobox protein HB3 gi|1335679|emb|CAA31544 1| unnamed protein product [Tripneustes gratilla] 445
GKRGRQTYTRQQTLELEKEFHFSRYVTRRRRFEIAQSLGLSERQIKIWFQNRRMKWKREH
>gi|123321|sp|P10179.1|HMB4_TRIGR [Tripneustes gratilla] gi|123321|sp|P10179.1|HMB4_TRIGR ;E = 3.9e-37 pos:42 to 101 ; RecName Full Homeobox protein HB4 gi|1335680|emb|CAA31545 1| unnamed protein product [Tripneustes gratilla] 446
GRKKRCPYTKFQTLELEKEFLFNMYLTRDRRLEIARLLSLTERQVKIWFQNRRMKMKKQN
>gi|123353|sp|P09022.2|HXA1_MOUSE [Mus musculus] gi|123353|sp|P09022.2|HXA1_MOUSE ;E = 1.4e-37 pos:225 to 284 ; RecName Full Homeobox protein Hox A1 AltName Full Hox 1 6 AltName Full Homeotic protein ERA 1 993 AltName Full Early retinoic acid 1 AltName Full Homeoboxless protein ERA 1 399 gi|309218|gb|AAA37559 1| ERA 1 993 protein 447
PNAVRTNFTTKQLTELEKEFHFNKYLTRARRVEIAASLQLNETQVKIWFQNRRMKQKKRE
>gi|123390|sp|P21523.1|HLOX2_HIRME [Hirudo medicinalis] gi|123390|sp|P21523.1|HLOX2_HIRME ;E = 2.5e-38 pos:6 to 65 ; RecName Full Homeobox protein LOX2 gi|9429|emb|CAA35595 1| Lox2 protein [Hirudo medicinalis] gi|226522|prf||1516345A Lox2 gene 448
RRRGRQTYTRYQTLELEKEFKFNRYLTRRRRIELSHTLYLTERQIKIWFQNRRMKEKKEV
>gi|123415|sp|P09635.1|HXA4_RAT [Rattus norvegicus] gi|123415|sp|P09635.1|HXA4_RAT ;E = 7.3e-24 pos:1 to 42 ; RecName Full Homeobox protein Hox A4 AltName Full Homeobox protein R2 449
EFHFNRYLTRRRRIEIAHTLCLSERQVKIWFQNRRMKWKKDH
>gi|123416|sp|P18865.1|HXC4_RAT [Rattus norvegicus] gi|123416|sp|P18865.1|HXC4_RAT ;E = 2.1e-36 pos:12 to 70 ; RecName Full Homeobox protein Hox C4 AltName Full Homeobox protein R3 gi|204635|gb|AAA41343 1| homeobox protein 450
PARGVANCRQQVLELEKEFHYNRYLTRRRRIEIAHSLCLSERQIKIWFQNRRMKWKKDH
>gi|123418|sp|P18867.1|HXD3_RAT [Rattus norvegicus] gi|123418|sp|P18867.1|HXD3_RAT ;E = 9.9e-37 pos:11 to 70 ; RecName Full Homeobox protein Hox D3 AltName Full Homeobox protein R6 gi|204639|gb|AAA41345 1| homeobox protein 451
HPRGCTAYTSAQLVELEKEFHFNRYLCRRRRVEMANLLNLTERQIKIWFQNRRMKYKKDQ
>gi|123422|sp|P18264.1|ROUGH_DROVI [Drosophila virilis] gi|123422|sp|P18264.1|ROUGH_DROVI ;E = 1.2e-26 pos:164 to 223 ; RecName Full Homeobox protein rough gi|158317|gb|AAA28861 1| rough protein [Drosophila virilis] 452
QRRQRTTFSTEQTLRLEVEFHRNEYISRSRRFELAETLRLSETQIKIWFQNRRAKDKRIE
>gi|123423|sp|P09638.1|HXB2_SALSA [Salmo salar] gi|123423|sp|P09638.1|HXB2_SALSA ;E = 2.9e-40 pos:1 to 60 ; RecName Full Homeobox protein Hox B2 AltName Full S6 gi|213802|gb|AAA49561 1| homeo box protein 453
PGRLRTAYTNTQLLELEKEFHFNKYLCRPRRVEIAALLDLTERQVKLWFQNRRMKHKRQT
>gi|123424|sp|P09636.1|HXA7_SALSA [Salmo salar] gi|123424|sp|P09636.1|HXA7_SALSA ;E = 2.7e-41 pos:1 to 60 ; RecName Full Homeobox protein Hox A7 AltName Full Homeobox protein S12 A gi|213798|gb|AAA49559 1| homeo box protein 454
RKRGSQTYTRYQTLELEKEFHFNRYLTRRRRVEIAHVLCLTERQIKIWFQNRRMKWKKDH
>gi|123425|sp|P09637.2|HXA5_SALSA [Salmo salar] gi|123425|sp|P09637.2|HXA5_SALSA ;E = 1e-40 pos:1 to 60 ; RecName Full Homeobox protein Hox A5 AltName Full S12 B gi|213800|gb|AAA49560 1| homeo box protein 455
GRGRGQTYTRYQTLELEKEFHFNRYLTRRRRIEMAHALCLSERQIKIWFQNRRMKWKKDN
>gi|123917996|sp|Q3V5Z9.1|HXD3_ORYLA [Oryzias latipes] gi|123917996|sp|Q3V5Z9.1|HXD3_ORYLA ;E = 4.8e-38 pos:160 to 219 ; RecName Full Homeobox protein Hox D3 gi|74267577|dbj|BAE44287 1| hoxD3a [Oryzias latipes] gi|83016980|dbj|BAE53501 1| hoxD3a [Oryzias latipes] 456
SKRVRTAYTSAQLVELEKEFHFNRYLCRPRRVEMANLLNLTERQIKIWFQNRRMKYKKDQ
>gi|124013562|gb|ABM88031.1| [Macaca nemestrina] gi|124013562|gb|ABM88031.1| ;E = 7.7e-38 pos:40 to 99 ; HOXB3 [Macaca nemestrina] 457
SKRARTAYTSXQLVELEKEFHFNRYLCRPRRVEMANLLNLSERQIKIWFQNRRMKYKKDQ
>gi|124013667|gb|ABM88101.1| [Macaca nemestrina] gi|124013667|gb|ABM88101.1| ;E = 9.5e-36 pos:10 to 69 ; IPF1 [Macaca nemestrina] 458
NKRTRTAYTRAQLLELEKEFLFNKYISRPRRVELAVMLNLTERHIKIWFQNRRMKWKKEE
>gi|124053432|ref|NP_001074229.1| [Macaca mulatta] gi|124053432|ref|NP_001074229.1| ;E = 2.6e-36 pos:206 to 265 ; homeobox B1 [Macaca mulatta] gi|146324920|sp|A2D4R4 1|HXB1_ATEGE RecName Full Homeobox protein Hox B1 gi|146324921|sp|A2D649 1|HXB1_MACMU RecName Full Homeobox protein Hox B1 gi|146324922|sp|A2T6H5 1|HXB1_MACNE RecName Full Homeobox protein Hox B1 gi|121503182|gb|ABM55142 1| HOXB1 [Macaca mulatta] gi|122053859|gb|ABM65911 1| HOXB1 [Ateles geoffroyi] gi|124013549|gb|ABM88023 1| HOXB1 [Macaca nemestrina] 459
PSGLRTNFTTRQLTELEKEFHFNKYLSRARRVEIAATLELNETQVKIWFQNRRMKQKKRE
>gi|124054171|gb|ABM89277.1| [Pongo pygmaeus] gi|124054171|gb|ABM89277.1| ;E = 6.6e-38 pos:35 to 94 ; HOXB3 [Pongo pygmaeus] 460
SKRARTAYTSAQLVELEKEFHFNRYLCRPRRVEMANLLNLSERQIKIWFQNRRMKYKKDQ
>gi|124054407|gb|ABM89430.1| [Pongo pygmaeus] gi|124054407|gb|ABM89430.1| ;E = 1.1e-34 pos:17 to 76 ; HOXD10 [Pongo pygmaeus] 461
GRKKRCPYTKHQTLELEKEFLFNMYLTRERRLEISKSVNLTDRQVKIWFQNRRMKLKKMS
>gi|124111365|gb|ABM92090.1| [Pan troglodytes] gi|124111365|gb|ABM92090.1| ;E = 2.1e-17 pos:1 to 40 ; HOXB7 [Pan troglodytes] 462
HYNRYLTRRRRIEIAHALCLTERQIKIWFXXRRMKWKKEN
>gi|124249298|ref|NP_001074328.1| [Gallus gallus] gi|124249298|ref|NP_001074328.1| ;E = 1.1e-36 pos:213 to 272 ; homeobox B1 [Gallus gallus] gi|399997|sp|P31259 1|HXB1_CHICK RecName Full Homeobox protein Hox B1 AltName Full Ghox lab gi|833615|emb|CAA48418 1| Ghox lab [Gallus gallus] 463
PNTIRTNFTTKQLTELEKEFHFNKYLTRARRVEIAATLELNETQVKIWFQNRRMKQKKRE
>gi|125489396|gb|ABN42907.1| [Strigamia maritima] gi|125489396|gb|ABN42907.1| ;E = 2.3e-37 pos:32 to 91 ; homeodomain transcription factor Hox3a [Strigamia maritima] 464
NKRSRTAYTQSQLLELEKEFHFNRYLCRPRRLELASLLNLTERQIKIWFQNRRMKIKKIK
>gi|125489398|gb|ABN42908.1| [Strigamia maritima] gi|125489398|gb|ABN42908.1| ;E = 9e-38 pos:80 to 139 ; homeodomain transcription factor Hox3b [Strigamia maritima] 465
NKRSRTAYTQSQLVELEKEFHFNRYLCRPRRVELASMLNLTERQIKIWFQNRRMKNKKIK
>gi|125489400|gb|ABN42909.1| [Thermobia domestica] gi|125489400|gb|ABN42909.1| ;E = 1.6e-38 pos:205 to 264 ; homeodomain transcription factor Hox3 [Thermobia domestica] 466
AKRARTAYTSAQLVELEKEFHFNRYLCRPRRIEMAALLNLTERQIKIWFQNRRMKYKKEQ
>gi|125489402|gb|ABN42910.1| [Folsomia candida] gi|125489402|gb|ABN42910.1| ;E = 2.1e-38 pos:165 to 224 ; homeodomain transcription factor Hox3 [Folsomia candida] gi|125489404|gb|ABN42911 1| homeodomain transcription factor Hox3 [Folsomia candida] 467
TKRARTAYTSAQLVELEKEFHYNRYLCRPRRIEMASLLSLTERQIKIWFQNRRMKYKKEL
>gi|125490325|ref|NP_001074947.1| [Pan troglodytes] gi|125490325|ref|NP_001074947.1| ;E = 9.5e-36 pos:146 to 205 ; pancreatic and duodenal homeobox 1 [Pan troglodytes] gi|146325047|sp|A2T756 1|PDX1_PANTR RecName Full Pancreas duodenum homeobox protein 1 AltName Full Homeodomain protein PDX1 AltName Full Insulin promoter factor 1 Short IPF 1 gi|124111238|gb|ABM92011 1| IPF1 [Pan troglodytes] 468
NKRTRTAYTRAQLLELEKEFLFNKYISRPRRVELAVMLNLTERHIKIWFQNRRMKWKKEE
>gi|125490339|ref|NP_001074950.1| [Pan troglodytes] gi|125490339|ref|NP_001074950.1| ;E = 2.3e-39 pos:197 to 256 ; homeobox D8 [Pan troglodytes] gi|146324939|sp|A2T748 1|HXD8_PANTR RecName Full Homeobox protein Hox D8 gi|124111225|gb|ABM92003 1| HOXD8 [Pan troglodytes] 469
RRRGRQTYSRFQTLELEKEFLFNPYLTRKRRIEVSHALALTERQVKIWFQNRRMKWKKEN
>gi|125776248|ref|XP_001359216.1| [Drosophila pseudoobscura pseudoobscura] gi|125776248|ref|XP_001359216.1| ;E = 1.6e-30 pos:86 to 145 ; zen [Drosophila pseudoobscura pseudoobscura] gi|54638959|gb|EAL28361 1| zen [Drosophila pseudoobscura pseudoobscura] 470
LKRSRTAFTSVQLVELENEFKSNMYLYRTRRIEIAQRLSLCERQVKIWFQNRRMKFKKDI
>gi|125776254|ref|XP_001359218.1| [Drosophila pseudoobscura pseudoobscura] gi|125776254|ref|XP_001359218.1| ;E = 1.1e-33 pos:43 to 102 ; GA10340 [Drosophila pseudoobscura pseudoobscura] gi|54638961|gb|EAL28363 1| GA10340 [Drosophila pseudoobscura pseudoobscura] 471
SKRSRTAFTSHQLLELEREFHLNKYMSRTRRIEISQRLNLTERQVKIWFQNRRMKSKKLA
>gi|125858467|ref|NP_001075038.1| [Pan troglodytes] gi|125858467|ref|NP_001075038.1| ;E = 2.4e-43 pos:154 to 213 ; homeobox D4 [Pan troglodytes] gi|146324936|sp|A1YFY3 1|HXD4_PANPA RecName Full Homeobox protein Hox D4 gi|146324937|sp|A2T6X6 1|HXD4_PANTR RecName Full Homeobox protein Hox D4 gi|121483828|gb|ABM54208 1| HOXD4 [Pan paniscus] gi|124111109|gb|ABM91931 1| HOXD4 [Pan troglodytes] 472
PKRSRTAYTRQQVLELEKEFHFNRYLTRRRRIEIAHTLCLSERQIKIWFQNRRMKWKKDH
>gi|125858494|ref|NP_001075041.1| [Pan troglodytes] gi|125858494|ref|NP_001075041.1| ;E = 2.6e-36 pos:203 to 262 ; homeobox B1 [Pan troglodytes] gi|146324924|sp|A2T6Z0 1|HXB1_PANTR RecName Full Homeobox protein Hox B1 gi|124111133|gb|ABM91945 1| HOXB1 [Pan troglodytes] 473
PSGLRTNFTTRQLTELEKEFHFNKYLSRARRVEIAATLELNETQVKIWFQNRRMKQKKRE
>gi|125858562|gb|AAI29575.1| [Xenopus laevis] gi|125858562|gb|AAI29575.1| ;E = 1e-21 pos:229 to 288 ; Unknown (protein for MGC 160241) [Xenopus laevis] 474
GRKKRVPYTKVQLKELEREYTTNKFITKDKRRRISANTNLSERQVTIWFQNRRVKEKKVV
>gi|12621987|gb|AAB91389.2| [Ethmostigmus rubripes] gi|12621987|gb|AAB91389.2| ;E = 1.8e-43 pos:1 to 60 ; antennapedia [Ethmostigmus rubripes] 475
RKRGRQTYTRYQTLELEKEFHFNRYLTRRRRIEIAHALCLTERQIKIWFQNRRMKWKKEN
>gi|126290572|ref|XP_001369246.1| [Monodelphis domestica] gi|126290572|ref|XP_001369246.1| ;E = 2.8e-27 pos:153 to 212 ; PREDICTED similar to protocadherin cluster 1 gamma 1 [Monodelphis domestica] 476
KDKYRVVYTDHQRLELEKEFHYSRYITIRRKAELAVSLGLTERQVKIWFQNRRAKERKAN
>gi|126307872|ref|XP_001362265.1| [Monodelphis domestica] gi|126307872|ref|XP_001362265.1| ;E = 1.7e-29 pos:166 to 225 ; PREDICTED similar to MEOX1 [Monodelphis domestica] 477
ARKERTAFTKEQLRELEAEFAHHNYLTRLRRYEIAVNLDLTERQVKVWFQNRRMKWKRVK
>gi|126308236|ref|XP_001367047.1| [Monodelphis domestica] gi|126308236|ref|XP_001367047.1| ;E = 3.1e-35 pos:199 to 258 ; PREDICTED similar to HOXB1 [Monodelphis domestica] 478
AGGIRTNFTTRQLTELEKEFHFNKYLSRARRVEIAATLELNETQVKIWFQNRRMKQKKRE
>gi|126308240|ref|XP_001367096.1| [Monodelphis domestica] gi|126308240|ref|XP_001367096.1| ;E = 6.6e-38 pos:187 to 246 ; PREDICTED similar to homeobox containing protein [Monodelphis domestica] 479
SKRARTAYTSAQLVELEKEFHFNRYLCRPRRVEMANLLNLSERQIKIWFQNRRMKYKKDQ
>gi|126308245|ref|XP_001367145.1| [Monodelphis domestica] gi|126308245|ref|XP_001367145.1| ;E = 2.1e-43 pos:192 to 251 ; PREDICTED similar to homeobox protein [Monodelphis domestica] 480
GKRARTAYTRYQTLELEKEFHFNRYLTRRRRIEIAHALCLSERQIKIWFQNRRMKWKKDN
>gi|126308247|ref|XP_001367188.1| [Monodelphis domestica] gi|126308247|ref|XP_001367188.1| ;E = 4e-35 pos:183 to 242 ; PREDICTED similar to HOXB9 [Monodelphis domestica] 481
SRKKRCPYTKYQTLELEKEFLFNMYLTRDRRHEVARLLNLSERQVKIWFQNRRMKMKKMN
>gi|126308251|ref|XP_001367236.1| [Monodelphis domestica] gi|126308251|ref|XP_001367236.1| ;E = 1.9e-21 pos:216 to 275 ; PREDICTED similar to Homeobox B13 [Monodelphis domestica] 482
GRKKRIPYSKGQLRELEREYAANKFVTKDKRRKISAATSLSERQITIWFQNRRVKEKKVL
>gi|126308351|ref|XP_001372942.1| [Monodelphis domestica] gi|126308351|ref|XP_001372942.1| ;E = 1.1e-40 pos:145 to 204 ; PREDICTED hypothetical protein [Monodelphis domestica] 483
ARRLRTAYTNTQLLELEKEFHFNKYLCRPRRVEIAALLDLTERQVKVWFQNRRMKHKRQN
>gi|126308355|ref|XP_001372992.1| [Monodelphis domestica] gi|126308355|ref|XP_001372992.1| ;E = 2.2e-42 pos:152 to 211 ; PREDICTED similar to Homeobox B4 [Monodelphis domestica] 484
PKRSRTAYTRQQVLELEKEFHYNRYLTRRRRVEIAHSLCLSERQIKIWFQNRRMKWKKDH
>gi|126326337|ref|XP_001368388.1| [Monodelphis domestica] gi|126326337|ref|XP_001368388.1| ;E = 6.6e-27 pos:180 to 239 ; PREDICTED similar to Homeobox even skipped homolog protein 2 (EVX 2) [Monodelphis domestica] 485
VRRYRTAFTREQIARLEKEFYRENYVSRPRRCELAAALNLPETTIKVWFQNRRMKDKRQR
>gi|126326339|ref|XP_001368426.1| [Monodelphis domestica] gi|126326339|ref|XP_001368426.1| ;E = 2.3e-20 pos:273 to 332 ; PREDICTED similar to ORF1 encoded protein [Monodelphis domestica] 486
GRKKRVPYTKLQLKELENEYAINKFINKDKRRRISAATNLSERQVTIWFQNRRVKDKKIV
>gi|126326341|ref|XP_001368464.1| [Monodelphis domestica] gi|126326341|ref|XP_001368464.1| ;E = 4.2e-25 pos:199 to 258 ; PREDICTED similar to HOXD12 [Monodelphis domestica] 487
ARKKRKPYTKQQIAELENEFLLNEFINRQKRKELSNRLNLSDQQVKIWFQNRRMKKKRVV
>gi|126326343|ref|XP_001368497.1| [Monodelphis domestica] gi|126326343|ref|XP_001368497.1| ;E = 1.1e-34 pos:266 to 325 ; PREDICTED similar to homeobox D10 [Monodelphis domestica] 488
GRKKRCPYTKHQTLELEKEFLFNMYLTRERRLEISKSVNLTDRQVKIWFQNRRMKLKKMS
>gi|126326345|ref|XP_001368526.1| [Monodelphis domestica] gi|126326345|ref|XP_001368526.1| ;E = 1e-35 pos:281 to 340 ; PREDICTED similar to Hox 4 4 [Monodelphis domestica] 489
TRKKRCPYTKYQTLELEKEFLFNMYLTRDRRYEVARILNLTERQVKIWFQNRRMKMKKMN
>gi|126326347|ref|XP_001368563.1| [Monodelphis domestica] gi|126326347|ref|XP_001368563.1| ;E = 2e-39 pos:214 to 273 ; PREDICTED similar to HOXD8 [Monodelphis domestica] 490
RRRGRQTYSRFQTLELEKEFLFNPYLTRKRRIEVSHALGLTERQVKIWFQNRRMKWKKEN
>gi|126326351|ref|XP_001368596.1| [Monodelphis domestica] gi|126326351|ref|XP_001368596.1| ;E = 2.4e-43 pos:147 to 206 ; PREDICTED similar to homeotic protein Hox D4 chicken [Monodelphis domestica] 491
PKRSRTAYTRQQVLELEKEFHFNRYLTRRRRIEIAHTLCLSERQIKIWFQNRRMKWKKDH
>gi|126326353|ref|XP_001368627.1| [Monodelphis domestica] gi|126326353|ref|XP_001368627.1| ;E = 4.8e-38 pos:196 to 255 ; PREDICTED similar to DOCK180 related Cdc42 guanine nucleotide exchange factor [Monodelphis domestica] 492
SKRVRTAYTSAQLVELEKEFHFNRYLCRPRRVEMANLLNLTERQIKIWFQNRRMKYKKDQ
>gi|126326646|ref|XP_001376907.1| [Monodelphis domestica] gi|126326646|ref|XP_001376907.1| ;E = 7.7e-27 pos:301 to 360 ; PREDICTED similar to homeodomain containing protein [Monodelphis domestica] 493
SRKKRCPYTKYQIRELEREFFFNVYINKEKRLQLSRMLNLTDRQVKIWFQNRRMKEKKLN
>gi|126326650|ref|XP_001376994.1| [Monodelphis domestica] gi|126326650|ref|XP_001376994.1| ;E = 1.3e-35 pos:224 to 283 ; PREDICTED similar to HOX D1 protein [Monodelphis domestica] 494
SSTIRTNFSTKQLTELEKEFHFNKYLTRARRLEIAHSLQLNDTQVKIWFQNRRMKQKKRE
>gi|126327413|ref|XP_001367105.1| [Monodelphis domestica] gi|126327413|ref|XP_001367105.1| ;E = 7.8e-27 pos:177 to 236 ; PREDICTED similar to CDX2 protein [Monodelphis domestica] 495
KDKYRVVYTDHQRLELEKEFHYSRYITIRRKAELAATLGLSERQVKIWFQNRRAKERKIN
>gi|126327593|ref|XP_001376160.1| [Monodelphis domestica] gi|126327593|ref|XP_001376160.1| ;E = 2.9e-31 pos:287 to 346 ; PREDICTED similar to GS homeobox 1 [Monodelphis domestica] 496
SKRMRTAFTSTQLLELEREFASNMYLSRLRRIEIATYLNLSEKQVKIWFQNRRVKHKKEG
>gi|126327595|ref|XP_001376171.1| [Monodelphis domestica] gi|126327595|ref|XP_001376171.1| ;E = 9.5e-36 pos:146 to 205 ; PREDICTED similar to IPF1 [Monodelphis domestica] 497
NKRTRTAYTRAQLLELEKEFLFNKYISRPRRVELAVMLNLTERHIKIWFQNRRMKWKKEE
>gi|126331633|ref|XP_001363312.1| [Monodelphis domestica] gi|126331633|ref|XP_001363312.1| ;E = 2.8e-31 pos:198 to 257 ; PREDICTED similar to homeobox protein 2 [Monodelphis domestica] 498
GKRMRTAFTSTQLLELEREFSSNMYLSRLRRIEIATYLNLSEKQVKIWFQNRRVKHKKEG
>gi|126341096|ref|XP_001364877.1| [Monodelphis domestica] gi|126341096|ref|XP_001364877.1| ;E = 1.4e-31 pos:230 to 289 ; PREDICTED similar to homeo box HB9 [Monodelphis domestica] 499
CRRPRTAFTSQQLLELEHQFKLNKYLSRPKRFEVATSLMLTETQVKIWFQNRRMKWKRSK
>gi|126341811|ref|XP_001362476.1| [Monodelphis domestica] gi|126341811|ref|XP_001362476.1| ;E = 9.7e-22 pos:333 to 392 ; PREDICTED similar to transcription factor HOXA13 [Monodelphis domestica] 500
GRKKRVPYTKVQLKELEREYATNKFITKDKRRRISATTNLSERQVTIWFQNRRVKEKKVI
>gi|126341813|ref|XP_001362558.1| [Monodelphis domestica] gi|126341813|ref|XP_001362558.1| ;E = 1.7e-25 pos:251 to 310 ; PREDICTED similar to homeobox A11 isoform 1 [Monodelphis domestica] 501
TRKKRCPYTKYQIRELEREFFFSVYINKEKRLQLSRMLNLTDRQVKIWFQNRRMKEKKIN
>gi|126341815|ref|XP_001362649.1| [Monodelphis domestica] gi|126341815|ref|XP_001362649.1| ;E = 1.7e-25 pos:236 to 295 ; PREDICTED similar to homeobox A11 isoform 2 [Monodelphis domestica] 502
TRKKRCPYTKYQIRELEREFFFSVYINKEKRLQLSRMLNLTDRQVKIWFQNRRMKEKKIN
>gi|126341819|ref|XP_001362736.1| [Monodelphis domestica] gi|126341819|ref|XP_001362736.1| ;E = 2.1e-43 pos:194 to 253 ; PREDICTED similar to homeodomain transcription factor [Monodelphis domestica] 503
GKRARTAYTRYQTLELEKEFHFNRYLTRRRRIEIAHALCLSERQIKIWFQNRRMKWKKDN
>gi|126341821|ref|XP_001362823.1| [Monodelphis domestica] gi|126341821|ref|XP_001362823.1| ;E = 3.2e-38 pos:214 to 273 ; PREDICTED similar to homeodomain protein HOXD 3 isoform 1 [Monodelphis domestica] 504
SKRARTAYTSAQLVELEKEFHFNRYLCRPRRVEMANLLNLTERQIKIWFQNRRMKYKKDQ
>gi|126341823|ref|XP_001362908.1| [Monodelphis domestica] gi|126341823|ref|XP_001362908.1| ;E = 3.2e-38 pos:191 to 250 ; PREDICTED similar to homeodomain protein HOXD 3 isoform 2 [Monodelphis domestica] 505
SKRARTAYTSAQLVELEKEFHFNRYLCRPRRVEMANLLNLTERQIKIWFQNRRMKYKKDQ
>gi|126341825|ref|XP_001362994.1| [Monodelphis domestica] gi|126341825|ref|XP_001362994.1| ;E = 7.5e-41 pos:145 to 204 ; PREDICTED similar to adenosine deaminase acting on tRNA 1 [Monodelphis domestica] 506
SRRLRTAYTNTQLLELEKEFHFNKYLCRPRRVEIAALLDLTERQVKVWFQNRRMKHKRQT
>gi|126341827|ref|XP_001363080.1| [Monodelphis domestica] gi|126341827|ref|XP_001363080.1| ;E = 1.9e-37 pos:230 to 289 ; PREDICTED hypothetical protein [Monodelphis domestica] 507
PNTVRTNFTTKQLTELEKEFHFNKYLTRARRVEIAASLQLNETQVKIWFQNRRMKQKKRE
>gi|126341843|ref|XP_001365582.1| [Monodelphis domestica] gi|126341843|ref|XP_001365582.1| ;E = 1.4e-34 pos:342 to 401 ; PREDICTED similar to homeobox A10 [Monodelphis domestica] 508
GRKKRCPYTKHQTLELEKEFLFNMYLTRERRLEISRSVHLTDRQVKIWFQNRRMKLKKMN
>gi|126341845|ref|XP_001365645.1| [Monodelphis domestica] gi|126341845|ref|XP_001365645.1| ;E = 1.6e-43 pos:161 to 220 ; PREDICTED similar to HOXA6 [Monodelphis domestica] 509
RKRGRQTYTRYQTLELEKEFHFNRYLTRRRRIEIAHALCLTERQIKIWFQNRRMKWKKEH
>gi|126341853|ref|XP_001363903.1| [Monodelphis domestica] gi|126341853|ref|XP_001363903.1| ;E = 3e-30 pos:196 to 255 ; PREDICTED similar to Mesenchyme homeobox 2 [Monodelphis domestica] 510
PRKERTAFTKEQIRELEAEFAHHNYLTRLRRYEIAVNLDLTERQVKVWFQNRRMKWKRVK
>gi|126342260|ref|XP_001370224.1| [Monodelphis domestica] gi|126342260|ref|XP_001370224.1| ;E = 6.3e-25 pos:297 to 356 ; PREDICTED similar to homeotic protein Cdx 4 mouse [Monodelphis domestica] 511
KEKYRVVYSEHQRLELEKEFHCNRYISIRKKTELAAQLGLSERQVKIWFQNRRAKERKLL
>gi|126342262|ref|XP_001370339.1| [Monodelphis domestica] gi|126342262|ref|XP_001370339.1| ;E = 4.1e-29 pos:66 to 125 ; PREDICTED similar to caudal [Monodelphis domestica] 512
KEKYRMVYTDHQRLELEKEFYFARYISSPRRLELASSLNLSERQVKIWFQNRRAKEKKQM
>gi|126343889|ref|XP_001364878.1| [Monodelphis domestica] gi|126343889|ref|XP_001364878.1| ;E = 2.6e-42 pos:141 to 200 ; PREDICTED similar to Homeobox protein Hox C6 (Hox 3 3) (Hox 6 1) [Monodelphis domestica] 513
RRRGRQIYSRYQTLELEKEFHFNRYLTRRRRIEIANALCLTERQIKIWFQNRRMKWKKES
>gi|12644227|sp|P35452.2|HXD12_HUMAN [Homo sapiens] gi|12644227|sp|P35452.2|HXD12_HUMAN ;E = 2.9e-25 pos:207 to 266 ; RecName Full Homeobox protein Hox D12 AltName Full Hox 4H gi|8777658|gb|AAF79044 1|AF154915_1 transcription factor HOXD12 [Homo sapiens] 514
ARKKRKPYTKQQIAELENEFLVNEFINRQKRKELSNRLNLSDQQVKIWFQNRRMKKKRVV
>gi|126517502|ref|NP_034598.2| [Mus musculus] gi|126517502|ref|NP_034598.2| ;E = 4.8e-38 pos:195 to 254 ; homeo box D3 [Mus musculus] gi|224471899|sp|P09027 4|HXD3_MOUSE RecName Full Homeobox protein Hox D3 AltName Full Hox 4 1 AltName Full Homeobox protein MH 19 gi|74227447|dbj|BAE21791 1| unnamed protein product [Mus musculus] gi|123233144|emb|CAM17023 1| homeo box D3 [Mus musculus] gi|148695232|gb|EDL27179 1| homeobox D3 isoform CRA_b [Mus musculus] gi|187950755|gb|AAI37719 1| Homeo box D3 [Mus musculus] gi|223459826|gb|AAI37717 1| Homeo box D3 [Mus musculus] 515
SKRVRTAYTSAQLVELEKEFHFNRYLCRPRRVEMANLLNLTERQIKIWFQNRRMKYKKDQ
>gi|12805231|gb|AAH02076.1| [Mus musculus] gi|12805231|gb|AAH02076.1| ;E = 3e-30 pos:186 to 245 ; Mesenchyme homeobox 2 [Mus musculus] 516
PRKERTAFTKEQIRELEAEFAHHNYLTRLRRYEIAVNLDLTERQVKVWFQNRRMKWKRVK
>gi|12848710|dbj|BAB28059.1| [Mus musculus] gi|12848710|dbj|BAB28059.1| ;E = 2.1e-43 pos:155 to 214 ; unnamed protein product [Mus musculus] 517
GKRARTAYTRYQTLELEKEFHFNRYLTRRRRIEIAHALCLSERQIKIWFQNRRMKWKKDN
>gi|12853195|dbj|BAB29676.1| [Mus musculus] gi|12853195|dbj|BAB29676.1| ;E = 5.8e-20 pos:115 to 163 ; unnamed protein product [Mus musculus] 518
RRRGRQTYSRFQTLELGKEFLFYPYLTRKRRIEVSHTLALTERQVKLWF
>gi|12854614|dbj|BAB30086.1| [Mus musculus] gi|12854614|dbj|BAB30086.1| ;E = 2.8e-39 pos:124 to 183 ; unnamed protein product [Mus musculus] 519
RRRGRQTYSRFQTLELEKEFLFNPYLTRKRRIEVSHTLALTERQVKIWFQNRRMKWKKEN
>gi|12857052|dbj|BAB30874.1| [Mus musculus] gi|12857052|dbj|BAB30874.1| ;E = 2.2e-35 pos:199 to 258 ; unnamed protein product [Mus musculus] 520
PGGLRTNFTTRQLTELEKGFHFNKYLSRARRVEIAATLELNETQVKIWFQNRRMKQKKRE
>gi|12963383|gb|AAK11239.1|AF327746_1 [Haliotis asinina] gi|12963383|gb|AAK11239.1|AF327746_1 ;E = 3.6e-15 pos:1 to 39 ; homeobox protein [Haliotis asinina] 521
FNKYLTRARRIEIAAALGLNETQVKIWFQNRRMKQRKRM
>gi|12963385|gb|AAK11240.1|AF328863_1 [Haliotis asinina] gi|12963385|gb|AAK11240.1|AF328863_1 ;E = 1.6e-17 pos:1 to 38 ; homeobox protein Hox4 [Haliotis asinina] 522
NRYLTRRRRIEIAHTLCLSERQIKIWFQNRRMKWKKEH
>gi|13027412|ref|NP_076453.1| [Rattus norvegicus] gi|13027412|ref|NP_076453.1| ;E = 7.8e-27 pos:185 to 244 ; caudal type homeo box 2 [Rattus norvegicus] gi|9843871|emb|CAC03735 1| CDX2 protein [Rattus norvegicus] gi|149034844|gb|EDL89564 1| caudal type homeo box 2 [Rattus norvegicus] 523
KDKYRVVYTDHQRLELEKEFHYSRYITIRRKAELAATLGLSERQVKIWFQNRRAKERKIN
>gi|13092367|emb|CAC32035.1| [Drosophila melanogaster] gi|13092367|emb|CAC32035.1| ;E = 5.7e-27 pos:10 to 69 ; rough homeobox protein [Drosophila melanogaster] 524
QRRQRTTFSTEQTLRLEVEFHRNEYISRSRRFELAETLRLTETQIKIWFQNRRAKDKRIE
>gi|13124743|sp|P31260.2|HXA10_HUMAN [Homo sapiens] gi|13124743|sp|P31260.2|HXA10_HUMAN ;E = 1.4e-34 pos:319 to 378 ; RecName Full Homeobox protein Hox A10 AltName Full Hox 1H AltName Full Hox 1 8 AltName Full PL gi|2789672|gb|AAB96917 1| homeobox protein A10 [Homo sapiens] gi|15559235|gb|AAH13971 1| Homeobox A10 [Homo sapiens] gi|123982006|gb|ABM82832 1| homeobox A10 [synthetic construct] gi|123996833|gb|ABM86018 1| homeobox A10 [synthetic construct] gi|124000653|gb|ABM87835 1| homeobox A10 [synthetic construct] gi|208968489|dbj|BAG74083 1| homeobox A10 [synthetic construct] 525
GRKKRCPYTKHQTLELEKEFLFNMYLTRERRLEISRSVHLTDRQVKIWFQNRRMKLKKMN
>gi|13128905|gb|AAK13072.1| [Porcellio scaber] gi|13128905|gb|AAK13072.1| ;E = 5.8e-43 pos:11 to 70 ; abd A1 [Porcellio scaber] 526
RRRGRQTYTRFQTLELEKEFHFNHYLTRRRRIEIAHALCLTERQVKIWFQNRRMKLKKEL
>gi|13128907|gb|AAK13073.1| [Porcellio scaber] gi|13128907|gb|AAK13073.1| ;E = 5.8e-43 pos:27 to 86 ; abd A2 [Porcellio scaber] 527
RRRGRQTYTRFQTLELEKEFHFNHYLTRRRRIEIAHALCLTERQVKIWFQNRRMKLKKEL
>gi|13128909|gb|AAK13074.1| [Porcellio scaber] gi|13128909|gb|AAK13074.1| ;E = 1.3e-24 pos:52 to 98 ; abd A3 [Porcellio scaber] 528
RRRGRQTYTRFQTLELEKEFHFNHYLTRRRRIEIAHALCLTERQVKI
>gi|13128911|gb|AAK13075.1| [Porcellio scaber] gi|13128911|gb|AAK13075.1| ;E = 1.6e-41 pos:16 to 75 ; Ubx1 [Porcellio scaber] 529
RRRGRQTYTRYQTLELEKEFHTNHYLTRRRRIEMAHALCLTERQIKIWFQNRRMKLKKEI
>gi|13128913|gb|AAK13076.1| [Porcellio scaber] gi|13128913|gb|AAK13076.1| ;E = 1.6e-41 pos:15 to 74 ; Ubx [Porcellio scaber] 530
RRRGRQTYTRYQTLELEKEFHTNHYLTRRRRIEMAHALCLTERQIKIWFQNRRMKLKKEI
>gi|13128915|gb|AAK13077.1| [Porcellio scaber] gi|13128915|gb|AAK13077.1| ;E = 1.8e-43 pos:6 to 65 ; Antp [Porcellio scaber] 531
RKRGRQTYTRYQTLELEKEFHFNRYLTRRRRIEIAHALCLTERQIKIWFQNRRMKWKKEN
>gi|1322001|emb|CAA66399.1| [Tribolium castaneum] gi|1322001|emb|CAA66399.1| ;E = 1.5e-34 pos:88 to 147 ; ZEN Tc [Tribolium castaneum] 532
GKRARTAYTSAQLVELEREFHHGKYLSRPRRIQIAENLNLSERQIKIWFQNRRMKHKKEQ
>gi|13249167|gb|AAK16712.1|AF326771_1 [Sarsia sp. 'Long Island Sound'] gi|13249167|gb|AAK16712.1|AF326771_1 ;E = 1.1e-24 pos:96 to 155 ; even skipped protein [Sarsia sp Long Island Sound ] 533
QHGTRTAFTRTQLSRLEKEFTKESYISRTRRVELANELCLPENTIKVWFQNRRMKSKRRR
>gi|13272504|gb|AAK17185.1|AF327747_1 [Haliotis asinina] gi|13272504|gb|AAK17185.1|AF327747_1 ;E = 2.8e-16 pos:119 to 162 ; Hox3 [Haliotis asinina] 534
TKRARTAYTSAQLVELEKEFHFNRYLCRPRRIEMAALLNLTERQ
>gi|13273315|ref|NP_076920.1| [Homo sapiens] gi|13273315|ref|NP_076920.1| ;E = 2.2e-42 pos:162 to 221 ; homeobox B4 [Homo sapiens] gi|547692|sp|P17483 2|HXB4_HUMAN RecName Full Homeobox protein Hox B4 AltName Full Hox 2F AltName Full Hox 2 6 gi|11138934|gb|AAG31554 1|AF287967_4 homeobox B4 [Homo sapiens] gi|12007115|gb|AAG45052 1| HOXB4 [Homo sapiens] gi|29351568|gb|AAH49204 1| Homeobox B4 [Homo sapiens] gi|119615148|gb|EAW94742 1| homeobox B4 [Homo sapiens] 535
PKRSRTAYTRQQVLELEKEFHYNRYLTRRRRVEIAHALCLSERQIKIWFQNRRMKWKKDH
>gi|13273317|ref|NP_076921.1| [Homo sapiens] gi|13273317|ref|NP_076921.1| ;E = 1.8e-39 pos:146 to 205 ; homeobox B8 [Homo sapiens] gi|109114201|ref|XP_001088929 1| PREDICTED similar to homeobox B8 isoform 1 [Macaca mulatta] gi|20141506|sp|P17481 2|HXB8_HUMAN RecName Full Homeobox protein Hox B8 AltName Full Hox 2D AltName Full Hox 2 4 gi|11993911|gb|AAG42143 1| HOXB8 [Homo sapiens] gi|119615130|gb|EAW94724 1| homeobox B8 isoform CRA_b [Homo sapiens] gi|146327438|gb|AAI41561 1| Homeobox B8 [synthetic construct] gi|208966500|dbj|BAG73264 1| homeobox B8 [synthetic construct] 536
RRRGRQTYSRYQTLELEKEFLFNPYLTRKRRIEVSHALGLTERQVKIWFQNRRMKWKKEN
>gi|1333931|emb|CAA29426.1| [Mus musculus] gi|1333931|emb|CAA29426.1| ;E = 1.4e-37 pos:1 to 60 ; unnamed protein product [Mus musculus] gi|1333932|emb|CAA29427 1| unnamed protein product [Mus musculus] 537
PNAVRTNFTTKQLTELEKEFHFNKYLTRARRVEIAASLQLNETQVKIWFQNRRMKQKKRE
>gi|1333934|emb|CAA31022.1| [Mus musculus] gi|1333934|emb|CAA31022.1| ;E = 2.6e-42 pos:127 to 186 ; unnamed protein product [Mus musculus] 538
RRRGRQIYSRYQTLELEKEFHFNRYLTRRRRIEIANALCLTERQIKIWFQNRRMKWKKES
>gi|1333935|emb|CAA39911.1| [Mus musculus] gi|1333935|emb|CAA39911.1| ;E = 2.8e-39 pos:5 to 64 ; Hox 4 3 product [Mus musculus] 539
RRRGRQTYSRFQTLELEKEFLFNPYLTRKRRIEVSHTLALTERQVKIWFQNRRMKWKKEN
>gi|1334621|emb|CAA30294.1| [Danio rerio] gi|1334621|emb|CAA30294.1| ;E = 2.1e-43 pos:1 to 60 ; unnamed protein product [Danio rerio] 540
GKRARTAYTRYQTLELEKEFHFNRYLTRRRRIEIAHALCLSERQIKIWFQNRRMKWKKDN
>gi|1334622|emb|CAA35170.1| [Danio rerio] gi|1334622|emb|CAA35170.1| ;E = 4.3e-42 pos:7 to 66 ; unnamed protein product [Danio rerio] 541
RRRGRQIYSRYQTLELEKEFHFNRYLTRRRRIEIANALCLTERQIKIWFQNRRMKWKKET
>gi|1334649|emb|CAA30122.1| [Xenopus laevis] gi|1334649|emb|CAA30122.1| ;E = 2.6e-42 pos:21 to 80 ; unnamed protein product [Xenopus laevis] 542
RRRGRQIYSRYQTLELEKEFHFNRYLTRRRRIEIANALCLTERQIKIWFQNRRMKWKKES
>gi|1334651|emb|CAA30124.1| [Xenopus laevis] gi|1334651|emb|CAA30124.1| ;E = 1.6e-43 pos:3 to 62 ; unnamed protein product [Xenopus laevis] 543
RKRGRQTYTRYQTLELEKEFHFNRYLTRRRRIEIAHALCLTERQIKIWFQNRRMKWKKEH
>gi|1334709|emb|CAA36898.1| [Gallus gallus] gi|1334709|emb|CAA36898.1| ;E = 2.4e-43 pos:134 to 193 ; unnamed protein product [Gallus gallus] 544
PKRSRTAYTRQQVLELEKEFHFNRYLTRRRRIEIAHTLCLSERQIKIWFQNRRMKWKKDH
>gi|1335105|emb|CAA34294.1| [Homo sapiens] gi|1335105|emb|CAA34294.1| ;E = 4e-35 pos:13 to 72 ; HOX 2 5 protein (78 AA) [Homo sapiens] 545
SRKKRCPYTKYQTLELEKEFLFNMYLTRDRRHEVARLLNLSERQVKIWFQNRRMKMKKMN
>gi|13359293|dbj|BAB33375.1| [Mesocricetus auratus] gi|13359293|dbj|BAB33375.1| ;E = 6.6e-38 pos:186 to 245 ; homeobox B3 [Mesocricetus auratus] 546
SKRARTAYTSAQLVELEKEFHFNRYLCRPRRVEMANLLNLSERQIKIWFQNRRMKYKKDQ
>gi|133740634|emb|CAL91855.1| [Cupiennius salei] gi|133740634|emb|CAL91855.1| ;E = 3.3e-43 pos:21 to 80 ; proboscipedia [Cupiennius salei] 547
PRRLRTAYTNTQLLELEKEFHFNKYLCRPRRIEIAASLDLTERQVKVWFQNRRMKHKRQT
>gi|133740636|emb|CAL91856.1| [Cupiennius salei] gi|133740636|emb|CAL91856.1| ;E = 4.6e-43 pos:23 to 82 ; sex comb reduced 1 [Cupiennius salei] 548
TKRQRTSYTRYQTLELEKEFHFNRYLTRRRRIEIAHALCLSERQIKIWFQNRRMKWKKEH
>gi|133740638|emb|CAL91857.1| [Cupiennius salei] gi|133740638|emb|CAL91857.1| ;E = 1.3e-27 pos:108 to 156 ; sex comb reduced 2 [Cupiennius salei] 549
TKRQRTSYTRYQTLELEKEFHFNRYLTRRRRIEIAHALCLSERQIKIWF
>gi|133740640|emb|CAL91858.1| [Cupiennius salei] gi|133740640|emb|CAL91858.1| ;E = 4e-44 pos:23 to 82 ; Deformed 2 [Cupiennius salei] 550
PKRQRTAYTRHQILELEKEFHFNRYLTRRRRIEIAHALCLSERQIKIWFQNRRMKWKKDN
>gi|13375632|ref|NP_078777.1| [Homo sapiens] gi|13375632|ref|NP_078777.1| ;E = 3.6e-35 pos:229 to 288 ; homeobox D1 [Homo sapiens] gi|17378648|sp|Q9GZZ0 1|HXD1_HUMAN RecName Full Homeobox protein Hox D1 gi|11095618|gb|AAG29939 1|AF202118_1 HOX D1 protein [Homo sapiens] gi|12005429|gb|AAG44444 1|AF241528_1 homeobox containing transcripton factor HOXD1 [Homo sapiens] gi|119631485|gb|EAX11080 1| homeobox D1 [Homo sapiens] gi|189054291|dbj|BAG36811 1| unnamed protein product [Homo sapiens] 551
SSAIRTNFSTKQLTELEKEFHFNKYLTRARRIEIANCLHLNDTQVKIWFQNRRMKQKKRE
>gi|133777044|gb|AAH55999.2| [Xenopus laevis] gi|133777044|gb|AAH55999.2| ;E = 4.6e-25 pos:152 to 211 ; Cdx4 protein [Xenopus laevis] 552
KEKYRVVYTDHQRLELEKEFHYSRYITIRRKTELAANLRLSERQVKIWFQNRRAKERKLF
>gi|133777136|gb|AAH96252.2| [Homo sapiens] gi|133777136|gb|AAH96252.2| ;E = 3.7e-27 pos:43 to 102 ; CDX1 protein [Homo sapiens] gi|133778066|gb|AAI27123 2| CDX1 protein [Homo sapiens] 553
KDKYRVVYTDHQRLELEKEFHYSRYITIRRKSELAANLGLTERQVKIWFQNRRAKERKVN
>gi|133778294|gb|AAI26995.2| [Homo sapiens] gi|133778294|gb|AAI26995.2| ;E = 1.6e-43 pos:13 to 72 ; HOXA4 protein [Homo sapiens] 554
PKRSRTAYTRQQVLELEKEFHFNRYLTRRRRIEIAHTLCLSERQVKIWFQNRRMKWKKDH
>gi|133778721|gb|AAI34024.1| [Danio rerio] gi|133778721|gb|AAI34024.1| ;E = 5.7e-21 pos:236 to 295 ; Hoxc13a protein [Danio rerio] 555
GRKKRVPYTKIQLKELEKEYAASKFITKDKRRRISATTNLSERQVTIWFQNRRVKEKKFV
>gi|13397815|emb|CAC34566.1| [Danio rerio] gi|13397815|emb|CAC34566.1| ;E = 3.4e-37 pos:190 to 249 ; Hoxa1a protein [Danio rerio] 556
PNTVRTNFSTKQLTELEKEFHFNKYLTRARRVEIAASLQLNETQVKIWFQNRRMKQKKRE
>gi|13397819|emb|CAC34568.1| [Danio rerio] gi|13397819|emb|CAC34568.1| ;E = 7.4e-35 pos:208 to 267 ; Hoxb1b protein [Danio rerio] 557
QNIIRTNFTTKQLTELEKEFHFNKYLTRARRVEVAATLELNETQVKIWFQNRRMKQKKRE
>gi|134085834|ref|NP_001076959.1| [Bos taurus] gi|134085834|ref|NP_001076959.1| ;E = 2.8e-21 pos:260 to 319 ; homeobox C13 [Bos taurus] gi|133777630|gb|AAI23830 1| HOXC13 protein [Bos taurus] 558
GRKKRVPYTKVQLKELEKEYAASKFITKEKRRRISATTNLSERQVTIWFQNRRVKEKKVV
>gi|1346304|sp|P48590.1|FTZ_DROHY [Drosophila hydei] gi|1346304|sp|P48590.1|FTZ_DROHY ;E = 2.5e-38 pos:283 to 342 ; RecName Full Segmentation protein fushi tarazu gi|496879|emb|CAA56039 1| ftz [Drosophila hydei] 559
SKRTRQTYSRYQTLELEKEFHFNRYITRRRRMDIAHALNLSERQIKIWFQNRRMKSKKDR
>gi|13489077|ref|NP_076919.1| [Homo sapiens] gi|13489077|ref|NP_076919.1| ;E = 3.2e-43 pos:155 to 214 ; homeobox A6 [Homo sapiens] gi|17378385|sp|P31267 2|HXA6_HUMAN RecName Full Homeobox protein Hox A6 AltName Full Hox 1B gi|47479571|gb|AAH69497 1| Homeobox A6 [Homo sapiens] gi|51094978|gb|EAL24222 1| homeo box A6 [Homo sapiens] gi|85397002|gb|AAI04916 1| Homeobox A6 [Homo sapiens] gi|85397005|gb|AAI04918 1| Homeobox A6 [Homo sapiens] gi|119614281|gb|EAW93875 1| homeobox A6 isoform CRA_b [Homo sapiens] 560
GRRGRQTYTRYQTLELEKEFHFNRYLTRRRRIEIANALCLTERQIKIWFQNRRMKWKKEN
>gi|13506878|gb|AAK28380.1|AF245689_1 [Acropora millepora] gi|13506878|gb|AAK28380.1|AF245689_1 ;E = 1.3e-32 pos:127 to 186 ; homeodomain protein cnox 2 [Acropora millepora] 561
SKRIRTAYTSMQLLELEKEFSQNRYLSRLRRIQIAALLDLSEKQVKIWFQNRRVKWKKDK
>gi|13516212|gb|AAC31190.2| [Holothuria glaberrima] gi|13516212|gb|AAC31190.2| ;E = 2.1e-29 pos:175 to 234 ; homeodomain containing DNA binding protein 12 [Holothuria glaberrima] 562
RRTKRRPYSKLQIYELEKEFQHNMYLTRDRRAKLSQTLSLTERQVKIWFQNRRMKLKKIT
>gi|13562112|ref|NP_109377.1| [Homo sapiens] gi|13562112|ref|NP_109377.1| ;E = 3.2e-38 pos:191 to 250 ; homeobox A3 isoform a [Homo sapiens] gi|24497513|ref|NP_705895 1| homeobox A3 isoform a [Homo sapiens] gi|6016293|sp|O43365 1|HXA3_HUMAN RecName Full Homeobox protein Hox A3 AltName Full Hox 1E gi|15929500|gb|AAH15180 1| Homeobox A3 [Homo sapiens] gi|41350073|gb|AAS00376 1| unknown [Homo sapiens] gi|51094981|gb|EAL24225 1| homeo box A3 [Homo sapiens] gi|119614271|gb|EAW93865 1| homeobox A3 isoform CRA_a [Homo sapiens] gi|119614272|gb|EAW93866 1| homeobox A3 isoform CRA_a [Homo sapiens] gi|123980138|gb|ABM81898 1| homeobox A3 [synthetic construct] gi|123994943|gb|ABM85073 1| homeobox A3 [synthetic construct] gi|208966490|dbj|BAG73259 1| homeobox A3 [synthetic construct] gi|208968495|dbj|BAG74086 1| homeobox A3 [synthetic construct] 563
SKRARTAYTSAQLVELEKEFHFNRYLCRPRRVEMANLLNLTERQIKIWFQNRRMKYKKDQ
>gi|13623807|dbj|BAB41078.1| [Dugesia japonica] gi|13623807|dbj|BAB41078.1| ;E = 5.7e-30 pos:324 to 383 ; Hox class homeodomain protein DjAbd Bb [Dugesia japonica] 564
SRKKRKPYTRYQTMVLESEFTGNAYITRQKRWEISCKLHLSERQVKVWFQNRRMKKKKLQ
>gi|13624037|dbj|BAB41079.1| [Dugesia japonica] gi|13624037|dbj|BAB41079.1| ;E = 4.3e-29 pos:194 to 253 ; Hox class homeodomain protein DjAbd Ba [Dugesia japonica] 565
TRKKRKPYSRYQTMILESEYVGNTYITRQKRWEIACKLHLSERQIKVWFQNRRMKTKKIK
>gi|139152565|gb|ABO77126.1| [Strigamia maritima] gi|139152565|gb|ABO77126.1| ;E = 7.6e-23 pos:152 to 208 ; even skipped 1 [Strigamia maritima] gi|139152581|gb|ABO77127 1| even skipped 1 [Strigamia maritima] 566
IRRYRTAFTREQIGRLEKEFYRENYVSRPRRCELAAALNLPESTIKVWFQNRRMKDK
>gi|139152591|gb|ABO77128.1| [Strigamia maritima] gi|139152591|gb|ABO77128.1| ;E = 1.7e-25 pos:107 to 166 ; even skipped 2 [Strigamia maritima] 567
IRRYRTAFTREQITRLEKEFFRENYVSRPRRCELAAELNLPESTIKVWFQNRRMKDKRQR
>gi|13937037|gb|AAK50020.1|AF363018_1 [Artemia franciscana] gi|13937037|gb|AAK50020.1|AF363018_1 ;E = 1.2e-13 pos:1 to 38 ; proboscipedia [Artemia franciscana] 568
NSQLLELEKEFHFNKYLCRPRRIEIATSLSLTERQVKV
>gi|1398927|gb|AAC52778.1| [Mus musculus] gi|1398927|gb|AAC52778.1| ;E = 3.2e-38 pos:139 to 198 ; Hoxa3 gene product 569
SKRARTAYTSAQLVELEKEFHFNRYLCRPRRVEMANLLNLTERQIKIWFQNRRMKYKKDQ
>gi|14010235|gb|AAK51910.1|AF361326_1 [Folsomia candida] gi|14010235|gb|AAK51910.1|AF361326_1 ;E = 2.9e-15 pos:7 to 50 ; labial [Folsomia candida] 570
GATGRTNFTTKQLTELEKEFHFNKYLTRARRIEIASSLQLNETQ
>gi|14010237|gb|AAK51911.1|AF361327_1 [Folsomia candida] gi|14010237|gb|AAK51911.1|AF361327_1 ;E = 1.8e-16 pos:1 to 37 ; proboscipedia [Folsomia candida] 571
LEKEFHFNKYLCRPRRIEIAASLDLTERQVKVWFQNR
>gi|14010239|gb|AAK51912.1|AF361328_1 [Folsomia candida] gi|14010239|gb|AAK51912.1|AF361328_1 ;E = 2.1e-38 pos:6 to 65 ; Hox3 [Folsomia candida] 572
TKRARTAYTSAQLVELEKEFHYNRYLCRPRRIEMASLLSLTERQIKIWFQNRRMKYKKEL
>gi|14010241|gb|AAK51913.1|AF361329_1 [Folsomia candida] gi|14010241|gb|AAK51913.1|AF361329_1 ;E = 2.5e-41 pos:32 to 91 ; deformed [Folsomia candida] 573
TKRQRTAYTRHQILELEKEFHYNRYLTRRRRIEIAHSLVLSERQIKIWFQNRRMKYKKDN
>gi|14010243|gb|AAK51914.1|AF361330_1 [Folsomia candida] gi|14010243|gb|AAK51914.1|AF361330_1 ;E = 7.1e-42 pos:8 to 67 ; sex combs reduced [Folsomia candida] 574
TKRQRTSYTRYQTLELEKEFHFNRYLTRRRRIEIAHSLCFSERQIKIWFQNRRMKWKKEH
>gi|14010245|gb|AAK51915.1|AF361331_1 [Folsomia candida] gi|14010245|gb|AAK51915.1|AF361331_1 ;E = 1.9e-34 pos:1 to 57 ; fushi tarazu [Folsomia candida] 575
TRQTYTRCQTLELEKEFHFNKYLTRRRRLDLAKMLTLSERQIKIWFQNRRMKAKKEV
>gi|14010247|gb|AAK51916.1|AF361332_1 [Folsomia candida] gi|14010247|gb|AAK51916.1|AF361332_1 ;E = 1.8e-43 pos:1 to 60 ; antennapedia [Folsomia candida] 576
RKRGRQTYTRYQTLELEKEFHFNRYLTRRRRIEIAHALCLTERQIKIWFQNRRMKWKKEN
>gi|14010249|gb|AAK51917.1|AF361333_1 [Folsomia candida] gi|14010249|gb|AAK51917.1|AF361333_1 ;E = 1.6e-41 pos:5 to 64 ; ultrabithorax [Folsomia candida] 577
RRRGRQTYTRYQTLELEKEFHTNHYLTRRRRIEMAHALCLTERQIKIWFQNRRMKLKKEI
>gi|14010299|gb|AAK51940.1|AF362085_1 [Lithobius forficatus] gi|14010299|gb|AAK51940.1|AF362085_1 ;E = 4.7e-29 pos:2 to 48 ; proboscipedia 1 [Lithobius forficatus] 578
LELEKEFHFNKYLCRPRRIEIAVSLDLTERQVKVWFQNRRMKHKRQT
>gi|14010303|gb|AAK51942.1|AF362087_1 [Lithobius forficatus] gi|14010303|gb|AAK51942.1|AF362087_1 ;E = 1.6e-43 pos:10 to 69 ; deformed [Lithobius forficatus] 579
PKRQRTAYTRQQILELEKEFHFNRYLTRRRRIEIAHSLCLSERQIKIWFQNRRMKWKKDN
>gi|14010305|gb|AAK51943.1|AF362088_1 [Lithobius forficatus] gi|14010305|gb|AAK51943.1|AF362088_1 ;E = 2.7e-26 pos:1 to 48 ; sex combs reduced 1 [Lithobius forficatus] 580
TKRQRTSYTRYQTLELEKEFHFNRYLTRRRRIEIAHALCLTERQIKIW
>gi|14010307|gb|AAK51944.1|AF362089_1 [Lithobius forficatus] gi|14010307|gb|AAK51944.1|AF362089_1 ;E = 4.7e-43 pos:7 to 66 ; sex combs reduced 2 [Lithobius forficatus] 581
TKRQRTSYTRYQTLELEKEFHFNRYLTRRRRIEIAHSLCLSERQIKIWFQNRRMKWKKEH
>gi|14010311|gb|AAK51946.1|AF362091_1 [Lithobius forficatus] gi|14010311|gb|AAK51946.1|AF362091_1 ;E = 1.8e-43 pos:1 to 60 ; antennapedia 1 [Lithobius forficatus] 582
RKRGRQTYTRYQTLELEKEFHFNRYLTRRRRIEIAHALCLTERQIKIWFQNRRMKWKKEN
>gi|14010313|gb|AAK51947.1|AF362092_1 [Lithobius forficatus] gi|14010313|gb|AAK51947.1|AF362092_1 ;E = 1.5e-06 pos:1 to 30 ; antennapedia 2 [Lithobius forficatus] 583
FHFNRYLTRRRRIEIAHSLCLSERQIKIWF
>gi|14010315|gb|AAK51948.1|AF362093_1 [Lithobius forficatus] gi|14010315|gb|AAK51948.1|AF362093_1 ;E = 7.6e-06 pos:1 to 30 ; ultrabithorax [Lithobius forficatus] 584
FHTNHYLTRRRRIEMAHALCLTERQIKIWF
>gi|14010317|gb|AAK51949.1|AF362094_1 [Lithobius forficatus] gi|14010317|gb|AAK51949.1|AF362094_1 ;E = 1e-31 pos:1 to 52 ; abdominal A1 [Lithobius forficatus] 585
TRFQTLELEKVFHYNRYLTRRRRIEIAHTLVLSERQIKIWFQNRRMKLKKEM
>gi|14010319|gb|AAK51950.1|AF362095_1 [Lithobius forficatus] gi|14010319|gb|AAK51950.1|AF362095_1 ;E = 0.00048 pos:1 to 30 ; abdominal B [Lithobius forficatus] 586
FLFNAYVSKQKRWELARNLNLTERQVKIWF
>gi|14028789|gb|AAK52498.1|AF361334_1 [Folsomia candida] gi|14028789|gb|AAK52498.1|AF361334_1 ;E = 2.1e-41 pos:4 to 63 ; abdominal A [Folsomia candida] 587
RRRGRQTYTRFQTLELEKEFHFNHYLTRRRRIEIAHAXCLTERQIKIWFQNRRMKLKKEL
>gi|14028791|gb|AAK52499.1|AF361335_1 [Folsomia candida] gi|14028791|gb|AAK52499.1|AF361335_1 ;E = 1.4e-38 pos:12 to 71 ; abdominal B [Folsomia candida] 588
VRKKRKPYSKFQTLELEKEFLFNAYVSKQKRWELARNLNLTERQVKIWFQNRRMKNKKNS
>gi|14149641|ref|NP_034586.1| [Mus musculus] gi|14149641|ref|NP_034586.1| ;E = 2.2e-35 pos:205 to 264 ; homeobox protein A9 [Mus musculus] gi|6166220|sp|P09631 2|HXA9_MOUSE RecName Full Homeobox protein Hox A9 AltName Full Hox 1 7 gi|3080548|dbj|BAA25800 1| Hoxa 9 [Mus musculus] gi|32822880|gb|AAH55059 1| Homeo box A9 [Mus musculus] gi|148666248|gb|EDK98664 1| homeobox A9 isoform CRA_a [Mus musculus] 589
TRKKRCPYTKHQTLELEKEFLFNMYLTRDRRYEVARLLNLTERQVKIWFQNRRMKMKKIN
>gi|14210222|gb|AAK56940.1|AF374724_1 [Schistocerca gregaria] gi|14210222|gb|AAK56940.1|AF374724_1 ;E = 1e-08 pos:129 to 173 ; caudal [Schistocerca gregaria] 590
KDKYRVVYSDHQRLELEKEFHYSRYITIRRKAELAANLGLSERQV
>gi|14279658|gb|AAK58676.1| [Procambarus clarkii] gi|14279658|gb|AAK58676.1| ;E = 1.5e-26 pos:8 to 55 ; Antp protein [Procambarus clarkii] 591
RKRGRQTYTRYQTLELEKEFHFNRYLTRRRRIEIAHALCLTERQIKIW
>gi|14279660|gb|AAK58677.1| [Procambarus clarkii] gi|14279660|gb|AAK58677.1| ;E = 1.6e-41 pos:14 to 73 ; Ubx protein [Procambarus clarkii] 592
RRRGRQTYTRYQTLELEKEFHTNHYLTRRRRIEMAHALCLTERQIKIWFQNRRMKLKKEI
>gi|14279662|gb|AAK58678.1| [Procambarus clarkii] gi|14279662|gb|AAK58678.1| ;E = 5.8e-43 pos:27 to 86 ; abd a protein [Procambarus clarkii] 593
RRRGRQTYTRFQTLELEKEFHFNHYLTRRRRIEIAHALCLTERQVKIWFQNRRMKLKKEL
>gi|14279664|gb|AAK58679.1| [Procambarus clarkii] gi|14279664|gb|AAK58679.1| ;E = 8e-13 pos:30 to 77 ; caudal protein [Procambarus clarkii] 594
KDKYRVVYSDHQRLELEKEFHYSRYITIRRKSELASMLGLSERQVKIW
>gi|14279666|gb|AAK58680.1| [Procambarus clarkii] gi|14279666|gb|AAK58680.1| ;E = 2.7e-26 pos:17 to 64 ; Scr protein [Procambarus clarkii] 595
TKRQRTSYTRYQTLELEKEFHFNRYLTRRRRIEIAHALCLTERQIKIW
>gi|14289453|gb|AAK58954.1|AF374192_1 [Branchiostoma floridae] gi|14289453|gb|AAK58954.1|AF374192_1 ;E = 2.3e-28 pos:8 to 67 ; homeodomain protein amphiEvxB [Branchiostoma floridae] 596
VRRYRTAFSREQTARLEKEFHRDNYLSRPRRCELAAALNLPETTIKVWFQNRRMKEKRQR
>gi|143347058|gb|ABO93213.1| [Platynereis dumerilii] gi|143347058|gb|ABO93213.1| ;E = 4.8e-07 pos:184 to 225 ; Gsh [Platynereis dumerilii] 597
GKRIRTAFTSTQLLELEREFSSNMYLSRLRRIEIATYLNLSE
>gi|143347284|gb|ABO93220.1| [Platynereis dumerilii] gi|143347284|gb|ABO93220.1| ;E = 4.5e-29 pos:113 to 170 ; Hb9 [Platynereis dumerilii] 598
SRRPRTAFTSQQLLELERQFKMNKYLSRPKRFEVATTLMLTETQVKIWFQNRRMKWKR
>gi|144610496|gb|ABO77129.1| [Strigamia maritima] gi|144610496|gb|ABO77129.1| ;E = 2.8e-05 pos:1 to 44 ; even skipped 2 [Strigamia maritima] 599
RYRTAFTREQITRLEKEFFRENYVSRPRRCELAAELNLPESTIK
>gi|145279635|ref|NP_571217.2| [Danio rerio] gi|145279635|ref|NP_571217.2| ;E = 7.4e-35 pos:208 to 267 ; homeo box B1b [Danio rerio] gi|110825726|sp|Q90423 3|HXB1B_DANRE RecName Full Homeobox protein Hox B1b AltName Full Hox A1 gi|126631497|gb|AAI33877 1| Homeo box B1b [Danio rerio] 600
QNIIRTNFTTKQLTELEKEFHFNKYLTRARRVEVAATLELNETQVKIWFQNRRMKQKKRE
>gi|14531038|gb|AAK63185.1| [Podocoryna carnea] gi|14531038|gb|AAK63185.1| ;E = 5.7e-30 pos:213 to 272 ; transcription factor Cnox4 Pc [Podocoryne carnea] 601
KRRKRTAYTRKQLTELELEFRCSQFLTRDRRMEMAAILGLTERQIKIWFQNRRMKFKKRA
>gi|145579490|pdb|2H1K|A [Mesocricetus auratus] gi|145579490|pdb|2H1K|A ;E = 9.5e-36 pos:3 to 62 ; Chain A Crystal Structure Of The Pdx1 Homeodomain In Complex With Dna gi|145579491|pdb|2H1K|B Chain B Crystal Structure Of The Pdx1 Homeodomain In Complex With Dna 602
NKRTRTAYTRAQLLELEKEFLFNKYISRPRRVELAVMLNLTERHIKIWFQNRRMKWKKEE
>gi|145587653|ref|NP_571621.2| [Danio rerio] gi|145587653|ref|NP_571621.2| ;E = 1.4e-21 pos:201 to 260 ; homeo box C13b [Danio rerio] gi|141795820|gb|AAI39598 1| Homeo box C13b [Danio rerio] 603
GRKKRVPYTKIQLKELEKEYAASKFITKDRRRRISATTSLSERQVTIWFQNRRVKEKKFV
>gi|14582734|gb|AAK69612.1|AF325504_1 [Euprymna scolopes] gi|14582734|gb|AAK69612.1|AF325504_1 ;E = 0.0026 pos:1 to 37 ; post 2 homeobox containing protein [Euprymna scolopes] 604
YQQMVLEIEFLNSSYITRQKRWEISCKLQLTERQVKV
>gi|145833930|gb|ABP96783.1| [Polyodon spathula] gi|145833930|gb|ABP96783.1| ;E = 0.00071 pos:177 to 219 ; transcription factor HOXA11 [Polyodon spathula] 605
IRKKRCPYTKYQIRELEREFFFSVYINKEKRLQLSRMLNLTDR
>gi|145833951|gb|ABP96784.1| [Polyodon spathula] gi|145833951|gb|ABP96784.1| ;E = 5e-19 pos:220 to 278 ; transcription factor HOXA13 [Polyodon spathula] 606
GRKKRVPYTKVQLKELEREYATNKFITKDKRRRISAQTNLSERQVTIWFQNRRVKEKKV
>gi|145881073|gb|ABP97100.1| [Haplochromis burtoni] gi|145881073|gb|ABP97100.1| ;E = 1.5e-31 pos:137 to 196 ; Gsh2 [Astatotilapia burtoni] 607
GKRMRTAFTSTQLLELEREFSTNMYLSRLRRIEIATYLNLSEKQVKIWFQNRRVKHKKEG
>gi|146286067|sp|A2T7H5.1|CDX1_PONPY [Pongo pygmaeus] gi|146286067|sp|A2T7H5.1|CDX1_PONPY ;E = 3.7e-27 pos:154 to 213 ; RecName Full Homeobox protein CDX 1 AltName Full Caudal type homeobox protein 1 gi|124054131|gb|ABM89253 1| CDX1 [Pongo pygmaeus] 608
KDKYRVVYTDHQRLELEKEFHYSRYITIRRKSELAANLGLTERQVKIWFQNRRAKERKVN
>gi|146324916|sp|A2D5K9.1|HXA5_LAGLA [Lagothrix lagotricha] gi|146324916|sp|A2D5K9.1|HXA5_LAGLA ;E = 2.1e-43 pos:195 to 254 ; RecName Full Homeobox protein Hox A5 gi|122934911|gb|ABM68201 1| HOXA5 [Lagothrix lagotricha] gi|167427228|gb|ABZ80209 1| homeobox A5 (predicted) [Callithrix jacchus] 609
GKRARTAYTRYQTLELEKEFHFNRYLTRRRRIEIAHALCLSERQIKIWFQNRRMKWKKDN
>gi|146324917|sp|A2D5Y4.1|HXA5_LEMCA [Lemur catta] gi|146324917|sp|A2D5Y4.1|HXA5_LEMCA ;E = 2.1e-43 pos:195 to 254 ; RecName Full Homeobox protein Hox A5 gi|122938186|gb|ABM68948 1| HOXA5 [Lemur catta] 610
GKRARTAYTRYQTLELEKEFHFNRYLTRRRRIEIAHALCLSERQIKIWFQNRRMKWKKDN
>gi|146324918|sp|A1YGK7.1|HXA7_PANPA [Pan paniscus] gi|146324918|sp|A1YGK7.1|HXA7_PANPA ;E = 6.3e-38 pos:130 to 189 ; RecName Full Homeobox protein Hox A7 gi|121484170|gb|ABM54432 1| HOXA7 [Pan paniscus] 611
RKRGRQTYTRYQTLELEKEFHFNRYLTRRRRIEXXHALCLTERQIXXWFQNRRMKWKKEH
>gi|146324923|sp|A1YG01.1|HXB1_PANPA [Pan paniscus] gi|146324923|sp|A1YG01.1|HXB1_PANPA ;E = 2.6e-36 pos:203 to 262 ; RecName Full Homeobox protein Hox B1 gi|121483859|gb|ABM54226 1| HOXB1 [Pan paniscus] 612
PSGLRTNFTTRQLTELEKEFHFNKYLSRARRVEIAATLELNETQVKIWFQNRRMKQKKRE
>gi|146324925|sp|A2T7J2.1|HXB1_PONPY [Pongo pygmaeus] gi|146324925|sp|A2T7J2.1|HXB1_PONPY ;E = 2.6e-36 pos:203 to 262 ; RecName Full Homeobox protein Hox B1 gi|124054159|gb|ABM89270 1| HOXB1 [Pongo pygmaeus] 613
PSGLRTNFTTRQLTELEKEFHFNKYLSRARRVEIAATLELNETQVKIWFQNRRMKQKKRE
>gi|146324926|sp|A1YFA5.1|HXB7_GORGO [Gorilla gorilla gorilla] gi|146324926|sp|A1YFA5.1|HXB7_GORGO ;E = 4.4e-43 pos:137 to 196 ; RecName Full Homeobox protein Hox B7 gi|120975055|gb|ABM46823 1| HOXB7 [Gorilla gorilla] 614
RKRGRQTYTRYQTLELEKEFHYNRYLTRRRRIEIAHALCLTERQIKIWFQNRRMKWKKEN
>gi|146324927|sp|A2D635.1|HXC10_MACMU [Macaca mulatta] gi|146324927|sp|A2D635.1|HXC10_MACMU ;E = 2.3e-34 pos:268 to 327 ; RecName Full Homeobox protein Hox C10 gi|146324928|sp|A2T6F8 1|HXC10_MACNE RecName Full Homeobox protein Hox C10 gi|121503160|gb|ABM55128 1| HOXC10 [Macaca mulatta] gi|124013523|gb|ABM88006 1| HOXC10 [Macaca nemestrina] 615
GRKKRCPYTKHQTLELEKEFLFNMYLTRERRLEISKTINLTDRQVKIWFQNRRMKLKKMN
>gi|146324929|sp|A2T7H7.1|HXC10_PONPY [Pongo pygmaeus] gi|146324929|sp|A2T7H7.1|HXC10_PONPY ;E = 2.3e-34 pos:268 to 327 ; RecName Full Homeobox protein Hox C10 gi|124054135|gb|ABM89255 1| HOXC10 [Pongo pygmaeus] 616
GRKKRCPYTKHQTLELEKEFLFNMYLTRERRLEISKTINLTDRQVKIWFQNRRMKLKKMN
>gi|146324930|sp|A2D5V0.1|HXD10_LAGLA [Lagothrix lagotricha] gi|146324930|sp|A2D5V0.1|HXD10_LAGLA ;E = 1.1e-34 pos:266 to 325 ; RecName Full Homeobox protein Hox D10 gi|122935055|gb|ABM68292 1| HOXD10 [Lagothrix lagotricha] 617
GRKKRCPYTKHQTLELEKEFLFNMYLTRERRLEISKSVNLTDRQVKIWFQNRRMKLKKMS
>gi|146324932|sp|A1YFT7.1|HXD10_SAGLB [Saguinus labiatus] gi|146324932|sp|A1YFT7.1|HXD10_SAGLB ;E = 1.1e-34 pos:266 to 325 ; RecName Full Homeobox protein Hox D10 gi|121223444|gb|ABM47749 1| HOXD10 [Saguinus labiatus] 618
GRKKRCPYTKHQTLELEKEFLFNMYLTRERRLEISKSVNLTDRQVKIWFQNRRMKLKKMS
>gi|146324933|sp|A2D4P8.1|HXD4_ATEGE [Ateles geoffroyi] gi|146324933|sp|A2D4P8.1|HXD4_ATEGE ;E = 2.4e-43 pos:154 to 213 ; RecName Full Homeobox protein Hox D4 gi|146324935|sp|A2D5I1 1|HXD4_LAGLA RecName Full Homeobox protein Hox D4 gi|122053832|gb|ABM65895 1| HOXD4 [Ateles geoffroyi] gi|122934866|gb|ABM68173 1| HOXD4 [Lagothrix lagotricha] 619
PKRSRTAYTRQQVLELEKEFHFNRYLTRRRRIEIAHTLCLSERQIKIWFQNRRMKWKKDH
>gi|146324934|sp|A1YER7.1|HXD4_GORGO [Gorilla gorilla gorilla] gi|146324934|sp|A1YER7.1|HXD4_GORGO ;E = 2.4e-43 pos:154 to 213 ; RecName Full Homeobox protein Hox D4 gi|120974087|gb|ABM46635 1| HOXD4 [Gorilla gorilla] 620
PKRSRTAYTRQQVLELEKEFHFNRYLTRRRRIEIAHTLCLSERQIKIWFQNRRMKWKKDH
>gi|146324938|sp|A1YFD8.1|HXD4_SAGLB [Saguinus labiatus] gi|146324938|sp|A1YFD8.1|HXD4_SAGLB ;E = 2.4e-43 pos:154 to 213 ; RecName Full Homeobox protein Hox D4 gi|121221996|gb|ABM47600 1| HOXD4 [Saguinus labiatus] 621
PKRSRTAYTRQQVLELEKEFHFNRYLTRRRRIEIAHTLCLSERQIKIWFQNRRMKWKKDH
>gi|146324990|sp|A1YGA4.1|MEOX1_PANPA [Pan paniscus] gi|146324990|sp|A1YGA4.1|MEOX1_PANPA ;E = 3.4e-29 pos:171 to 230 ; RecName Full Homeobox protein MOX 1 AltName Full Mesenchyme homeobox 1 gi|121484019|gb|ABM54329 1| MEOX1 [Pan paniscus] 622
ARKERTAFTKEQLRELEAEFAHHNYLTRLRRYEIAVNLDLSERQVKVWFQNRRMKWKRVK
>gi|146324992|sp|A2T7T2.1|MEOX1_PONPY [Pongo pygmaeus] gi|146324992|sp|A2T7T2.1|MEOX1_PONPY ;E = 3.4e-29 pos:171 to 230 ; RecName Full Homeobox protein MOX 1 AltName Full Mesenchyme homeobox 1 gi|124054297|gb|ABM89360 1| MEOX1 [Pongo pygmaeus] 623
ARKERTAFTKEQLRELEAEFAHHNYLTRLRRYEIAVNLDLSERQVKVWFQNRRMKWKRVK
>gi|146325045|sp|A1YF08.1|PDX1_GORGO [Gorilla gorilla gorilla] gi|146325045|sp|A1YF08.1|PDX1_GORGO ;E = 9.5e-36 pos:147 to 206 ; RecName Full Pancreas duodenum homeobox protein 1 AltName Full Homeodomain protein PDX1 AltName Full Insulin promoter factor 1 Short IPF 1 gi|120974741|gb|ABM46726 1| IPF1 [Gorilla gorilla] 624
NKRTRTAYTRAQLLELEKEFLFNKYISRPRRVELAVMLNLTERHIKIWFQNRRMKWKKEE
>gi|146325046|sp|A1YG85.1|PDX1_PANPA [Pan paniscus] gi|146325046|sp|A1YG85.1|PDX1_PANPA ;E = 9.5e-36 pos:146 to 205 ; RecName Full Pancreas duodenum homeobox protein 1 AltName Full Homeodomain protein PDX1 AltName Full Insulin promoter factor 1 Short IPF 1 gi|121483986|gb|ABM54310 1| IPF1 [Pan paniscus] 625
NKRTRTAYTRAQLLELEKEFLFNKYISRPRRVELAVMLNLTERHIKIWFQNRRMKWKKEE
>gi|146325918|gb|ABQ22961.1| [Daphnia pulex] gi|146325918|gb|ABQ22961.1| ;E = 4.3e-19 pos:160 to 203 ; homeodomain transcription factor ftz like protein [Daphnia pulex] 626
PKRTRQTYTRYQTLELEKEFHFNRYLTRRRRVEIAHALCLTERQ
>gi|14787755|emb|CAB75740.2| [Pachymerium ferrugineum] gi|14787755|emb|CAB75740.2| ;E = 1.1e-18 pos:1 to 40 ; putative Antennapedia [Pachymerium ferrugineum] 627
TRYQTLELEKEFHFNRYLTRRRRIEIAHALCLTERQIKIW
>gi|14787757|emb|CAB75741.2| [Pachymerium ferrugineum] gi|14787757|emb|CAB75741.2| ;E = 1.8e-25 pos:10 to 57 ; putative fushi tarazu [Pachymerium ferrugineum] 628
PKRTRQTYTRFQTLELEKEFHFNRYLTRRRRIEIAHTLGLTERQIKIW
>gi|14787759|emb|CAB75743.2| [Pachymerium ferrugineum] gi|14787759|emb|CAB75743.2| ;E = 1.5e-25 pos:18 to 65 ; putative Deformed [Pachymerium ferrugineum] 629
AKRQRTAYTRQQILELEKEFHFNRYLTRRRRIEIAHSLCLSERQIKIW
>gi|14787761|emb|CAB75746.2| [Pachymerium ferrugineum] gi|14787761|emb|CAB75746.2| ;E = 6.4e-26 pos:18 to 65 ; putative Deformed [Pachymerium ferrugineum] 630
PKRQRTAYTRQQILELEKEFHFNRYLTRRRRIEIAHSLCLAERQIKIW
>gi|147900209|ref|NP_001081015.1| [Xenopus laevis] gi|147900209|ref|NP_001081015.1| ;E = 2.6e-42 pos:141 to 200 ; homeo box protein [Xenopus laevis] gi|123243|sp|P02832 2|HXC6_XENLA RecName Full Homeobox protein Hox C6 AltName Full XlHbox 1 AltName Full AC1 gi|64744|emb|CAA31021 1| unnamed protein product [Xenopus laevis] gi|54038055|gb|AAH84319 1| XlHbox1 protein [Xenopus laevis] 631
RRRGRQIYSRYQTLELEKEFHFNRYLTRRRRIEIANALCLTERQIKIWFQNRRMKWKKES
>gi|147900428|ref|NP_001079110.1| [Xenopus laevis] gi|147900428|ref|NP_001079110.1| ;E = 9e-43 pos:140 to 199 ; homeobox protein type A [Xenopus laevis] gi|3023938|sp|Q91771 1|HXB7A_XENLA RecName Full Homeobox protein Hox B7 A AltName Full XlHbox 2 A AltName Full MM3 gi|530987|gb|AAA49754 1| homeobox protein gi|50415073|gb|AAH77970 1| Hbox2 A protein [Xenopus laevis] 632
RKRGRQTYTRYQTLELEKEFHFNRYLTRRRRIEIAHVLCLTERQIKIWFQNRRMKWKKEN
>gi|147902962|ref|NP_001089955.1| [Xenopus laevis] gi|147902962|ref|NP_001089955.1| ;E = 1.8e-25 pos:153 to 212 ; hypothetical protein LOC735025 [Xenopus laevis] gi|84105447|gb|AAI11474 1| MGC130987 protein [Xenopus laevis] 633
KDKYRVVYTDQQRLELEKEFHYSRYITIRRKAELAVGLGLSERQVKIWFQNRRAKERKIN
>gi|147903235|ref|NP_001083948.1| [Xenopus laevis] gi|147903235|ref|NP_001083948.1| ;E = 2e-34 pos:277 to 336 ; Hoxc10 protein [Xenopus laevis] gi|50603921|gb|AAH77298 1| Hoxc10 protein [Xenopus laevis] 634
GRKKRCPYTKHQTLELEKEFLFNMYLTRERRLEISKSINLTDRQVKIWFQNRRMKLKKMN
>gi|147903857|ref|NP_001079321.1| [Xenopus laevis] gi|147903857|ref|NP_001079321.1| ;E = 7.7e-22 pos:229 to 288 ; homeo box A13 [Xenopus laevis] gi|28268588|emb|CAC44975 2| homeobox protein Hoxa13 [Xenopus laevis] 635
GRKKRVPYTKVQLKELEREYGTNKFITKDKRRRISATTNLSERQVTIWFQNRRVKEKKVI
>gi|147904190|ref|NP_001089966.1| [Xenopus laevis] gi|147904190|ref|NP_001089966.1| ;E = 5e-26 pos:202 to 261 ; hypothetical protein LOC735036 [Xenopus laevis] gi|92096053|gb|AAI15002 1| MGC131014 protein [Xenopus laevis] 636
LRKKRCPYSKYQIRELEREFFFNVYINKEKRLQLSRMLNLTDRQVKIWFQNRRMKEKKLN
>gi|147904274|ref|NP_001078963.1| [Danio rerio] gi|147904274|ref|NP_001078963.1| ;E = 2.7e-21 pos:244 to 303 ; homeo box A13a [Danio rerio] gi|110282972|sp|Q6W990 2|HXADA_DANRE RecName Full Homeobox protein Hox A13a gi|94733686|emb|CAK10846 1| homeo box A13a [Danio rerio] gi|126631819|gb|AAI33883 1| Hoxa13a protein [Danio rerio] 637
GRKKRVPYTKVQLKELEREYATNKFITKDKRRRISAQTNLSERQVTIWFQNRRVKEKKVV
>gi|147905640|ref|NP_001080673.1| [Xenopus laevis] gi|147905640|ref|NP_001080673.1| ;E = 3e-30 pos:181 to 240 ; mesenchyme homeobox 2 [Xenopus laevis] gi|27882057|gb|AAH44705 1| Meox2 prov protein [Xenopus laevis] 638
PRKERTAFTKEQIRELEAEFAHHNYLTRLRRYEIAVNLDLTERQVKVWFQNRRMKWKRVK
>gi|147905770|ref|NP_001083728.1| [Xenopus laevis] gi|147905770|ref|NP_001083728.1| ;E = 1.9e-38 pos:163 to 222 ; homeobox protein pXhoxc8 [Xenopus laevis] gi|2459821|gb|AAB71818 1| homeobox protein pXhoxc8 [Xenopus laevis] 639
RRSGRQTYSRYQTLELEKEFLFNPYLTRKRRIEVSHALGLTERQLKIWFQNRRMKWKKEN
>gi|147905886|ref|NP_001079219.1| [Xenopus laevis] gi|147905886|ref|NP_001079219.1| ;E = 7.5e-41 pos:141 to 200 ; transcription factor Hoxa2b [Xenopus laevis] gi|11119121|gb|AAG30509 1|AF307009_1 transcription factor Hoxa2b [Xenopus laevis] gi|213623408|gb|AAI69703 1| Transcription factor Hoxa2b [Xenopus laevis] gi|213625046|gb|AAI69701 1| Transcription factor Hoxa2b [Xenopus laevis] 640
SRRLRTAYTNTQLLELEKEFHFNKYLCRPRRVEIAALLDLTERQVKVWFQNRRMKHKRQT
>gi|147906827|ref|NP_001081175.1| [Xenopus laevis] gi|147906827|ref|NP_001081175.1| ;E = 1.7e-27 pos:150 to 209 ; xCAD2 protein [Xenopus laevis] gi|82217505|sp|Q91622 1|CDX1_XENLA RecName Full Homeobox protein CDX 1 Short xCAD2 gi|435578|gb|AAA03642 1| xCAD2 protein 641
KDKYRVVYTDHQRLELEKEFHYSRYITIRRKAELAAALGLTERQVKIWFQNRRAKERKVN
>gi|148222946|ref|NP_001083635.1| [Xenopus laevis] gi|148222946|ref|NP_001083635.1| ;E = 1.1e-34 pos:263 to 322 ; homeo box D10 [Xenopus laevis] gi|38541382|gb|AAH61944 1| Hoxd10 protein [Xenopus laevis] 642
GRKKRCPYTKHQTLELEKEFLFNMYLTRERRLEISKSVNLTDRQVKIWFQNRRMKLKKMS
>gi|148223968|ref|NP_001083876.1| [Xenopus laevis] gi|148223968|ref|NP_001083876.1| ;E = 7.5e-41 pos:138 to 197 ; transcription factor Hoxa2 [Xenopus laevis] gi|11119119|gb|AAG30508 1|AF307008_1 transcription factor Hoxa2 [Xenopus laevis] gi|114108099|gb|AAI23245 1| Hoxa2 protein [Xenopus laevis] 643
SRRLRTAYTNTQLLELEKEFHFNKYLCRPRRVEIAALLDLTERQVKVWFQNRRMKHKRQT
>gi|148225480|ref|NP_001091156.1| [Xenopus laevis] gi|148225480|ref|NP_001091156.1| ;E = 4.8e-38 pos:178 to 237 ; homeobox protein Hox D3 [Xenopus laevis] gi|223635192|sp|A1L2P5 1|HXD3_XENLA RecName Full Homeobox protein Hox D3 gi|120537996|gb|AAI29641 1| LOC100036911 protein [Xenopus laevis] 644
SKRVRTAYTSAQLVELEKEFHFNRYLCRPRRVEMANLLNLTERQIKIWFQNRRMKYKKDQ
>gi|148225917|ref|NP_001089733.1| [Xenopus laevis] gi|148225917|ref|NP_001089733.1| ;E = 4.3e-40 pos:141 to 200 ; hypothetical protein LOC734796 [Xenopus laevis] gi|123238|sp|P09070 1|HXB4_XENLA RecName Full Homeobox protein Hox B4 AltName Full Xhox 1A gi|214265|gb|AAA49756 1| homeobox protein 1A [Xenopus laevis] gi|76780348|gb|AAI06430 1| MGC131119 protein [Xenopus laevis] 645
AKRSRTAYTRQQVLELEKEFHYNRYLTRRRRVEIAHTLRLSERQIKIWFQNRRMKWKKDH
>gi|148226630|ref|NP_001090379.1| [Xenopus laevis] gi|148226630|ref|NP_001090379.1| ;E = 5.1e-44 pos:145 to 204 ; homeo box B6 [Xenopus laevis] gi|116063408|gb|AAI23271 1| Hoxb6 protein [Xenopus laevis] 646
GRRGRQTYTRYQTLELEKEFHFNRYLTRRRRIEIAHSLCLTERQIKIWFQNRRMKWKKES
>gi|148227522|ref|NP_001091514.1| [Bos taurus] gi|148227522|ref|NP_001091514.1| ;E = 3e-30 pos:186 to 245 ; mesenchyme homeobox 2 [Bos taurus] gi|146186795|gb|AAI40507 1| MEOX2 protein [Bos taurus] 647
PRKERTAFTKEQIRELEAEFAHHNYLTRLRRYEIAVNLDLTERQVKVWFQNRRMKWKRVK
>gi|148227570|ref|NP_001083341.1| [Xenopus laevis] gi|148227570|ref|NP_001083341.1| ;E = 2e-39 pos:141 to 200 ; hypothetical protein LOC398875 [Xenopus laevis] gi|38014744|gb|AAH60408 1| MGC68588 protein [Xenopus laevis] 648
RRRGRQTYSRFQTLELEKEFLFNPYLTRKRRIEVSHALGLTERQVKIWFQNRRMKWKKEN
>gi|148228967|ref|NP_001079291.1| [Xenopus laevis] gi|148228967|ref|NP_001079291.1| ;E = 1.8e-42 pos:159 to 218 ; homeobox C5 [Xenopus laevis] gi|115527869|gb|AAI24881 1| Hoxc5 A protein [Xenopus laevis] 649
GKRSRTSYTRYQTLELEKEFHFNRYLTRRRRIEIANNLCLNERQIKIWFQNRRMKWKKDT
>gi|148229529|ref|NP_001080720.1| [Xenopus laevis] gi|148229529|ref|NP_001080720.1| ;E = 4.7e-23 pos:151 to 210 ; caudal type homeo box 4 [Xenopus laevis] gi|430990|gb|AAA17735 1| Xcad 3 650
KEKYTVVYTDHQRLELEKEFHYSRYITIRRKTELAANLRLSERQVKIWFQNRRAKEGAIQ
>gi|148229589|ref|NP_001027781.2| [Ciona intestinalis] gi|148229589|ref|NP_001027781.2| ;E = 1e-42 pos:109 to 168 ; hox4 protein [Ciona intestinalis] gi|70569912|dbj|BAE06501 1| transcription factor protein [Ciona intestinalis] 651
GKRPRTAYTRHQVLELEKEFHYNRYLTRRRRIEIAHGLCLSERQVKIWFQNRRMKWKKDH
>gi|148231432|ref|NP_001084035.1| [Xenopus laevis] gi|148231432|ref|NP_001084035.1| ;E = 8.6e-37 pos:201 to 260 ; homeobox protein [Xenopus laevis] gi|214247|gb|AAA49745 1| homeobox gene putative 652
PCNVRTNFTTKQLTELEKEFHFNKYLTRARRIEIANSLQLNDTQVKIWFQNRRMKQKKRE
>gi|148232956|ref|NP_001084118.1| [Xenopus laevis] gi|148232956|ref|NP_001084118.1| ;E = 2.2e-43 pos:138 to 197 ; Hoxb7 protein [Xenopus laevis] gi|67678245|gb|AAH97639 1| Hoxb7 protein [Xenopus laevis] 653
RKRGRQTYTRYQTLELEKEFHFNRYLTRRRRIEIAHTLCLTERQIKIWFQNRRMKWKKEN
>gi|148234492|ref|NP_001082538.1| [Xenopus laevis] gi|148234492|ref|NP_001082538.1| ;E = 1.6e-43 pos:122 to 181 ; homeobox protein [Xenopus laevis] gi|123281|sp|P09071 1|HXA7_XENLA RecName Full Homeobox protein Hox A7 AltName Full XlHbox 3 AltName Full Xhox 36 gi|537600|gb|AAA49753 1| homeobox protein gi|213626867|gb|AAI70290 1| Homeobox protein [Xenopus laevis] gi|213626991|gb|AAI70546 1| Homeobox protein [Xenopus laevis] 654
RKRGRQTYTRYQTLELEKEFHFNRYLTRRRRIEIAHALCLTERQIKIWFQNRRMKWKKEH
>gi|148234522|ref|NP_001091264.1| [Xenopus laevis] gi|148234522|ref|NP_001091264.1| ;E = 2.2e-35 pos:195 to 254 ; hypothetical protein LOC100037070 [Xenopus laevis] gi|122936364|gb|AAI30087 1| LOC100037070 protein [Xenopus laevis] 655
TRKKRCPYTKHQTLELEKEFLFNMYLTRDRRYEVARLLNLTERQVKIWFQNRRMKMKKIN
>gi|148236299|ref|NP_001080293.1| [Xenopus laevis] gi|148236299|ref|NP_001080293.1| ;E = 3.2e-38 pos:163 to 222 ; homeo box A3 [Xenopus laevis] gi|27469867|gb|AAH41731 1| Hoxa3a prov protein [Xenopus laevis] 656
SKRARTAYTSAQLVELEKEFHFNRYLCRPRRVEMANLLNLTERQIKIWFQNRRMKYKKDQ
>gi|148236492|ref|NP_001090292.1| [Xenopus laevis] gi|148236492|ref|NP_001090292.1| ;E = 1.4e-31 pos:169 to 228 ; homeo box HB9 [Xenopus laevis] gi|80476477|gb|AAI08590 1| Hlxb9 protein [Xenopus laevis] 657
CRRPRTAFTSQQLLELEHQFKLNKYLSRPKRFEVATSLMLTETQVKIWFQNRRMKWKRSK
>gi|148237723|ref|NP_001083950.1| [Xenopus laevis] gi|148237723|ref|NP_001083950.1| ;E = 2.6e-20 pos:217 to 276 ; Hoxd13 protein [Xenopus laevis] gi|27948458|gb|AAO25535 1| Hoxd13 [Xenopus laevis] 658
GRKKRVPYTKLQLKELENEYAMNKFINKDKRRRISATTNLSERQVTIWFQNRRVKDKKIV
>gi|148274182|gb|ABF18546.2| [Fundulus heteroclitus] gi|148274182|gb|ABF18546.2| ;E = 2.5e-40 pos:131 to 190 ; homeobox A2x [Fundulus heteroclitus] 659
SKRLRTAYTNTQLLELEKEFHFNKYLCRPRRVEIAALLDLTEKQVKVWFQNRRMKHKRQS
>gi|1483239|emb|CAA62553.1| [Cyprinus carpio] gi|1483239|emb|CAA62553.1| ;E = 2e-34 pos:216 to 275 ; hoxb 1 [Cyprinus carpio] 660
QNTIRTNFTTKQLTELEKEFHFSKYLTRARRVEIAATLELNETQVKIWFQNRRMKQKKRE
>gi|148537257|dbj|BAF63519.1| [Lethenteron japonicum] gi|148537257|dbj|BAF63519.1| ;E = 5e-36 pos:294 to 353 ; LjHox1w homeobox [Lethenteron japonicum] 661
IATQRTNFSTKQLTELEKEFHFNKYLTRARRVEIAAALQLNETQVKIWFQNRRMKQKKRE
>gi|148537259|dbj|BAF63520.1| [Lethenteron japonicum] gi|148537259|dbj|BAF63520.1| ;E = 3.4e-34 pos:46 to 105 ; LjHoxW10a homeobox [Lethenteron japonicum] 662
GRKKRCPYTKYQTLELEKEFLFNMYLTRERRLEISRGVNLTDRQVKIWFQNRRMKLKKLS
>gi|148537261|dbj|BAF63521.1| [Lethenteron japonicum] gi|148537261|dbj|BAF63521.1| ;E = 3.5e-34 pos:15 to 74 ; LjHox10s homeobox [Lethenteron japonicum] 663
GRKKRCPYTKYQTLELEKEFLFNMYLTRERRLEISRGVNLTDRQVKIWFQNRRMKLKKMN
>gi|148537263|dbj|BAF63522.1| [Lethenteron japonicum] gi|148537263|dbj|BAF63522.1| ;E = 5.7e-26 pos:29 to 88 ; LjHox11t homeobox [Lethenteron japonicum] 664
PRKKRCPYTKYQIRELEREFFFSVYINKEKRLQLSRLLNLTDRQVKIWFQNRRMKEKKLN
>gi|148613882|ref|NP_002132.3| [Homo sapiens] gi|148613882|ref|NP_002132.3| ;E = 1.6e-43 pos:215 to 274 ; homeobox A4 [Homo sapiens] gi|116242514|sp|Q00056 3|HXA4_HUMAN RecName Full Homeobox protein Hox A4 AltName Full Hox 1D AltName Full Hox 1 4 gi|51094980|gb|EAL24224 1| homeo box A4 [Homo sapiens] gi|119614278|gb|EAW93872 1| homeobox A4 [Homo sapiens] gi|182887795|gb|AAI60036 1| Homeobox A4 [synthetic construct] 665
PKRSRTAYTRQQVLELEKEFHFNRYLTRRRRIEIAHTLCLSERQVKIWFQNRRMKWKKDH
>gi|1486259|dbj|BAA13173.1| [Polyandrocarpa misakiensis] gi|1486259|dbj|BAA13173.1| ;E = 7.7e-20 pos:1 to 40 ; homeodomain protein PmHox5 [Polyandrocarpa misakiensis] 666
HFNRYLTRRRRIEIAQSLCLSERQIKIWFQNRRMKWKKDN
>gi|1486261|dbj|BAA13174.1| [Polyandrocarpa misakiensis] gi|1486261|dbj|BAA13174.1| ;E = 2.4e-17 pos:1 to 40 ; homeodomain protein PmHox1 [Polyandrocarpa misakiensis] 667
HFNKYLTRARRVEIAAALMLNETQVKIWFQNRRMKQKKRD
>gi|148666245|gb|EDK98661.1| [Mus musculus] gi|148666245|gb|EDK98661.1| ;E = 1.6e-43 pos:123 to 182 ; homeobox A7 isoform CRA_b [Mus musculus] 668
RKRGRQTYTRYQTLELEKEFHFNRYLTRRRRIEIAHALCLTERQIKIWFQNRRMKWKKEH
>gi|148666249|gb|EDK98665.1| [Mus musculus] gi|148666249|gb|EDK98665.1| ;E = 2.2e-35 pos:229 to 288 ; homeobox A9 isoform CRA_b [Mus musculus] 669
TRKKRCPYTKHQTLELEKEFLFNMYLTRDRRYEVARLLNLTERQVKIWFQNRRMKMKKIN
>gi|148666259|gb|EDK98675.1| [Mus musculus] gi|148666259|gb|EDK98675.1| ;E = 9.7e-22 pos:229 to 288 ; homeobox A13 [Mus musculus] 670
GRKKRVPYTKVQLKELEREYATNKFITKDKRRRISATTNLSERQVTIWFQNRRVKEKKVI
>gi|148671994|gb|EDL03941.1| [Mus musculus] gi|148671994|gb|EDL03941.1| ;E = 4.9e-43 pos:154 to 213 ; homeobox C4 [Mus musculus] 671
PKRSRTAYTRQQVLELEKEFHYNRYLTRRRRIEIAHSLCLSERQIKIWFQNRRMKWKKDH
>gi|148671999|gb|EDL03946.1| [Mus musculus] gi|148671999|gb|EDL03946.1| ;E = 5.6e-36 pos:196 to 255 ; homeobox C9 isoform CRA_b [Mus musculus] 672
TRKKRCPYTKYQTLELEKEFLFNMYLTRDRRYEVARVLNLTERQVKIWFQNRRMKMKKMN
>gi|148672002|gb|EDL03949.1| [Mus musculus] gi|148672002|gb|EDL03949.1| ;E = 1.1e-26 pos:251 to 310 ; homeobox C11 isoform CRA_a [Mus musculus] 673
TRKKRCPYSKFQIRELEREFFFNVYINKEKRLQLSRMLNLTDRQVKIWFQNRRMKEKKLS
>gi|148684077|gb|EDL16024.1| [Mus musculus] gi|148684077|gb|EDL16024.1| ;E = 4.4e-43 pos:137 to 196 ; homeobox B7 [Mus musculus] 674
RKRGRQTYTRYQTLELEKEFHYNRYLTRRRRIEIAHALCLTERQIKIWFQNRRMKWKKEN
>gi|148695223|gb|EDL27170.1| [Mus musculus] gi|148695223|gb|EDL27170.1| ;E = 7.7e-27 pos:5 to 64 ; homeobox D11 isoform CRA_a [Mus musculus] 675
SRKKRCPYTKYQIRELEREFFFNVYINKEKRLQLSRMLNLTDRQVKIWFQNRRMKEKKLN
>gi|148695231|gb|EDL27178.1| [Mus musculus] gi|148695231|gb|EDL27178.1| ;E = 4.8e-38 pos:35 to 94 ; homeobox D3 isoform CRA_a [Mus musculus] 676
SKRVRTAYTSAQLVELEKEFHFNRYLCRPRRVEMANLLNLTERQIKIWFQNRRMKYKKDQ
>gi|148704897|gb|EDL36844.1| [Mus musculus] gi|148704897|gb|EDL36844.1| ;E = 3e-30 pos:197 to 256 ; mesenchyme homeobox 2 [Mus musculus] 677
PRKERTAFTKEQIRELEAEFAHHNYLTRLRRYEIAVNLDLTERQVKVWFQNRRMKWKRVK
>gi|148921643|gb|AAI46638.1| [Xenopus laevis] gi|148921643|gb|AAI46638.1| ;E = 1.7e-27 pos:150 to 209 ; XCAD2 protein [Xenopus laevis] 678
KDKYRVVYTDHQRLELEKEFHYSRYITIRRKAELAAALGLTERQVKIWFQNRRAKERKVN
>gi|148922965|ref|NP_001092232.1| [Danio rerio] gi|148922965|ref|NP_001092232.1| ;E = 1.6e-26 pos:146 to 205 ; caudal type homeobox 1 b [Danio rerio] gi|58891579|gb|AAW83121 1| caudal type homeodomain protein [Danio rerio] gi|148744790|gb|AAI42878 1| Cdx1b protein [Danio rerio] 679
KDKYRVVYTDHQRLELEKEFHYSRYITIRRKAELATALSLSERQVKIWFQNRRAKERKIN
>gi|148927422|gb|ABR19830.1| [Fundulus heteroclitus] gi|148927422|gb|ABR19830.1| ;E = 2.5e-40 pos:131 to 190 ; homeobox a2x [Fundulus heteroclitus] 680
SKRLRTAYTNTQLLELEKEFHFNKYLCRPRRVEIAALLDLTEKQVKVWFQNRRMKHKRQS
>gi|148966922|gb|ABR19892.1| [Fundulus majalis] gi|148966922|gb|ABR19892.1| ;E = 2.5e-40 pos:131 to 190 ; homeobox a2x [Fundulus majalis] 681
SKRLRTAYTNTQLLELEKEFHFNKYLCRPRRVEIAALLDLTEKQVKVWFQNRRMKHKRQS
>gi|149022289|gb|EDL79183.1| [Rattus norvegicus] gi|149022289|gb|EDL79183.1| ;E = 5.5e-36 pos:275 to 334 ; rCG26459 [Rattus norvegicus] 682
TRKKRCPYTKYQTLELEKEFLFNMYLTRDRRYEVARILNLTERQVKIWFQNRRMKMKKMS
>gi|149022294|gb|EDL79188.1| [Rattus norvegicus] gi|149022294|gb|EDL79188.1| ;E = 9.1e-23 pos:194 to 253 ; homeo box D3 (mapped) isoform CRA_a [Rattus norvegicus] 683
SKRVRTAYTSAQLVELEKEFHFNRYLCRPRRVEMANLLNLTERQIKIXXXXXXXQASPRS
>gi|149031891|gb|EDL86803.1| [Rattus norvegicus] gi|149031891|gb|EDL86803.1| ;E = 1.6e-39 pos:12 to 71 ; homeo box C8 (mapped) [Rattus norvegicus] 684
RRSGRQTYSRYQTLELEKEFLFNPYLTRKRRIEVSHALGLTERQVKIWFQNRRMKWKKEN
>gi|149033348|gb|EDL88149.1| [Rattus norvegicus] gi|149033348|gb|EDL88149.1| ;E = 9.7e-22 pos:137 to 196 ; similar to transcription factor HOXA13 (predicted) [Rattus norvegicus] 685
GRKKRVPYTKVQLKELEREYATNKFITKDKRRRISATTNLSERQVTIWFQNRRVKEKKVI
>gi|149033353|gb|EDL88154.1| [Rattus norvegicus] gi|149033353|gb|EDL88154.1| ;E = 1.4e-34 pos:241 to 300 ; similar to Homeobox protein A10 (predicted) [Rattus norvegicus] 686
GRKKRCPYTKHQTLELEKEFLFNMYLTRERRLEISRSVHLTDRQVKIWFQNRRMKLKKMN
>gi|149033355|gb|EDL88156.1| [Rattus norvegicus] gi|149033355|gb|EDL88156.1| ;E = 2.2e-35 pos:72 to 131 ; rCG52500 isoform CRA_b [Rattus norvegicus] 687
TRKKRCPYTKHQTLELEKEFLFNMYLTRDRRYEVARLLNLTERQVKIWFQNRRMKMKKIN
>gi|149033356|gb|EDL88157.1| [Rattus norvegicus] gi|149033356|gb|EDL88157.1| ;E = 1.6e-43 pos:8 to 67 ; homeo box A7 (mapped) isoform CRA_a [Rattus norvegicus] 688
RKRGRQTYTRYQTLELEKEFHFNRYLTRRRRIEIAHALCLTERQIKIWFQNRRMKWKKEH
>gi|149033367|gb|EDL88168.1| [Rattus norvegicus] gi|149033367|gb|EDL88168.1| ;E = 1.4e-37 pos:228 to 287 ; homeo box A1 [Rattus norvegicus] 689
PNAVRTNFTTKQLTELEKEFHFNKYLTRARRVEIAASLQLNETQVKIWFQNRRMKQKKRE
>gi|149034847|gb|EDL89567.1| [Rattus norvegicus] gi|149034847|gb|EDL89567.1| ;E = 2.9e-31 pos:146 to 205 ; genomic screened homeo box 1 (predicted) [Rattus norvegicus] 690
SKRMRTAFTSTQLLELEREFASNMYLSRLRRIEIATYLNLSEKQVKIWFQNRRVKHKKEG
>gi|149051147|gb|EDM03320.1| [Rattus norvegicus] gi|149051147|gb|EDM03320.1| ;E = 3e-30 pos:186 to 245 ; mesenchyme homeobox 2 [Rattus norvegicus] 691
PRKERTAFTKEQIRELEAEFAHHNYLTRLRRYEIAVNLDLTERQVKVWFQNRRMKWKRVK
>gi|149053989|gb|EDM05806.1| [Rattus norvegicus] gi|149053989|gb|EDM05806.1| ;E = 7.5e-41 pos:142 to 201 ; homeo box B2 (predicted) [Rattus norvegicus] 692
SRRLRTAYTNTQLLELEKEFHFNKYLCRPRRVEIAALLDLTERQVKVWFQNRRMKHKRQT
>gi|149064382|gb|EDM14585.1| [Rattus norvegicus] gi|149064382|gb|EDM14585.1| ;E = 3.7e-27 pos:19 to 78 ; caudal type homeo box 1 (predicted) [Rattus norvegicus] 693
KDKYRVVYTDHQRLELEKEFHYSRYITIRRKSELAANLGLTERQVKIWFQNRRAKERKVN
>gi|14916584|sp|Q9IA11.1|HXD5_HETFR [Heterodontus francisci] gi|14916584|sp|Q9IA11.1|HXD5_HETFR ;E = 3.5e-43 pos:177 to 236 ; RecName Full Homeobox protein Hox D5 gi|7271819|gb|AAF44631 1|AF224263_1 HoxD5 [Heterodontus francisci] 694
GKRTRTAYTRYQTLELEKEFHYNRYLTRRRRIEIAHALCLTERQIKIWFQNRRMKWKKDN
>gi|14916585|sp|Q9IA12.1|HXD8_HETFR [Heterodontus francisci] gi|14916585|sp|Q9IA12.1|HXD8_HETFR ;E = 2e-39 pos:147 to 206 ; RecName Full Homeobox protein Hox D8 gi|7271820|gb|AAF44632 1|AF224263_2 HoxD8 [Heterodontus francisci] 695
RRRGRQTYSRFQTLELEKEFLFNPYLTRKRRIEVSHALGLTERQVKIWFQNRRMKWKKEN
>gi|14916586|sp|Q9IA13.1|HXD9_HETFR [Heterodontus francisci] gi|14916586|sp|Q9IA13.1|HXD9_HETFR ;E = 1e-35 pos:198 to 257 ; RecName Full Homeobox protein Hox D9 gi|7271821|gb|AAF44633 1|AF224263_3 HoxD9 [Heterodontus francisci] 696
TRKKRCPYTKYQTLELEKEFLFNMYLTRDRRYEVARILNLTERQVKIWFQNRRMKMKKMN
>gi|14916587|sp|Q9IA14.1|HXD10_HETFR [Heterodontus francisci] gi|14916587|sp|Q9IA14.1|HXD10_HETFR ;E = 2e-34 pos:262 to 321 ; RecName Full Homeobox protein Hox D10 gi|7271822|gb|AAF44634 1|AF224263_4 HoxD10 [Heterodontus francisci] 697
GRKKRCPYTKYQTLELEKEFLFNMYLTRERRLEISKSVNLTDRQVKIWFQNRRMKLKKMN
>gi|14916588|sp|Q9IA15.1|HXD11_HETFR [Heterodontus francisci] gi|14916588|sp|Q9IA15.1|HXD11_HETFR ;E = 7.4e-27 pos:193 to 252 ; RecName Full Homeobox protein Hox D11 gi|7271823|gb|AAF44635 1|AF224263_5 HoxD11 [Heterodontus francisci] 698
CRKKRCPYTKYQIRELEREFFFNVYINKEKRLQLSRMLNLTDRQVKIWFQNRRMKEKKLS
>gi|14916589|sp|Q9IA16.1|HXD12_HETFR [Heterodontus francisci] gi|14916589|sp|Q9IA16.1|HXD12_HETFR ;E = 4.8e-25 pos:204 to 263 ; RecName Full Homeobox protein Hox D12 gi|7271824|gb|AAF44636 1|AF224263_6 HoxD12 [Heterodontus francisci] 699
SRRKRKPYTKQQIAELENEFLANEFINRQKRKELSDRLNLSDQQVKIWFQNRRMKKKRLV
>gi|14916590|sp|Q9IA17.1|HXD13_HETFR [Heterodontus francisci] gi|14916590|sp|Q9IA17.1|HXD13_HETFR ;E = 9.2e-22 pos:217 to 276 ; RecName Full Homeobox protein Hox D13 gi|7271825|gb|AAF44637 1|AF224263_7 HoxD13 [Heterodontus francisci] 700
GRKKRVPYTKTQLKELEREYATNKFITKEKRRRISTATNLTERQVTIWFQNRRVKEKKVV
>gi|14916591|sp|Q9IA19.1|HXA1_HETFR [Heterodontus francisci] gi|14916591|sp|Q9IA19.1|HXA1_HETFR ;E = 1.9e-37 pos:221 to 280 ; RecName Full Homeobox protein Hox A1 gi|7271828|gb|AAF44639 1|AF224262_1 HoxA1 [Heterodontus francisci] 701
PNTVRTNFTTKQLTELEKEFHFNKYLTRARRVEIAAALQLNETQVKIWFQNRRMKQKKRE
>gi|14916592|sp|Q9IA20.1|HXA2_HETFR [Heterodontus francisci] gi|14916592|sp|Q9IA20.1|HXA2_HETFR ;E = 7.5e-41 pos:130 to 189 ; RecName Full Homeobox protein Hox A2 gi|7271829|gb|AAF44640 1|AF224262_2 HoxA2 [Heterodontus francisci] 702
SRRLRTAYTNTQLLELEKEFHFNKYLCRPRRVEIAALLDLTERQVKVWFQNRRMKHKRQT
>gi|14916593|sp|Q9IA21.1|HXA3_HETFR [Heterodontus francisci] gi|14916593|sp|Q9IA21.1|HXA3_HETFR ;E = 3.2e-38 pos:168 to 227 ; RecName Full Homeobox protein Hox A3 gi|7271830|gb|AAF44641 1|AF224262_3 HoxA3 [Heterodontus francisci] 703
SKRARTAYTSAQLVELEKEFHFNRYLCRPRRVEMANLLNLTERQIKIWFQNRRMKYKKDQ
>gi|14916594|sp|Q9IA22.1|HXA4_HETFR [Heterodontus francisci] gi|14916594|sp|Q9IA22.1|HXA4_HETFR ;E = 1.6e-43 pos:149 to 208 ; RecName Full Homeobox protein Hox A4 gi|7271831|gb|AAF44642 1|AF224262_4 HoxA4 [Heterodontus francisci] 704
PKRSRTAYTRQQVLELEKEFHFNRYLTRRRRIEIAHTLCLSERQVKIWFQNRRMKWKKDH
>gi|14916595|sp|Q9IA23.1|HXA5_HETFR [Heterodontus francisci] gi|14916595|sp|Q9IA23.1|HXA5_HETFR ;E = 1e-43 pos:200 to 259 ; RecName Full Homeobox protein Hox A5 gi|7271832|gb|AAF44643 1|AF224262_5 HoxA5 [Heterodontus francisci] 705
GKRARTAYTRYQTLELEKEFHFNRYLTRRRRIEIAHALCLTERQIKIWFQNRRMKWKKDN
>gi|14916596|sp|Q9IA24.1|HXA6_HETFR [Heterodontus francisci] gi|14916596|sp|Q9IA24.1|HXA6_HETFR ;E = 3.6e-43 pos:151 to 210 ; RecName Full Homeobox protein Hox A6 gi|7271833|gb|AAF44644 1|AF224262_6 HoxA6 [Heterodontus francisci] 706
GRRGRQTYTRFQTLELEKEFHFNRYLTRRRRIEIANALCLTERQIKIWFQNRRMKWKKEN
>gi|14916597|sp|Q9IA25.1|HXA7_HETFR [Heterodontus francisci] gi|14916597|sp|Q9IA25.1|HXA7_HETFR ;E = 1.6e-43 pos:135 to 194 ; RecName Full Homeobox protein Hox A7 gi|7271834|gb|AAF44645 1|AF224262_7 HoxA7 [Heterodontus francisci] 707
RKRGRQTYTRYQTLELEKEFHFNRYLTRRRRIEIAHALCLTERQIKIWFQNRRMKWKKET
>gi|14916598|sp|Q9IA26.1|HXA9_HETFR [Heterodontus francisci] gi|14916598|sp|Q9IA26.1|HXA9_HETFR ;E = 9.5e-36 pos:193 to 252 ; RecName Full Homeobox protein Hox A9 gi|7271835|gb|AAF44646 1|AF224262_8 HoxA9 [Heterodontus francisci] 708
TRKKRCPYTKHQTLELEKEFLFNMYLTRDRRYEVARVLNLTERQVKIWFQNRRMKMKKIN
>gi|14916599|sp|Q9IA27.1|HXA10_HETFR [Heterodontus francisci] gi|14916599|sp|Q9IA27.1|HXA10_HETFR ;E = 1.4e-34 pos:197 to 256 ; RecName Full Homeobox protein Hox A10 gi|7271836|gb|AAF44647 1|AF224262_9 HoxA10 [Heterodontus francisci] 709
GRKKRCPYTKHQTLELEKEFLFNMYLTRERRLEISRSVHLTDRQVKIWFQNRRMKLKKMN
>gi|14916600|sp|Q9PWD2.1|HXA4_MORSA [Morone saxatilis] gi|14916600|sp|Q9PWD2.1|HXA4_MORSA ;E = 2.8e-41 pos:149 to 208 ; RecName Full Homeobox protein Hox A4 gi|5669605|gb|AAD46399 1|AF089743_5 homeodomain protein Hox A4 [Morone saxatilis] 710
PKRSRTAYTRQQALELEKEFHFNRYLTRRRRVEIAHTMCLSERQVKIWFQNRRMKWKKEH
>gi|14916601|sp|Q9PWD3.1|HXA5_MORSA [Morone saxatilis] gi|14916601|sp|Q9PWD3.1|HXA5_MORSA ;E = 2.1e-43 pos:205 to 264 ; RecName Full Homeobox protein Hox A5 gi|5669604|gb|AAD46398 1|AF089743_4 homeodomain protein Hox A5 [Morone saxatilis] 711
GKRARTAYTRYQTLELEKEFHFNRYLTRRRRIEIAHALCLSERQIKIWFQNRRMKWKKDN
>gi|14916602|sp|Q9PWD4.1|HXA7_MORSA [Morone saxatilis] gi|14916602|sp|Q9PWD4.1|HXA7_MORSA ;E = 2.8e-43 pos:126 to 185 ; RecName Full Homeobox protein Hox A7 gi|5669603|gb|AAD46397 1|AF089743_3 homeodomain protein Hox A7 [Morone saxatilis] 712
RKRGRQTYSRYQTLELEKEFHFNRYLTRRRRIEIAHALCLSERQIKIWFQNRRMKWKKDH
>gi|14916603|sp|Q9PWD5.1|HXA9_MORSA [Morone saxatilis] gi|14916603|sp|Q9PWD5.1|HXA9_MORSA ;E = 4e-35 pos:202 to 261 ; RecName Full Homeobox protein Hox A9 gi|5669602|gb|AAD46396 1|AF089743_2 homeodomain protein Hox A9 [Morone saxatilis] 713
TRKKRCPYTKHQILELEKEFLFNTYLTRDRRYEVARLLNLTERQVKIWFQNRRMKMKKFN
>gi|14916604|sp|Q9PWD6.1|HXA10_MORSA [Morone saxatilis] gi|14916604|sp|Q9PWD6.1|HXA10_MORSA ;E = 1.6e-34 pos:215 to 274 ; RecName Full Homeobox protein Hox A10 gi|5669601|gb|AAD46395 1|AF089743_1 homeodomain protein Hox A10 [Morone saxatilis] 714
GRKKRCPYTKHQTLELEKEFLFNMYLTRERRLEISKSVHLTDRQVKIWFQNRRMKLKKMT
>gi|149412621|ref|XP_001510359.1| [Ornithorhynchus anatinus] gi|149412621|ref|XP_001510359.1| ;E = 3e-27 pos:47 to 106 ; PREDICTED similar to caudal type homeodomain protein [Ornithorhynchus anatinus] 715
KDKYRVVYTDHQRLELEKEFHYSRYITIRRKAELAANLGLTERQVKIWFQNRRAKERKVN
>gi|149442297|ref|XP_001511440.1| [Ornithorhynchus anatinus] gi|149442297|ref|XP_001511440.1| ;E = 2.3e-20 pos:125 to 184 ; PREDICTED similar to homeobox protein HoxD13 partial [Ornithorhynchus anatinus] 716
GRKKRVPYTKLQLKELENEYAINKFINKDKRRRISAATNLSERQVTIWFQNRRVKDKKIV
>gi|149442299|ref|XP_001511494.1| [Ornithorhynchus anatinus] gi|149442299|ref|XP_001511494.1| ;E = 4.2e-25 pos:202 to 261 ; PREDICTED similar to homeobox D12 [Ornithorhynchus anatinus] 717
ARKKRKPYTKQQIAELENEFLLNEFINRQKRKELSNRLNLSDQQVKIWFQNRRMKKKRVV
>gi|149453000|ref|XP_001517178.1| [Ornithorhynchus anatinus] gi|149453000|ref|XP_001517178.1| ;E = 1.1e-26 pos:4 to 63 ; PREDICTED similar to Homeobox protein Hox C11 (Hox 3 7) partial [Ornithorhynchus anatinus] 718
ARKKRCPYSKFQIRELEREFFFNVYINKEKRLQLSRMLNLTDRQVKIWFQNRRMKEKKLS
>gi|149495954|ref|XP_001511383.1| [Ornithorhynchus anatinus] gi|149495954|ref|XP_001511383.1| ;E = 4.8e-41 pos:138 to 201 ; PREDICTED similar to HOXB7 [Ornithorhynchus anatinus] 719
RKRGRQTYTRYQTLELGEGLEKEFHYNRYLTRRRRIEIAHALCLTERQIKIWFQNRRMKWKKEN
>gi|149513620|ref|XP_001516750.1| [Ornithorhynchus anatinus] gi|149513620|ref|XP_001516750.1| ;E = 7.6e-36 pos:121 to 180 ; PREDICTED similar to Homeobox protein Hox B1 (Hox 2 9) [Ornithorhynchus anatinus] 720
PSAIRTNFTTRQLTELEKEFHFNKYLSRARRVEIAATLELNETQVKIWFQNRRMKQKKRE
>gi|149514311|ref|XP_001518363.1| [Ornithorhynchus anatinus] gi|149514311|ref|XP_001518363.1| ;E = 4.2e-21 pos:52 to 111 ; PREDICTED hypothetical protein [Ornithorhynchus anatinus] 721
GRKKRVPYTKIQLKELEKEYAASKFITKEKRRRISATTNLSERQVTIWFQNRRVKEKKVV
>gi|149514313|ref|XP_001518369.1| [Ornithorhynchus anatinus] gi|149514313|ref|XP_001518369.1| ;E = 2.9e-26 pos:241 to 300 ; PREDICTED similar to HOXC12 [Ornithorhynchus anatinus] 722
SRKKRKPYSKLQLAELEGEFLVNEFITRQRRRELSDRLNLSDQQVKIWFQNRRMKKKRLL
>gi|149515289|ref|XP_001520107.1| [Ornithorhynchus anatinus] gi|149515289|ref|XP_001520107.1| ;E = 1.6e-39 pos:149 to 208 ; PREDICTED hypothetical protein partial [Ornithorhynchus anatinus] 723
RRSGRQTYSRYQTLELEKEFLFNPYLTRKRRIEVSHALGLTERQVKIWFQNRRMKWKKEN
>gi|149525260|ref|XP_001517118.1| [Ornithorhynchus anatinus] gi|149525260|ref|XP_001517118.1| ;E = 1.9e-40 pos:84 to 143 ; PREDICTED hypothetical protein partial [Ornithorhynchus anatinus] 724
ARRLRTAYTNTQLLELEKEFHFNKYLCRPRRVEIAALLDLTERQVKVWFQNRRMKQKRQT
>gi|149568141|ref|XP_001518990.1| [Ornithorhynchus anatinus] gi|149568141|ref|XP_001518990.1| ;E = 2.6e-42 pos:238 to 297 ; PREDICTED similar to Homeobox protein Hox C6 (Hox 3 3) (Hox 6 1) partial [Ornithorhynchus anatinus] 725
RRRGRQIYSRYQTLELEKEFHFNRYLTRRRRIEIANALCLTERQIKIWFQNRRMKWKKES
>gi|149568778|ref|XP_001515825.1| [Ornithorhynchus anatinus] gi|149568778|ref|XP_001515825.1| ;E = 8.4e-21 pos:15 to 74 ; PREDICTED similar to Homeobox B13 partial [Ornithorhynchus anatinus] 726
GRKKRIPYSKAQLRELEREFAASKFITKDKRRKISAATSLSERQITIWFQNRRVKEKKVL
>gi|149589613|ref|XP_001507161.1| [Ornithorhynchus anatinus] gi|149589613|ref|XP_001507161.1| ;E = 4e-35 pos:185 to 244 ; PREDICTED similar to HOXB9 [Ornithorhynchus anatinus] 727
SRKKRCPYTKYQTLELEKEFLFNMYLTRDRRHEVARLLNLSERQVKIWFQNRRMKMKKMN
>gi|149599030|ref|XP_001516920.1| [Ornithorhynchus anatinus] gi|149599030|ref|XP_001516920.1| ;E = 2.5e-31 pos:143 to 202 ; PREDICTED similar to GS homeobox 1 [Ornithorhynchus anatinus] 728
SKRMRTAFTSTQLLELEREFSSNMYLSRLRRIEIATYLNLSEKQVKIWFQNRRVKHKKEG
>gi|149599032|ref|XP_001519548.1| [Ornithorhynchus anatinus] gi|149599032|ref|XP_001519548.1| ;E = 1.2e-21 pos:145 to 204 ; PREDICTED similar to homeodomain protein PDX1 [Ornithorhynchus anatinus] 729
NKRTRTAYTRAQLLXXXXXXXXXXXISRPRRVELAVLLNLTERHIKIWFQNRRMKWKKEE
>gi|149599034|ref|XP_001519561.1| [Ornithorhynchus anatinus] gi|149599034|ref|XP_001519561.1| ;E = 4.5e-25 pos:45 to 104 ; PREDICTED similar to CDX2 protein [Ornithorhynchus anatinus] 730
KDKYRVVYTDRQRLELEKEFHFSRYITIRRKAELAVLLGLSERQVKIWFQNRRAKERKMN
>gi|149619283|ref|XP_001519363.1| [Ornithorhynchus anatinus] gi|149619283|ref|XP_001519363.1| ;E = 2.7e-25 pos:5 to 64 ; PREDICTED similar to caudal type homeobox protein CDXB partial [Ornithorhynchus anatinus] 731
REKYRVVYTDHQRLELEKEFRCNRYITIRRKSELAANLGLSERQVKIWFQNRRAKERKMI
>gi|149632391|ref|XP_001509234.1| [Ornithorhynchus anatinus] gi|149632391|ref|XP_001509234.1| ;E = 2.2e-42 pos:152 to 211 ; PREDICTED similar to Homeobox B4 [Ornithorhynchus anatinus] 732
PKRSRTAYTRQQVLELEKEFHYNRYLTRRRRVEIAHALCLSERQIKIWFQNRRMKWKKDH
>gi|149633997|ref|XP_001509365.1| [Ornithorhynchus anatinus] gi|149633997|ref|XP_001509365.1| ;E = 1.6e-43 pos:129 to 188 ; PREDICTED similar to Hoxa 7 protein [Ornithorhynchus anatinus] 733
RKRGRQTYTRYQTLELEKEFHFNRYLTRRRRIEIAHALCLTERQIKIWFQNRRMKWKKEH
>gi|149633999|ref|XP_001509421.1| [Ornithorhynchus anatinus] gi|149633999|ref|XP_001509421.1| ;E = 2.2e-35 pos:195 to 254 ; PREDICTED similar to Hoxa 9 [Ornithorhynchus anatinus] 734
TRKKRCPYTKHQTLELEKEFLFNMYLTRDRRYEVARLLNLTERQVKIWFQNRRMKMKKIN
>gi|149634001|ref|XP_001509584.1| [Ornithorhynchus anatinus] gi|149634001|ref|XP_001509584.1| ;E = 1.4e-34 pos:315 to 374 ; PREDICTED similar to homeobox A10 [Ornithorhynchus anatinus] 735
GRKKRCPYTKHQTLELEKEFLFNMYLTRERRLEISRSVHLTDRQVKIWFQNRRMKLKKMN
>gi|149634003|ref|XP_001509556.1| [Ornithorhynchus anatinus] gi|149634003|ref|XP_001509556.1| ;E = 1.7e-25 pos:253 to 312 ; PREDICTED similar to homeodomain containing protein [Ornithorhynchus anatinus] 736
TRKKRCPYTKYQIRELEREFFFSVYINKEKRLQLSRMLNLTDRQVKIWFQNRRMKEKKIN
>gi|149634035|ref|XP_001510442.1| [Ornithorhynchus anatinus] gi|149634035|ref|XP_001510442.1| ;E = 1.9e-37 pos:135 to 194 ; PREDICTED similar to Homeobox protein Hox A1 (Hox 1 6) (Homeotic protein ERA 1 993) (Early retinoic acid 1) (Homeoboxless protein ERA 1 399) [Ornithorhynchus anatinus] 737
PNTVRTNFTTKQLTELEKEFHFNKYLTRARRVEIAASLQLNETQVKIWFQNRRMKQKKRE
>gi|149634037|ref|XP_001510583.1| [Ornithorhynchus anatinus] gi|149634037|ref|XP_001510583.1| ;E = 3.2e-43 pos:154 to 213 ; PREDICTED similar to HOXA6 [Ornithorhynchus anatinus] 738
GRRGRQTYTRYQTLELEKEFHFNRYLTRRRRIEIANALCLTERQIKIWFQNRRMKWKKEN
>gi|149634039|ref|XP_001510976.1| [Ornithorhynchus anatinus] gi|149634039|ref|XP_001510976.1| ;E = 9.7e-22 pos:260 to 319 ; PREDICTED similar to transcription factor HOXA13 [Ornithorhynchus anatinus] 739
GRKKRVPYTKVQLKELEREYATNKFITKDKRRRISATTNLSERQVTIWFQNRRVKEKKVI
>gi|149634791|ref|XP_001512087.1| [Ornithorhynchus anatinus] gi|149634791|ref|XP_001512087.1| ;E = 1.4e-31 pos:51 to 110 ; PREDICTED similar to Homeobox gene HB9 [Ornithorhynchus anatinus] 740
CRRPRTAFTSQQLLELEHQFKLNKYLSRPKRFEVATSLMLTETQVKIWFQNRRMKWKRSK
>gi|149639536|ref|XP_001516048.1| [Ornithorhynchus anatinus] gi|149639536|ref|XP_001516048.1| ;E = 2.4e-43 pos:148 to 207 ; PREDICTED similar to homeotic protein Hox D4 chicken [Ornithorhynchus anatinus] 741
PKRSRTAYTRQQVLELEKEFHFNRYLTRRRRIEIAHTLCLSERQIKIWFQNRRMKWKKDH
>gi|149639703|ref|XP_001515131.1| [Ornithorhynchus anatinus] gi|149639703|ref|XP_001515131.1| ;E = 2e-39 pos:296 to 355 ; PREDICTED similar to HOXD8 [Ornithorhynchus anatinus] 742
RRRGRQTYSRFQTLELEKEFLFNPYLTRKRRIEVSHALGLTERQVKIWFQNRRMKWKKEN
>gi|149639705|ref|XP_001515180.1| [Ornithorhynchus anatinus] gi|149639705|ref|XP_001515180.1| ;E = 5.6e-36 pos:164 to 223 ; PREDICTED similar to HOX D1 protein [Ornithorhynchus anatinus] 743
SSTIRTNFSTKQLTELEKEFHFNKYLTRARRIEIANSLQLNDTQVKIWFQNRRMKQKKRE
>gi|149640272|ref|XP_001511619.1| [Ornithorhynchus anatinus] gi|149640272|ref|XP_001511619.1| ;E = 2.2e-30 pos:67 to 126 ; PREDICTED similar to MOX 2 homeobox [Ornithorhynchus anatinus] 744
PRKERTAFTKEQIKELEAEFAHHNYLTRLRRYEIAVNLDLTERQVKVWFQNRRMKWKRVK
>gi|149642727|ref|NP_001092644.1| [Bos taurus] gi|149642727|ref|NP_001092644.1| ;E = 6.6e-38 pos:183 to 242 ; homeobox B3 [Bos taurus] gi|148745430|gb|AAI42500 1| HOXB3 protein [Bos taurus] 745
SKRARTAYTSAQLVELEKEFHFNRYLCRPRRVEMANLLNLSERQIKIWFQNRRMKYKKDQ
>gi|149642807|ref|NP_001092575.1| [Bos taurus] gi|149642807|ref|NP_001092575.1| ;E = 1.1e-34 pos:266 to 325 ; homeobox D10 [Bos taurus] gi|148745318|gb|AAI42146 1| HOXD10 protein [Bos taurus] 746
GRKKRCPYTKHQTLELEKEFLFNMYLTRERRLEISKSVNLTDRQVKIWFQNRRMKLKKMS
>gi|149702736|ref|XP_001493504.1| [Equus caballus] gi|149702736|ref|XP_001493504.1| ;E = 2.8e-31 pos:202 to 261 ; PREDICTED similar to GS homeobox 2 [Equus caballus] 747
GKRMRTAFTSTQLLELEREFSSNMYLSRLRRIEIATYLNLSEKQVKIWFQNRRVKHKKEG
>gi|149705642|ref|XP_001499478.1| [Equus caballus] gi|149705642|ref|XP_001499478.1| ;E = 7.5e-41 pos:140 to 199 ; PREDICTED similar to homeobox A2 (predicted) [Equus caballus] 748
SRRLRTAYTNTQLLELEKEFHFNKYLCRPRRVEIAALLDLTERQVKVWFQNRRMKHKRQT
>gi|149705651|ref|XP_001499526.1| [Equus caballus] gi|149705651|ref|XP_001499526.1| ;E = 3.2e-43 pos:155 to 214 ; PREDICTED homeobox A6 [Equus caballus] 749
GRRGRQTYTRYQTLELEKEFHFNRYLTRRRRIEIANALCLTERQIKIWFQNRRMKWKKEN
>gi|149705654|ref|XP_001499628.1| [Equus caballus] gi|149705654|ref|XP_001499628.1| ;E = 2.1e-43 pos:195 to 254 ; PREDICTED similar to Homeobox protein Hox A5 [Equus caballus] 750
GKRARTAYTRYQTLELEKEFHFNRYLTRRRRIEIAHALCLSERQIKIWFQNRRMKWKKDN
>gi|149705657|ref|XP_001499535.1| [Equus caballus] gi|149705657|ref|XP_001499535.1| ;E = 1.6e-43 pos:130 to 189 ; PREDICTED similar to homeobox A7 [Equus caballus] 751
RKRGRQTYTRYQTLELEKEFHFNRYLTRRRRIEIAHALCLTERQIKIWFQNRRMKWKKEH
>gi|149706057|ref|XP_001499346.1| [Equus caballus] gi|149706057|ref|XP_001499346.1| ;E = 1.4e-37 pos:230 to 289 ; PREDICTED similar to homeobox A1 isoform a (predicted) [Equus caballus] 752
PNAVRTNFTTKQLTELEKEFHFNKYLTRARRVEIAASLQLNETQVKIWFQNRRMKQKKRE
>gi|149723918|ref|XP_001502124.1| [Equus caballus] gi|149723918|ref|XP_001502124.1| ;E = 2.1e-43 pos:194 to 253 ; PREDICTED similar to Homeobox protein Hox B5 (Hox 2A) (HHO C10) (HU 1) [Equus caballus] 753
GKRARTAYTRYQTLELEKEFHFNRYLTRRRRIEIAHALCLSERQIKIWFQNRRMKWKKDN
>gi|149723922|ref|XP_001502206.1| [Equus caballus] gi|149723922|ref|XP_001502206.1| ;E = 3.7e-21 pos:217 to 276 ; PREDICTED similar to Homeobox protein Hox B13 [Equus caballus] 754
GRKKRIPYSKGQLRELEREYSANKFITKDKRRKISAATSLSERQITIWFQNRRVKEKKVL
>gi|149724378|ref|XP_001491616.1| [Equus caballus] gi|149724378|ref|XP_001491616.1| ;E = 3.4e-29 pos:171 to 230 ; PREDICTED similar to mesenchyme homeobox 1 [Equus caballus] 755
ARKERTAFTKEQLRELEAEFAHHNYLTRLRRYEIAVNLDLSERQVKVWFQNRRMKWKRVK
>gi|149724534|ref|XP_001499202.1| [Equus caballus] gi|149724534|ref|XP_001499202.1| ;E = 2.5e-36 pos:203 to 262 ; PREDICTED similar to Homeobox protein Hox B1 [Equus caballus] 756
PGGLRTNFTTRQLTELEKEFHFNKYLSRARRVEIAATLELNETQVKIWFQNRRMKQKKRE
>gi|149726736|ref|XP_001501535.1| [Equus caballus] gi|149726736|ref|XP_001501535.1| ;E = 3.7e-27 pos:16 to 75 ; PREDICTED similar to caudal type homeobox 1 [Equus caballus] 757
KDKYRVVYTDHQRLELEKEFHYSRYITIRRKSELAANLGLTERQVKIWFQNRRAKERKVN
>gi|149730055|ref|XP_001492117.1| [Equus caballus] gi|149730055|ref|XP_001492117.1| ;E = 9.5e-36 pos:145 to 204 ; PREDICTED similar to Pancreas duodenum homeobox protein 1 (PDX 1) (Insulin promoter factor 1) (IPF 1) (Islet duodenum homeobox 1) (IDX 1) (Somatostatin transactivating factor 1) (STF 1) (Insulin upstream factor 1) (IUF 1) (Glucose sensitive factor) (GSF) [Equus caballus] 758
NKRTRTAYTRAQLLELEKEFLFNKYISRPRRVELAVMLNLTERHIKIWFQNRRMKWKKEE
>gi|149730753|ref|XP_001500120.1| [Equus caballus] gi|149730753|ref|XP_001500120.1| ;E = 4.8e-38 pos:194 to 253 ; PREDICTED homeobox D3 isoform 2 [Equus caballus] gi|149730755|ref|XP_001500109 1| PREDICTED homeobox D3 isoform 1 [Equus caballus] 759
SKRVRTAYTSAQLVELEKEFHFNRYLCRPRRVEMANLLNLTERQIKIWFQNRRMKYKKDQ
>gi|149730935|ref|XP_001500187.1| [Equus caballus] gi|149730935|ref|XP_001500187.1| ;E = 1.1e-34 pos:266 to 325 ; PREDICTED homeobox D10 [Equus caballus] 760
GRKKRCPYTKHQTLELEKEFLFNMYLTRERRLEISKSVNLTDRQVKIWFQNRRMKLKKMS
>gi|149757535|ref|XP_001505018.1| [Equus caballus] gi|149757535|ref|XP_001505018.1| ;E = 1.7e-26 pos:173 to 232 ; PREDICTED similar to Homeobox protein CDX 4 (Caudal type homeobox protein 4) [Equus caballus] 761
KEKYRVVYTDHQRLELEKEFHCNRYITIRRKSELAVNLGLSERQVKIWFQNRRAKERKMI
>gi|15004525|gb|AAK77133.1|AF363232_1 [Drosophila melanogaster] gi|15004525|gb|AAK77133.1|AF363232_1 ;E = 2.6e-14 pos:220 to 266 ; intermediate neuroblasts defective [Drosophila melanogaster] 762
SKRIRTAFTSTQLLELEREFSHNAYLSRLRRIEIANRLRLSEKQVKI
>gi|15004527|gb|AAK77134.1|AF363233_1 [Phascolion strombus] gi|15004527|gb|AAK77134.1|AF363233_1 ;E = 3.1e-38 pos:10 to 69 ; homeodomain transcription factor Xlox [Phascolion strombi] 763
NKRTRTAYTRAQLLELEKEFHFNKYISRPRRIELAAMLNLTERHIKIWFQNRRMKWKKDE
>gi|15004529|gb|AAK77135.1|AF363234_1 [Nephasoma minuta] gi|15004529|gb|AAK77135.1|AF363234_1 ;E = 5.4e-14 pos:1 to 41 ; homeodomain transcription factor Xlox [Nephasoma minuta] 764
AYTRAQLLELEKEFHFNKYISRPRRIELAAMLNLTERHIKI
>gi|15004531|gb|AAK77136.1|AF363235_1 [Phascolion strombus] gi|15004531|gb|AAK77136.1|AF363235_1 ;E = 2.2e-10 pos:1 to 45 ; homeodomain transcription factor Cdx [Phascolion strombi] 765
KYRVVYTDHQRLELEKEFHYSRYITIRRKAELAQNLSLSERQVKI
>gi|150251587|gb|AAS07617.2| [Perionyx excavatus] gi|150251587|gb|AAS07617.2| ;E = 5.2e-33 pos:1 to 53 ; homeobox protein pb [Perionyx excavatus] 766
PRRLRTAYTNTQLLELEKEFHFNKYLCRPRRIEIAATLNLTERQVKIWFQNRR
>gi|150251589|gb|AAS07619.2| [Perionyx excavatus] gi|150251589|gb|AAS07619.2| ;E = 2.7e-29 pos:38 to 90 ; homeobox protein Hox3b [Perionyx excavatus] 767
SKRARTAYTSAQLVELEKEFHFNRYLCRPRRVELATHLSLTERQIKIWFQNRR
>gi|150251591|gb|AAS07623.2| [Perionyx excavatus] gi|150251591|gb|AAS07623.2| ;E = 6.8e-32 pos:15 to 67 ; homeobox protein Antp [Perionyx excavatus] 768
RKRGRQTYTRYQTLELEKEFHYNRYLTRRRRIEIAHALALTERQIKIWFQNRR
>gi|150251593|gb|AAS07627.2| [Perionyx excavatus] gi|150251593|gb|AAS07627.2| ;E = 5.2e-21 pos:1 to 53 ; homeobox protein Post1 [Perionyx excavatus] 769
MRKKRKPYSKYQIAELEKEYVNNGYISRPERWHLSCQLNLTERQVKIWFQNRR
>gi|15029038|emb|CAC44973.1| [Xenopus laevis] gi|15029038|emb|CAC44973.1| ;E = 1.6e-11 pos:206 to 248 ; homeobox protein Hoxd9 [Xenopus laevis] 770
TRKKRCPYTKYQTLELEKEFLFNLYLTRDRRYEVARILNLTER
>gi|15029040|emb|CAC44974.1| [Xenopus laevis] gi|15029040|emb|CAC44974.1| ;E = 3.3e-16 pos:263 to 311 ; homeobox protein Hoxd10 [Xenopus laevis] 771
GRKKRCPYTKHHTLELEKEFLFNMYLTRERRLEISKSVNLTDRQVNIWL
>gi|15029044|emb|CAC44976.1| [Xenopus laevis] gi|15029044|emb|CAC44976.1| ;E = 1e-23 pos:79 to 138 ; homeobox protein Hox C12 [Xenopus laevis] 772
SRKKRKPYSKIQLAELEGEFMVNEIITRQRRRELSDRLSLSDQQVKIWFQNRRMLRKRLL
>gi|15029062|emb|CAC44977.1| [Xenopus laevis] gi|15029062|emb|CAC44977.1| ;E = 1.7e-25 pos:113 to 172 ; homeobox protein Hox A11 [Xenopus laevis] 773
TRKKRCPYTKYQIRELEREFFFSVYINKEKRLQLSRMLNLTDRQVKIWFQNRRMKEKKIN
>gi|15029064|emb|CAC44978.1| [Xenopus laevis] gi|15029064|emb|CAC44978.1| ;E = 2.2e-35 pos:9 to 68 ; homebox protein Hoxa9 [Xenopus laevis] 774
TRKKRCPYTKHQTLELEKEFLFNMYLTRDRRYEVARLLNLTERQVKIWFQNRRMKMKKIN
>gi|15029506|ref|NP_062458.1| [Homo sapiens] gi|15029506|ref|NP_062458.1| ;E = 2.3e-39 pos:197 to 256 ; homeobox D8 [Homo sapiens] gi|13124737|sp|P13378 2|HXD8_HUMAN RecName Full Homeobox protein Hox D8 AltName Full Hox 4E AltName Full Hox 5 4 gi|11993931|gb|AAG42152 1| HOXD8 [Homo sapiens] gi|208968523|dbj|BAG74100 1| homeobox D8 [synthetic construct] 775
RRRGRQTYSRFQTLELEKEFLFNPYLTRKRRIEVSHALALTERQVKIWFQNRRMKWKKEN
>gi|15029508|ref|NP_076922.1| [Homo sapiens] gi|15029508|ref|NP_076922.1| ;E = 4e-35 pos:185 to 244 ; homeobox B9 [Homo sapiens] gi|20141507|sp|P17482 2|HXB9_HUMAN RecName Full Homeobox protein Hox B9 AltName Full Hox 2E AltName Full Hox 2 5 gi|11993915|gb|AAG42144 1| HOXB9 [Homo sapiens] gi|15990408|gb|AAH15565 1| HOXB9 protein [Homo sapiens] gi|119615127|gb|EAW94721 1| homeobox B9 [Homo sapiens] gi|189067926|dbj|BAG37864 1| unnamed protein product [Homo sapiens] gi|208968503|dbj|BAG74090 1| homeobox B9 [synthetic construct] 776
SRKKRCPYTKYQTLELEKEFLFNMYLTRDRRHEVARLLNLSERQVKIWFQNRRMKMKKMN
>gi|15029697|gb|AAH11063.1| [Mus musculus] gi|15029697|gb|AAH11063.1| ;E = 2.1e-43 pos:195 to 254 ; Homeo box A5 [Mus musculus] 777
GKRARTAYTRYQTLELEKEFHFNRYLTRRRRIEIAHALCLSERQIKIWFQNRRMKWKKDN
>gi|150409838|gb|ABR68660.1| [Morone saxatilis] gi|150409838|gb|ABR68660.1| ;E = 5.3e-35 pos:198 to 257 ; hoxb1b [Morone saxatilis] 778
HNVIRTNFTTKQLTELEKEFHFNKYLTRARRVEVAASLELNETQVKVWFQNRRMKQKKRE
>gi|15054406|gb|AAK77943.1| [Drosophila mercatorum] gi|15054406|gb|AAK77943.1| ;E = 1.8e-40 pos:85 to 144 ; labial [Drosophila mercatorum] 779
NNSGRTNFTNKQLTELEKEFHFNRYLTRARRIEIANTLQLNETQVKIWFQNRRMKQKKRV
>gi|15054408|gb|AAK77944.1| [Drosophila hydei] gi|15054408|gb|AAK77944.1| ;E = 1.8e-40 pos:85 to 144 ; labial [Drosophila hydei] 780
NNSGRTNFTNKQLTELEKEFHFNRYLTRARRIEIANTLQLNETQVKIWFQNRRMKQKKRV
>gi|15054412|gb|AAK77942.1| [Drosophila repleta] gi|15054412|gb|AAK77942.1| ;E = 1.8e-40 pos:85 to 144 ; labial [Drosophila repleta] 781
NNSGRTNFTNKQLTELEKEFHFNRYLTRARRIEIANTLQLNETQVKIWFQNRRMKQKKRV
>gi|15149499|dbj|BAB62854.1| [Oryzias latipes] gi|15149499|dbj|BAB62854.1| ;E = 0.0022 pos:1 to 39 ; MF hoxA11b [Oryzias latipes] 782
SKYQIRELEREFFFSVYINKEKRMQLSRMLNLTDRQVKI
>gi|15149501|dbj|BAB62855.1| [Oryzias latipes] gi|15149501|dbj|BAB62855.1| ;E = 0.051 pos:1 to 39 ; MF hoxA13b [Oryzias latipes] 783
TKVQLKELEREYASNKFITKDKRRRISAQTNLTERQVTI
>gi|1519040|gb|AAC50664.1| [Homo sapiens] gi|1519040|gb|AAC50664.1| ;E = 4.2e-21 pos:216 to 275 ; Hoxb 13 [Homo sapiens] 784
GRKKRIPYSKGQLRELEREYAANKFITKDKRRKISAATSLSERQITIWFQNRRVKEKKVL
>gi|151935651|gb|ABS18807.1| [Flaccisagitta enflata] gi|151935651|gb|ABS18807.1| ;E = 1.2e-29 pos:177 to 236 ; Mox [Flaccisagitta enflata] 785
PRKERTAFTKQQIKALEKEFNQHNYLTRLRRYEIAVALDLTERQVKVWFQNRRMKWKRVK
>gi|151935653|gb|ABS18808.1| [Flaccisagitta enflata] gi|151935653|gb|ABS18808.1| ;E = 2.1e-22 pos:15 to 74 ; caudal [Flaccisagitta enflata] 786
KDKYRVVYSDHQRIELEKEYLQSPYITIKRKAELAQTLDLSERQVKIWFQNRRAKERKQF
>gi|151935655|gb|ABS18809.1| [Flaccisagitta enflata] gi|151935655|gb|ABS18809.1| ;E = 1.6e-38 pos:114 to 173 ; Hox1 [Flaccisagitta enflata] 787
NNTGRTNFTTKQLTELEKEFHFNKYLTRARRIEIAGALQLNETQVKIWFQNRRMKQKKRM
>gi|151935659|gb|ABS18811.1| [Flaccisagitta enflata] gi|151935659|gb|ABS18811.1| ;E = 3.2e-44 pos:130 to 189 ; Hox4 [Flaccisagitta enflata] 788
PKRARTAYTRHQVLELEKEFHFNRYLTRRRRIEIAHALCLTERQIKIWFQNRRMKWKKDH
>gi|151935661|gb|ABS18812.1| [Flaccisagitta enflata] gi|151935661|gb|ABS18812.1| ;E = 3.9e-40 pos:203 to 262 ; Hox5 [Flaccisagitta enflata] 789
QKRTRQTYTRHQTLELEKEFHFNRYLTRRRRIEIVHALGLTERQIKIWFQNRRMKWKKEN
>gi|151935663|gb|ABS18813.1| [Flaccisagitta enflata] gi|151935663|gb|ABS18813.1| ;E = 1.8e-42 pos:36 to 95 ; Hox6 [Flaccisagitta enflata] 790
RKRGRQTYTRYQTLELEKEFHFNRYLTRRRRIDIAHALCLTERQIKIWFQNRRMKWKKEQ
>gi|151935665|gb|ABS18814.1| [Flaccisagitta enflata] gi|151935665|gb|ABS18814.1| ;E = 7.9e-42 pos:204 to 263 ; Hox8 [Flaccisagitta enflata] 791
RKRGRQTYTRYQTLELEKEFHFNRYLTRRRRIEMAHALCLTERQIKIWFQNRRMKEKKEK
>gi|151935667|gb|ABS18815.1| [Flaccisagitta enflata] gi|151935667|gb|ABS18815.1| ;E = 8.3e-28 pos:1 to 59 ; posterior Hox A [Flaccisagitta enflata] 792
RKKRKPYTKHQTFILEQEYLMSTYITRQRRLELARNLSLTERQVKIWFQNRRMKTKKLR
>gi|151935669|gb|ABS18816.1| [Flaccisagitta enflata] gi|151935669|gb|ABS18816.1| ;E = 2.5e-20 pos:15 to 74 ; posterior Hox B [Flaccisagitta enflata] 793
CRTKRKPYEKWVTYLLEEEYLSNTYITKQKRYELSYRTSLTERQVKIWFQNRRMKSKKLR
>gi|151935671|gb|ABS18817.1| [Flaccisagitta enflata] gi|151935671|gb|ABS18817.1| ;E = 2.3e-31 pos:127 to 186 ; MedPost [Flaccisagitta enflata] 794
HRERRQTYTRHQTAELEREYVTNRYLTRRRRIEISQSLHLSERQIKIWFQNRRMKEKREK
>gi|154183794|gb|ABS70737.1| [Haplochromis burtoni] gi|154183794|gb|ABS70737.1| ;E = 1.2e-21 pos:250 to 309 ; Hoxb13a [Astatotilapia burtoni] 795
GRKKRIPYTKVQLKELEKEYAANKFITKDKRRKISAVTNLSERQITIWFQNRRVKEKKFV
>gi|154183795|gb|ABS70738.1| [Haplochromis burtoni] gi|154183795|gb|ABS70738.1| ;E = 5.2e-37 pos:218 to 277 ; Hoxb9a [Astatotilapia burtoni] 796
SRKKRCPYTKYQTLELEKEFLFNMYLTRDRRHEVARALNLTERQVKIWFQNRRMKMKKQN
>gi|154183796|gb|ABS70739.1| [Haplochromis burtoni] gi|154183796|gb|ABS70739.1| ;E = 2.1e-39 pos:149 to 208 ; Hoxb8a [Astatotilapia burtoni] 797
RRRGRQTYSRYQTLELEKEFLFNPYLTRKRRIEVSHALALTERQVKIWFQNRRMKWKKEN
>gi|154183797|gb|ABS70740.1| [Haplochromis burtoni] gi|154183797|gb|ABS70740.1| ;E = 9.2e-44 pos:198 to 257 ; Hoxb6a [Astatotilapia burtoni] 798
GRRGRQTYTRYQTLELEKEFHFNRYLTRRRRIEIAHALCLTERQIKIWFQNRRMKWKKEN
>gi|154183798|gb|ABS70741.1| [Haplochromis burtoni] gi|154183798|gb|ABS70741.1| ;E = 1e-43 pos:234 to 293 ; Hoxb5a [Astatotilapia burtoni] 799
GKRARTAYTRYQTLELEKEFHFNRYLTRRRRIEIAHALCLTERQIKIWFQNRRMKWKKDN
>gi|154183800|gb|ABS70742.1| [Haplochromis burtoni] gi|154183800|gb|ABS70742.1| ;E = 3.5e-40 pos:149 to 208 ; Hoxa2b [Astatotilapia burtoni] 800
SRRLRTAYTNTQLLELEKEFHFNKYLCRPRRVEIAALLDLTEKQVKVWFQNRRMKHKRQT
>gi|154183801|gb|ABS70743.1| [Haplochromis burtoni] gi|154183801|gb|ABS70743.1| ;E = 7.8e-36 pos:184 to 243 ; Hoxa9b [Astatotilapia burtoni] 801
TRKKRCPYTKHQILELEKEFLFNMYLPRDRRYEIARLLNLTERQVKIWFQNRRMKMKKEN
>gi|154183802|gb|ABS70744.1| [Haplochromis burtoni] gi|154183802|gb|ABS70744.1| ;E = 3.4e-25 pos:205 to 264 ; Hoxa11b [Astatotilapia burtoni] 802
TRKKRCPYSKYQIRELEREFFFSVYINKEKRLQLSRMLNLTDRQVKIWFQNRRMKEKKLN
>gi|154183803|gb|ABS70745.1| [Haplochromis burtoni] gi|154183803|gb|ABS70745.1| ;E = 2.4e-21 pos:224 to 283 ; Hoxa13b [Astatotilapia burtoni] 803
GRKKRVPYTKVQLKELEREYATNKFITKDKRRRISAQTNLTERQVTIWFQNRRVKEKKIV
>gi|154183810|gb|ABS70752.1| [Haplochromis burtoni] gi|154183810|gb|ABS70752.1| ;E = 7.6e-35 pos:258 to 317 ; Hoxa10b [Astatotilapia burtoni] 804
GRKKRCPYTKHQTLELEKEFLFNMYLTRERRLEISRSVHLTDRQVKIWFQNRRMKLKKMS
>gi|154183812|gb|ABS70753.1| [Haplochromis burtoni] gi|154183812|gb|ABS70753.1| ;E = 4.7e-21 pos:232 to 291 ; Hoxc13a [Astatotilapia burtoni] 805
GRKKRVPYTKIQLKELEKEYAASKFITKDKRRRISAATNLSERQVTIWFQNRRVKEKKFV
>gi|154183813|gb|ABS70754.1| [Haplochromis burtoni] gi|154183813|gb|ABS70754.1| ;E = 1.1e-25 pos:207 to 266 ; Hoxc12a [Astatotilapia burtoni] 806
TRKKRKPYSKLQLAELEGEFMLNEFITRQRRRELSDRLNLSDQQVKIWFQNRRMKKKRLM
>gi|154183814|gb|ABS70755.1| [Haplochromis burtoni] gi|154183814|gb|ABS70755.1| ;E = 1.1e-26 pos:247 to 306 ; Hoxc11a [Astatotilapia burtoni] 807
TRKKRCPYSKFQIRELEREFFFNVYINKEKRLQLSRMLNLTDRQVKIWFQNRRMKEKKLS
>gi|154183815|gb|ABS70756.1| [Haplochromis burtoni] gi|154183815|gb|ABS70756.1| ;E = 4e-34 pos:256 to 315 ; Hoxc10a [Astatotilapia burtoni] 808
GRKKRCPYTKHQTLELEKEFLFNMYLSRERRLEISRSINLTDRQVKIWFQNRRMKLKKLN
>gi|154183816|gb|ABS70757.1| [Haplochromis burtoni] gi|154183816|gb|ABS70757.1| ;E = 5.6e-36 pos:194 to 253 ; Hoxc9a [Astatotilapia burtoni] 809
TRKKRCPYTKYQTLELEKEFLFNMYLTRDRRYEVARVLNLTERQVKIWFQNRRMKMKKMN
>gi|154183817|gb|ABS70758.1| [Haplochromis burtoni] gi|154183817|gb|ABS70758.1| ;E = 7.5e-39 pos:149 to 208 ; Hoxc8a [Astatotilapia burtoni] 810
RRNGRQTYSRYQTLELEKEFLFNPYLTRKRRIEVSHALSLTERQVKIWFQNRRMKWKKEN
>gi|154183818|gb|ABS70759.1| [Haplochromis burtoni] gi|154183818|gb|ABS70759.1| ;E = 2.6e-42 pos:140 to 199 ; Hoxc6a [Astatotilapia burtoni] 811
RRRGRQIYSRYQTLELEKEFHFNRYLTRRRRIEIANALCLTERQIKIWFQNRRMKWKKES
>gi|154183819|gb|ABS70760.1| [Haplochromis burtoni] gi|154183819|gb|ABS70760.1| ;E = 3e-43 pos:162 to 221 ; Hoxc5a [Astatotilapia burtoni] 812
GKRSRTSYTRYQTLELEKEFHFNRYLSRRRRIEIAHTLCLNERQIKIWFQNRRMKWKKDS
>gi|154183820|gb|ABS70761.1| [Haplochromis burtoni] gi|154183820|gb|ABS70761.1| ;E = 3.5e-42 pos:155 to 214 ; Hoxc4a [Astatotilapia burtoni] 813
PKRSRTAYTRQQVLELEKEFHYNRYLTRRRRIEIAHTLVLSERQIKIWFQNRRMKWKKDH
>gi|154183821|gb|ABS70762.1| [Haplochromis burtoni] gi|154183821|gb|ABS70762.1| ;E = 5.7e-36 pos:119 to 178 ; Hoxc3a [Astatotilapia burtoni] 814
VKRERTAFTNNQLLELEKEFHFSPYLCRPRRLEMAAGLQLTDRQVKIWFQNRRMRYKKEQ
>gi|154183826|gb|ABS70766.1| [Haplochromis burtoni] gi|154183826|gb|ABS70766.1| ;E = 1.9e-37 pos:214 to 273 ; Hoxa1a [Astatotilapia burtoni] 815
PNTVRTNFTTKQLTELEKEFHFNKYLTRARRVEIAAALQLNETQVKIWFQNRRMKQKKRE
>gi|154183827|gb|ABS70767.1| [Haplochromis burtoni] gi|154183827|gb|ABS70767.1| ;E = 7.5e-41 pos:136 to 195 ; Hoxa2a [Astatotilapia burtoni] 816
SRRLRTAYTNTQLLELEKEFHFNKYLCRPRRVEIAALLDLTERQVKVWFQNRRMKHKRQT
>gi|154183828|gb|ABS70768.1| [Haplochromis burtoni] gi|154183828|gb|ABS70768.1| ;E = 3.2e-38 pos:169 to 228 ; Hoxa3a [Astatotilapia burtoni] 817
SKRARTAYTSAQLVELEKEFHFNRYLCRPRRVEMANLLNLTERQIKIWFQNRRMKYKKDQ
>gi|154183829|gb|ABS70769.1| [Haplochromis burtoni] gi|154183829|gb|ABS70769.1| ;E = 2.8e-41 pos:147 to 206 ; Hoxa4a [Astatotilapia burtoni] 818
PKRSRTAYTRQQALELEKEFHFNRYLTRRRRVEIAHTMCLSERQVKIWFQNRRMKWKKEH
>gi|154183830|gb|ABS70770.1| [Haplochromis burtoni] gi|154183830|gb|ABS70770.1| ;E = 2.1e-43 pos:205 to 264 ; Hoxa5a [Astatotilapia burtoni] 819
GKRARTAYTRYQTLELEKEFHFNRYLTRRRRIEIAHALCLSERQIKIWFQNRRMKWKKDN
>gi|154183831|gb|ABS70771.1| [Haplochromis burtoni] gi|154183831|gb|ABS70771.1| ;E = 2.9e-43 pos:126 to 185 ; Hoxa7a [Astatotilapia burtoni] 820
RKRGRQTYSRHQTLELEKEFHFNRYLTRRRRIEIAHALCLSERQIKIWFQNRRMKWKKDH
>gi|154183832|gb|ABS70772.1| [Haplochromis burtoni] gi|154183832|gb|ABS70772.1| ;E = 4e-35 pos:197 to 256 ; Hoxa9a [Astatotilapia burtoni] 821
TRKKRCPYTKHQILELEKEFLFNTYLTRDRRYEVARLLNLTERQVKIWFQNRRMKMKKFN
>gi|154183833|gb|ABS70773.1| [Haplochromis burtoni] gi|154183833|gb|ABS70773.1| ;E = 1.6e-34 pos:287 to 346 ; Hoxa10a [Astatotilapia burtoni] 822
GRKKRCPYTKHQTLELEKEFLFNMYLTRERRLEISKSVHLTDRQVKIWFQNRRMKLKKMT
>gi|154183834|gb|ABS70774.1| [Haplochromis burtoni] gi|154183834|gb|ABS70774.1| ;E = 3.4e-25 pos:226 to 285 ; Hoxa11a [Astatotilapia burtoni] 823
TRKKRCPYSKYQIRELEREFFFSVYINKEKRLQLSRMLNLTDRQVKIWFQNRRMKEKKLN
>gi|154183835|gb|ABS70775.1| [Haplochromis burtoni] gi|154183835|gb|ABS70775.1| ;E = 9.3e-21 pos:233 to 292 ; Hoxa13a [Astatotilapia burtoni] 824
GRKKRVPYTKVQLKELEREYAANKFITKDKRRRISAQTNLSERQVTIWFQNRRVKEKKIV
>gi|154183842|gb|ABS70781.1| [Haplochromis burtoni] gi|154183842|gb|ABS70781.1| ;E = 4.3e-35 pos:198 to 257 ; Hoxb1b [Astatotilapia burtoni] 825
HNVIRTNFTTKQLTELEKEFHFNKYLSRARRVEVAASLELNETQVKIWFQNRRMKQKKRE
>gi|154183843|gb|ABS70782.1| [Haplochromis burtoni] gi|154183843|gb|ABS70782.1| ;E = 4.1e-36 pos:100 to 159 ; Hoxb3b [Astatotilapia burtoni] 826
SKRTRTAYTSAQLVELEKEFHFSRYLCRPRRVEMAGLLNLHERQIKIWFQNRRMKQKKDQ
>gi|154183844|gb|ABS70783.1| [Haplochromis burtoni] gi|154183844|gb|ABS70783.1| ;E = 2.1e-43 pos:218 to 277 ; Hoxb5b [Astatotilapia burtoni] 827
GKRARTAYTRYQTLELEKEFHFNRYLTRRRRIEIAHALCLSERQIKIWFQNRRMKWKKDN
>gi|154183845|gb|ABS70784.1| [Haplochromis burtoni] gi|154183845|gb|ABS70784.1| ;E = 1.1e-42 pos:157 to 216 ; Hoxb6b [Astatotilapia burtoni] 828
GRRGRQTYTRYQTLELEKEFHFNRYLTRRRRIEISHALCLTERQIKIWFQNRRMKWKKEN
>gi|154183853|gb|ABS70791.1| [Haplochromis burtoni] gi|154183853|gb|ABS70791.1| ;E = 1.1e-24 pos:192 to 251 ; HoxD12a [Astatotilapia burtoni] 829
TRKKRKPYSKLQLAELENEFMMNEFINRQKRKELSDRLDLSDQQVKIWFQNRRMKKKRLM
>gi|154183854|gb|ABS70792.1| [Haplochromis burtoni] gi|154183854|gb|ABS70792.1| ;E = 7.7e-27 pos:206 to 265 ; Hoxd11a [Astatotilapia burtoni] 830
SRKKRCPYTKYQIRELEREFFFNVYINKEKRLQLSRMLNLTDRQVKIWFQNRRMKEKKLN
>gi|154183855|gb|ABS70793.1| [Haplochromis burtoni] gi|154183855|gb|ABS70793.1| ;E = 1.7e-34 pos:266 to 325 ; Hoxd10a [Astatotilapia burtoni] 831
GRKKRCPYTKHQTLELEKEFLFNMYLTRERRLEISRSVNLTDRQVKIWFQNRRMKLKKMN
>gi|154183856|gb|ABS70794.1| [Haplochromis burtoni] gi|154183856|gb|ABS70794.1| ;E = 1.2e-35 pos:203 to 262 ; Hoxd9a [Astatotilapia burtoni] 832
TRKKRCPYTKYQTLELEKEFLYNMYLTRDRRYEVARILSLTERQVKIWFQNRRMKMKKMN
>gi|154183857|gb|ABS70795.1| [Haplochromis burtoni] gi|154183857|gb|ABS70795.1| ;E = 2.4e-43 pos:146 to 205 ; Hoxd4a [Astatotilapia burtoni] 833
PKRSRTAYTRQQVLELEKEFHFNRYLTRRRRIEIAHTLCLSERQIKIWFQNRRMKWKKDH
>gi|154183861|gb|ABS70798.1| [Haplochromis burtoni] gi|154183861|gb|ABS70798.1| ;E = 4.7e-35 pos:232 to 291 ; Hoxd9b [Astatotilapia burtoni] 834
TRKKRCPYTKHQTLELEKEFLYNMYLTRDRRLEVAGLLNLTERQVKIWFQNRRMKMKKLM
>gi|154183862|gb|ABS70799.1| [Haplochromis burtoni] gi|154183862|gb|ABS70799.1| ;E = 1.7e-39 pos:155 to 214 ; Hox4b [Astatotilapia burtoni] 835
PKRLRTAYTRQQVLELEKEFHFSRYLTRRRRVEVAHALCLSERQVKVWFQNRRMRWKKDN
>gi|15422173|gb|AAK95824.1| [Pachymerium ferrugineum] gi|15422173|gb|AAK95824.1| ;E = 9.3e-16 pos:1 to 41 ; labial [Pachymerium ferrugineum] 836
FSTKQLTELEKEFHYNKYLTRARRIEIASALQLNETQVKIW
>gi|15422175|gb|AAK95825.1| [Pachymerium ferrugineum] gi|15422175|gb|AAK95825.1| ;E = 1.9e-17 pos:1 to 39 ; ultrabithorax [Pachymerium ferrugineum] 837
TNHYLTRRRRIEMAHALCLTERQIKIWFQNRRMKLKKEI
>gi|15425738|dbj|BAB64346.1| [Daphnia magna] gi|15425738|dbj|BAB64346.1| ;E = 2e-43 pos:546 to 605 ; homeotic protein [Daphnia magna] gi|109944917|dbj|BAE96985 1| Antennapedia [Daphnia magna] gi|109944921|dbj|BAE96987 1| Antennapedia [Daphnia magna] gi|109944923|dbj|BAE96988 1| Antennapedia [Daphnia magna] gi|109944925|dbj|BAE96989 1| Antennapedia [Daphnia magna] gi|109944928|dbj|BAE96991 1| Antennapedia [Daphnia magna] gi|109944931|dbj|BAE96993 1| Antennapedia [Daphnia magna] 838
RKRGRQTYTRFQTLELEKEFHFNRYLTRRRRIEIAHALCLTERQIKIWFQNRRMKWKKEN
>gi|15450324|gb|AAK96031.1| [Tribolium castaneum] gi|15450324|gb|AAK96031.1| ;E = 1.8e-43 pos:242 to 301 ; homeodomain transcription factor Prothoraxless [Tribolium castaneum] 839
RKRGRQTYTRYQTLELEKEFHFNRYLTRRRRIEIAHALCLTERQIKIWFQNRRMKWKKEN
>gi|15450325|gb|AAK96032.1| [Tribolium castaneum] gi|15450325|gb|AAK96032.1| ;E = 3.4e-40 pos:183 to 242 ; homeodomain transcription factor Fushi tarazu [Tribolium castaneum] 840
NKRTRQTYTRYQTLELEKEFHFNKYLTRRRRIEIAESLRLTERQIKIWFQNRRMKAKKDT
>gi|15450327|gb|AAK96033.1| [Tribolium castaneum] gi|15450327|gb|AAK96033.1| ;E = 3.3e-43 pos:4 to 63 ; homeodomain transcription factor Maxillopedia [Tribolium castaneum] 841
PRRLRTAYTNTQLLELEKEFHFNKYLCRPRRIEIAASLDLTERQVKVWFQNRRMKHKRQT
>gi|154800435|ref|NP_038581.2| [Mus musculus] gi|154800435|ref|NP_038581.2| ;E = 4.9e-43 pos:156 to 215 ; homeobox C4 [Mus musculus] gi|585281|sp|Q08624 1|HXC4_MOUSE RecName Full Homeobox protein Hox C4 AltName Full Hox 3 5 gi|385750|gb|AAB27153 1| homeobox [Mus sp ] gi|416420|dbj|BAA01947 1| Hox 3 5 [Mus musculus] gi|448269|prf||1916397A Hox3 5 gene 842
PKRSRTAYTRQQVLELEKEFHYNRYLTRRRRIEIAHSLCLSERQIKIWFQNRRMKWKKDH
>gi|154936795|emb|CAM97611.1| [Nuttallochiton mirandus] gi|154936795|emb|CAM97611.1| ;E = 0.00035 pos:1 to 30 ; labial homeodomain protein [Nuttallochiton mirandus] 843
ELEKEFHYNKYLTRARRIEIAASLGLNETQ
>gi|155369752|ref|NP_001094494.1| [Xenopus (Silurana) tropicalis] gi|155369752|ref|NP_001094494.1| ;E = 2.1e-43 pos:183 to 242 ; homeobox B5 [Xenopus (Silurana) tropicalis] gi|140832837|gb|AAI35706 1| Hoxb5 protein [Xenopus tropicalis] 844
GKRARTAYTRYQTLELEKEFHFNRYLTRRRRIEIAHALCLSERQIKIWFQNRRMKWKKDN
>gi|155371905|ref|NP_001094557.1| [Bos taurus] gi|155371905|ref|NP_001094557.1| ;E = 2.4e-43 pos:157 to 216 ; homeobox D4 [Bos taurus] gi|154425967|gb|AAI51500 1| HOXD4 protein [Bos taurus] 845
PKRSRTAYTRQQVLELEKEFHFNRYLTRRRRIEIAHTLCLSERQIKIWFQNRRMKWKKDH
>gi|155676514|emb|CAO86062.1| [Sus scrofa] gi|155676514|emb|CAO86062.1| ;E = 9.5e-22 pos:22 to 75 ; caudal type homeobox transcription factor 2 [Sus scrofa] 846
KDKYRVVYTDHQRLELEKEFHYSRYITIRRKAELAATLGLSERQVKIWFQNRRA
>gi|156120543|ref|NP_001095417.1| [Bos taurus] gi|156120543|ref|NP_001095417.1| ;E = 3.7e-27 pos:154 to 213 ; caudal type homeobox 1 [Bos taurus] gi|151554953|gb|AAI48006 1| CDX1 protein [Bos taurus] 847
KDKYRVVYTDHQRLELEKEFHYSRYITIRRKSELAANLGLTERQVKIWFQNRRAKERKVN
>gi|156139065|ref|NP_001095843.1| [Bos taurus] gi|156139065|ref|NP_001095843.1| ;E = 4.9e-43 pos:156 to 215 ; homeobox C4 [Bos taurus] gi|133777439|gb|AAI14691 1| HOXC4 protein [Bos taurus] 848
PKRSRTAYTRQQVLELEKEFHYNRYLTRRRRIEIAHSLCLSERQIKIWFQNRRMKWKKDH
>gi|156181758|gb|ABU55071.1| [Oreochromis niloticus] gi|156181758|gb|ABU55071.1| ;E = 7.5e-41 pos:120 to 179 ; Hoxa2a [Oreochromis niloticus] 849
SRRLRTAYTNTQLLELEKEFHFNKYLCRPRRVEIAALLDLTERQVKVWFQNRRMKHKRQT
>gi|156181760|gb|ABU55072.1| [Oreochromis niloticus] gi|156181760|gb|ABU55072.1| ;E = 3.5e-40 pos:124 to 183 ; Hoxa2b [Oreochromis niloticus] 850
SRRLRTAYTNTQLLELEKEFHFNKYLCRPRRVEIAALLDLTEKQVKVWFQNRRMKHKRQT
>gi|156181762|gb|ABU55073.1| [Oreochromis niloticus] gi|156181762|gb|ABU55073.1| ;E = 8.3e-41 pos:89 to 148 ; Hoxb2a [Oreochromis niloticus] 851
SRRLRTAYTNTQLLELEKEFHFNKYLCRPRRVEIAALLDLTERQVKVWFQNRRMKHKRQN
>gi|156362|gb|AAA28106.1| [Caenorhabditis elegans] gi|156362|gb|AAA28106.1| ;E = 4.5e-35 pos:128 to 187 ; DNA binding protein mab5 852
SKRTRQTYSRSQTLELEKEFHYHKYLTRKRRQEISETLHLTERQVKIWFQNRRMKHKKEA
>gi|156363224|ref|XP_001625946.1| [Nematostella vectensis] gi|156363224|ref|XP_001625946.1| ;E = 2.9e-22 pos:1 to 51 ; predicted protein [Nematostella vectensis] gi|32816223|gb|AAP88427 1| Mox1 homeobox protein [Nematostella vectensis] gi|156212803|gb|EDO33846 1| predicted protein [Nematostella vectensis] 853
THQLRELENEFTRNNYLTRLRRYEIAVSLDLTERQVKVWFQNRRMKWKRVK
>gi|156363226|ref|XP_001625947.1| [Nematostella vectensis] gi|156363226|ref|XP_001625947.1| ;E = 3.2e-22 pos:1 to 50 ; predicted protein [Nematostella vectensis] gi|156212804|gb|EDO33847 1| predicted protein [Nematostella vectensis] 854
HQLQELENEFIRNNYLTRLRRYEIAVSLDLTERQVKVWFQNRRMKWKRVK
>gi|156363228|ref|XP_001625948.1| [Nematostella vectensis] gi|156363228|ref|XP_001625948.1| ;E = 7.5e-31 pos:14 to 73 ; predicted protein [Nematostella vectensis] gi|156212805|gb|EDO33848 1| predicted protein [Nematostella vectensis] 855
KRKERTVFSKYQLTELEREFCRNNYLTRLRRYEIAVSLDLGERQVKVWFQNRRMKWKRGR
>gi|156363230|ref|XP_001625949.1| [Nematostella vectensis] gi|156363230|ref|XP_001625949.1| ;E = 1.3e-30 pos:16 to 75 ; predicted protein [Nematostella vectensis] gi|156212806|gb|EDO33849 1| predicted protein [Nematostella vectensis] 856
KRKERTAFTKHQIQELENEFQRNNYLTRLRRYEIAVSLDLTERQVKVWFQNRRMKWKRVK
>gi|156387514|ref|XP_001634248.1| [Nematostella vectensis] gi|156387514|ref|XP_001634248.1| ;E = 5.7e-35 pos:99 to 158 ; predicted protein [Nematostella vectensis] gi|156221329|gb|EDO42185 1| predicted protein [Nematostella vectensis] 857
TKRYRTSYTNRQLLELEKEFHYNKYLCGTRRRELANAMKLTERQVKVWFQNRRMKLKKDE
>gi|156387516|ref|XP_001634249.1| [Nematostella vectensis] gi|156387516|ref|XP_001634249.1| ;E = 5e-19 pos:91 to 137 ; predicted protein [Nematostella vectensis] gi|156221330|gb|EDO42186 1| predicted protein [Nematostella vectensis] 858
SKRHRTSYTNKQLLELEKEFHFNKYLCSSRRREISKALQLTERQVKI
>gi|156387518|ref|XP_001634250.1| [Nematostella vectensis] gi|156387518|ref|XP_001634250.1| ;E = 6.5e-38 pos:1 to 60 ; predicted protein [Nematostella vectensis] gi|156221331|gb|EDO42187 1| predicted protein [Nematostella vectensis] 859
SKRHRTSYTNKQLLELEKEFHFNKYLCSSRRREISKALQLTERQVKIWFQNRRMKWKKDE
>gi|156387522|ref|XP_001634252.1| [Nematostella vectensis] gi|156387522|ref|XP_001634252.1| ;E = 4.3e-33 pos:153 to 212 ; predicted protein [Nematostella vectensis] gi|156221333|gb|EDO42189 1| predicted protein [Nematostella vectensis] 860
SQKKRFTFTQRQLVELEKEFHFSKYLTRTRRIEIATTLKLTEMQIKIWFQNRRMKWKREF
>gi|156387536|ref|XP_001634259.1| [Nematostella vectensis] gi|156387536|ref|XP_001634259.1| ;E = 2.7e-29 pos:9 to 68 ; predicted protein [Nematostella vectensis] gi|156221340|gb|EDO42196 1| predicted protein [Nematostella vectensis] 861
PRRQRTTFTSEQTLKLELEFHQNEYITRSRRFELAACLNLTETQVKIWFQNRRAKDKRLE
>gi|156387630|ref|XP_001634306.1| [Nematostella vectensis] gi|156387630|ref|XP_001634306.1| ;E = 1e-28 pos:7 to 66 ; predicted protein [Nematostella vectensis] gi|156221387|gb|EDO42243 1| predicted protein [Nematostella vectensis] 862
HRRPRTAFSSHQLLALERQFQLHKYLTRPQRYELATSLMLTETQVKIWFQNRRMKWKRCN
>gi|156397205|ref|XP_001637782.1| [Nematostella vectensis] gi|156397205|ref|XP_001637782.1| ;E = 1.1e-26 pos:1 to 56 ; predicted protein [Nematostella vectensis] gi|156224897|gb|EDO45719 1| predicted protein [Nematostella vectensis] 863
RARTAYTASQQLELEKEFLYSRYITRTRRKELANTLDLSEKHIKIWFQNRRMKKKK
>gi|156397207|ref|XP_001637783.1| [Nematostella vectensis] gi|156397207|ref|XP_001637783.1| ;E = 1.3e-32 pos:123 to 182 ; predicted protein [Nematostella vectensis] gi|156224898|gb|EDO45720 1| predicted protein [Nematostella vectensis] 864
SKRIRTAYTSMQLLELEKEFSQNRYLSRLRRIQIAALLDLSEKQVKIWFQNRRVKWKKDK
>gi|156397963|ref|XP_001637959.1| [Nematostella vectensis] gi|156397963|ref|XP_001637959.1| ;E = 1.7e-37 pos:1 to 60 ; predicted protein [Nematostella vectensis] gi|156225075|gb|EDO45896 1| predicted protein [Nematostella vectensis] 865
SDKNRTIYSTRQLVELEKEFHYNRYLCRPRRIEIAQSLELTEKQVKIWFQNRRMKWKKEN
>gi|156399790|ref|XP_001638684.1| [Nematostella vectensis] gi|156399790|ref|XP_001638684.1| ;E = 6.6e-26 pos:1043 to 1102 ; predicted protein [Nematostella vectensis] gi|156225806|gb|EDO46621 1| predicted protein [Nematostella vectensis] 866
KKRTRTAFTNTQIRELEAEFQKNKYLTITRRAELANSLELSDTQIKIWFQNRRTKLKRKL
>gi|156407352|ref|XP_001641508.1| [Nematostella vectensis] gi|156407352|ref|XP_001641508.1| ;E = 3.1e-26 pos:1 to 56 ; predicted protein [Nematostella vectensis] gi|156228647|gb|EDO49445 1| predicted protein [Nematostella vectensis] 867
RSAFTTVQQLEIEKEFLYDHYVSRVRRIEIVMALDLSEKQVRTWFQNRRMKLKREA
>gi|156407960|ref|XP_001641625.1| [Nematostella vectensis] gi|156407960|ref|XP_001641625.1| ;E = 7e-36 pos:79 to 138 ; predicted protein [Nematostella vectensis] gi|156228764|gb|EDO49562 1| predicted protein [Nematostella vectensis] 868
KHRKRMAYTRIQLLELEKEFHFTRYLTKERRTEMARMLDLTERQVKIWFQNRRMKWKKDN
>gi|156548928|ref|XP_001606834.1| [Nasonia vitripennis] gi|156548928|ref|XP_001606834.1| ;E = 2.4e-30 pos:228 to 287 ; PREDICTED similar to intermediate neuroblasts defective protein [Nasonia vitripennis] 869
MKRIRTAFSSTQLLELEREFAANMYLSRLRRIEIATNLRLSEKQVKIWFQNRRVKYKKED
>gi|156551029|ref|XP_001602722.1| [Nasonia vitripennis] gi|156551029|ref|XP_001602722.1| ;E = 1.6e-43 pos:269 to 328 ; PREDICTED similar to Antennapedia protein [Nasonia vitripennis] 870
RKRGRQTYTRYQTLELEKEFHFNRYLTRRRRIEIAHALCLTERQIKIWFQNRRMKWKKET
>gi|156551119|ref|XP_001603594.1| [Nasonia vitripennis] gi|156551119|ref|XP_001603594.1| ;E = 1.4e-38 pos:378 to 437 ; PREDICTED similar to abdominal B [Nasonia vitripennis] 871
VRKKRKPYSKFQTLELEKEFLFNAYVSKQKRWELARNLNLTERQVKIWFQNRRMKNKKNS
>gi|156551121|ref|XP_001603621.1| [Nasonia vitripennis] gi|156551121|ref|XP_001603621.1| ;E = 1.6e-41 pos:253 to 312 ; PREDICTED similar to ultrabithorax [Nasonia vitripennis] 872
RRRGRQTYTRYQTLELEKEFHTNHYLTRRRRIEMAHALCLTERQIKIWFQNRRMKLKKEI
>gi|156551123|ref|XP_001603670.1| [Nasonia vitripennis] gi|156551123|ref|XP_001603670.1| ;E = 3.6e-39 pos:272 to 331 ; PREDICTED similar to fushi tarazu like protein [Nasonia vitripennis] 873
QKRTRQTYTRYQTLELEKEFHFCRYLSRKRRVEIAHSLGLTERQIKIWFQNRRMKAKKDS
>gi|156551127|ref|XP_001603758.1| [Nasonia vitripennis] gi|156551127|ref|XP_001603758.1| ;E = 5.5e-32 pos:234 to 293 ; PREDICTED similar to Zen2 [Nasonia vitripennis] 874
GKRSRTAYSSVQLVELEKQFNHNRYLCRPQRIQMAENLKLSERQIKIWFQNRRMKFKKEQ
>gi|156551129|ref|XP_001603788.1| [Nasonia vitripennis] gi|156551129|ref|XP_001603788.1| ;E = 3.3e-43 pos:218 to 277 ; PREDICTED similar to proboscipedia ortholog [Nasonia vitripennis] 875
PRRLRTAYTNTQLLELEKEFHFNKYLCRPRRIEIAASLDLTERQVKVWFQNRRMKHKRQT
>gi|156551131|ref|XP_001603839.1| [Nasonia vitripennis] gi|156551131|ref|XP_001603839.1| ;E = 2.7e-39 pos:397 to 456 ; PREDICTED similar to homeodomain transcription factor Labial [Nasonia vitripennis] 876
NNTGRTNFTNKQLTELEKEFHFNKYLTRARRIEIASALQLNETQVKIWFQNRRMKQKKRM
>gi|15680245|gb|AAH14477.1| [Homo sapiens] gi|15680245|gb|AAH14477.1| ;E = 3.6e-35 pos:229 to 288 ; Homeobox D1 [Homo sapiens] gi|123982844|gb|ABM83163 1| homeobox D1 [synthetic construct] gi|123997523|gb|ABM86363 1| homeobox D1 [synthetic construct] 877
SSAIRTNFSTKQLTELEKEFHFNKYLTRARRIEIANCLHLNDTQVKIWFQNRRMKQKKRE
>gi|156933|gb|AAA28372.1| [Drosophila melanogaster] gi|156933|gb|AAA28372.1| ;E = 3.2e-39 pos:8 to 67 ; ftz protein 878
SKRTRQTYTRYQTLELEKEFHFNRYITRRRRIDIANALSLSERQIKIWFQNRRMKSKKDR
>gi|156934|gb|AAA28373.1| [Drosophila melanogaster] gi|156934|gb|AAA28373.1| ;E = 1.8e-43 pos:8 to 67 ; Antennepedia protein 879
RKRGRQTYTRYQTLELEKEFHFNRYLTRRRRIEIAHALCLTERQIKIWFQNRRMKWKKEN
>gi|156938|gb|AAA28375.1| [Drosophila melanogaster] gi|156938|gb|AAA28375.1| ;E = 7.3e-43 pos:204 to 263 ; deformed protein 880
PKRQRTAYTRHQILELEKEFHYNRYLTRRRRIEIAHTLVLSERQIKIWFQNRRMKWKKDN
>gi|156940|gb|AAA79241.1| [Drosophila melanogaster] gi|156940|gb|AAA79241.1| ;E = 1.7e-42 pos:1 to 60 ; antennapedia homeodomain protein 881
RKRERQTYTRYQTLELEKEFHFNRYLTRRRRIEIAHALCLTERQIKIWFQNRRMKWKKEN
>gi|157004|gb|AAA28391.1| [Drosophila melanogaster] gi|157004|gb|AAA28391.1| ;E = 7.7e-18 pos:12 to 71 ; segmentation protein 882
PRRTRTTFTSSQIAELEQHFLQGRYLTAPRLADLSAKLALGTAQVKIWFKNRRRRHKIQS
>gi|157022|gb|AAA28400.1| [Drosophila melanogaster] gi|157022|gb|AAA28400.1| ;E = 4.3e-39 pos:1 to 60 ; iab 7 protein 883
VRKKRKPYSKFQTLELEKEFLFNAYVSKQKRWELARNLQLTERQVKIWFQNRRMKNKKNS
>gi|157045|gb|AAA28409.1| [Drosophila melanogaster] gi|157045|gb|AAA28409.1| ;E = 5.3e-23 pos:243 to 302 ; caudal protein 884
KDKYRVVYTDFQRLELEKEYCTSRYITIRRKSELAQTLSLSERQVKIWFQNRRAKERTSN
>gi|157104293|ref|XP_001648340.1| [Aedes aegypti] gi|157104293|ref|XP_001648340.1| ;E = 1.4e-36 pos:100 to 159 ; hypothetical protein AaeL_AAEL014277 [Aedes aegypti] gi|108869224|gb|EAT33449 1| conserved hypothetical protein [Aedes aegypti] 885
TKRSRTAFTSQQLVELEKEFRLNRYLCRPRRIEIATKLALTERQIKIWFQNRRMKHKKDI
>gi|157104627|ref|XP_001648494.1| [Aedes aegypti] gi|157104627|ref|XP_001648494.1| ;E = 4.8e-30 pos:157 to 216 ; hypothetical protein AaeL_AAEL004130 [Aedes aegypti] gi|108880267|gb|EAT44492 1| conserved hypothetical protein [Aedes aegypti] 886
SKRIRTAFTSTQLLELEREFSSNMYLTRLRRIEIATRLRLSEKQVKIWFQNRRVKRKKGD
>gi|157105774|ref|XP_001649020.1| [Aedes aegypti] gi|157105774|ref|XP_001649020.1| ;E = 2.5e-26 pos:176 to 235 ; homeobox protein cdx [Aedes aegypti] gi|108868958|gb|EAT33183 1| homeobox protein cdx [Aedes aegypti] 887
KDKYRVVYTDQQRLELEKEFHYTRYITIRRKSELAQSLQLSERQVKIWFQNRRAKDRKQK
>gi|157109067|ref|XP_001650511.1| [Aedes aegypti] gi|157109067|ref|XP_001650511.1| ;E = 1.4e-38 pos:57 to 116 ; homeobox protein [Aedes aegypti] gi|108879163|gb|EAT43388 1| homeobox protein [Aedes aegypti] 888
TSTGRTNFTNKQLTELEKEFHFNKYLTRARRIEIANSLHLNETQVKIWFQNRRMKQKKRI
>gi|157109359|ref|XP_001650635.1| [Aedes aegypti] gi|157109359|ref|XP_001650635.1| ;E = 3.3e-43 pos:9 to 68 ; hypothetical protein AaeL_AAEL015111 [Aedes aegypti] gi|108868445|gb|EAT32670 1| hypothetical protein AaeL_AAEL015111 [Aedes aegypti] 889
PRRLRTAYTNTQLLELEKEFHFNKYLCRPRRIEIAASLDLTERQVKVWFQNRRMKHKRQT
>gi|157112372|ref|XP_001657504.1| [Aedes aegypti] gi|157112372|ref|XP_001657504.1| ;E = 3.3e-27 pos:15 to 74 ; hypothetical protein AaeL_AAEL015355 [Aedes aegypti] gi|108868307|gb|EAT32532 1| conserved hypothetical protein [Aedes aegypti] 890
PRRQRTTFSSEQTLRLEVEFHRNEYISRGRRFELAEILKLSETQIKIWFQNRRAKDKRIE
>gi|157118375|ref|XP_001659084.1| [Aedes aegypti] gi|157118375|ref|XP_001659084.1| ;E = 2.4e-20 pos:103 to 162 ; hypothetical protein AaeL_AAEL008266 [Aedes aegypti] gi|108875739|gb|EAT39964 1| hypothetical protein AaeL_AAEL008266 [Aedes aegypti] 891
FRRKRTPYNRHQLLELEKHFAEQQFVNFKQRVAIAEGLELTERQVQVWFQNRRSRWKKLT
>gi|157124058|ref|XP_001660311.1| [Aedes aegypti] gi|157124058|ref|XP_001660311.1| ;E = 1.4e-38 pos:44 to 103 ; homeobox protein abdominal B putative [Aedes aegypti] gi|108874130|gb|EAT38355 1| homeobox protein abdominal B putative [Aedes aegypti] 892
VRKKRKPYSKFQTLELEKEFLFNAYVSKQKRWELARNLNLTERQVKIWFQNRRMKNKKNS
>gi|157124062|ref|XP_001660313.1| [Aedes aegypti] gi|157124062|ref|XP_001660313.1| ;E = 8.7e-43 pos:21 to 80 ; hypothetical protein AaeL_AAEL009742 [Aedes aegypti] gi|193806367|sp|P29552 2|ABDA_AEDAE RecName Full Homeobox protein abdominal A homolog gi|108874132|gb|EAT38357 1| conserved hypothetical protein [Aedes aegypti] 893
RRRGRQTYTRFQTLELEKEFHFNHYLTRRRRIEIAHALCLTERQIKIWFQNRRMKLKKEL
>gi|157124602|ref|XP_001654126.1| [Aedes aegypti] gi|157124602|ref|XP_001654126.1| ;E = 1.4e-38 pos:82 to 141 ; homeobox protein abdominal B putative [Aedes aegypti] gi|108873932|gb|EAT38157 1| homeobox protein abdominal B putative [Aedes aegypti] 894
VRKKRKPYSKFQTLELEKEFLFNAYVSKQKRWELARNLNLTERQVKIWFQNRRMKNKKNS
>gi|157124729|ref|XP_001660496.1| [Aedes aegypti] gi|157124729|ref|XP_001660496.1| ;E = 1.8e-43 pos:245 to 304 ; homeotic antennapedia protein putative [Aedes aegypti] gi|108873900|gb|EAT38125 1| homeotic antennapedia protein putative [Aedes aegypti] 895
RKRGRQTYTRYQTLELEKEFHFNRYLTRRRRIEIAHALCLTERQIKIWFQNRRMKWKKEN
>gi|157124731|ref|XP_001660497.1| [Aedes aegypti] gi|157124731|ref|XP_001660497.1| ;E = 2.2e-43 pos:278 to 337 ; homeotic antennapedia protein putative [Aedes aegypti] gi|108873901|gb|EAT38126 1| homeotic antennapedia protein putative [Aedes aegypti] 896
TKRQRTSYTRYQTLELEKEFHFNRYLTRRRRIEIAHALCLTERQIKIWFQNRRMKWKKEH
>gi|157124733|ref|XP_001660498.1| [Aedes aegypti] gi|157124733|ref|XP_001660498.1| ;E = 7.3e-43 pos:177 to 236 ; homeotic deformed protein putative [Aedes aegypti] gi|108873902|gb|EAT38127 1| homeotic deformed protein putative [Aedes aegypti] 897
PKRQRTAYTRHQILELEKEFHYNRYLTRRRRIEIAHTLVLSERQIKIWFQNRRMKWKKDN
>gi|157126216|ref|XP_001660853.1| [Aedes aegypti] gi|157126216|ref|XP_001660853.1| ;E = 3.3e-27 pos:41 to 100 ; hypothetical protein AaeL_AAEL010463 [Aedes aegypti] gi|108873324|gb|EAT37549 1| conserved hypothetical protein [Aedes aegypti] 898
PRRQRTTFSSEQTLRLEVEFHRNEYISRGRRFELAEILKLSETQIKIWFQNRRAKDKRIE
>gi|157132666|ref|XP_001662601.1| [Aedes aegypti] gi|157132666|ref|XP_001662601.1| ;E = 1.9e-31 pos:63 to 122 ; hypothetical protein AaeL_AAEL012474 [Aedes aegypti] gi|108871130|gb|EAT35355 1| hypothetical protein AaeL_AAEL012474 [Aedes aegypti] 899
NRRPRTAFTSQQLLELEKQFKVSKYLSRPKRYEVANNLLLSETQVKIWFQNRRMKWKRSK
>gi|157137587|ref|XP_001664020.1| [Aedes aegypti] gi|157137587|ref|XP_001664020.1| ;E = 8.7e-43 pos:30 to 89 ; hypothetical protein AaeL_AAEL013832 [Aedes aegypti] gi|108869675|gb|EAT33900 1| conserved hypothetical protein [Aedes aegypti] 900
RRRGRQTYTRFQTLELEKEFHFNHYLTRRRRIEIAHALCLTERQIKIWFQNRRMKLKKEL
>gi|157278070|ref|NP_001098135.1| [Oryzias latipes] gi|157278070|ref|NP_001098135.1| ;E = 2.7e-35 pos:183 to 242 ; hoxa9b protein [Oryzias latipes] gi|6252935|dbj|BAA86254 1| HOXA9B [Oryzias latipes] 901
TRKKRCPYTKHQILELEKEFLFNMYLPRDRRYEVARLLNLTERQVKIWFQNRRMKMKKEN
>gi|157278072|ref|NP_001098136.1| [Oryzias latipes] gi|157278072|ref|NP_001098136.1| ;E = 4e-35 pos:200 to 259 ; HOXA9A [Oryzias latipes] gi|6252950|dbj|BAA86255 1| HOXA9A [Oryzias latipes] 902
TRKKRCPYTKHQILELEKEFLFNTYLTRDRRYEVARLLNLTERQVKIWFQNRRMKMKKFN
>gi|157278493|ref|NP_001098348.1| [Oryzias latipes] gi|157278493|ref|NP_001098348.1| ;E = 3.5e-42 pos:154 to 213 ; hoxc4a protein [Oryzias latipes] gi|21263751|sp|Q9PVS4 1|HXC4_ORYLA RecName Full Homeobox protein Hox C4 gi|6274504|dbj|BAA86238 1| HOXC4A [Oryzias latipes] 903
PKRSRTAYTRQQVLELEKEFHYNRYLTRRRRIEIAHTLVLSERQIKIWFQNRRMKWKKDH
>gi|157410497|gb|ABV53973.1| [Litopenaeus vannamei] gi|157410497|gb|ABV53973.1| ;E = 4.5e-18 pos:1 to 43 ; proboscipedia [Litopenaeus vannamei] 904
ALEFEKEFHFNKYLCRPRRVEIAALLNLTERQVKVWFQNRRDP
>gi|157422860|gb|AAI53653.1| [Danio rerio] gi|157422860|gb|AAI53653.1| ;E = 1.4e-20 pos:191 to 250 ; Hoxd13a protein [Danio rerio] 905
GRKKRVPYTKFQLKELEREYNTTKFITKENRRRIASSTNLSERQVTIWFQNRRVKDKKRP
>gi|1574924|gb|AAB09403.1| [Heliocidaris erythrogramma] gi|1574924|gb|AAB09403.1| ;E = 2.4e-38 pos:9 to 68 ; hox type homeodomain protein 906
RKRCRQTYTRYQTLELEKEFHFNRYLTRRRRIELSHLLGLTERQIKIWFQNRRMKYKKES
>gi|1574928|gb|AAB09405.1| [Heliocidaris erythrogramma] gi|1574928|gb|AAB09405.1| ;E = 9.1e-40 pos:8 to 67 ; HEHBOX6 907
RKRGRQTYTRAQTLELEKEFHYNRYLTRKRRIEIAQAVCLSERQIKIWFQNRRMKWKKER
>gi|1574930|gb|AAB09406.1| [Heliocidaris erythrogramma] gi|1574930|gb|AAB09406.1| ;E = 1e-42 pos:2 to 61 ; HEHBOX9 908
SKRSRTAYTRYQTLELEKEFHFNRYLTRRRRIEIAHALGLTERQIKIWFQNRRMKWKKEH
>gi|1574932|gb|AAB09407.1| [Heliocidaris erythrogramma] gi|1574932|gb|AAB09407.1| ;E = 1.9e-29 pos:16 to 75 ; HEHBOX7 909
RRTKRRPYSKLQIYELEKEFQANMYLTRDRRSKLSQALDLTERQVKIWFQNRRMKMKKLN
>gi|1574934|gb|AAB09408.1| [Heliocidaris erythrogramma] gi|1574934|gb|AAB09408.1| ;E = 2.9e-33 pos:23 to 82 ; HEHBOX10 910
TRKKRKPYTKFQTFELEKEFLYNMYLTRDRRSHISRALSLTERQVKIWFQNRRMKLKKMR
>gi|157628|gb|AAA28610.1| [Drosophila melanogaster] gi|157628|gb|AAA28610.1| ;E = 1.8e-40 pos:8 to 67 ; polypeptide containing F90 2 homeo box 911
NNSGRTNFTNKQLTELEKEFHFNRYLTRARRIEIANTLQLNETQVKIWFQNRRMKQKKRV
>gi|157632|gb|AAA28615.1| [Drosophila melanogaster] gi|157632|gb|AAA28615.1| ;E = 6.3e-39 pos:8 to 67 ; ultrabithorax protein 912
RRRGRQTYTRYQTLELEKEFHTNHYLTRRRRIEMAYALCLTERQIEIWFQNRRMKLKKEI
>gi|157746115|ref|XP_001668154.1| [Caenorhabditis briggsae AF16] gi|157746115|ref|XP_001668154.1| ;E = 6.1e-28 pos:111 to 170 ; Hypothetical protein CBG04023 [Caenorhabditis briggsae AF16] gi|187036211|emb|CAP24817 1| C briggsae CBR CEH 12 protein [Caenorhabditis briggsae] 913
MRRPRTAFSSEQLVQLEKQFSDNRYLSRPRRYQLAQQLSLSETQIKIWFQNRRMKNKRCP
>gi|157769245|ref|XP_001676443.1| [Caenorhabditis briggsae AF16] gi|157769245|ref|XP_001676443.1| ;E = 1.1e-20 pos:26 to 85 ; Hypothetical protein CBG14259 [Caenorhabditis briggsae AF16] gi|187027778|emb|CAP32849 1| Hypothetical protein CBG14259 [Caenorhabditis briggsae] 914
RPTKRTTFTSEQVTLLELEFAKNEYICKDRRGELAQVIDLTECQVKTWFQNRRTKKRRMA
>gi|157775133|ref|XP_001665632.1| [Caenorhabditis briggsae AF16] gi|157775133|ref|XP_001665632.1| ;E = 2.4e-22 pos:207 to 266 ; hypothetical protein CBG17980 [Caenorhabditis briggsae AF16] gi|187025045|emb|CAP35510 1| C briggsae CBR PAL 1 protein [Caenorhabditis briggsae] 915
ADKYRMVYSDYQRLELEKEFHTSAFITSDRKSQLSTMLSLTERQIKIWFQNRRAKDRRDK
>gi|157776259|ref|XP_001666195.1| [Caenorhabditis briggsae AF16] gi|157776259|ref|XP_001666195.1| ;E = 8.8e-30 pos:117 to 176 ; hypothetical protein CBG09160 [Caenorhabditis briggsae AF16] gi|187032070|emb|CAP28839 1| C briggsae CBR CEH 13 protein [Caenorhabditis briggsae] 916
NGTNRTNFTTHQLTELEKEFHTAKYVNRTRRTEIASNLKLQEAQVKIWFQNRRMKEKKRE
>gi|157776263|ref|XP_001666197.1| [Caenorhabditis briggsae AF16] gi|157776263|ref|XP_001666197.1| ;E = 6.7e-38 pos:165 to 224 ; hypothetical protein CBG09167 [Caenorhabditis briggsae AF16] gi|9837164|gb|AAG00456 1|AF277988_1 LIN 39 [Caenorhabditis briggsae] gi|187032072|emb|CAP28841 1| C briggsae CBR LIN 39 protein [Caenorhabditis briggsae] 917
EKRQRTAYTRNQVLELEKEFHTHKYLTRKRRIEVAHSLMLTERQVKIWFQNRRMKHKKEN
>gi|157776339|ref|XP_001666235.1| [Caenorhabditis briggsae AF16] gi|157776339|ref|XP_001666235.1| ;E = 7.1e-20 pos:108 to 167 ; hypothetical protein CBG00023 [Caenorhabditis briggsae AF16] gi|187039380|emb|CAP21562 1| C briggsae CBR EGL 5 protein [Caenorhabditis briggsae] 918
SKKGRQTYQRFQTSVLEAKFQQSSYVSKKQREELRLQTQLTDRQIKIWFQNRRMKAKKEK
>gi|157776343|ref|XP_001666237.1| [Caenorhabditis briggsae AF16] gi|157776343|ref|XP_001666237.1| ;E = 4.5e-35 pos:119 to 178 ; hypothetical protein CBG00029 [Caenorhabditis briggsae AF16] gi|9837166|gb|AAG00457 1|AF277989_1 MAB 5 [Caenorhabditis briggsae] gi|187039382|emb|CAP21564 1| C briggsae CBR MAB 5 protein [Caenorhabditis briggsae] 919
SKRTRQTYSRSQTLELEKEFHYHKYLTRKRRQEISETLHLTERQVKIWFQNRRMKHKKEA
>gi|157776367|ref|XP_001666249.1| [Caenorhabditis briggsae AF16] gi|157776367|ref|XP_001666249.1| ;E = 4.5e-35 pos:80 to 139 ; hypothetical protein CBG00043 [Caenorhabditis briggsae AF16] gi|187039394|emb|CAP21576 1| Hypothetical protein CBG00043 [Caenorhabditis briggsae] 920
SKRTRQTYSRSQTLELEKEFHYHKYLTRKRRQEISETLHLTERQVKIWFQNRRMKHKKEA
>gi|157777106|ref|XP_001666619.1| [Caenorhabditis briggsae AF16] gi|157777106|ref|XP_001666619.1| ;E = 2.1e-22 pos:161 to 220 ; hypothetical protein CBG23031 [Caenorhabditis briggsae AF16] gi|187021344|emb|CAP39413 1| Hypothetical protein CBG23031 [Caenorhabditis briggsae] 921
GKKKRQPYKKDQISRLEYEYKINPYLTNKRRSELSLQLMLDEKQVKVWFQNRRMKDKKLR
>gi|157777108|ref|XP_001666620.1| [Caenorhabditis briggsae AF16] gi|157777108|ref|XP_001666620.1| ;E = 1.6e-35 pos:183 to 242 ; hypothetical protein CBG23030 [Caenorhabditis briggsae AF16] gi|187021345|emb|CAP39414 1| C briggsae CBR PHP 3 protein [Caenorhabditis briggsae] 922
MRKKRKPYTKAQTLELEKEFLYNTYVSKQKRWELAKYLHLTERQVKIWFQNRRMKDKKQK
>gi|157786814|ref|NP_001099354.1| [Rattus norvegicus] gi|157786814|ref|NP_001099354.1| ;E = 1e-34 pos:229 to 288 ; homeo box D1 [Rattus norvegicus] gi|149022297|gb|EDL79191 1| homeo box D1 (predicted) [Rattus norvegicus] 923
SSAIRTNFSTKQLTELEKEFHFNKYLTRARRMEIANCLQLNDTQVKIWFQNRRMKQKKRE
>gi|157786818|ref|NP_001099355.1| [Rattus norvegicus] gi|157786818|ref|NP_001099355.1| ;E = 2.4e-43 pos:152 to 211 ; homeo box D4 [Rattus norvegicus] gi|149022292|gb|EDL79186 1| homeo box D4 (predicted) isoform CRA_a [Rattus norvegicus] gi|149022293|gb|EDL79187 1| homeo box D4 (predicted) isoform CRA_a [Rattus norvegicus] 924
PKRSRTAYTRQQVLELEKEFHFNRYLTRRRRIEIAHTLCLSERQIKIWFQNRRMKWKKDH
>gi|157786916|ref|NP_001099356.1| [Rattus norvegicus] gi|157786916|ref|NP_001099356.1| ;E = 2.3e-20 pos:264 to 323 ; homeo box D13 [Rattus norvegicus] gi|149022284|gb|EDL79178 1| homeo box D13 (predicted) [Rattus norvegicus] 925
GRKKRVPYTKLQLKELENEYAINKFINKDKRRRISAATNLSERQVTIWFQNRRVKDKKIV
>gi|157815950|gb|ABV81994.1| [Salmo salar] gi|157815950|gb|ABV81994.1| ;E = 5.8e-25 pos:216 to 275 ; homeobox protein HoxC12ab [Salmo salar] 926
TRKKRKPYSKLQLSDLEGEFMLNEFITRQRRRELSNRLNLSDQQVKIWFQNRRMKKKRLM
>gi|157815976|gb|ABV82007.1| [Salmo salar] gi|157815976|gb|ABV82007.1| ;E = 1.6e-35 pos:193 to 252 ; homeobox protein HoxC9ba [Salmo salar] 927
TRKKRCPYTKYQTLELEKEFLFNMYLTRDRRYEVALVLNLTERQVKIWFQNRRMKMKKMN
>gi|157816011|gb|ABV82024.1| [Salmo salar] gi|157816011|gb|ABV82024.1| ;E = 2.4e-34 pos:262 to 321 ; homeobox protein HoxD10aa [Salmo salar] 928
GRKKRCPYTKHQTLELEKEFLFNMYLTRERRLEISKGVNLTDRQVKIWFQNRRMKLKKMS
>gi|157816015|gb|ABV82026.1| [Salmo salar] gi|157816015|gb|ABV82026.1| ;E = 1.4e-42 pos:146 to 205 ; homeobox protein HoxD4aa [Salmo salar] gi|158702368|gb|ABW77555 1| homeobox protein HoxD4aa [Salmo salar] 929
PKRSRTAYTRQQVLELEKEFHFNRYLTRRRRIEIAHTLVLSERQIKIWFQNRRMKWKKDH
>gi|157816033|gb|ABV82035.1| [Salmo salar] gi|157816033|gb|ABV82035.1| ;E = 5.2e-21 pos:238 to 297 ; homeobox protein HoxA13aa [Salmo salar] gi|158702212|gb|ABW77437 1| homeobox protein HoxA13aa [Salmo salar] 930
GRKKRVPYTKVQLKELEREYAANKFITKDKRRRISAQTNLSERQVTIWFQNRRVKEKKVV
>gi|157816039|gb|ABV82038.1| [Salmo salar] gi|157816039|gb|ABV82038.1| ;E = 3.5e-11 pos:203 to 244 ; homeobox protein HoxA9aa [Salmo salar] 931
TRKKRCPYTKHQILELEKEFLFNTYLTRDRRYEVARQLNLTE
>gi|157816067|gb|ABV82052.1| [Salmo salar] gi|157816067|gb|ABV82052.1| ;E = 3.2e-38 pos:173 to 232 ; homeobox protein HoxA3ab [Salmo salar] 932
SKRARTAYTSAQLVELEKEFHFNRYLCRPRRVEMANLLNLTERQIKIWFQNRRMKYKKDQ
>gi|157816075|gb|ABV82056.1| [Salmo salar] gi|157816075|gb|ABV82056.1| ;E = 7.6e-35 pos:264 to 323 ; homeobox protein HoxA10b [Salmo salar] 933
GRKKRCPYTKHQTLELEKEFLFNMYLTRERRLEISRSVHLTDRQVKIWFQNRRMKLKKMS
>gi|157816095|gb|ABV82066.1| [Salmo salar] gi|157816095|gb|ABV82066.1| ;E = 7.5e-41 pos:152 to 211 ; homeobox protein HoxB2aa [Salmo salar] gi|158702283|gb|ABW77481 1| homeobox protien HoxB2ab [Salmo salar] 934
SRRLRTAYTNTQLLELEKEFHFNKYLCRPRRVEIAALLDLTERQVKVWFQNRRMKHKRQT
>gi|157816111|gb|ABV82074.1| [Salmo salar] gi|157816111|gb|ABV82074.1| ;E = 6.6e-38 pos:166 to 225 ; homeobox protein HoxB3ab [Salmo salar] gi|158702282|gb|ABW77480 1| homeobox protien HoxB3ab [Salmo salar] 935
SKRARTAYTSAQLVELEKEFHFNRYLCRPRRVEMANLLNLSERQIKIWFQNRRMKYKKDQ
>gi|157816117|gb|ABV82077.1| [Salmo salar] gi|157816117|gb|ABV82077.1| ;E = 1.1e-37 pos:143 to 202 ; homeobox protein HoxB8ba [Salmo salar] 936
RRRGRQAYSRFQTLELEKEFLFNSYLTRKRKVEVSHALALTERQIKIWFQNRRMKWKKEN
>gi|157816124|gb|ABV82080.1| [Salmo salar] gi|157816124|gb|ABV82080.1| ;E = 7.5e-39 pos:145 to 204 ; homeobox protein HoxC8aa2 [Salmo salar] 937
RRNGRQTYSRYQTLELEKEFLFNPYLTRKRRIEVSHALSLTERQVKIWFQNRRMKWKKEN
>gi|157816127|gb|ABV82081.1| [Salmo salar] gi|157816127|gb|ABV82081.1| ;E = 6.6e-38 pos:163 to 222 ; homeobox protein HoxB3aa2 [Salmo salar] 938
SKRARTAYTSAQLVELEKEFHFNRYLCRPRRVEMANLLNLSERQIKIWFQNRRMKYKKDQ
>gi|157816129|gb|ABV82082.1| [Salmo salar] gi|157816129|gb|ABV82082.1| ;E = 6.6e-38 pos:179 to 238 ; homeobox protein HoxB3aa3 [Salmo salar] 939
SKRARTAYTSAQLVELEKEFHFNRYLCRPRRVEMANLLNLSERQIKIWFQNRRMKYKKDQ
>gi|157818271|ref|NP_001100266.1| [Rattus norvegicus] gi|157818271|ref|NP_001100266.1| ;E = 2.9e-26 pos:212 to 271 ; homeo box C12 [Rattus norvegicus] gi|149031898|gb|EDL86810 1| homeo box C12 (predicted) [Rattus norvegicus] 940
SRKKRKPYSKLQLAELEGEFLVNEFITRQRRRELSDRLNLSDQQVKIWFQNRRMKKKRLL
>gi|157818679|ref|NP_001100412.1| [Rattus norvegicus] gi|157818679|ref|NP_001100412.1| ;E = 1.7e-26 pos:177 to 236 ; caudal type homeo box 4 [Rattus norvegicus] gi|149055608|gb|EDM07192 1| caudal type homeo box 4 (predicted) [Rattus norvegicus] 941
KEKYRVVYTDHQRLELEKEFHCNRYITIRRKSELAVNLGLSERQVKIWFQNRRAKERKMI
>gi|157819243|ref|NP_001102307.1| [Rattus norvegicus] gi|157819243|ref|NP_001102307.1| ;E = 3.4e-29 pos:170 to 229 ; mesenchyme homeobox 1 [Rattus norvegicus] gi|149054341|gb|EDM06158 1| mesenchyme homeobox 1 (predicted) [Rattus norvegicus] 942
ARKERTAFTKEQLRELEAEFAHHNYLTRLRRYEIAVNLDLSERQVKVWFQNRRMKWKRVK
>gi|157819367|ref|NP_001100564.1| [Rattus norvegicus] gi|157819367|ref|NP_001100564.1| ;E = 1.1e-34 pos:266 to 325 ; homeo box D10 [Rattus norvegicus] gi|149022287|gb|EDL79181 1| homeo box D10 (predicted) [Rattus norvegicus] 943
GRKKRCPYTKHQTLELEKEFLFNMYLTRERRLEISKSVNLTDRQVKIWFQNRRMKLKKMS
>gi|157823841|ref|NP_001100511.1| [Rattus norvegicus] gi|157823841|ref|NP_001100511.1| ;E = 4.2e-21 pos:218 to 277 ; homeo box B13 [Rattus norvegicus] gi|149053974|gb|EDM05791 1| homeo box B13 (predicted) [Rattus norvegicus] 944
GRKKRIPYSKGQLRELEREYAANKFITKDKRRKISAATSLSERQITIWFQNRRVKEKKVL
>gi|157823960|ref|NP_001100512.1| [Rattus norvegicus] gi|157823960|ref|NP_001100512.1| ;E = 6.6e-38 pos:187 to 246 ; homeo box B3 [Rattus norvegicus] gi|149053988|gb|EDM05805 1| homeo box B3 (predicted) [Rattus norvegicus] 945
SKRARTAYTSAQLVELEKEFHFNRYLCRPRRVEMANLLNLSERQIKIWFQNRRMKYKKDQ
>gi|157831140|pdb|1FTZ|A [Drosophila melanogaster] gi|157831140|pdb|1FTZ|A ;E = 3.2e-39 pos:3 to 62 ; Chain A Nuclear Magnetic Resonance Solution Structure Of The Fushi Tarazu Homeodomain From Drosophila And Comparison With The Antennapedia Homeodomain 946
SKRTRQTYTRYQTLELEKEFHFNRYITRRRRIDIANALSLSERQIKIWFQNRRMKSKKDR
>gi|158023|gb|AAA28737.1| [Drosophila virilis] gi|158023|gb|AAA28737.1| ;E = 1.8e-43 pos:1 to 60 ; homeobox protein [Drosophila virilis] 947
RKRGRQTYTRYQTLELEKEFHFNRYLTRRRRIEIAHALCLTERQIKIWFQNRRMKWKKEN
>gi|158081778|ref|NP_001103354.1| [Rattus norvegicus] gi|158081778|ref|NP_001103354.1| ;E = 4.9e-43 pos:156 to 215 ; homeobox C4 [Rattus norvegicus] gi|149031888|gb|EDL86800 1| homeo box C4 (mapped) [Rattus norvegicus] 948
PKRSRTAYTRQQVLELEKEFHYNRYLTRRRRIEIAHSLCLSERQIKIWFQNRRMKWKKDH
>gi|15823114|dbj|BAB68708.1| [Mus musculus] gi|15823114|dbj|BAB68708.1| ;E = 7.5e-41 pos:13 to 72 ; homeobox protein [Mus musculus] gi|15823116|dbj|BAB68709 1| homeobox protein [Mus musculus] gi|15823118|dbj|BAB68710 1| homeobox protein [Mus musculus musculus] gi|15823120|dbj|BAB68711 1| homeobox protein [Mus musculus] gi|15823122|dbj|BAB68712 1| homeobox protein [Mus musculus] gi|15823124|dbj|BAB68713 1| homeobox protein [Mus musculus] gi|15823126|dbj|BAB68714 1| homeobox protein [Mus musculus] gi|15823128|dbj|BAB68715 1| homeobox protein [Mus musculus] gi|15823132|dbj|BAB68717 1| homeobox protein [Mus spicilegus] 949
SRRLRTAYTNTQLLELEKEFHFNKYLCRPRRVEIAALLDLTERQVKVWFQNRRMKHKRQT
>gi|15823130|dbj|BAB68716.1| [Mus musculus musculus] gi|15823130|dbj|BAB68716.1| ;E = 7.5e-41 pos:13 to 72 ; homeobox protein [Mus musculus musculus] 950
SRRLRTAYTNTQLLELEKEFHFNKYLCRPRRVEIAALLDLTERQVKVWFQNRRMKHKRQT
>gi|15825440|gb|AAL09697.1| [Tribolium castaneum] gi|15825440|gb|AAL09697.1| ;E = 2.2e-43 pos:176 to 235 ; cephalothorax [Tribolium castaneum] 951
TKRQRTSYTRYQTLELEKEFHFNRYLTRRRRIEIAHALCLTERQIKIWFQNRRMKWKKEH
>gi|158254738|dbj|BAF83342.1| [Homo sapiens] gi|158254738|dbj|BAF83342.1| ;E = 5.4e-43 pos:137 to 196 ; unnamed protein product [Homo sapiens] 952
RKRGRQTYTRYQTLELEKEFHYNRYLTRRRRIEIAHTLCLTERQIKIWFQNRRMKWKKEN
>gi|158255714|dbj|BAF83828.1| [Homo sapiens] gi|158255714|dbj|BAF83828.1| ;E = 3.4e-29 pos:171 to 230 ; unnamed protein product [Homo sapiens] 953
ARKERTAFTKEQLRELEAEFAHHNYLTRLRRYEIAVNLDLSERQVKVWFQNRRMKWKRVK
>gi|158290042|ref|XP_311627.4| [Anopheles gambiae str. PEST] gi|158290042|ref|XP_311627.4| ;E = 8.7e-43 pos:138 to 197 ; AGAP004662 PA [Anopheles gambiae str PEST] gi|74764409|sp|O76762 1|ABDA_ANOGA RecName Full Homeobox protein abdominal A homolog gi|3420838|gb|AAC31946 1| abdominal A homeotic protein [Anopheles gambiae] gi|157018341|gb|EAA07261 6| AGAP004662 PA [Anopheles gambiae str PEST] 954
RRRGRQTYTRFQTLELEKEFHFNHYLTRRRRIEIAHALCLTERQIKIWFQNRRMKLKKEL
>gi|158290044|ref|XP_311628.4| [Anopheles gambiae str. PEST] gi|158290044|ref|XP_311628.4| ;E = 1.4e-38 pos:270 to 329 ; AGAP004664 PA [Anopheles gambiae str PEST] gi|157018342|gb|EAA07262 4| AGAP004664 PA [Anopheles gambiae str PEST] 955
VRKKRKPYSKFQTLELEKEFLFNAYVSKQKRWELARNLNLTERQVKIWFQNRRMKNKKNS
>gi|158291072|ref|XP_001688391.1| [Anopheles gambiae str. PEST] gi|158291072|ref|XP_001688391.1| ;E = 1.8e-27 pos:161 to 220 ; AGAP002372 PA [Anopheles gambiae str PEST] gi|157018199|gb|EDO64243 1| AGAP002372 PA [Anopheles gambiae str PEST] 956
PRRQRTTFSSEQTLRLEVEFHRNEYISRGRRFELAEVLKLSETQIKIWFQNRRAKDKRIE
>gi|158292431|ref|XP_001688472.1| [Anopheles gambiae str. PEST] gi|158292431|ref|XP_001688472.1| ;E = 4.2e-31 pos:12 to 71 ; AGAP005041 PA [Anopheles gambiae str PEST] gi|157016989|gb|EDO64055 1| AGAP005041 PA [Anopheles gambiae str PEST] 957
ARRPRTAFTSQQLLELEKQFKVSKYLSRPKRYEVANNLLLSETQVKIWFQNRRMKWKRSR
>gi|158296350|ref|XP_316745.4| [Anopheles gambiae str. PEST] gi|158296350|ref|XP_316745.4| ;E = 5e-39 pos:46 to 105 ; AGAP004650 PA [Anopheles gambiae str PEST] gi|157015337|gb|EAA11988 4| AGAP004650 PA [Anopheles gambiae str PEST] 958
NSTGRTNFTNKQLTELEKEFHFNKYLTRARRIEIANALHLNETQVKIWFQNRRMKQKKRV
>gi|158296354|ref|XP_001688961.1| [Anopheles gambiae str. PEST] gi|158296354|ref|XP_001688961.1| ;E = 3.3e-43 pos:170 to 229 ; AGAP004648 PA [Anopheles gambiae str PEST] gi|157015339|gb|EDO63635 1| AGAP004648 PA [Anopheles gambiae str PEST] 959
PRRLRTAYTNTQLLELEKEFHFNKYLCRPRRIEIAASLDLTERQVKVWFQNRRMKHKRQT
>gi|158296356|ref|XP_001231056.2| [Anopheles gambiae str. PEST] gi|158296356|ref|XP_001231056.2| ;E = 6.7e-37 pos:7 to 66 ; AGAP004647 PA [Anopheles gambiae str PEST] gi|157015340|gb|EAU76428 2| AGAP004647 PA [Anopheles gambiae str PEST] 960
TKRSRTAFTSSQLVELEKEFHSNRYLCRPRRIELTRKLALTERQIKIWFQNRRMKHKKES
>gi|158296358|ref|XP_001688962.1| [Anopheles gambiae str. PEST] gi|158296358|ref|XP_001688962.1| ;E = 7.3e-43 pos:348 to 407 ; AGAP004646 PA [Anopheles gambiae str PEST] gi|157015341|gb|EDO63636 1| AGAP004646 PA [Anopheles gambiae str PEST] 961
PKRQRTAYTRHQILELEKEFHYNRYLTRRRRIEIAHTLVLSERQIKIWFQNRRMKWKKDN
>gi|158299372|ref|XP_001238161.2| [Anopheles gambiae str. PEST] gi|158299372|ref|XP_001238161.2| ;E = 3.3e-26 pos:65 to 124 ; AGAP010279 PA [Anopheles gambiae str PEST] gi|157014333|gb|EAU76146 2| AGAP010279 PA [Anopheles gambiae str PEST] 962
VRRYRTAFTRDQLARLEKEFYKENYVSRPRRCELAAQLNLPESTIKVWFQNRRMKDKRQR
>gi|158508520|ref|NP_034599.2| [Mus musculus] gi|158508520|ref|NP_034599.2| ;E = 2.4e-43 pos:152 to 211 ; homeo box D4 [Mus musculus] gi|114152826|sp|P10628 3|HXD4_MOUSE RecName Full Homeobox protein Hox D4 AltName Full Hox 4 2 AltName Full Hox 5 1 gi|74183224|dbj|BAE22547 1| unnamed protein product [Mus musculus] gi|123233101|emb|CAM20533 1| homeo box D4 [Mus musculus] 963
PKRSRTAYTRQQVLELEKEFHFNRYLTRRRRIEIAHTLCLSERQIKIWFQNRRMKWKKDH
>gi|158702214|gb|ABW77438.1| [Salmo salar] gi|158702214|gb|ABW77438.1| ;E = 1e-25 pos:219 to 278 ; homeobox protein HoxA11aa [Salmo salar] 964
TRKKRCPYTKYQIRELEREFFFSVYINKEKRLQLSRMLNLTDRQVKIWFQNRRMKEKKLS
>gi|158702216|gb|ABW77439.1| [Salmo salar] gi|158702216|gb|ABW77439.1| ;E = 2.3e-34 pos:220 to 279 ; homeobox protein HoxA10aa [Salmo salar] 965
GRKKRCPYSKHQTLELEKEFLFNMYLTRERRLEISRSVHLTDRQVKIWFQNRRMKLKKMT
>gi|158702218|gb|ABW77440.1| [Salmo salar] gi|158702218|gb|ABW77440.1| ;E = 7.2e-36 pos:203 to 262 ; homeobox protein HoxA9aa [Salmo salar] 966
TRKKRCPYTKHQILELEKEFLFNTYLTRDRRYEVARQLNLTERQVKIWFQNRRMKMKKCN
>gi|158702222|gb|ABW77442.1| [Salmo salar] gi|158702222|gb|ABW77442.1| ;E = 2.1e-43 pos:205 to 264 ; homeobox protein HoxA5aa [Salmo salar] 967
GKRARTAYTRYQTLELEKEFHFNRYLTRRRRIEIAHALCLSERQIKIWFQNRRMKWKKDN
>gi|158702226|gb|ABW77444.1| [Salmo salar] gi|158702226|gb|ABW77444.1| ;E = 3.2e-38 pos:16 to 75 ; homeobox protein HoxA3aa [Salmo salar] 968
SKRARTAYTSAQLVELEKEFHFNRYLCRPRRVEMANLLNLTERQIKIWFQNRRMKYKKDQ
>gi|158702228|gb|ABW77445.1| [Salmo salar] gi|158702228|gb|ABW77445.1| ;E = 7.5e-41 pos:137 to 196 ; homeobox protein HoxA2aa [Salmo salar] 969
SRRLRTAYTNTQLLELEKEFHFNKYLCRPRRVEIAALLDLTERQVKVWFQNRRMKHKRQT
>gi|158702234|gb|ABW77448.1| [Salmo salar] gi|158702234|gb|ABW77448.1| ;E = 1.9e-25 pos:220 to 279 ; homeobox protein HoxA11ab [Salmo salar] 970
TRKKRCPYTKYQIRELEREFFFSVYINKEKRLQLSRMLNLTDRQVKIWFQNRRMKEKKLN
>gi|158702240|gb|ABW77451.1| [Salmo salar] gi|158702240|gb|ABW77451.1| ;E = 2.1e-40 pos:127 to 186 ; homeobox protein HoxA7ab [Salmo salar] 971
RKRGRQTYPRYQTLELEKEFHFNRYLNRRRRVEIAHVLCLTERQIKIWFQNRRMKWKKDH
>gi|158702250|gb|ABW77456.1| [Salmo salar] gi|158702250|gb|ABW77456.1| ;E = 2.5e-21 pos:229 to 288 ; homeobox protein HoxA13b [Salmo salar] 972
GRKKRVPYTKVQLKELEREYAANKFITKDKRRRISDQSNLTERQVTIWFQNRRVKEKKVV
>gi|158702252|gb|ABW77457.1| [Salmo salar] gi|158702252|gb|ABW77457.1| ;E = 1.9e-25 pos:216 to 275 ; homeobox protein HoxA11b [Salmo salar] 973
TRKKRCPYTKYQIRELEREFFFSVYINKEKRLQLSRMLNLTDRQVKIWFQNRRMKEKKLN
>gi|158702260|gb|ABW77461.1| [Salmo salar] gi|158702260|gb|ABW77461.1| ;E = 5.9e-35 pos:213 to 272 ; homeobox protein HoxB10aa [Salmo salar] 974
GRKKRCPYTKYQTLELEKEYLFNMYLTRDRRLEIARSVNLTDRQVKIWFQNRRMKMKKMT
>gi|158702262|gb|ABW77462.1| [Salmo salar] gi|158702262|gb|ABW77462.1| ;E = 5.1e-22 pos:237 to 296 ; homeobox protein HoxB13aa [Salmo salar] 975
GRKKRIPYTKVQLKELEKEYAANKFITKDKRRKISAGTNLSERQITIWFQNRRVKEKKFV
>gi|158702264|gb|ABW77463.1| [Salmo salar] gi|158702264|gb|ABW77463.1| ;E = 1.7e-36 pos:184 to 243 ; homeobox protein HoxB9aa [Salmo salar] 976
SRKKRCPYTKYQTLELEKEFLFNMYLTRDRRHEVARSLNLTERQVKIWFQNRRMKMKKMN
>gi|158702265|gb|ABW77464.1| [Salmo salar] gi|158702265|gb|ABW77464.1| ;E = 1.8e-39 pos:145 to 204 ; homeobox protein HoxB8aa [Salmo salar] 977
RRRGRQTYSRYQTLELEKEFLFNPYLTRKRRIEVSHALGLTERQVKIWFQNRRMKWKKEN
>gi|158702267|gb|ABW77466.1| [Salmo salar] gi|158702267|gb|ABW77466.1| ;E = 9.2e-44 pos:149 to 208 ; homeobox protein HoxB6aa [Salmo salar] gi|221220700|gb|ACM09011 1| Homeobox protein Hox B6a [Salmo salar] 978
GRRGRQTYTRYQTLELEKEFHFNRYLTRRRRIEIAHALCLTERQIKIWFQNRRMKWKKEN
>gi|158702268|gb|ABW77467.1| [Salmo salar] gi|158702268|gb|ABW77467.1| ;E = 2.1e-43 pos:201 to 260 ; homeobox protein HoxB5aa [Salmo salar] 979
GKRARTAYTRYQTLELEKEFHFNRYLTRRRRIEIAHALCLSERQIKIWFQNRRMKWKKDN
>gi|158702271|gb|ABW77470.1| [Salmo salar] gi|158702271|gb|ABW77470.1| ;E = 7.5e-41 pos:152 to 211 ; homeobox protein HoxB2aa [Salmo salar] 980
SRRLRTAYTNTQLLELEKEFHFNKYLCRPRRVEIAALLDLTERQVKVWFQNRRMKHKRQT
>gi|158702275|gb|ABW77473.1| [Salmo salar] gi|158702275|gb|ABW77473.1| ;E = 1e-35 pos:214 to 273 ; homeobox protein HoxB10ab [Salmo salar] 981
GRKKRCPYSKYQTLELEKEFLFNVYLTRDRRLEIARSVNLTDRQVKIWFQNRRMKMKKMT
>gi|158702280|gb|ABW77478.1| [Salmo salar] gi|158702280|gb|ABW77478.1| ;E = 2.1e-43 pos:201 to 260 ; homeobox protien HoxB5ab [Salmo salar] 982
GKRARTAYTRYQTLELEKEFHFNRYLTRRRRIEIAHALCLSERQIKIWFQNRRMKWKKDN
>gi|158702290|gb|ABW77487.1| [Salmo salar] gi|158702290|gb|ABW77487.1| ;E = 1.1e-42 pos:146 to 205 ; homeobox protein HoxB6ba [Salmo salar] 983
GRRGRQTYTRYQTLELEKEFHFNRYLTRRRRIEISHALCLTERQIKIWFQNRRMKWKKEN
>gi|158702291|gb|ABW77488.1| [Salmo salar] gi|158702291|gb|ABW77488.1| ;E = 1.2e-43 pos:204 to 263 ; homeobox protein HoxB5ba [Salmo salar] 984
GKRARTAYTRYQTLELEKEFHFNRYLTRRRRIEIAHTLCLTERQIKIWFQNRRMKWKKDN
>gi|158702293|gb|ABW77490.1| [Salmo salar] gi|158702293|gb|ABW77490.1| ;E = 5.7e-33 pos:208 to 267 ; homeobox protein HoxB1ba [Salmo salar] 985
QNVIRTNFNTKQLTELEKEFHFNRYLTRARRVEVAAILELNETQVKIWFQNRRMKQKKRE
>gi|158702310|gb|ABW77506.1| [Salmo salar] gi|158702310|gb|ABW77506.1| ;E = 1.1e-42 pos:149 to 208 ; homeobox protein HoxB6bb [Salmo salar] 986
GRRGRQTYTRYQTLELEKEFHFNRYLTRRRRIEISHALCLTERQIKIWFQNRRMKWKKEN
>gi|158702311|gb|ABW77507.1| [Salmo salar] gi|158702311|gb|ABW77507.1| ;E = 1.2e-43 pos:204 to 263 ; homeobox protein HoxB5bb [Salmo salar] 987
GKRARTAYTRYQTLELEKEFHFNRYLTRRRRIEIAHTLCLTERQIKIWFQNRRMKWKKDN
>gi|158702314|gb|ABW77508.1| [Salmo salar] gi|158702314|gb|ABW77508.1| ;E = 3.5e-36 pos:12 to 71 ; homeobox protein HoxC3aa [Salmo salar] 988
GRRARTAFTSTQLVELEKEFHFSPYLCRPRRLEMAAGLRLTDRQIKIWFQNRRMKYKKDH
>gi|158702322|gb|ABW77513.1| [Salmo salar] gi|158702322|gb|ABW77513.1| ;E = 1.4e-20 pos:235 to 294 ; homeobox protein HoxC13aa [Salmo salar] 989
GRKKRVPYTKLQLKELEKEYAASKFITKDKRRRISAGTNLSERQVTIWFQNRRVKEKKFV
>gi|158702326|gb|ABW77517.1| [Salmo salar] gi|158702326|gb|ABW77517.1| ;E = 1e-35 pos:193 to 252 ; homeobox protein HoxC9aa [Salmo salar] 990
TRKKRCPYSKYQTLELEKEFLFNMYLTRDRRYEVARVLNLTERQVKIWFQNRRMKMKKMN
>gi|158702338|gb|ABW77528.1| [Salmo salar] gi|158702338|gb|ABW77528.1| ;E = 1.6e-41 pos:157 to 216 ; homeobox protein HoxC4ab [Salmo salar] 991
SKRSRTAYTRQQVLELEKEFHYNRYLTRRRRIEIAHTLVLSERQIKIWFQNRRMKWKKDH
>gi|158702355|gb|ABW77543.1| [Salmo salar] gi|158702355|gb|ABW77543.1| ;E = 4.6e-27 pos:236 to 295 ; homeobox protein HoxC11bb [Salmo salar] 992
SRKKRCPYTKFQIRELEREFFFNVYINKEKRLQLSRMLNLTDRQVKIWFQNRRMKEKKLS
>gi|158702364|gb|ABW77551.1| [Salmo salar] gi|158702364|gb|ABW77551.1| ;E = 1.5e-24 pos:193 to 252 ; homeobox protein HoxD12aa [Salmo salar] 993
PRKKRKPYTKPQLAELENEYMMNEFINRQKRKELSERLDLSDQQVKIWFQNRRMKKKRLM
>gi|158702367|gb|ABW77554.1| [Salmo salar] gi|158702367|gb|ABW77554.1| ;E = 1e-35 pos:198 to 257 ; homeobox protein HoxD9aa [Salmo salar] 994
TRKKRCPYTKYQTLELEKEFLFNMYLTRDRRYEVARILNLTERQVKIWFQNRRMKMKKMN
>gi|158702377|gb|ABW77563.1| [Salmo salar] gi|158702377|gb|ABW77563.1| ;E = 1.9e-35 pos:199 to 258 ; homeobox protein HoxD9ab [Salmo salar] 995
TRKKRCPYTKYQTLELEKEFLYNMYLTRDRRNEMARNLNLTERQVKIWFQNRRMKMKKMN
>gi|158702379|gb|ABW77565.1| [Salmo salar] gi|158702379|gb|ABW77565.1| ;E = 4.8e-38 pos:167 to 226 ; homeobox protein HoxD3ab [Salmo salar] 996
SKRVRTAYTSAQLVELEKEFHFNRYLCRPRRVEMANLLNLTERQIKIWFQNRRMKYKKDQ
>gi|158711670|ref|NP_001102703.2| [Rattus norvegicus] gi|158711670|ref|NP_001102703.2| ;E = 1.6e-43 pos:129 to 188 ; homeo box A7 [Rattus norvegicus] 997
RKRGRQTYTRYQTLELEKEFHFNRYLTRRRRIEIAHALCLTERQIKIWFQNRRMKWKKEH
>gi|158714012|gb|ABW79873.1| [Schmidtea mediterranea] gi|158714012|gb|ABW79873.1| ;E = 2e-37 pos:147 to 206 ; HoxD like protein [Schmidtea mediterranea] 998
YKRSRQAYSRQQTLELEKEFYYNQYLTRRRRIEIANSVCLSERQIKIWFQNRRMKYKKDA
>gi|158775|gb|AAA29008.1| [Drosophila melanogaster] gi|158775|gb|AAA29008.1| ;E = 1.6e-41 pos:14 to 73 ; Ultrabithorax polypeptide ( putative) putative 999
RRRGRQTYTRYQTLELEKEFHTNHYLTRRRRIEMAHALCLTERQIKIWFQNRRMKLKKEI
>gi|158939061|sp|O93353.2|HXA3_CHICK [Gallus gallus] gi|158939061|sp|O93353.2|HXA3_CHICK ;E = 3.2e-38 pos:173 to 232 ; RecName Full Homeobox protein Hox A3 AltName Full Homeobox protein Hox D3 gi|31339376|dbj|BAC77105 1| homeobox protein Hoxa3 [Gallus gallus] 1000
SKRARTAYTSAQLVELEKEFHFNRYLCRPRRVEMANLLNLTERQIKIWFQNRRMKYKKDQ
>gi|158939821|gb|ABW84201.1| [Rattus norvegicus] gi|158939821|gb|ABW84201.1| ;E = 2.8e-31 pos:203 to 262 ; genomic screened homeo box 2 protein [Rattus norvegicus] 1001
GKRMRTAFTSTQLLELEREFSSNMYLSRLRRIEIATYLNLSEKQVKIWFQNRRVKHKKEG
>gi|159162043|pdb|1AHD|P [Drosophila melanogaster] gi|159162043|pdb|1AHD|P ;E = 1.2e-42 pos:2 to 61 ; Chain P Determination Of The Nmr Solution Structure Of An Antennapedia Homeodomain Dna Complex gi|159164638|pdb|2HOA|A Chain A Structure Determination Of The Antp(C39 s) Homeodomain From Nuclear Magnetic Resonance Data In Solution Using A Novel Strategy For The Structure Calculation With The Programs Diana Caliba Habas And Glomsa 1002
RKRGRQTYTRYQTLELEKEFHFNRYLTRRRRIEIAHALSLTERQIKIWFQNRRMKWKKEN
>gi|159162421|pdb|1HOM|A [Drosophila melanogaster] gi|159162421|pdb|1HOM|A ;E = 1.8e-43 pos:2 to 61 ; Chain A Determination Of The Three Dimensional Structure Of The Antennapedia Homeodomain From Drosophila In Solution By 1h Nuclear Magnetic Resonance Spectroscopy 1003
RKRGRQTYTRYQTLELEKEFHFNRYLTRRRRIEIAHALCLTERQIKIWFQNRRMKWKKEN
>gi|159163005|pdb|1SAN|A [Drosophila melanogaster] gi|159163005|pdb|1SAN|A ;E = 1.4e-37 pos:1 to 55 ; Chain A The Des(1 6)antennapedia Homeodomain Comparison Of The Nmr Solution Structure And The Dna Binding Affinity With The Intact Antennapedia Homeodomain 1004
XTYTRYQTLELEKEFHFNRYLTRRRRIEIAHALSLTERQIKIWFQNRRMKWKKEN
>gi|159163692|pdb|1ZQ3|P [Drosophila melanogaster] gi|159163692|pdb|1ZQ3|P ;E = 7.7e-18 pos:2 to 61 ; Chain P Nmr Solution Structure Of The Bicoid Homeodomain Bound To The Consensus Dna Binding Site Taatcc 1005
PRRTRTTFTSSQIAELEQHFLQGRYLTAPRLADLSAKLALGTAQVKIWFKNRRRRHKIQS
>gi|159163892|pdb|2CRA|A [Homo sapiens] gi|159163892|pdb|2CRA|A ;E = 1.1e-21 pos:7 to 66 ; Chain A Solution Structure Of The Homeobox Domain Of Human Homeo Box B13 1006
GRKKRIPYSKGQLRELEREYAANKFITKDKRRKISAATSLSERQITIWFQNRRVKEKKSG
>gi|159227|gb|AAA19914.1| [Hirudo medicinalis] gi|159227|gb|AAA19914.1| ;E = 3.4e-38 pos:276 to 335 ; Lox1 protein 1007
NKRLRTSYSRQQTLELEKEFHFNRYLTKRRRVEIAQMLKLSERQIKIWFQNRRMKWKKEN
>gi|15929847|gb|AAH15345.1| [Homo sapiens] gi|15929847|gb|AAH15345.1| ;E = 5.4e-43 pos:137 to 196 ; Homeobox B7 [Homo sapiens] gi|60816679|gb|AAX36392 1| homeobox B7 [synthetic construct] gi|61358381|gb|AAX41558 1| homeobox B7 [synthetic construct] gi|61359764|gb|AAX41764 1| homeobox B7 [synthetic construct] gi|119615131|gb|EAW94725 1| homeobox B7 isoform CRA_a [Homo sapiens] 1008
RKRGRQTYTRYQTLELEKEFHYNRYLTRRRRIEIAHTLCLTERQIKIWFQNRRMKWKKEN
>gi|160358377|ref|NP_001098303.1| [Oryzias latipes] gi|160358377|ref|NP_001098303.1| ;E = 4.1e-31 pos:136 to 195 ; developmental transcription factor [Oryzias latipes] gi|3540245|gb|AAC34364 1| developmental transcription factor [Oryzias latipes] 1009
SKRMRTAFTSTQLLELEREFTSNMYLSRLRRIEIATYLNLSEKQVKIWFQNRRVKHKKEG
>gi|160358776|ref|NP_034579.3| [Mus musculus] gi|160358776|ref|NP_034579.3| ;E = 1.4e-37 pos:230 to 289 ; homeobox A1 [Mus musculus] gi|148666231|gb|EDK98647 1| homeobox A1 [Mus musculus] gi|223460258|gb|AAI38098 1| Homeo box A1 [Mus musculus] 1010
PNAVRTNFTTKQLTELEKEFHFNKYLTRARRVEIAASLQLNETQVKIWFQNRRMKQKKRE
>gi|160358780|ref|NP_032294.2| [Mus musculus] gi|160358780|ref|NP_032294.2| ;E = 2.1e-43 pos:194 to 253 ; homeo box B5 [Mus musculus] gi|62656894|ref|XP_573183 1| PREDICTED similar to Homeobox protein Hox B5 (Hox 2 1) (MU 1) (H24 1) [Rattus norvegicus] gi|109491723|ref|XP_001081293 1| PREDICTED similar to Homeobox protein Hox B5 (Hox 2 1) (MU 1) (H24 1) [Rattus norvegicus] gi|114152820|sp|P09079 3|HXB5_MOUSE RecName Full Homeobox protein Hox B5 AltName Full Hox 2 1 AltName Full MU 1 AltName Full H24 1 gi|73695287|gb|AAI03608 1| Homeo box B5 [Mus musculus] gi|73695374|gb|AAI03597 1| Homeo box B5 [Mus musculus] gi|73695450|gb|AAI03596 1| Homeo box B5 [Mus musculus] gi|73695452|gb|AAI03605 1| Homeo box B5 [Mus musculus] gi|74225740|dbj|BAE21695 1| unnamed protein product [Mus musculus] gi|123255596|emb|CAM27144 1| homeo box B5 [Mus musculus] gi|148684080|gb|EDL16027 1| homeobox B5 [Mus musculus] gi|149053984|gb|EDM05801 1| similar to homeotic protein Hox B5 mouse (predicted) [Rattus norvegicus] 1011
GKRARTAYTRYQTLELEKEFHFNRYLTRRRRIEIAHALCLSERQIKIWFQNRRMKWKKDN
>gi|160420265|ref|NP_001079188.1| [Xenopus laevis] gi|160420265|ref|NP_001079188.1| ;E = 1.2e-37 pos:218 to 277 ; homeo box A1 [Xenopus laevis] gi|27924329|gb|AAH44984 1| Hoxa1 A protein [Xenopus laevis] 1012
PNTARTNFTTKQLTELEKEFHFNKYLTRARRVEIAAALQLNETQVKIWFQNRRMKQKKRE
>gi|160421814|gb|ABX39491.1| [Branchiostoma floridae] gi|160421814|gb|ABX39491.1| ;E = 2.3e-43 pos:158 to 217 ; AmphiHox7 [Branchiostoma floridae] 1013
RKRGRQTYTRYQTLELEKEFHFNKYLTRRRRIEIAHALCLTERQIKIWFQNRRMKWKKEN
>gi|160421815|gb|ABX39492.1| [Branchiostoma floridae] gi|160421815|gb|ABX39492.1| ;E = 1.3e-41 pos:127 to 186 ; AmphiHox8 [Branchiostoma floridae] 1014
RRRGRQTYSRYQTLELEKEFHFNKYLTRRRRIEIAHALGLTERQIKIWFQNRRMKLKKEA
>gi|160421816|gb|ABX39493.1| [Branchiostoma floridae] gi|160421816|gb|ABX39493.1| ;E = 4.5e-34 pos:199 to 258 ; AmphiHox9 [Branchiostoma floridae] 1015
SRKKRCPYTRFQTLELEKEFLYNMYLTRERRYEISQHVNLTERQVKIWFQNRRMKMKKMS
>gi|160774375|gb|AAI55299.1| [Danio rerio] gi|160774375|gb|AAI55299.1| ;E = 3.6e-34 pos:141 to 200 ; Hoxb10a protein [Danio rerio] 1016
GRKKRCPYSKHQILELEKEFLFNMYLTRERRLEISRSINLTDRQVKIWFQNRRMKLKKMT
>gi|160904215|gb|ABX52199.1| [Papio anubis] gi|160904215|gb|ABX52199.1| ;E = 1.4e-37 pos:229 to 288 ; homeobox A1 isoform 1 (predicted) [Papio anubis] 1017
PNAVRTNFTTKQLTELEKEFHFNKYLTRARRVEIAASLQLNETQVKIWFQNRRMKQKKRE
>gi|160904217|gb|ABX52201.1| [Papio anubis] gi|160904217|gb|ABX52201.1| ;E = 3.2e-38 pos:191 to 250 ; homeobox A3 isoform 2 (predicted) [Papio anubis] 1018
SKRARTAYTSAQLVELEKEFHFNRYLCRPRRVEMANLLNLTERQIKIWFQNRRMKYKKDQ
>gi|160904218|gb|ABX52202.1| [Papio anubis] gi|160904218|gb|ABX52202.1| ;E = 1.6e-43 pos:215 to 274 ; homeobox A4 (predicted) [Papio anubis] 1019
PKRSRTAYTRQQVLELEKEFHFNRYLTRRRRIEIAHTLCLSERQVKIWFQNRRMKWKKDH
>gi|160904221|gb|ABX52205.1| [Papio anubis] gi|160904221|gb|ABX52205.1| ;E = 2.2e-35 pos:206 to 265 ; homeobox A9 (predicted) [Papio anubis] 1020
TRKKRCPYTKHQTLELEKEFLFNMYLTRDRRYEVARLLNLTERQVKIWFQNRRMKMKKIN
>gi|160904222|gb|ABX52206.1| [Papio anubis] gi|160904222|gb|ABX52206.1| ;E = 1.4e-34 pos:19 to 78 ; homeobox A10 isoform 1 (predicted) [Papio anubis] 1021
GRKKRCPYTKHQTLELEKEFLFNMYLTRERRLEISRSVHLTDRQVKIWFQNRRMKLKKMN
>gi|160904223|gb|ABX52207.1| [Papio anubis] gi|160904223|gb|ABX52207.1| ;E = 1.7e-25 pos:239 to 298 ; homeobox A11 (predicted) [Papio anubis] 1022
TRKKRCPYTKYQIRELEREFFFSVYINKEKRLQLSRMLNLTDRQVKIWFQNRRMKEKKIN
>gi|160904224|gb|ABX52208.1| [Papio anubis] gi|160904224|gb|ABX52208.1| ;E = 9.7e-22 pos:140 to 199 ; homeobox A13 (predicted) [Papio anubis] 1023
GRKKRVPYTKVQLKELEREYATNKFITKDKRRRISATTNLSERQVTIWFQNRRVKEKKVI
>gi|161513576|emb|CAM91302.2| [Xenoturbella bocki] gi|161513576|emb|CAM91302.2| ;E = 2.1e-18 pos:46 to 90 ; HoxM2 protein [Xenoturbella bocki] 1024
RKRGRQTYTRYQTLELEKEFHYNQYLTRRRRIEIATGLGLTERQI
>gi|1617134|emb|CAA67675.1| [Mus musculus] gi|1617134|emb|CAA67675.1| ;E = 2.3e-20 pos:272 to 331 ; hoxd 13 [Mus musculus] 1025
GRKKRVPYTKLQLKELENEYAINKFINKDKRRRISAATNLSERQVTIWFQNRRVKDKKIV
>gi|162955844|gb|ABY25297.1| [Lonchoptera lutea] gi|162955844|gb|ABY25297.1| ;E = 2.6e-24 pos:208 to 267 ; caudal [Lonchoptera lutea] 1026
KDKYRVVYTDYQRLELEKEYCTSRYITIRRKTELAQSLQLSERQVKIWFQNRRAKERKQN
>gi|162955846|gb|ABY25298.1| [Empis livida] gi|162955846|gb|ABY25298.1| ;E = 2.4e-25 pos:237 to 296 ; caudal [Empis livida] 1027
KDKYRVVYTDFQRLELEKEYHTSRYITIRRKTELAQGLQLSERQVKIWFQNRRAKERKQT
>gi|162955848|gb|ABY25299.1| [Haematopota pluvialis] gi|162955848|gb|ABY25299.1| ;E = 1.1e-25 pos:4 to 63 ; caudal [Haematopota pluvialis] 1028
KDKYRVVYTDFQRLELEKEYHTSRYITIRRKTELAQSLQLSERQVKIWFQNRRAKERKQT
>gi|162955852|gb|ABY25301.1| [Megaselia abdita] gi|162955852|gb|ABY25301.1| ;E = 1.4e-23 pos:202 to 261 ; caudal [Megaselia abdita] 1029
KDKYRVVYSDFQRLELEKEYCTARYITIRRKSELATSLQLSERQVKIWFQNRRAKERKQQ
>gi|162955853|gb|ABY25302.1| [Megaselia abdita] gi|162955853|gb|ABY25302.1| ;E = 1.4e-23 pos:184 to 243 ; caudal [Megaselia abdita] gi|162955857|gb|ABY25304 1| caudal [Megaselia abdita] 1030
KDKYRVVYSDFQRLELEKEYCTARYITIRRKSELATSLQLSERQVKIWFQNRRAKERKQQ
>gi|162955855|gb|ABY25303.1| [Megaselia abdita] gi|162955855|gb|ABY25303.1| ;E = 1.4e-23 pos:202 to 261 ; caudal [Megaselia abdita] 1031
KDKYRVVYSDFQRLELEKEYCTARYITIRRKSELATSLQLSERQVKIWFQNRRAKERKQQ
>gi|16306726|gb|AAH01543.1| [Homo sapiens] gi|16306726|gb|AAH01543.1| ;E = 1.1e-26 pos:232 to 291 ; Homeobox C11 [Homo sapiens] 1032
TRKKRCPYSKFQIRELEREFFFNVYINKEKRLQLSRMLNLTDRQVKIWFQNRRMKEKKLS
>gi|164430215|gb|ABY55435.1| [Drosophila mauritiana] gi|164430215|gb|ABY55435.1| ;E = 3.2e-39 pos:256 to 315 ; ftz [Drosophila mauritiana] 1033
SKRTRQTYTRYQTLELEKEFHFNRYITRRRRIDIANALSLSERQIKIWFQNRRMKSKKDR
>gi|164430217|gb|ABY55436.1| [Drosophila mauritiana] gi|164430217|gb|ABY55436.1| ;E = 3.2e-39 pos:256 to 315 ; ftz [Drosophila mauritiana] 1034
SKRTRQTYTRYQTLELEKEFHFNRYITRRRRIDIANALSLSERQIKIWFQNRRMKSKKDR
>gi|164430219|gb|ABY55437.1| [Drosophila mauritiana] gi|164430219|gb|ABY55437.1| ;E = 3.2e-39 pos:257 to 316 ; ftz [Drosophila mauritiana] gi|164430221|gb|ABY55438 1| ftz [Drosophila mauritiana] 1035
SKRTRQTYTRYQTLELEKEFHFNRYITRRRRIDIANALSLSERQIKIWFQNRRMKSKKDR
>gi|164430223|gb|ABY55439.1| [Drosophila mauritiana] gi|164430223|gb|ABY55439.1| ;E = 3.2e-39 pos:257 to 316 ; ftz [Drosophila mauritiana] 1036
SKRTRQTYTRYQTLELEKEFHFNRYITRRRRIDIANALSLSERQIKIWFQNRRMKSKKDR
>gi|1644431|gb|AAB17576.1| [Polycelis nigra] gi|1644431|gb|AAB17576.1| ;E = 8.1e-40 pos:6 to 65 ; homeodomain protein [Polycelis nigra] 1037
KRRGRQTYSRHQTLELEKEFQFNHYLTRRRRIEIAHNLCLSERQIKIWFQNRRMKLKKER
>gi|164452929|ref|NP_001030453.2| [Bos taurus] gi|164452929|ref|NP_001030453.2| ;E = 3.4e-29 pos:171 to 230 ; mesenchyme homeobox 1 [Bos taurus] gi|124829208|gb|AAI33360 1| MEOX1 protein [Bos taurus] 1038
ARKERTAFTKEQLRELEAEFAHHNYLTRLRRYEIAVNLDLSERQVKVWFQNRRMKWKRVK
>gi|164682494|gb|ABY66344.1| [Bombyx mori] gi|164682494|gb|ABY66344.1| ;E = 1.6e-41 pos:160 to 219 ; homeobox protein [Bombyx mori] 1039
RRRGRQTYTRYQTLELEKEFHTNHYLTRRRRIEMAHALCLTERQIKIWFQNRRMKLKKEI
>gi|164682500|gb|ABY66347.1| [Bombyx mori] gi|164682500|gb|ABY66347.1| ;E = 8.7e-43 pos:218 to 277 ; homeobox protein [Bombyx mori] 1040
RRRGRQTYTRFQTLELEKEFHFNHYLTRRRRIEIAHALCLTERQIKIWFQNRRMKLKKEL
>gi|16508129|gb|AAL17914.1| [Petromyzon marinus] gi|16508129|gb|AAL17914.1| ;E = 4.8e-40 pos:294 to 353 ; homeobox protein hox4x [Petromyzon marinus] 1041
LNGARTAYTRHQALELEKEFHFNRYLTRRRRVEVANALCLSERQIKIWFQNRRMKWKKDH
>gi|16555298|gb|AAL23703.1| [Brachygeophilus truncorum] gi|16555298|gb|AAL23703.1| ;E = 4.4e-17 pos:1 to 40 ; fushi tarazu [Brachygeophilus truncorum] gi|16555304|gb|AAL23706 1| fushi tarazu [Geophilus insculptus] 1042
YTRFQTLELEKEFHFNRYLTRRRRIEIAHTLGLTERQIKI
>gi|16555300|gb|AAL23704.1| [Geophilus carpophagus] gi|16555300|gb|AAL23704.1| ;E = 3.6e-17 pos:1 to 40 ; fushi tarazu [Geophilus carpophagus] gi|16555302|gb|AAL23705 1| fushi tarazu [Geophilus easoni] gi|16555306|gb|AAL23707 1| fushi tarazu [Haplophilus subterraneus] gi|16555308|gb|AAL23708 1| fushi tarazu [Necrophloeophagus flavus] gi|16555310|gb|AAL23709 1| fushi tarazu [Strigamia maritima] 1043
YTRFQTLELEKEFHFNRYLTRRRRIEIAHALGLTERQIKI
>gi|165873655|gb|ABY67952.1| [Capitella sp. I Grassle & Grassle, 1976] gi|165873655|gb|ABY67952.1| ;E = 1.2e-39 pos:211 to 270 ; labial hox protein [Capitella sp I Grassle Grassle 1976] 1044
PNMGRTNFTNKQLTELEKEFHFNKYLTRARRIEIAASLGLNETQVKIWFQNRRMKQKKRL
>gi|165873657|gb|ABY67953.1| [Capitella sp. I Grassle & Grassle, 1976] gi|165873657|gb|ABY67953.1| ;E = 2.6e-42 pos:126 to 185 ; proboscipedia hox protein [Capitella sp I Grassle Grassle 1976] 1045
PRRLRTAYTNTQLLELEKEFHFNKYLCRPRRIEIAASLDLTERQVKVWFQNRRMKFKRQT
>gi|165873659|gb|ABY67954.1| [Capitella sp. I Grassle & Grassle, 1976] gi|165873659|gb|ABY67954.1| ;E = 5.8e-39 pos:177 to 236 ; hox3 protein [Capitella sp I Grassle Grassle 1976] 1046
SKRARTAYTSAQLVELEKEFHFNRYLCRPRRIEMAALLNLTERQIKIWFQNRRMKYKKDQ
>gi|165873661|gb|ABY67955.1| [Capitella sp. I Grassle & Grassle, 1976] gi|165873661|gb|ABY67955.1| ;E = 9e-43 pos:74 to 133 ; deformed hox protein [Capitella sp I Grassle Grassle 1976] 1047
SKRTRTAYTRHQILELEKEFHFNRYLTRRRRIEIAHTLCLSERQIKIWFQNRRMKWKKEH
>gi|165873663|gb|ABY67956.1| [Capitella sp. I Grassle & Grassle, 1976] gi|165873663|gb|ABY67956.1| ;E = 5.3e-42 pos:104 to 163 ; sex combs reduced hox protein [Capitella sp I Grassle Grassle 1976] 1048
NKRTRTSYTRHQTLELEKEFHFNRYLTRRRRIEIAHSLNLTERQIKIWFQNRRMKWKKEH
>gi|165873665|gb|ABY67957.1| [Capitella sp. I Grassle & Grassle, 1976] gi|165873665|gb|ABY67957.1| ;E = 1.5e-40 pos:180 to 239 ; lox5 hox protein [Capitella sp I Grassle Grassle 1976] 1049
QKRTRQTYTRYQTLELEKEFHYNRYLTRRRRIEIAHALQLTERQIKIWFQNRRMKYKKEN
>gi|165873667|gb|ABY67958.1| [Capitella sp. I Grassle & Grassle, 1976] gi|165873667|gb|ABY67958.1| ;E = 3.2e-40 pos:163 to 222 ; lox4 hox protein [Capitella sp I Grassle Grassle 1976] 1050
RRRGRQTYSRYQTLELEKEFQFNHYLTRKRRIEIAHALCLTERQIKIWFQNRRMKLKKER
>gi|165873669|gb|ABY67959.1| [Capitella sp. I Grassle & Grassle, 1976] gi|165873669|gb|ABY67959.1| ;E = 1.2e-38 pos:170 to 229 ; lox2 hox protein [Capitella sp I Grassle Grassle 1976] 1051
RRRGRQTYTRYQTLELEKEFKFNRYLTRRRRIELSHMLCLTERQIKIWFQNRRMKEKKEI
>gi|165873671|gb|ABY67960.1| [Capitella sp. I Grassle & Grassle, 1976] gi|165873671|gb|ABY67960.1| ;E = 4.3e-29 pos:198 to 257 ; post2 hox protein [Capitella sp I Grassle Grassle 1976] 1052
QRKKRKPYTRYQTMVLENEFINNSYITRQKRWEISCKLHLSERQVKVWFQNRRMKRKKLN
>gi|165873673|gb|ABY67961.1| [Capitella sp. I Grassle & Grassle, 1976] gi|165873673|gb|ABY67961.1| ;E = 2.5e-25 pos:102 to 161 ; post1 hox protein [Capitella sp I Grassle Grassle 1976] 1053
PKKKRKPYSKPQVSALENEYSTSTYITKARRKEVARELDLTERQIKIWYQNRRIKEKKIA
>gi|165873675|gb|ABY67962.1| [Capitella sp. I Grassle & Grassle, 1976] gi|165873675|gb|ABY67962.1| ;E = 1.8e-43 pos:28 to 87 ; antennapedia hox protein [Capitella sp I Grassle Grassle 1976] 1054
RKRGRQTYTRYQTLELEKEFHFNRYLTRRRRIEIAHALCLTERQIKIWFQNRRMKWKKEN
>gi|165993568|emb|CAC14278.2| [Calliphora vicina] gi|165993568|emb|CAC14278.2| ;E = 2.7e-18 pos:74 to 133 ; bicoid protein [Calliphora vicina] 1055
PRRTRTTFTSAQIAELEQHFLQGRYLTSSRLAELSAKLALGTAQVKIWFKNRRRRHKIQA
>gi|165993570|emb|CAC14289.2| [Lucilia sericata] gi|165993570|emb|CAC14289.2| ;E = 1.3e-18 pos:74 to 133 ; bicoid protein [Lucilia sericata] 1056
PRRTRTTFTSAQIAELEQHFLQGRYLTSSRLAELSAKLALGTAQVKIWFKNRRRRHKIQS
>gi|166063962|ref|NP_036713.2| [Rattus norvegicus] gi|166063962|ref|NP_036713.2| ;E = 7.5e-41 pos:139 to 198 ; homeo box A2 [Rattus norvegicus] gi|149033365|gb|EDL88166 1| homeo box A2 [Rattus norvegicus] 1057
SRRLRTAYTNTQLLELEKEFHFNKYLCRPRRVEIAALLDLTERQVKVWFQNRRMKHKRQT
>gi|166429524|ref|NP_001107631.1| [Bombyx mori] gi|166429524|ref|NP_001107631.1| ;E = 8.7e-43 pos:222 to 281 ; abdominal A [Bombyx mori] gi|164682498|gb|ABY66346 1| homeobox protein [Bombyx mori] gi|225637156|dbj|BAH30153 1| abdominal A [Bombyx mori] 1058
RRRGRQTYTRFQTLELEKEFHFNHYLTRRRRIEIAHALCLTERQIKIWFQNRRMKLKKEL
>gi|166429526|ref|NP_001107632.1| [Bombyx mori] gi|166429526|ref|NP_001107632.1| ;E = 1.6e-41 pos:160 to 219 ; ultrabithorax [Bombyx mori] gi|164682496|gb|ABY66345 1| homeobox protein [Bombyx mori] 1059
RRRGRQTYTRYQTLELEKEFHTNHYLTRRRRIEMAHALCLTERQIKIWFQNRRMKLKKEI
>gi|167013293|pdb|2R5Y|A [Drosophila melanogaster] gi|167013293|pdb|2R5Y|A ;E = 1.5e-42 pos:28 to 87 ; Chain A Structure Of ScrEXD COMPLEX BOUND TO A CONSENSUS HOX Exd Site gi|167013297|pdb|2R5Z|A Chain A Structure Of ScrEXD COMPLEX BOUND TO A DNA SEQUENCE Derived From The Fkh Gene 1060
TKRQRTSYTRYQTLELEKEFHFNRYLTRRRRIEIAHALSLTERQIKIWFQNRRMKWKKEH
>gi|167233978|ref|NP_001038090.1| [Tribolium castaneum] gi|167233978|ref|NP_001038090.1| ;E = 6.4e-33 pos:105 to 164 ; zerknullt related [Tribolium castaneum] gi|13241684|gb|AAK16425 1|AF321227_5 Zen2 [Tribolium castaneum] 1061
GKRARTAYTSSQLVELEREFHRSKYLCRPRRIQMAQNLNLTERQIKIWFQNRRMKFKKEE
>gi|167234210|ref|NP_001107807.1| [Tribolium castaneum] gi|167234210|ref|NP_001107807.1| ;E = 3.3e-43 pos:135 to 194 ; maxillopedia [Tribolium castaneum] 1062
PRRLRTAYTNTQLLELEKEFHFNKYLCRPRRIEIAASLDLTERQVKVWFQNRRMKHKRQT
>gi|167234833|ref|NP_001107762.1| [Tribolium castaneum] gi|167234833|ref|NP_001107762.1| ;E = 1e-38 pos:253 to 312 ; labial [Tribolium castaneum] gi|15450328|gb|AAK96034 1| homeodomain transcription factor Labial [Tribolium castaneum] 1063
LNTGRTNFTNKQLTELEKEFHFNKYLTRARRIEIASALQLNETQVKIWFQNRRMKQKKRM
>gi|167379845|gb|ABZ79475.1| [Felis catus] gi|167379845|gb|ABZ79475.1| ;E = 3.2e-25 pos:59 to 110 ; duodenal homeobox protein 1 [Felis catus] 1064
NKRTRTAYTRAQLLELEKEFLFNKYISRPRRVELAVMLNLTERHIKIWFQNR
>gi|167427224|gb|ABZ80205.1| [Callithrix jacchus] gi|167427224|gb|ABZ80205.1| ;E = 1.4e-37 pos:228 to 287 ; homeobox A1 isoform a (predicted) [Callithrix jacchus] 1065
PNAVRTNFTTKQLTELEKEFHFNKYLTRARRVEIAASLQLNETQVKIWFQNRRMKQKKRE
>gi|167427226|gb|ABZ80207.1| [Callithrix jacchus] gi|167427226|gb|ABZ80207.1| ;E = 3.2e-38 pos:191 to 250 ; homeobox A3 isoform a (predicted) [Callithrix jacchus] 1066
SKRARTAYTSAQLVELEKEFHFNRYLCRPRRVEMANLLNLTERQIKIWFQNRRMKYKKDQ
>gi|167427227|gb|ABZ80208.1| [Callithrix jacchus] gi|167427227|gb|ABZ80208.1| ;E = 1.6e-43 pos:217 to 276 ; homeobox A4 (predicted) [Callithrix jacchus] 1067
PKRSRTAYTRQQVLELEKEFHFNRYLTRRRRIEIAHTLCLSERQVKIWFQNRRMKWKKDH
>gi|167427229|gb|ABZ80210.1| [Callithrix jacchus] gi|167427229|gb|ABZ80210.1| ;E = 1.6e-43 pos:130 to 189 ; homeobox A7 (predicted) [Callithrix jacchus] 1068
RKRGRQTYTRYQTLELEKEFHFNRYLTRRRRIEIAHALCLTERQIKIWFQNRRMKWKKEH
>gi|167427230|gb|ABZ80211.1| [Callithrix jacchus] gi|167427230|gb|ABZ80211.1| ;E = 1.4e-34 pos:336 to 395 ; homeobox A10 isoform a (predicted) [Callithrix jacchus] 1069
GRKKRCPYTKHQTLELEKEFLFNMYLTRERRLEISRSVHLTDRQVKIWFQNRRMKLKKMN
>gi|167427231|gb|ABZ80212.1| [Callithrix jacchus] gi|167427231|gb|ABZ80212.1| ;E = 1.7e-25 pos:243 to 302 ; homeobox A11 (predicted) [Callithrix jacchus] 1070
TRKKRCPYTKYQIRELEREFFFSVYINKEKRLQLSRMLNLTDRQVKIWFQNRRMKEKKIN
>gi|167773149|gb|ABZ92009.1| [synthetic construct] gi|167773149|gb|ABZ92009.1| ;E = 1.7e-25 pos:241 to 300 ; homeobox A11 [synthetic construct] 1071
TRKKRCPYTKYQIRELEREFFFSVYINKEKRLQLSRMLNLTDRQVKIWFQNRRMKEKKIN
>gi|167966154|gb|ACA13161.1| [Canis lupus familiaris] gi|167966154|gb|ACA13161.1| ;E = 1.4e-34 pos:28 to 87 ; HoxA10 [Canis lupus familiaris] 1072
GRKKRCPYTKHQTLELEKEFLFNMYLTRERRLEISRSVHLTDRQVKIWFQNRRMKLKKMN
>gi|168988151|gb|ACA35259.1| [Bombyx mori] gi|168988151|gb|ACA35259.1| ;E = 4.7e-25 pos:231 to 290 ; special homeobox protein 8 [Bombyx mori] 1073
PKRVRTAFTSNQMTELEQEYTRTKYLDRARRLELAEILHLNERTIKIWFQNRRMKEKKIL
>gi|168988153|gb|ACA35260.1| [Bombyx mori] gi|168988153|gb|ACA35260.1| ;E = 7.3e-27 pos:139 to 198 ; special homeobox protein 7 [Bombyx mori] 1074
PKRVRTAFTSKQMTELEQEYTLTKYLDRARRLELADILQLNERTIKIWFQNRRMKEKKIL
>gi|168988156|gb|ACA35262.1| [Bombyx mori] gi|168988156|gb|ACA35262.1| ;E = 4.6e-22 pos:17 to 76 ; special homeobox protein 2 [Bombyx mori] 1075
PKRVRTAFTSKQMAELEQEYTSTKYLDRARRLELVEILQLNERTIKIWFQNRNMKEKEIL
>gi|168988158|gb|ACA35264.1| [Bombyx mori] gi|168988158|gb|ACA35264.1| ;E = 1.2e-22 pos:202 to 261 ; special homeobox protein 4 [Bombyx mori] 1076
PRRVRTAFTSNQMTELEQEYTRTKYLDRARRLELAEILQLNERTIKIWFLNRRMKEKEIL
>gi|168988159|gb|ACA35265.1| [Bombyx mori] gi|168988159|gb|ACA35265.1| ;E = 9.8e-25 pos:142 to 201 ; special homeobox protein 5 [Bombyx mori] 1077
PKRVRATFTNNQMAELEQEYTRTKYLDRARRLELAEILQLNERTIKIWFQNRRMKEKKIL
>gi|169259788|ref|NP_001108563.1| [Danio rerio] gi|169259788|ref|NP_001108563.1| ;E = 4.5e-43 pos:145 to 204 ; homeobox B7a [Danio rerio] gi|60392411|sp|Q8AWY9 1|HXB7A_DANRE RecName Full Homeobox protein Hox B7a Short Hox B7 gi|26984635|emb|CAD59112 1| SI dZ254O17 2 (homeo box protein B7a) [Danio rerio] gi|190338728|gb|AAI63357 1| Homeo box B7a [Danio rerio] gi|190339800|gb|AAI63361 1| Homeo box B7a [Danio rerio] 1078
RKRGRQTYSRYQTLELEKEFHFNRYLSRRRRIEIAHALCLTERQIKIWFQNRRMKWKKEN
>gi|169636435|ref|NP_001256.2| [Homo sapiens] gi|169636435|ref|NP_001256.2| ;E = 7.8e-27 pos:186 to 245 ; caudal type homeobox 2 [Homo sapiens] gi|55665866|emb|CAH70633 1| caudal type homeobox transcription factor 2 [Homo sapiens] 1079
KDKYRVVYTDHQRLELEKEFHYSRYITIRRKAELAATLGLSERQVKIWFQNRRAKERKIN
>gi|170029585|ref|XP_001842672.1| [Culex quinquefasciatus] gi|170029585|ref|XP_001842672.1| ;E = 3.3e-43 pos:125 to 184 ; conserved hypothetical protein [Culex quinquefasciatus] gi|167863991|gb|EDS27374 1| conserved hypothetical protein [Culex quinquefasciatus] 1080
PRRLRTAYTNTQLLELEKEFHFNKYLCRPRRIEIAASLDLTERQVKVWFQNRRMKHKRQT
>gi|170029587|ref|XP_001842673.1| [Culex quinquefasciatus] gi|170029587|ref|XP_001842673.1| ;E = 2e-35 pos:109 to 168 ; conserved hypothetical protein [Culex quinquefasciatus] gi|167863992|gb|EDS27375 1| conserved hypothetical protein [Culex quinquefasciatus] 1081
TKRSRTAYTGIQLQALEKEFSHNRYLCRPRRIEIATKLGLSERQIKIWFQNRRMKHKKES
>gi|170029589|ref|XP_001842674.1| [Culex quinquefasciatus] gi|170029589|ref|XP_001842674.1| ;E = 7.3e-43 pos:26 to 85 ; homeotic deformed protein [Culex quinquefasciatus] gi|167863993|gb|EDS27376 1| homeotic deformed protein [Culex quinquefasciatus] 1082
PKRQRTAYTRHQILELEKEFHYNRYLTRRRRIEIAHTLVLSERQIKIWFQNRRMKWKKDN
>gi|170029593|ref|XP_001842676.1| [Culex quinquefasciatus] gi|170029593|ref|XP_001842676.1| ;E = 2.2e-43 pos:283 to 342 ; homeotic antennapedia protein [Culex quinquefasciatus] gi|167863995|gb|EDS27378 1| homeotic antennapedia protein [Culex quinquefasciatus] 1083
TKRQRTSYTRYQTLELEKEFHFNRYLTRRRRIEIAHALCLTERQIKIWFQNRRMKWKKEH
>gi|170029595|ref|XP_001842677.1| [Culex quinquefasciatus] gi|170029595|ref|XP_001842677.1| ;E = 1.1e-35 pos:305 to 364 ; segmentation protein fushi tarazu [Culex quinquefasciatus] gi|167863996|gb|EDS27379 1| segmentation protein fushi tarazu [Culex quinquefasciatus] 1084
SKRTRQSYSRQQTLVLEKEFHMNKYLTRRRRIEIANILKLSERQVKIWFQNRRMKAKKDQ
>gi|170029597|ref|XP_001842678.1| [Culex quinquefasciatus] gi|170029597|ref|XP_001842678.1| ;E = 1.8e-43 pos:251 to 310 ; homeotic antennapedia protein [Culex quinquefasciatus] gi|167863997|gb|EDS27380 1| homeotic antennapedia protein [Culex quinquefasciatus] 1085
RKRGRQTYTRYQTLELEKEFHFNRYLTRRRRIEIAHALCLTERQIKIWFQNRRMKWKKEN
>gi|170029603|ref|XP_001842681.1| [Culex quinquefasciatus] gi|170029603|ref|XP_001842681.1| ;E = 1.6e-41 pos:199 to 258 ; conserved hypothetical protein [Culex quinquefasciatus] gi|167864000|gb|EDS27383 1| conserved hypothetical protein [Culex quinquefasciatus] 1086
RRRGRQTYTRYQTLELEKEFHTNHYLTRRRRIEMAHALCLTERQIKIWFQNRRMKLKKEI
>gi|170029613|ref|XP_001842686.1| [Culex quinquefasciatus] gi|170029613|ref|XP_001842686.1| ;E = 8.7e-43 pos:43 to 102 ; conserved hypothetical protein [Culex quinquefasciatus] gi|193806685|sp|B0W1V2 1|ABDA_CULQU RecName Full Homeobox protein abdominal A homolog gi|167864005|gb|EDS27388 1| conserved hypothetical protein [Culex quinquefasciatus] 1087
RRRGRQTYTRFQTLELEKEFHFNHYLTRRRRIEIAHALCLTERQIKIWFQNRRMKLKKEL
>gi|170029621|ref|XP_001842690.1| [Culex quinquefasciatus] gi|170029621|ref|XP_001842690.1| ;E = 3.4e-38 pos:42 to 101 ; homeobox protein abdominal B [Culex quinquefasciatus] gi|167864009|gb|EDS27392 1| homeobox protein abdominal B [Culex quinquefasciatus] 1088
VRKKRKPYSKFQTLELEKEFLYNAYVSKQKRWELARNLNLTERQVKIWFQNRRMKNKKNS
>gi|170030550|ref|XP_001843151.1| [Culex quinquefasciatus] gi|170030550|ref|XP_001843151.1| ;E = 1.8e-27 pos:69 to 128 ; conserved hypothetical protein [Culex quinquefasciatus] gi|167867827|gb|EDS31210 1| conserved hypothetical protein [Culex quinquefasciatus] 1089
PRRQRTTFSSEQTLRLEVEFHRNEYISRGRRFELAEVLKLSETQIKIWFQNRRAKDKRIE
>gi|170030886|ref|XP_001843318.1| [Culex quinquefasciatus] gi|170030886|ref|XP_001843318.1| ;E = 3.4e-39 pos:57 to 116 ; homeobox protein [Culex quinquefasciatus] gi|167868798|gb|EDS32181 1| homeobox protein [Culex quinquefasciatus] 1090
VSTGRTNFTNKQLTELEKEFHFNKYLTRARRIEIANTLQLNETQVKIWFQNRRMKQKKRI
>gi|170037151|ref|XP_001846423.1| [Culex quinquefasciatus] gi|170037151|ref|XP_001846423.1| ;E = 2.1e-26 pos:213 to 272 ; homeobox protein cdx [Culex quinquefasciatus] gi|167880177|gb|EDS43560 1| homeobox protein cdx [Culex quinquefasciatus] 1091
KDKYRVVYTDQQRLELEKEFHYTRYITIRRKAELAQSLQLSERQVKIWFQNRRAKDRKQK
>gi|170047820|ref|XP_001851406.1| [Culex quinquefasciatus] gi|170047820|ref|XP_001851406.1| ;E = 5.5e-30 pos:183 to 242 ; intermediate neuroblasts defective protein [Culex quinquefasciatus] gi|167870098|gb|EDS33481 1| intermediate neuroblasts defective protein [Culex quinquefasciatus] 1092
SKRIRTAFTSTQLLELEREFASNMYLTRLRRIEIATRLRLSEKQVKIWFQNRRVKRKKGD
>gi|170059393|ref|XP_001865344.1| [Culex quinquefasciatus] gi|170059393|ref|XP_001865344.1| ;E = 3e-23 pos:127 to 186 ; predicted protein [Culex quinquefasciatus] gi|167878210|gb|EDS41593 1| predicted protein [Culex quinquefasciatus] 1093
SRRKRIPYTHPQLVELEKHFAESQFCLLPKRLEIATALNLTPRQVKIWFQNRRAKIKRVS
>gi|170060229|ref|XP_001865710.1| [Culex quinquefasciatus] gi|170060229|ref|XP_001865710.1| ;E = 1.9e-28 pos:264 to 323 ; conserved hypothetical protein [Culex quinquefasciatus] gi|167878774|gb|EDS42157 1| conserved hypothetical protein [Culex quinquefasciatus] 1094
NRKERTAFTKSQVKSLEAEFAHSNYLTRLRRYEIAVALSLSERQVKVWFQNRRMKWKRIK
>gi|170064307|ref|XP_001867471.1| [Culex quinquefasciatus] gi|170064307|ref|XP_001867471.1| ;E = 1.2e-17 pos:51 to 110 ; conserved hypothetical protein [Culex quinquefasciatus] gi|167881733|gb|EDS45116 1| conserved hypothetical protein [Culex quinquefasciatus] 1095
KPPSRVPYTADQTQTLEKRFKKNQFCQKDDRIAIANAVNLTPKQVKIWFQNRRAKAKQVS
>gi|170070071|ref|XP_001869455.1| [Culex quinquefasciatus] gi|170070071|ref|XP_001869455.1| ;E = 1.8e-43 pos:281 to 340 ; homeotic antennapedia protein [Culex quinquefasciatus] gi|167865904|gb|EDS29287 1| homeotic antennapedia protein [Culex quinquefasciatus] 1096
RKRGRQTYTRYQTLELEKEFHFNRYLTRRRRIEIAHALCLTERQIKIWFQNRRMKWKKEN
>gi|170574016|ref|XP_001892637.1| [Brugia malayi] gi|170574016|ref|XP_001892637.1| ;E = 1.3e-10 pos:132 to 183 ; Homeobox domain containing protein [Brugia malayi] gi|158601687|gb|EDP38530 1| Homeobox domain containing protein [Brugia malayi] 1097
TNAIRTNFTTHQLTELEKEYYTSKYLNRTRRAEIASILQLNETQIIEVKVLV
>gi|1705740|sp|Q05095.1|CDX1_RAT [Rattus norvegicus] gi|1705740|sp|Q05095.1|CDX1_RAT ;E = 3.7e-27 pos:5 to 64 ; RecName Full Homeobox protein CDX 1 AltName Full Caudal type homeobox protein 1 gi|203400|gb|AAA40907 1| CDX1 homeoprotein 1098
KDKYRVVYTDHQRLELEKEFHYSRYITIRRKSELAANLGLTERQVKIWFQNRRAKERKVN
>gi|170575354|ref|XP_001893205.1| [Brugia malayi] gi|170575354|ref|XP_001893205.1| ;E = 3.2e-19 pos:134 to 193 ; homeobox domain containing protein [Brugia malayi] gi|158600917|gb|EDP37965 1| homeobox domain containing protein [Brugia malayi] 1099
SKKGRQTYQRYQTSVLESKFQQSSYVSKKQREELRLQTNLSDRQIKIWFQNRRMKAKKEK
>gi|170580829|ref|XP_001895425.1| [Brugia malayi] gi|170580829|ref|XP_001895425.1| ;E = 1.3e-35 pos:23 to 82 ; homeobox domain containing protein [Brugia malayi] gi|158597635|gb|EDP35730 1| homeobox domain containing protein [Brugia malayi] 1100
SRKKRKPYTKYQTLELEKEFLYNTYVSKQKRYELAKNLYLSERQVKIWFQNRRMKDKKQK
>gi|170649674|gb|ACB21259.1| [Callicebus moloch] gi|170649674|gb|ACB21259.1| ;E = 1.4e-37 pos:229 to 288 ; homeobox A1 isoform a (predicted) [Callicebus moloch] 1101
PNAVRTNFTTKQLTELEKEFHFNKYLTRARRVEIAASLQLNETQVKIWFQNRRMKQKKRE
>gi|170649675|gb|ACB21260.1| [Callicebus moloch] gi|170649675|gb|ACB21260.1| ;E = 7.5e-41 pos:142 to 201 ; homeobox A2 (predicted) [Callicebus moloch] 1102
SRRLRTAYTNTQLLELEKEFHFNKYLCRPRRVEIAALLDLTERQVKVWFQNRRMKHKRQT
>gi|170649676|gb|ACB21261.1| [Callicebus moloch] gi|170649676|gb|ACB21261.1| ;E = 3.2e-38 pos:191 to 250 ; homeobox A3 isoform a (predicted) [Callicebus moloch] 1103
SKRARTAYTSAQLVELEKEFHFNRYLCRPRRVEMANLLNLTERQIKIWFQNRRMKYKKDQ
>gi|170649677|gb|ACB21262.1| [Callicebus moloch] gi|170649677|gb|ACB21262.1| ;E = 1.6e-43 pos:219 to 278 ; homeobox A4 (predicted) [Callicebus moloch] 1104
PKRSRTAYTRQQVLELEKEFHFNRYLTRRRRIEIAHTLCLSERQVKIWFQNRRMKWKKDH
>gi|170649679|gb|ACB21264.1| [Callicebus moloch] gi|170649679|gb|ACB21264.1| ;E = 3.2e-43 pos:155 to 214 ; homeobox A6 (predicted) [Callicebus moloch] 1105
GRRGRQTYTRYQTLELEKEFHFNRYLTRRRRIEIANALCLTERQIKIWFQNRRMKWKKEN
>gi|170649680|gb|ACB21265.1| [Callicebus moloch] gi|170649680|gb|ACB21265.1| ;E = 1.6e-43 pos:130 to 189 ; homeobox A7 (predicted) [Callicebus moloch] 1106
RKRGRQTYTRYQTLELEKEFHFNRYLTRRRRIEIAHALCLTERQIKIWFQNRRMKWKKEH
>gi|170649681|gb|ACB21266.1| [Callicebus moloch] gi|170649681|gb|ACB21266.1| ;E = 2.2e-35 pos:207 to 266 ; homeobox protein Hox A9 (predicted) [Callicebus moloch] 1107
TRKKRCPYTKHQTLELEKEFLFNMYLTRDRRYEVARLLNLTERQVKIWFQNRRMKMKKIN
>gi|170649682|gb|ACB21267.1| [Callicebus moloch] gi|170649682|gb|ACB21267.1| ;E = 1.4e-34 pos:310 to 369 ; homeobox A10 isoform a (predicted) [Callicebus moloch] 1108
GRKKRCPYTKHQTLELEKEFLFNMYLTRERRLEISRSVHLTDRQVKIWFQNRRMKLKKMN
>gi|170649683|gb|ACB21268.1| [Callicebus moloch] gi|170649683|gb|ACB21268.1| ;E = 1.7e-25 pos:239 to 298 ; homeobox A11 (predicted) [Callicebus moloch] 1109
TRKKRCPYTKYQIRELEREFFFSVYINKEKRLQLSRMLNLTDRQVKIWFQNRRMKEKKIN
>gi|1707451|emb|CAA68960.1| [Danio rerio] gi|1707451|emb|CAA68960.1| ;E = 1.1e-25 pos:1 to 60 ; HOXA 11 [Danio rerio] 1110
TRKKRCPYTKYQIRELEREFFFSVYINKEKRLQLSRMLNLTDRQVKIWFQNRRMKEKKMN
>gi|1707453|emb|CAA68961.1| [Danio rerio] gi|1707453|emb|CAA68961.1| ;E = 1.1e-21 pos:1 to 60 ; HOXA 13 [Danio rerio] 1111
GRKKRVPYTKVQLKELEREYATNKFITKDKRRRISAHTNLTERQVTIWFQNRRVKEKKVV
>gi|1708286|sp|P50901.1|HOX3_BRAFL [Branchiostoma floridae] gi|1708286|sp|P50901.1|HOX3_BRAFL ;E = 3.6e-38 pos:135 to 194 ; RecName Full Homeobox protein HOX3 gi|5720|emb|CAA48180 1| Amphihox3 [Branchiostoma floridae] 1112
GKRARTAYTSAQLVELEKEFHFNRYLCRPRRVEMAAMLNLTERQIKIWFQNRRMKYKKEQ
>gi|1708344|sp|P50208.1|HXA5_AMBME [Ambystoma mexicanum] gi|1708344|sp|P50208.1|HXA5_AMBME ;E = 2.1e-43 pos:73 to 132 ; RecName Full Homeobox protein Hox A5 gi|746418|gb|AAA91634 1| homeobox protein [Ambystoma mexicanum] 1113
GKRARTAYTRYQTLELEKEFHFNRYLTRRRRIEIAHALCLSERQIKIWFQNRRMKWKKDN
>gi|1708345|sp|P52949.1|HXA5_RAT [Rattus norvegicus] gi|1708345|sp|P52949.1|HXA5_RAT ;E = 2e-42 pos:174 to 233 ; RecName Full Homeobox protein Hox A5 AltName Full Hox 1 3 gi|204644|gb|AAA67844 1| hox1 3 protein 1114
GKRARTCYTRYQTLELEKEFHFNRYLTRRRRIEIAHALCLSERQIKIWFQNRRMKWKKDK
>gi|1708346|sp|P50209.1|HXA9_AMBME [Ambystoma mexicanum] gi|1708346|sp|P50209.1|HXA9_AMBME ;E = 2.2e-35 pos:78 to 137 ; RecName Full Homeobox protein Hox A9 gi|687784|gb|AAA86505 1| Hox A9 1115
TRKKRCPYTKHQTLELEKEFLFNMYLTRDRRYEVARLLNLTERQVKIWFQNRRMKMKKIN
>gi|1708347|sp|P51783.1|HXA9_CAVPO [Cavia porcellus] gi|1708347|sp|P51783.1|HXA9_CAVPO ;E = 2.2e-35 pos:96 to 155 ; RecName Full Homeobox protein Hox A9 AltName Full Hox 1 7 gi|49581|emb|CAA31887 1| Hox 1 7 protein (162 AA) [Cavia sp ] 1116
TRKKRCPYTKHQTLELEKEFLFNMYLTRDRRYEVARLLNLTERQVKIWFQNRRMKMKKIN
>gi|1708351|sp|P50210.1|HXA13_AMBME [Ambystoma mexicanum] gi|1708351|sp|P50210.1|HXA13_AMBME ;E = 9.7e-22 pos:41 to 100 ; RecName Full Homeobox protein Hox A13 gi|687786|gb|AAA86506 1| Hox A13 1117
GRKKRVPYTKVQLKELEREYATNKFITKDKRRRISATTNLSERQVTIWFQNRRVKEKKVI
>gi|1708355|sp|P20615.2|HXB9_MOUSE [Mus musculus] gi|1708355|sp|P20615.2|HXB9_MOUSE ;E = 4e-35 pos:185 to 244 ; RecName Full Homeobox protein Hox B9 AltName Full Hox 2 5 gi|440955|gb|AAB28828 1| Drosophila Abdominal B homolog [Mus sp ] 1118
SRKKRCPYTKYQTLELEKEFLFNMYLTRDRRHEVARLLNLSERQVKIWFQNRRMKMKKMN
>gi|1708542|sp|P52947.1|PDX1_RAT [Rattus norvegicus] gi|1708542|sp|P52947.1|PDX1_RAT ;E = 9.5e-36 pos:146 to 205 ; RecName Full Pancreas duodenum homeobox protein 1 AltName Full Insulin promoter factor 1 Short IPF 1 AltName Full Islet duodenum homeobox 1 Short IDX 1 AltName Full Somatostatin transactivating factor 1 Short STF 1 gi|456962|gb|AAB29317 1| somatostatin transactivating factor 1 STF 1 [Rattus sp ] gi|149034845|gb|EDL89565 1| pancreatic and duodenal homeobox gene 1 [Rattus norvegicus] 1119
NKRTRTAYTRAQLLELEKEFLFNKYISRPRRVELAVMLNLTERHIKIWFQNRRMKWKKEE
>gi|17136284|ref|NP_476613.1| [Drosophila melanogaster] gi|17136284|ref|NP_476613.1| ;E = 1.8e-40 pos:501 to 560 ; labial [Drosophila melanogaster] gi|4389441|gb|AAD19811 1| homeodomain protein [Drosophila melanogaster] gi|7298892|gb|AAF54098 1| labial [Drosophila melanogaster] gi|20152115|gb|AAM11417 1| RE63854p [Drosophila melanogaster] gi|220942552|gb|ACL83819 1| lab PA [synthetic construct] gi|220960292|gb|ACL92682 1| lab PA [synthetic construct] 1120
NNSGRTNFTNKQLTELEKEFHFNRYLTRARRIEIANTLQLNETQVKIWFQNRRMKQKKRV
>gi|17136422|ref|NP_476693.1| [Drosophila melanogaster] gi|17136422|ref|NP_476693.1| ;E = 8.7e-43 pos:138 to 197 ; abdominal A isoform A [Drosophila melanogaster] gi|7523|emb|CAA38321 1| homeobox protein [Drosophila melanogaster] gi|969084|gb|AAA84406 1| ABD AI gi|7300194|gb|AAF55359 1| abdominal A isoform A [Drosophila melanogaster] gi|54650674|gb|AAV36916 1| RE04174p [Drosophila melanogaster] gi|220953476|gb|ACL89281 1| abd A PA [synthetic construct] 1121
RRRGRQTYTRFQTLELEKEFHFNHYLTRRRRIEIAHALCLTERQIKIWFQNRRMKLKKEL
>gi|17136602|ref|NP_476793.1| [Drosophila melanogaster] gi|17136602|ref|NP_476793.1| ;E = 1.6e-30 pos:90 to 149 ; zerknullt isoform A [Drosophila melanogaster] gi|221378072|ref|NP_001138018 1| zerknullt isoform B [Drosophila melanogaster] gi|123432|sp|P09089 1|ZEN1_DROME RecName Full Protein zerknuellt 1 Short ZEN 1 gi|807981|emb|CAA48416 1| z1 [Drosophila sp ] gi|4389430|gb|AAD19800 1| DNA binding protein transcription factor [Drosophila melanogaster] gi|7298881|gb|AAF54087 1| zerknullt isoform A [Drosophila melanogaster] gi|113204989|gb|ABI34228 1| RT01114p [Drosophila melanogaster] gi|220903017|gb|ACL83477 1| zerknullt isoform B [Drosophila melanogaster] 1122
LKRSRTAFTSVQLVELENEFKSNMYLYRTRRIEIAQRLSLCERQVKIWFQNRRMKFKKDI
>gi|17136604|ref|NP_476794.1| [Drosophila melanogaster] gi|17136604|ref|NP_476794.1| ;E = 2.7e-33 pos:43 to 102 ; zerknullt related isoform A [Drosophila melanogaster] gi|68845291|sp|P09090 2|ZEN2_DROME RecName Full Protein zerknuellt 2 Short ZEN 2 gi|4389431|gb|AAD19801 1| DNA binding protein transcription factor [Drosophila melanogaster] gi|7298882|gb|AAF54088 1| zerknullt related isoform A [Drosophila melanogaster] 1123
SKRSRTAFSSLQLIELEREFHLNKYLARTRRIEISQRLALTERQVKIWFQNRRMKLKKST
>gi|17136864|ref|NP_476954.1| [Drosophila melanogaster] gi|17136864|ref|NP_476954.1| ;E = 4.5e-24 pos:273 to 332 ; caudal isoform A [Drosophila melanogaster] gi|19549891|ref|NP_599128 1| caudal isoform B [Drosophila melanogaster] gi|67476449|sp|P09085 4|CAD_DROME RecName Full Homeotic protein caudal gi|7298711|gb|AAF53923 1| caudal isoform A [Drosophila melanogaster] gi|17862466|gb|AAL39710 1| LD29596p [Drosophila melanogaster] gi|22946938|gb|AAN11088 1| caudal isoform B [Drosophila melanogaster] gi|220942294|gb|ACL83690 1| cad PA [synthetic construct] gi|220952506|gb|ACL88796 1| cad PA [synthetic construct] 1124
KDKYRVVYTDFQRLELEKEYCTSRYITIRRKSELAQTLSLSERQVKIWFQNRRAKERKQN
>gi|17137270|ref|NP_477201.1| [Drosophila melanogaster] gi|17137270|ref|NP_477201.1| ;E = 7.3e-43 pos:366 to 425 ; deformed [Drosophila melanogaster] gi|68067431|sp|P07548 2|DFD_DROME RecName Full Homeotic protein deformed gi|4389426|gb|AAD19796 1| homeodomain protein [Drosophila melanogaster] gi|23170614|gb|AAF54083 2| deformed [Drosophila melanogaster] 1125
PKRQRTAYTRHQILELEKEFHYNRYLTRRRRIEIAHTLVLSERQIKIWFQNRRMKWKKDN
>gi|17137784|ref|NP_477498.1| [Drosophila melanogaster] gi|17137784|ref|NP_477498.1| ;E = 3.2e-39 pos:254 to 313 ; fushi tarazu [Drosophila melanogaster] gi|25453437|sp|P02835 2|FTZ_DROME RecName Full Segmentation protein fushi tarazu gi|4389424|gb|AAD19794 1| segmentation gene [Drosophila melanogaster] gi|7298874|gb|AAF54081 1| fushi tarazu [Drosophila melanogaster] gi|66571204|gb|AAY51567 1| IP01266p [Drosophila melanogaster] gi|220943404|gb|ACL84245 1| ftz PA [synthetic construct] gi|220953312|gb|ACL89199 1| ftz PA [synthetic construct] 1126
SKRTRQTYTRYQTLELEKEFHFNRYITRRRRIDIANALSLSERQIKIWFQNRRMKSKKDR
>gi|171543929|ref|NP_001116381.1| [Oryzias latipes] gi|171543929|ref|NP_001116381.1| ;E = 1.5e-31 pos:136 to 195 ; GS homeobox 2 [Oryzias latipes] gi|156753191|gb|ABU94275 1| GS homeobox 2 [Oryzias latipes] 1127
GKRMRTAFTSTQLLELEREFSTNMYLSRLRRIEIATYLNLSEKQVKIWFQNRRVKHKKEG
>gi|172045557|sp|Q9YGT5.3|HXA9B_DANRE [Danio rerio] gi|172045557|sp|Q9YGT5.3|HXA9B_DANRE ;E = 1.7e-35 pos:187 to 246 ; RecName Full Homeobox protein Hox A9b gi|63101870|gb|AAH95300 1| Hoxa9b protein [Danio rerio] 1128
TRKKRCPYTKHQTLELEKEFLFNMYLSRDRRYEVARLLNLTERQVKIWFQNRRMKMKKCN
>gi|172087274|ref|XP_001913179.1| [Oikopleura dioica] gi|172087274|ref|XP_001913179.1| ;E = 2.2e-36 pos:187 to 246 ; Hox10 [Oikopleura dioica] gi|48994287|gb|AAT47861 1| Hox10 [Oikopleura dioica] 1129
GRKKRVPYTKFQLLELEKEFHFNQYLSRERRLEVAKNVGLTDRQVKIWFQNRRMKWKKER
>gi|172087376|ref|XP_001913230.1| [Oikopleura dioica] gi|172087376|ref|XP_001913230.1| ;E = 4.6e-22 pos:244 to 303 ; HOX12 [Oikopleura dioica] gi|42601357|gb|AAS21383 1| HOX12 [Oikopleura dioica] 1130
GRKKRRPYTKLQIQELETEFRRTEFVTREQRQEISRRLNLTDRQVKIWFQNRRMKEKRLR
>gi|172087438|ref|XP_001913261.1| [Oikopleura dioica] gi|172087438|ref|XP_001913261.1| ;E = 3.5e-25 pos:207 to 266 ; HOX11 [Oikopleura dioica] gi|42601388|gb|AAS21413 1| HOX11 [Oikopleura dioica] 1131
ARKKRRPYTKQQIAELEKEYMSSTYIAREKRQELGDRLNLSDRQVKVWFQNRRMKEKKLQ
>gi|172087468|ref|XP_001913276.1| [Oikopleura dioica] gi|172087468|ref|XP_001913276.1| ;E = 4e-33 pos:224 to 283 ; HOX9 [Oikopleura dioica] gi|42601404|gb|AAS21428 1| HOX9 [Oikopleura dioica] 1132
QRKKRVPYSRTQLLELEKEFRFNQYLSRDRRLELASLVNLTDRQVKIWFQNRRMKWKRER
>gi|172087560|ref|XP_001913322.1| [Oikopleura dioica] gi|172087560|ref|XP_001913322.1| ;E = 7.4e-37 pos:166 to 225 ; HOX1 [Oikopleura dioica] gi|42601451|gb|AAS21474 1| HOX1 [Oikopleura dioica] 1133
NGSGRTTFSTRQLTELEKEFHYNKYLTRARRVEIASNLALNETQVKIWFQNRRMKQKKRD
>gi|172087584|ref|XP_001913334.1| [Oikopleura dioica] gi|172087584|ref|XP_001913334.1| ;E = 4.6e-41 pos:129 to 188 ; Hox4 1 [Oikopleura dioica] gi|48994254|gb|AAT47829 1| Hox4 1 [Oikopleura dioica] 1134
NKRIRTAYTRHQTLELEKEFHFNRYLTRKRRIEIATTLQLSERQVKIWFQNRRMKWKKEH
>gi|17223046|gb|AAL36900.1|AF434995_1 [Lithobius atkinsoni] gi|17223046|gb|AAL36900.1|AF434995_1 ;E = 2.3e-16 pos:1 to 40 ; abdominal B [Lithobius atkinsoni] 1135
LFNAYVSKQKRWELARNLNLTERQVKIWFQNRRMKNKKNS
>gi|17223048|gb|AAL36901.1|AF434996_1 [Lithobius atkinsoni] gi|17223048|gb|AAL36901.1|AF434996_1 ;E = 9.9e-21 pos:1 to 40 ; antennapedia [Lithobius atkinsoni] 1136
HFNRYLTRRRRIEIAHALCLTERQIKIWFQNRRMKWKKEN
>gi|17223050|gb|AAL36902.1|AF434997_1 [Lithobius atkinsoni] gi|17223050|gb|AAL36902.1|AF434997_1 ;E = 2.2e-33 pos:1 to 51 ; deformed [Lithobius atkinsoni] 1137
RQQILELEKEFHFNRYLTRRRRIEIAHSLCLSERQIKIWFQNRRMKWKKDN
>gi|17223054|gb|AAL36904.1|AF434999_1 [Lithobius atkinsoni] gi|17223054|gb|AAL36904.1|AF434999_1 ;E = 3.7e-08 pos:1 to 40 ; even skipped [Lithobius atkinsoni] 1138
YRENYVSRPRRCELAASLNLPESTIKVWFQNRRMKDKRQR
>gi|17223056|gb|AAL36905.1|AF435000_1 [Lithobius atkinsoni] gi|17223056|gb|AAL36905.1|AF435000_1 ;E = 1.4e-19 pos:1 to 40 ; fushi tarazu [Lithobius atkinsoni] 1139
HFNRYLTRRRRIEIAHALGLTERQIKIWFQNRRMKAKKEN
>gi|17223058|gb|AAL36906.1|AF435001_1 [Lithobius atkinsoni] gi|17223058|gb|AAL36906.1|AF435001_1 ;E = 1.9e-28 pos:1 to 51 ; Hox3 [Lithobius atkinsoni] 1140
SAQLVELEKEFHFNRYLCRPRRVELAKQLGLTDRQIKIWFQNRRMKYKKEL
>gi|17223060|gb|AAL36907.1|AF435002_1 [Lithobius atkinsoni] gi|17223060|gb|AAL36907.1|AF435002_1 ;E = 5.3e-18 pos:1 to 40 ; labial [Lithobius atkinsoni] 1141
HFNKYLTRARRIEIATALQLNETQVKIWFQNRRMKQKKRL
>gi|17223062|gb|AAL36908.1|AF435003_1 [Lithobius atkinsoni] gi|17223062|gb|AAL36908.1|AF435003_1 ;E = 1.2e-29 pos:1 to 48 ; proboscipedia [Lithobius atkinsoni] 1142
LLELEKEFHFNKYLCRPRRIEIAASLDLAERQVKVWFQNRRMKHKRQT
>gi|17223064|gb|AAL36909.1|AF435004_1 [Lithobius atkinsoni] gi|17223064|gb|AAL36909.1|AF435004_1 ;E = 2.9e-19 pos:1 to 40 ; sex combs reduced [Lithobius atkinsoni] 1143
HFNRYLTRRRRIEIAHSLCLSERQIKIWFQNRRMRWKKEH
>gi|17223066|gb|AAL36910.1|AF435005_1 [Lithobius atkinsoni] gi|17223066|gb|AAL36910.1|AF435005_1 ;E = 8.2e-19 pos:1 to 40 ; ultrabithorax [Lithobius atkinsoni] 1144
HTNHYLTRRRRIEMAHALCLTERQIKIWFQNRRMKLKKEI
>gi|172355404|ref|NP_001116487.1| [Xenopus (Silurana) tropicalis] gi|172355404|ref|NP_001116487.1| ;E = 4.3e-40 pos:143 to 202 ; homeobox B4 [Xenopus (Silurana) tropicalis] gi|171846845|gb|AAI61550 1| Hoxb4 protein [Xenopus tropicalis] 1145
AKRSRTAYTRQQVLELEKEFHYNRYLTRRRRVEIAHTLRLSERQIKIWFQNRRMKWKKDH
>gi|1731619|gb|AAB38634.1| [Danio aff. albolineatus] gi|1731619|gb|AAB38634.1| ;E = 1.9e-33 pos:10 to 69 ; Hoxd10 1146
GRKKRCPYTKHQTLELEKEFLFNMYLTRERRLEISKSVNLTDRQVKIWFPNRRMKLKKMS
>gi|1731621|gb|AAB38635.1| [Danio cf. tweediei] gi|1731621|gb|AAB38635.1| ;E = 8.2e-34 pos:10 to 69 ; Hoxd10 [Danio cf tweediei] 1147
GRKKRCPYPKHQTLELEKEFLFNMYLTRERRLEISKSVNLTDRQVKIWFQNRRMKLKKMS
>gi|1731623|gb|AAB38636.1| [Devario cf. aequipinnatus] gi|1731623|gb|AAB38636.1| ;E = 4.8e-33 pos:10 to 69 ; Hoxd10 [Devario cf aequipinnatus] 1148
GRKKRCPYSKHQTLELEEEFLFNMYLTRERRLEISKSVNLTDRQVKIWFQNRRMKLKKMS
>gi|1731625|gb|AAB38637.1| [Devario devario] gi|1731625|gb|AAB38637.1| ;E = 2.4e-34 pos:10 to 69 ; Hoxd10 [Devario devario] gi|1731631|gb|AAB38640 1| Hoxd10 [Devario malabaricus] gi|1731635|gb|AAB38642 1| Hoxd10 [Devario pathirana] gi|1731637|gb|AAB38643 1| Hoxd10 1149
GRKKRCPYTKHQTLELEKEFLFNMYLTRERRLEITKSVNLTDRQVKIWFQNRRMKLKKMS
>gi|1731627|gb|AAB38638.1| [Danio frankei] gi|1731627|gb|AAB38638.1| ;E = 2.4e-34 pos:10 to 69 ; Hoxd10 1150
GRKKRCPYTKHQTLELEKEFLFNMYLTRERRLEITKSVNLTDRQVKIWFQNRRMKLKKMS
>gi|1731629|gb|AAB38639.1| [Danio kerri] gi|1731629|gb|AAB38639.1| ;E = 1.1e-34 pos:10 to 69 ; Hoxd10 gi|1731633|gb|AAB38641 1| Hoxd10 gi|1731643|gb|AAB38646 1| Hoxd10 gi|1731645|gb|AAB38647 1| Hoxd10 1151
GRKKRCPYTKHQTLELEKEFLFNMYLTRERRLEISKSVNLTDRQVKIWFQNRRMKLKKMS
>gi|1731639|gb|AAB38644.1| [Pseudorasbora cf. parva] gi|1731639|gb|AAB38644.1| ;E = 7.1e-10 pos:10 to 51 ; Hoxd10 1152
GRKKRCPYTKHQTLELEKEFLFNMYLTRERRLEISKSVNLTD
>gi|1731641|gb|AAB38645.1| [Rasbora elegans] gi|1731641|gb|AAB38645.1| ;E = 2.7e-33 pos:10 to 69 ; Hoxd10 1153
GRKKRCPYTKHQTLELEKEFLFNMYLTRERRLEISKSVNLTDRQVKIWFQNRRMELKKMS
>gi|1731647|gb|AAB38648.1| [Tanichthys albonubes] gi|1731647|gb|AAB38648.1| ;E = 1.9e-09 pos:10 to 51 ; Hoxd10 [Tanichthys albonubes] 1154
GRKKRCPYTKHQTLELEKEFSFNMYLTRERRLEISKSVNLTD
>gi|17384021|emb|CAD11911.1| [Clogmia albipunctata] gi|17384021|emb|CAD11911.1| ;E = 8.6e-24 pos:100 to 159 ; zerknuellt protein [Clogmia albipunctata] 1155
KKRSRTAYTSYQLVALERAFLKNNYISRPARTFMAKELGLIEKQIKIWFQNRRMKENKSN
>gi|17384023|emb|CAD11912.1| [Haematopota pluvialis] gi|17384023|emb|CAD11912.1| ;E = 4.9e-35 pos:136 to 195 ; zerknuellt protein [Haematopota pluvialis] 1156
PKRARTAYSSVQLMELEKEFNMGSYLCRPRRIELANKLKLNERQIKIWFQNRRMKHKKSK
>gi|17384025|emb|CAD11913.1| [Empis livida] gi|17384025|emb|CAD11913.1| ;E = 6.8e-29 pos:111 to 170 ; zerknuellt protein [Empis livida] 1157
IKRPRTAFTSHQLFELENEYKLNEYLSRPRRIEISQRLSLQERNVKVWFQNRRMKQKKDM
>gi|17506281|ref|NP_491693.1| [Caenorhabditis elegans] gi|17506281|ref|NP_491693.1| ;E = 6.1e-28 pos:110 to 169 ; Homeobox family member (ceh 12) [Caenorhabditis elegans] gi|21903413|sp|P17487 2|HM12_CAEEL RecName Full Homeobox protein ceh 12 gi|2773178|gb|AAB96698 1| C elegans homeobox protein 12 [Caenorhabditis elegans] 1158
MRRPRTAFSSEQLVQLEKQFSDNRYLSRPRRYQLAQQLSLSETQIKIWFQNRRMKNKRCP
>gi|1754690|gb|AAB39356.1| [Tribolium castaneum] gi|1754690|gb|AAB39356.1| ;E = 2.7e-30 pos:233 to 283 ; homeotic complex [Tribolium castaneum] 1159
PKRQRTAYTRHQILELEKEFHYNRYLTRRRRIEIAHTLVLSERQIKIWFQN
>gi|17552734|ref|NP_498655.1| [Caenorhabditis elegans] gi|17552734|ref|NP_498655.1| ;E = 8.8e-30 pos:114 to 173 ; Homeobox family member (ceh 13) [Caenorhabditis elegans] gi|6226632|sp|P17488 2|HM13_CAEEL RecName Full Homeobox protein ceh 13 gi|15144372|gb|AAK84466 1|AC006679_7 C elegans homeobox protein 13 [Caenorhabditis elegans] gi|4160165|emb|CAA34929 1| ceh 13 homeodomain protein [Caenorhabditis elegans] 1160
NGTNRTNFTTHQLTELEKEFHTAKYVNRTRRTEIASNLKLQEAQVKIWFQNRRMKEKKRE
>gi|17554302|ref|NP_498695.1| [Caenorhabditis elegans] gi|17554302|ref|NP_498695.1| ;E = 4.5e-35 pos:117 to 176 ; Male ABnormal family member (mab 5) [Caenorhabditis elegans] gi|21264452|sp|P10038 3|MAB5_CAEEL RecName Full Homeobox protein mab 5 AltName Full Protein male abnormal 5 gi|9837168|gb|AAG00458 1|AF277990_1 MAB 5 [Caenorhabditis elegans] gi|15145280|gb|AAA27945 2| Male abnormal protein 5 [Caenorhabditis elegans] 1161
SKRTRQTYSRSQTLELEKEFHYHKYLTRKRRQEISETLHLTERQVKIWFQNRRMKHKKEA
>gi|17554390|ref|NP_499573.1| [Caenorhabditis elegans] gi|17554390|ref|NP_499573.1| ;E = 1.6e-35 pos:199 to 258 ; Posterior Hox gene Paralog family member (php 3) [Caenorhabditis elegans] gi|5731337|gb|AAD48876 1|AF172092_1 homeodomain protein PHP 3 [Caenorhabditis elegans] gi|14530718|emb|CAA22081 2| C elegans protein Y75B8A 1 confirmed by transcript evidence [Caenorhabditis elegans] 1162
MRKKRKPYTKAQTLELEKEFLYNTYVSKQKRWELAKYLHLTERQVKIWFQNRRMKDKKQK
>gi|1762580|gb|AAB39544.1| [Manduca sexta] gi|1762580|gb|AAB39544.1| ;E = 1.6e-41 pos:5 to 64 ; UBX [Manduca sexta] 1163
RRRGRQTYTRYQTLELEKEFHTNHYLTRRRRIEMAHALCLTERQIKIWFQNRRMKLKKEI
>gi|1762582|gb|AAB39545.1| [Manduca sexta] gi|1762582|gb|AAB39545.1| ;E = 2.2e-39 pos:1 to 59 ; ANTP [Manduca sexta] 1164
RKRGRQTYTRYQTLELEKEFHFNRYLTRRRRIEIAHLPLTERQIKIWFQNRRMKWKKEN
>gi|1764090|gb|AAB39863.1| [Homo sapiens] gi|1764090|gb|AAB39863.1| ;E = 4.2e-21 pos:216 to 275 ; homeodomain protein HOXB13 [Homo sapiens] 1165
GRKKRIPYSKGQLRELEREYAANKFITKDKRRKISAATSLSERQITIWFQNRRVKEKKVL
>gi|17738231|ref|NP_524521.1| [Drosophila melanogaster] gi|17738231|ref|NP_524521.1| ;E = 5.7e-27 pos:191 to 250 ; rough isoform A [Drosophila melanogaster] gi|24650428|ref|NP_733173 1| rough isoform B [Drosophila melanogaster] gi|14286139|sp|P10181 4|ROUGH_DROME RecName Full Homeobox protein rough gi|7301513|gb|AAF56635 1| rough isoform A [Drosophila melanogaster] gi|23172393|gb|AAN14093 1| rough isoform B [Drosophila melanogaster] gi|66571144|gb|AAY51537 1| IP01518p [Drosophila melanogaster] 1166
QRRQRTTFSTEQTLRLEVEFHRNEYISRSRRFELAETLRLTETQIKIWFQNRRAKDKRIE
>gi|1777772|gb|AAB40602.1| [Homo sapiens] gi|1777772|gb|AAB40602.1| ;E = 3.7e-27 pos:154 to 213 ; homeobox protein Cdx1 [Homo sapiens] 1167
KDKYRVVYTDHQRLELEKEFHYSRYITIRRKSELAANLGLTERQVKIWFQNRRAKERKVN
>gi|1777774|gb|AAB40603.1| [Homo sapiens] gi|1777774|gb|AAB40603.1| ;E = 7.8e-27 pos:184 to 243 ; homeobox protein Cdx2 [Homo sapiens] 1168
KDKYRVVYTDHQRLELEKEFHYSRYITIRRKAELAATLGLSERQVKIWFQNRRAKERKIN
>gi|1778588|gb|AAB40867.1| [Homo sapiens] gi|1778588|gb|AAB40867.1| ;E = 3.4e-34 pos:205 to 264 ; homeodomain protein HoxA9 [Homo sapiens] 1169
TRKKRCPYTKHQTLELEKEFLFNMYLTRDRRYEVARLFNLTERQVKIWFQNRRMKMKKIN
>gi|1791005|gb|AAB41222.1| [Mus musculus] gi|1791005|gb|AAB41222.1| ;E = 2.4e-43 pos:152 to 211 ; homeodomain containing transcription factor [Mus musculus] gi|148695229|gb|EDL27176 1| homeobox D4 isoform CRA_a [Mus musculus] gi|148695230|gb|EDL27177 1| homeobox D4 isoform CRA_a [Mus musculus] gi|223460739|gb|AAI39208 1| Hoxd4 protein [Mus musculus] gi|223461092|gb|AAI39207 1| Hoxd4 protein [Mus musculus] 1170
PKRSRTAYTRQQVLELEKEFHFNRYLTRRRRIEIAHTLCLSERQIKIWFQNRRMKWKKDH
>gi|17922001|gb|AAK06846.2| [Myrmica rubra] gi|17922001|gb|AAK06846.2| ;E = 8.7e-43 pos:268 to 327 ; abdominal A protein [Myrmica rubra] 1171
RRRGRQTYTRFQTLELEKEFHFNHYLTRRRRIEIAHALCLTERQIKIWFQNRRMKLKKEL
>gi|17940736|gb|AAL49747.1| [Sus scrofa] gi|17940736|gb|AAL49747.1| ;E = 6.3e-24 pos:1 to 58 ; homeobox A11 [Sus scrofa] 1172
KKRCPYTKYQIRELEREFFFSVYINKEKRLQLSRMLNLTDRQVKIWFQNRRMKEKKIN
>gi|17985969|ref|NP_536752.1| [Drosophila melanogaster] gi|17985969|ref|NP_536752.1| ;E = 1.6e-41 pos:295 to 354 ; ultrabithorax isoform A [Drosophila melanogaster] gi|48428932|sp|P83949 1|UBX_DROME RecName Full Homeotic protein ultrabithorax gi|48428933|sp|P83950 1|UBX_DROSI RecName Full Homeotic protein ultrabithorax gi|433477|emb|CAA53803 1| homeotic ultrabithorax protein [Drosophila melanogaster] gi|829190|emb|CAA29194 1| Ultrabithorax gene product [Drosophila melanogaster] gi|4323521|gb|AAD16402 1| Ultrabithorax [Drosophila simulans] gi|10726569|gb|AAF55355 2| ultrabithorax isoform A [Drosophila melanogaster] 1173
RRRGRQTYTRYQTLELEKEFHTNHYLTRRRRIEMAHALCLTERQIKIWFQNRRMKLKKEI
>gi|18026210|gb|AAL25806.1| [Euprymna scolopes] gi|18026210|gb|AAL25806.1| ;E = 1.9e-36 pos:20 to 79 ; HOX3 homeodomain protein [Euprymna scolopes] 1174
AKRARTAYTSAQLVELEKEFHFNQYLCRPRRIEMAALLNLSERQIKIWFQNRRMRFKKEK
>gi|18026212|gb|AAL25807.1| [Euprymna scolopes] gi|18026212|gb|AAL25807.1| ;E = 9e-42 pos:20 to 79 ; sec combs reduced protein [Euprymna scolopes] 1175
SKRSRTSYTRHQTLELEKEFHYNKYLTRRRRIEIAHALNLTERQIKIWFQNRRMKWKKEH
>gi|18026214|gb|AAL25808.1| [Euprymna scolopes] gi|18026214|gb|AAL25808.1| ;E = 3.4e-41 pos:20 to 79 ; Lox5 homeodomain protein [Euprymna scolopes] 1176
QKRTRQTYTRFQTLELEKEFHFNRYLTRRRRIEIAHSLGLSERQIKIWFQNRRMKWKKEN
>gi|18026216|gb|AAL25809.1| [Euprymna scolopes] gi|18026216|gb|AAL25809.1| ;E = 1.8e-43 pos:20 to 79 ; antennapedia homeodomain protein [Euprymna scolopes] 1177
RKRGRQTYTRYQTLELEKEFHFNRYLTRRRRIEIAHALCLTERQIKIWFQNRRMKWKKEN
>gi|18026218|gb|AAL25810.1| [Euprymna scolopes] gi|18026218|gb|AAL25810.1| ;E = 1.5e-37 pos:20 to 79 ; Lox4 homeodomain protein [Euprymna scolopes] 1178
RRRGRQTYSRFQTLELEKEFQYNNYLTRKRRIEVAHALNLSERQVKIWFQNRRMKLKKEK
>gi|18026220|gb|AAL25811.1| [Euprymna scolopes] gi|18026220|gb|AAL25811.1| ;E = 1.1e-24 pos:14 to 73 ; posterior 1 homeodomain protein [Euprymna scolopes] 1179
LRKRRRPYSKYQIAELEREYALSTYISKSRRWELSQLLNLSERQIKIWFQNRRIKAKKLQ
>gi|18026222|gb|AAL25812.1| [Euprymna scolopes] gi|18026222|gb|AAL25812.1| ;E = 2.9e-29 pos:18 to 77 ; posterior 2 homeodomain protein [Euprymna scolopes] 1180
GRKKRKPYTRYQTMVLENEFLNSSYITRQKRWEISCKLQLTERQVKVWFQNRRMKRKKLN
>gi|18026294|gb|AAL25804.1| [Euprymna scolopes] gi|18026294|gb|AAL25804.1| ;E = 6e-09 pos:20 to 56 ; labial homeodomain protein [Euprymna scolopes] 1181
NSTGRTNFTNKQLTELEKEFHFNKYLTRARRIEIAAA
>gi|18042103|gb|AAL57830.1|AF452568_1 [Tribolium castaneum] gi|18042103|gb|AAL57830.1|AF452568_1 ;E = 6.4e-33 pos:85 to 144 ; homeodomain transcription factor Zen2 [Tribolium castaneum] 1182
GKRARTAYTSSQLVELEREFHRSKYLCRPRRIQMAQNLNLTERQIKIWFQNRRMKFKKEE
>gi|18079282|ref|NP_536748.1| [Drosophila melanogaster] gi|18079282|ref|NP_536748.1| ;E = 1.6e-41 pos:252 to 311 ; ultrabithorax isoform B [Drosophila melanogaster] gi|7300190|gb|AAF55356 1| ultrabithorax isoform B [Drosophila melanogaster] 1183
RRRGRQTYTRYQTLELEKEFHTNHYLTRRRRIEMAHALCLTERQIKIWFQNRRMKLKKEI
>gi|18150503|gb|AAL61641.1|AF434665_1 [Petromyzon marinus] gi|18150503|gb|AAL61641.1|AF434665_1 ;E = 8.9e-36 pos:298 to 357 ; Hox1w [Petromyzon marinus] 1184
IATHRTNFSTKQLTELEKEFHFNKYLTRARRVEIAAALQLNETQVKIWFQNRRMKQKKRE
>gi|18150505|gb|AAL61642.1|AF434666_1 [Petromyzon marinus] gi|18150505|gb|AAL61642.1|AF434666_1 ;E = 1.5e-42 pos:185 to 244 ; Hox4w [Petromyzon marinus] 1185
LKRSRTAYTRQQVLELEKEFHFNRYLTRRRRIEIAHALCLTERQIKIWFQNRRMKWKKDH
>gi|18266775|sp|O42502.2|HXC9A_FUGRU [Takifugu rubripes] gi|18266775|sp|O42502.2|HXC9A_FUGRU ;E = 5.6e-36 pos:193 to 252 ; RecName Full Homeobox protein Hox C9a AltName Full FrHOXC 9 gi|9931987|gb|AAB68680 2| homeobox protein HOXC 9 [Takifugu rubripes] gi|94482828|gb|ABF22444 1| homeobox protein HoxC9a [Takifugu rubripes] 1186
TRKKRCPYTKYQTLELEKEFLFNMYLTRDRRFEVARVLNLTERQVKIWFQNRRMKMKKMN
>gi|182764439|ref|NP_032289.2| [Mus musculus] gi|182764439|ref|NP_032289.2| ;E = 1.4e-34 pos:342 to 401 ; homeobox A10 isoform a [Mus musculus] 1187
GRKKRCPYTKHQTLELEKEFLFNMYLTRERRLEISRSVHLTDRQVKIWFQNRRMKLKKMN
>gi|182765441|ref|NP_001116422.1| [Mus musculus] gi|182765441|ref|NP_001116422.1| ;E = 1.4e-34 pos:20 to 79 ; homeobox A10 isoform b [Mus musculus] gi|148666253|gb|EDK98669 1| homeobox A10 isoform CRA_c [Mus musculus] 1188
GRKKRCPYTKHQTLELEKEFLFNMYLTRERRLEISRSVHLTDRQVKIWFQNRRMKLKKMN
>gi|182765442|ref|NP_061824.3| [Homo sapiens] gi|182765442|ref|NP_061824.3| ;E = 1.4e-34 pos:336 to 395 ; homeobox A10 isoform a [Homo sapiens] gi|119614290|gb|EAW93884 1| homeobox A10 isoform CRA_b [Homo sapiens] 1189
GRKKRCPYTKHQTLELEKEFLFNMYLTRERRLEISRSVHLTDRQVKIWFQNRRMKLKKMN
>gi|18307792|gb|AAL67685.1|AF435786_1 [Artemia franciscana] gi|18307792|gb|AAL67685.1|AF435786_1 ;E = 2e-43 pos:269 to 328 ; antennapedia [Artemia franciscana] gi|109944938|dbj|BAE96997 1| Antennapedia [Artemia franciscana] gi|109944944|dbj|BAE97001 1| Antennapedia [Artemia franciscana] 1190
RKRGRQTYTRFQTLELEKEFHFNRYLTRRRRIEIAHALCLTERQIKIWFQNRRMKWKKEN
>gi|18307794|gb|AAL67686.1|AF435787_1 [Artemia franciscana] gi|18307794|gb|AAL67686.1|AF435787_1 ;E = 1.7e-41 pos:182 to 241 ; ultrabithorax [Artemia franciscana] 1191
RRRGRQTYTRYQTLELEKEFHTNHYLTRRRRIEMAHSLCLTERQIKIWFQNRRMKLKKEI
>gi|18307796|gb|AAL67687.1|AF435788_1 [Tigriopus californicus] gi|18307796|gb|AAL67687.1|AF435788_1 ;E = 4.9e-18 pos:1 to 40 ; ultrabithorax [Tigriopus californicus] 1192
HTNHYLTRRRRIEMAHQLCLTERQIKIWFQNRRMKLKKEI
>gi|18307798|gb|AAL67688.1|AF435789_1 [Folsomia candida] gi|18307798|gb|AAL67688.1|AF435789_1 ;E = 8.2e-19 pos:1 to 40 ; ultrabithorax [Folsomia candida] 1193
HTNHYLTRRRRIEMAHALCLTERQIKIWFQNRRMKLKKEI
>gi|18307800|gb|AAL67689.1|AF435790_1 [Archispirostreptus gigas] gi|18307800|gb|AAL67689.1|AF435790_1 ;E = 8.2e-19 pos:1 to 40 ; ultrabithorax [Archispirostreptus gigas] 1194
HTNHYLTRRRRIEMAHALCLTERQIKIWFQNRRMKLKKEI
>gi|18307802|gb|AAL67690.1|AF435791_1 [Porcellio scaber] gi|18307802|gb|AAL67690.1|AF435791_1 ;E = 8.2e-19 pos:1 to 40 ; ultrabithorax [Porcellio scaber] 1195
HTNHYLTRRRRIEMAHALCLTERQIKIWFQNRRMKLKKEI
>gi|18308158|gb|AAL67848.1| [Gallus gallus] gi|18308158|gb|AAL67848.1| ;E = 3e-30 pos:37 to 96 ; MOX 2 homeobox [Gallus gallus] 1196
PRKERTAFTKEQIRELEAEFAHHNYLTRLRRYEIAVNLDLTERQVKVWFQNRRMKWKRVK
>gi|1832353|gb|AAC50993.1| [Homo sapiens] gi|1832353|gb|AAC50993.1| ;E = 9.7e-22 pos:322 to 381 ; transcription factor HOXA13 [Homo sapiens] 1197
GRKKRVPYTKVQLKELEREYATNKFITKDKRRRISATTNLSERQVTIWFQNRRVKEKKVI
>gi|183986617|ref|NP_001116898.1| [Xenopus (Silurana) tropicalis] gi|183986617|ref|NP_001116898.1| ;E = 3e-30 pos:183 to 242 ; mesenchyme homeobox 2 [Xenopus (Silurana) tropicalis] gi|169642205|gb|AAI60486 1| Meox2 protein [Xenopus tropicalis] 1198
PRKERTAFTKEQIRELEAEFAHHNYLTRLRRYEIAVNLDLTERQVKVWFQNRRMKWKRVK
>gi|184185532|gb|ACC68933.1| [Rhinolophus ferrumequinum] gi|184185532|gb|ACC68933.1| ;E = 1.4e-37 pos:228 to 287 ; homeobox A1 isoform a (predicted) [Rhinolophus ferrumequinum] 1199
PNAVRTNFTTKQLTELEKEFHFNKYLTRARRVEIAASLQLNETQVKIWFQNRRMKQKKRE
>gi|184185533|gb|ACC68934.1| [Rhinolophus ferrumequinum] gi|184185533|gb|ACC68934.1| ;E = 7.5e-41 pos:140 to 199 ; homeobox A2 (predicted) [Rhinolophus ferrumequinum] 1200
SRRLRTAYTNTQLLELEKEFHFNKYLCRPRRVEIAALLDLTERQVKVWFQNRRMKHKRQT
>gi|184185534|gb|ACC68935.1| [Rhinolophus ferrumequinum] gi|184185534|gb|ACC68935.1| ;E = 3.2e-38 pos:191 to 250 ; homeobox A3 isoform a (predicted) [Rhinolophus ferrumequinum] 1201
SKRARTAYTSAQLVELEKEFHFNRYLCRPRRVEMANLLNLTERQIKIWFQNRRMKYKKDQ
>gi|184185535|gb|ACC68936.1| [Rhinolophus ferrumequinum] gi|184185535|gb|ACC68936.1| ;E = 3.2e-43 pos:155 to 214 ; homeobox A6 (predicted) [Rhinolophus ferrumequinum] 1202
GRRGRQTYTRYQTLELEKEFHFNRYLTRRRRIEIANALCLTERQIKIWFQNRRMKWKKEN
>gi|184185536|gb|ACC68937.1| [Rhinolophus ferrumequinum] gi|184185536|gb|ACC68937.1| ;E = 1.6e-43 pos:130 to 189 ; homeobox protein Hox A7 (predicted) [Rhinolophus ferrumequinum] 1203
RKRGRQTYTRYQTLELEKEFHFNRYLTRRRRIEIAHALCLTERQIKIWFQNRRMKWKKEH
>gi|184185537|gb|ACC68938.1| [Rhinolophus ferrumequinum] gi|184185537|gb|ACC68938.1| ;E = 2.2e-35 pos:206 to 265 ; homeobox A9 (predicted) [Rhinolophus ferrumequinum] 1204
TRKKRCPYTKHQTLELEKEFLFNMYLTRDRRYEVARLLNLTERQVKIWFQNRRMKMKKIN
>gi|184185538|gb|ACC68939.1| [Rhinolophus ferrumequinum] gi|184185538|gb|ACC68939.1| ;E = 1.4e-34 pos:340 to 399 ; homeobox A10 isoform a (predicted) [Rhinolophus ferrumequinum] 1205
GRKKRCPYTKHQTLELEKEFLFNMYLTRERRLEISRSVHLTDRQVKIWFQNRRMKLKKMN
>gi|184185539|gb|ACC68940.1| [Rhinolophus ferrumequinum] gi|184185539|gb|ACC68940.1| ;E = 1.7e-25 pos:246 to 305 ; homeobox A11 (predicted) [Rhinolophus ferrumequinum] 1206
TRKKRCPYTKYQIRELEREFFFSVYINKEKRLQLSRMLNLTDRQVKIWFQNRRMKEKKIN
>gi|184284|gb|AAB00778.1| [Homo sapiens] gi|184284|gb|AAB00778.1| ;E = 8.5e-23 pos:60 to 116 ; HOX2 8 gene product 1207
AAHGLHQHAAAGTGEGFTFNKYLCRPRRVEIAALLDLTERQVKVWFQNRRMKHKRQT
>gi|184289|gb|AAA58664.1| [Homo sapiens] gi|184289|gb|AAA58664.1| ;E = 1.6e-43 pos:215 to 274 ; Hox 1 4 1208
PKRSRTAYTRQQVLELEKEFHFNRYLTRRRRIEIAHTLCLSERQVKIWFQNRRMKWKKDH
>gi|184291|gb|AAB59430.1| [Homo sapiens] gi|184291|gb|AAB59430.1| ;E = 5.6e-16 pos:1 to 37 ; homeobox protein [Homo sapiens] 1209
RYLTRRRRIEIAHALCLSERQIKIWFQNRRMKWKKDN
>gi|184307|gb|AAA36006.1| [Homo sapiens] gi|184307|gb|AAA36006.1| ;E = 1.4e-34 pos:19 to 78 ; homeobox protein 1210
GRKKRCPYTKHQTLELEKEFLFNMYLTRERRLEISRSVHLTDRQVKIWFQNRRMKLKKMN
>gi|18483251|gb|AAL73985.1|AF465792_1 [Drosophila simulans] gi|18483251|gb|AAL73985.1|AF465792_1 ;E = 7.7e-18 pos:92 to 151 ; bicoid protein [Drosophila simulans] 1211
PRRTRTTFTSSQIAELEQHFLQGRYLTAPRLADLSAKLALGTAQVKIWFKNRRRRHKIQS
>gi|185133866|ref|NP_001118104.1| [Oncorhynchus mykiss] gi|185133866|ref|NP_001118104.1| ;E = 1.2e-27 pos:150 to 209 ; caudal type homeobox protein 1 [Oncorhynchus mykiss] gi|38046362|gb|AAR09044 1| caudal type homeobox protein 1 [Oncorhynchus mykiss] 1212
KEKYRVVYTDHQRLELEKEFHFNRYITIRRKSELAGNLGLSERQVKIWFQNRRAKERKLI
>gi|18652202|gb|AAL77008.1|AF466621_1 [Drosophila melanogaster] gi|18652202|gb|AAL77008.1|AF466621_1 ;E = 7.7e-18 pos:92 to 151 ; bicoid [Drosophila melanogaster] gi|18652204|gb|AAL77009 1|AF466622_1 bicoid [Drosophila melanogaster] gi|18652206|gb|AAL77010 1|AF466623_1 bicoid [Drosophila melanogaster] gi|18652208|gb|AAL77011 1|AF466624_1 bicoid [Drosophila melanogaster] 1213
PRRTRTTFTSSQIAELEQHFLQGRYLTAPRLADLSAKLALGTAQVKIWFKNRRRRHKIQS
>gi|18652210|gb|AAL77012.1|AF466625_1 [Drosophila melanogaster] gi|18652210|gb|AAL77012.1|AF466625_1 ;E = 7.7e-18 pos:92 to 151 ; bicoid [Drosophila melanogaster] gi|18652214|gb|AAL77014 1|AF466627_1 bicoid [Drosophila melanogaster] 1214
PRRTRTTFTSSQIAELEQHFLQGRYLTAPRLADLSAKLALGTAQVKIWFKNRRRRHKIQS
>gi|18652212|gb|AAL77013.1|AF466626_1 [Drosophila melanogaster] gi|18652212|gb|AAL77013.1|AF466626_1 ;E = 7.7e-18 pos:92 to 151 ; bicoid [Drosophila melanogaster] 1215
PRRTRTTFTSSQIAELEQHFLQGRYLTAPRLADLSAKLALGTAQVKIWFKNRRRRHKIQS
>gi|18652220|gb|AAL77017.1|AF466630_1 [Drosophila melanogaster] gi|18652220|gb|AAL77017.1|AF466630_1 ;E = 7.7e-18 pos:92 to 151 ; bicoid [Drosophila melanogaster] 1216
PRRTRTTFTSSQIAELEQHFLQGRYLTAPRLADLSAKLALGTAQVKIWFKNRRRRHKIQS
>gi|18652230|gb|AAL77022.1|AF466635_1 [Drosophila melanogaster] gi|18652230|gb|AAL77022.1|AF466635_1 ;E = 7.7e-18 pos:92 to 151 ; bicoid [Drosophila melanogaster] gi|18652232|gb|AAL77023 1|AF466636_1 bicoid [Drosophila melanogaster] gi|18652234|gb|AAL77024 1|AF466637_1 bicoid [Drosophila melanogaster] 1217
PRRTRTTFTSSQIAELEQHFLQGRYLTAPRLADLSAKLALGTAQVKIWFKNRRRRHKIQS
>gi|18652236|gb|AAL77025.1|AF466638_1 [Drosophila melanogaster] gi|18652236|gb|AAL77025.1|AF466638_1 ;E = 7.7e-18 pos:92 to 151 ; bicoid [Drosophila melanogaster] 1218
PRRTRTTFTSSQIAELEQHFLQGRYLTAPRLADLSAKLALGTAQVKIWFKNRRRRHKIQS
>gi|187438556|gb|ACD10794.1| [Bombyx mori] gi|187438556|gb|ACD10794.1| ;E = 8.7e-43 pos:227 to 286 ; abdominal A [Bombyx mori] 1219
RRRGRQTYTRFQTLELEKEFHFNHYLTRRRRIEIAHALCLTERQIKIWFQNRRMKLKKEL
>gi|187438863|gb|ACD10894.1| [Oryzias latipes] gi|187438863|gb|ACD10894.1| ;E = 7.5e-41 pos:46 to 105 ; Hoxa2a [Oryzias latipes] 1220
SRRLRTAYTNTQLLELEKEFHFNKYLCRPRRVEIAALLDLTERQVKVWFQNRRMKHKRQT
>gi|187438866|gb|ACD10895.1| [Oryzias latipes] gi|187438866|gb|ACD10895.1| ;E = 7.4e-38 pos:1 to 56 ; Hoxb2a [Oryzias latipes] 1221
RTAYTNTQLLELEKEFHFNKYLCRPRRVEIAALLDLTERQVKVWFQNRRMKHKRQT
>gi|187469094|gb|AAI66859.1| [Rattus norvegicus] gi|187469094|gb|AAI66859.1| ;E = 6.6e-38 pos:186 to 245 ; Hoxb3 protein [Rattus norvegicus] 1222
SKRARTAYTSAQLVELEKEFHFNRYLCRPRRVEMANLLNLSERQIKIWFQNRRMKYKKDQ
>gi|187469663|gb|AAI66717.1| [Rattus norvegicus] gi|187469663|gb|AAI66717.1| ;E = 1.7e-25 pos:241 to 300 ; Hoxa10 protein [Rattus norvegicus] 1223
TRKKRCPYTKYQIRELEREFFFSVYINKEKRLQLSRMLNLTDRQVKIWFQNRRMKEKKIN
>gi|187607954|ref|NP_001120328.1| [Xenopus (Silurana) tropicalis] gi|187607954|ref|NP_001120328.1| ;E = 2.5e-27 pos:151 to 210 ; hypothetical protein LOC100145392 [Xenopus (Silurana) tropicalis] gi|158253566|gb|AAI54242 1| Cdx4 protein [Danio rerio] gi|169146089|emb|CAQ13437 1| caudal type homeo box transcription factor 4 [Danio rerio] gi|169642536|gb|AAI60643 1| Cdx4 protein [Danio rerio] gi|170285089|gb|AAI60957 1| LOC100145392 protein [Xenopus tropicalis] 1224
KEKYRVVYTDHQRLELEKEFHFNRYITIRRKSELAVNLGLSERQVKIWFQNRRAKERKLI
>gi|187608357|ref|NP_001119917.1| [Danio rerio] gi|187608357|ref|NP_001119917.1| ;E = 2.4e-43 pos:166 to 225 ; hypothetical protein LOC791748 [Danio rerio] gi|169154434|emb|CAQ15517 1| homeo box D4a [Danio rerio] gi|190337184|gb|AAI62966 1| Homeo box D4a [Danio rerio] gi|190338908|gb|AAI62983 1| Homeo box D4a [Danio rerio] gi|190339776|gb|AAI63059 1| Hoxd4a protein [Danio rerio] 1225
PKRSRTAYTRQQVLELEKEFHFNRYLTRRRRIEIAHTLCLSERQIKIWFQNRRMKWKKDH
>gi|187608365|ref|NP_001119958.1| [Danio rerio] gi|187608365|ref|NP_001119958.1| ;E = 5.6e-25 pos:209 to 268 ; homeo box D12a [Danio rerio] gi|169154438|emb|CAQ15521 1| homeo box D12a [Danio rerio] 1226
SRKKRKPYTKPQLTELENEFMMNEFINRQKRKELSDRLELSDQQVKIWFQNRRMKKKRLM
>gi|18762524|gb|AAL78090.1| [Folsomia candida] gi|18762524|gb|AAL78090.1| ;E = 0.18 pos:1 to 29 ; caudal [Folsomia candida] 1227
FHYSRYITIRRKSELAVNLGLSERQVKIW
>gi|187936703|dbj|BAG32149.1| [Lethenteron japonicum] gi|187936703|dbj|BAG32149.1| ;E = 4.1e-23 pos:204 to 263 ; Hox13 homolog [Lethenteron japonicum] 1228
GRKKRVPYTKVQLKELEREYAANKFITKDKRRKISAAISLSERQVTIWFQNRRVKEKKVV
>gi|187936705|dbj|BAG32150.1| [Lethenteron japonicum] gi|187936705|dbj|BAG32150.1| ;E = 5.8e-22 pos:271 to 330 ; putative Hox13 homolog [Lethenteron japonicum] 1229
ARKRRVPYSKAQLRELEAEFGASRFVSRERRRGVAASTQLEERQVTIWFQNRRVKEKKVA
>gi|187936707|dbj|BAG32151.1| [Lethenteron japonicum] gi|187936707|dbj|BAG32151.1| ;E = 3.9e-22 pos:59 to 118 ; Hox14 homolog [Lethenteron japonicum] 1230
PRKKRVPYSKQQISELERAFDENRFLTPELRLSISHRLSLTERQVKIWFQNQRQKEKKLM
>gi|187956227|gb|AAI50665.1| [Mus musculus] gi|187956227|gb|AAI50665.1| ;E = 4.9e-43 pos:156 to 215 ; Homeo box C4 [Mus musculus] gi|219841914|gb|AAI44779 1| Hoxc4 protein [Mus musculus] 1231
PKRSRTAYTRQQVLELEKEFHYNRYLTRRRRIEIAHSLCLSERQIKIWFQNRRMKWKKDH
>gi|188504136|gb|ACD56186.1| [Drosophila simulans] gi|188504136|gb|ACD56186.1| ;E = 3.2e-39 pos:257 to 316 ; FTZ [Drosophila simulans] gi|188504138|gb|ACD56187 1| FTZ [Drosophila simulans] 1232
SKRTRQTYTRYQTLELEKEFHFNRYITRRRRIDIANALSLSERQIKIWFQNRRMKSKKDR
>gi|188504140|gb|ACD56188.1| [Drosophila simulans] gi|188504140|gb|ACD56188.1| ;E = 3.2e-39 pos:257 to 316 ; FTZ [Drosophila simulans] 1233
SKRTRQTYTRYQTLELEKEFHFNRYITRRRRIDIANALSLSERQIKIWFQNRRMKSKKDR
>gi|188504142|gb|ACD56189.1| [Drosophila simulans] gi|188504142|gb|ACD56189.1| ;E = 3.2e-39 pos:257 to 316 ; FTZ [Drosophila simulans] 1234
SKRTRQTYTRYQTLELEKEFHFNRYITRRRRIDIANALSLSERQIKIWFQNRRMKSKKDR
>gi|188508708|gb|ABA29777.3| [Platynereis dumerilii] gi|188508708|gb|ABA29777.3| ;E = 4.4e-26 pos:184 to 243 ; caudal [Platynereis dumerilii] 1235
KDKYRVVYTDHQRLELEKEFHYSRYTTIRRKAELAQTLNLSERQVKIWFQNRRAKERKQN
>gi|188528951|ref|NP_001120901.1| [Xenopus (Silurana) tropicalis] gi|188528951|ref|NP_001120901.1| ;E = 3.2e-38 pos:164 to 223 ; homeobox A3 [Xenopus (Silurana) tropicalis] gi|183985812|gb|AAI66398 1| Hoxa3 protein [Xenopus tropicalis] 1236
SKRARTAYTSAQLVELEKEFHFNRYLCRPRRVEMANLLNLTERQIKIWFQNRRMKYKKDQ
>gi|18858377|ref|NP_571184.1| [Danio rerio] gi|18858377|ref|NP_571184.1| ;E = 2.5e-27 pos:151 to 210 ; caudal type homeo box transcription factor 4 [Danio rerio] gi|62510|emb|CAA47380 1| Zf cad1 protein [Danio rerio] 1237
KEKYRVVYTDHQRLELEKEFHFNRYITIRRKSELAVNLGLSERQVKIWFQNRRAKERKLI
>gi|18858817|ref|NP_571619.1| [Danio rerio] gi|18858817|ref|NP_571619.1| ;E = 9.8e-24 pos:243 to 302 ; homeo box A11a [Danio rerio] gi|4322049|gb|AAD15934 1| homeobox protein [Danio rerio] 1238
FRKKRCPYTKFQIRELEREFFFSVYINKEKRLQLSRMLNLTDRQVKMWFQNRRMKEKKLN
>gi|18858819|ref|NP_571222.1| [Danio rerio] gi|18858819|ref|NP_571222.1| ;E = 1.9e-25 pos:211 to 270 ; homeo box A11b [Danio rerio] gi|60392418|sp|Q9DDU1 1|HXABB_DANRE RecName Full Homeobox protein Hox A11b Short Hox A11 gi|11611815|gb|AAG39068 1| Hoxa 11b [Danio rerio] gi|190338177|gb|AAI62917 1| Homeo box A11b [Danio rerio] gi|190338181|gb|AAI62927 1| Homeo box A11b [Danio rerio] 1239
TRKKRCPYTKYQIRELEREFFFSVYINKEKRLQLSRMLNLTDRQVKIWFQNRRMKEKKLN
>gi|18858821|ref|NP_571269.1| [Danio rerio] gi|18858821|ref|NP_571269.1| ;E = 1.1e-21 pos:219 to 278 ; homeo box A13b [Danio rerio] gi|4322053|gb|AAD15936 1| homeobox protein [Danio rerio] 1240
GRKKRVPYTKVQLKELEREYATNKFITKDKRRRISAHTNLTERQVTIWFQNRRVKEKKVV
>gi|18858823|ref|NP_571611.1| [Danio rerio] gi|18858823|ref|NP_571611.1| ;E = 3.4e-37 pos:225 to 284 ; homeo box A1a [Danio rerio] gi|60392416|sp|Q98SI1 1|HXA1A_DANRE RecName Full Homeobox protein Hox A1a Short Hox A1 gi|13397813|emb|CAC34565 1| Hoxa1a protein [Danio rerio] gi|23503780|emb|CAD52136 1| SI dZ227P06 2 1 (homeo box A1a) [Danio rerio] gi|94733692|emb|CAK10852 1| homeo box A1a [Danio rerio] gi|190337000|gb|AAI62701 1| Hoxa1a protein [Danio rerio] 1241
PNTVRTNFSTKQLTELEKEFHFNKYLTRARRVEIAASLQLNETQVKIWFQNRRMKQKKRE
>gi|18858825|ref|NP_571181.1| [Danio rerio] gi|18858825|ref|NP_571181.1| ;E = 9.7e-41 pos:133 to 192 ; homeo box A2b [Danio rerio] gi|60392401|sp|O42365 2|HXA2B_DANRE RecName Full Homeobox protein Hox A2b Short Hox A2 gi|11119123|gb|AAG30510 1|AF307010_1 transcription factor Hoxa2 [Danio rerio] gi|26984643|emb|CAD59108 1| homeo box protein A2b [Danio rerio] gi|190339418|gb|AAI62328 1| Homeo box A2b [Danio rerio] 1242
TRRLRTAYTNTQLLELEKEFHFNKYLCRPRRVEIAALLDLTERQVKVWFQNRRMKHKRQT
>gi|18858827|ref|NP_571609.1| [Danio rerio] gi|18858827|ref|NP_571609.1| ;E = 3.2e-38 pos:164 to 223 ; homeo box A3a [Danio rerio] gi|4322058|gb|AAD15938 1| homeobox protein [Danio rerio] 1243
SKRARTAYTSAQLVELEKEFHFNRYLCRPRRVEMANLLNLTERQIKIWFQNRRMKYKKDQ
>gi|18858829|ref|NP_571190.1| [Danio rerio] gi|18858829|ref|NP_571190.1| ;E = 2e-34 pos:224 to 283 ; homeo box B1a [Danio rerio] gi|4322070|gb|AAD15944 1| homeobox protein [Danio rerio] 1244
QNTIRTNFTTKQLTELEKEFHFSKYLTRARRVEIAATLELNETQVKIWFQNRRMKQKKRE
>gi|18858833|ref|NP_571191.1| [Danio rerio] gi|18858833|ref|NP_571191.1| ;E = 7.5e-41 pos:158 to 217 ; homeo box B2a [Danio rerio] gi|60392403|sp|O42367 2|HXB2A_DANRE RecName Full Homeobox protein Hox B2a Short Hox B2 gi|3420297|gb|AAD03832 1| homeobox transcription factor [Danio rerio] gi|26984640|emb|CAD59117 1| SI dZ254O17 7 (homeo box protein B2a) [Danio rerio] gi|41944544|gb|AAH65967 1| Homeo box B2a [Danio rerio] 1245
SRRLRTAYTNTQLLELEKEFHFNKYLCRPRRVEIAALLDLTERQVKVWFQNRRMKHKRQT
>gi|18858835|ref|NP_571193.1| [Danio rerio] gi|18858835|ref|NP_571193.1| ;E = 2.6e-42 pos:151 to 210 ; homeo box B4a [Danio rerio] gi|60392407|sp|P22574 3|HXB4A_DANRE RecName Full Homeobox protein Hox B4a Short Hox B4 AltName Full Zf 13 gi|4322072|gb|AAD15945 1| homeobox protein [Danio rerio] gi|190337053|gb|AAI62840 1| Homeo box B4a [Danio rerio] gi|190337059|gb|AAI62844 1| Homeo box B4a [Danio rerio] 1246
PKRSRTAYTRQQVLELEKEFHYNRYLTRRRRVEIAHTLCLSERQIKIWFQNRRMKWKKDH
>gi|18858839|ref|NP_571194.1| [Danio rerio] gi|18858839|ref|NP_571194.1| ;E = 9.2e-44 pos:150 to 209 ; homeo box B6a [Danio rerio] gi|123250|sp|P15861 1|HXB6A_DANRE RecName Full Homeobox protein Hox B6a Short Hox B6 AltName Full Zf 22 gi|62536|emb|CAA48319 1| homeodomain protein [Danio rerio] gi|313688|emb|CAA35171 1| Hox 2 2 [Danio rerio] 1247
GRRGRQTYTRYQTLELEKEFHFNRYLTRRRRIEIAHALCLTERQIKIWFQNRRMKWKKEN
>gi|18858841|ref|NP_571620.1| [Danio rerio] gi|18858841|ref|NP_571620.1| ;E = 2.6e-25 pos:215 to 274 ; homeo box C12b [Danio rerio] gi|60392448|sp|Q9YGT0 1|HXCCB_DANRE RecName Full Homeobox protein Hox C12b gi|4322088|gb|AAD15953 1| homeobox protein [Danio rerio] 1248
TRKKRKPYSKLQLNELEGEFILNEFITRQRRRELSDRLNLTDQQVKIWFQNRRMKKKRLL
>gi|18858843|ref|NP_571606.1| [Danio rerio] gi|18858843|ref|NP_571606.1| ;E = 3e-37 pos:215 to 274 ; homeo box C1a [Danio rerio] gi|189536174|ref|XP_001923785 1| PREDICTED similar to homeo box C1a [Danio rerio] gi|189536176|ref|XP_001923795 1| PREDICTED similar to homeo box C1a [Danio rerio] gi|60392443|sp|Q98SH9 1|HXC1A_DANRE RecName Full Homeobox protein Hox C1a gi|13397817|emb|CAC34567 1| Hoxc1a protein [Danio rerio] gi|123295375|emb|CAM16413 1| homeo box C1a [Danio rerio] gi|190336994|gb|AAI62691 1| Homeo box C1a [Danio rerio] gi|190338675|gb|AAI62694 1| Homeo box C1a [Danio rerio] 1249
SGGSRTNFTTKQLTELEKEFHFNKYLTRARRIEIANPLQLSETQVKIWFQNRRMKQKKML
>gi|18858845|ref|NP_571257.1| [Danio rerio] gi|18858845|ref|NP_571257.1| ;E = 1.5e-34 pos:145 to 204 ; homeo box C3a [Danio rerio] gi|729652|sp|P28174 1|HXC3A_DANRE RecName Full Homeobox protein Hox C3a AltName Full Hox 114 AltName Full Zf 114 gi|62541|emb|CAA42691 1| hox[zf 114] homeodomain protein [Danio rerio] 1250
SKRARVAFTSSQLLELEKEFHFSAYLCRNRRLEMAELLKLTDRQIKIWFQNRRMKYKKDH
>gi|18858847|ref|NP_571197.1| [Danio rerio] gi|18858847|ref|NP_571197.1| ;E = 3e-42 pos:154 to 213 ; homeo box C4a [Danio rerio] gi|60392444|sp|Q9PWM3 1|HXC4A_DANRE RecName Full Homeobox protein Hox C4a Short Hox C4 gi|4322096|gb|AAD15957 1| homeobox protein [Danio rerio] gi|62531038|gb|AAH92923 1| Homeo box C4a [Danio rerio] gi|123295377|emb|CAM16415 1| homeo box C4a [Danio rerio] gi|182890522|gb|AAI64612 1| Hoxc4a protein [Danio rerio] 1251
PKRSRTAYTRQQVLELEKEFHYNRYLTRRRRIEIAHSLVLSERQIKIWFQNRRMKWKKDH
>gi|18858849|ref|NP_571219.1| [Danio rerio] gi|18858849|ref|NP_571219.1| ;E = 1.1e-42 pos:165 to 224 ; homeo box C5a [Danio rerio] gi|1708356|sp|P09074 2|HXC5A_DANRE RecName Full Homeobox protein Hox C5a Short Hox C5 AltName Full Hox 3 4 AltName Full Zf 25 gi|414105|emb|CAA48399 1| homeobox 3 4 protein [Danio rerio] 1252
GKRSRTSYTRYQTLELEKEFHFNRYLTRRRRIEIANNLCLNERQIKIWFQNRRMKWKKDS
>gi|18858851|ref|NP_571198.1| [Danio rerio] gi|18858851|ref|NP_571198.1| ;E = 4.3e-42 pos:142 to 201 ; homeo box C6a [Danio rerio] gi|60392438|sp|P15862 2|HXC6A_DANRE RecName Full Homeobox protein Hox C6a Short Hox C6 AltName Full Zf 61 gi|4322098|gb|AAD15958 1| homeobox protein [Danio rerio] 1253
RRRGRQIYSRYQTLELEKEFHFNRYLTRRRRIEIANALCLTERQIKIWFQNRRMKWKKET
>gi|18858853|ref|NP_571605.1| [Danio rerio] gi|18858853|ref|NP_571605.1| ;E = 1.6e-41 pos:135 to 194 ; homeo box C6b [Danio rerio] gi|60392445|sp|Q9PWM5 1|HXC6B_DANRE RecName Full Homeobox protein Hox C6b gi|4322100|gb|AAD15959 1| homeobox protein [Danio rerio] 1254
RRRGRQIYSRYQTLELEKEFHYNRYLTRRRRIEIANTLCLSERQIKIWFQNRRMKWKKES
>gi|18858857|ref|NP_571241.1| [Danio rerio] gi|18858857|ref|NP_571241.1| ;E = 5.5e-35 pos:258 to 317 ; homeo box D10a [Danio rerio] gi|974811|emb|CAA61029 1| HoxD10 [Danio rerio] 1255
GRKKRCPYTKHQTLELEKEFLFNMYLTRERRLEISKSVSLTDRQVKIWFQNRRMKLKKMS
>gi|18858861|ref|NP_570113.1| [Danio rerio] gi|18858861|ref|NP_570113.1| ;E = 5e-41 pos:166 to 225 ; homeo box D4a [Danio rerio] gi|2661827|emb|CAA74883 1| Hoxd4 protein [Danio rerio] 1256
PKRSRTAYTRQQVLELEKEFHFNRYLTRRRRIESAHTLSLSERQIKIWFQNRRMKWKKDH
>gi|189037094|gb|ACD75452.1| [Lonchoptera lutea] gi|189037094|gb|ACD75452.1| ;E = 1e-11 pos:72 to 131 ; putative bicoid [Lonchoptera lutea] 1257
PRRTRTTFTSAQISKLEQYFNESKYVNASRLAELSGKLNLGNAQVKIWFKNRRRRLRIEQ
>gi|189037105|gb|ACD75458.1| [Platypeza consobrina] gi|189037105|gb|ACD75458.1| ;E = 3.6e-18 pos:97 to 156 ; putative bicoid [Platypeza consobrina] 1258
TRRLRTTFTQQQLQELEQEFQINKYVTALRLADITSRLNLANAQVKIWFKNRRRKHKIEE
>gi|189044222|sp|B0VXK3.1|HXA2_CALJA [Callithrix jacchus] gi|189044222|sp|B0VXK3.1|HXA2_CALJA ;E = 7.5e-41 pos:142 to 201 ; RecName Full Homeobox protein Hox A2 gi|167427225|gb|ABZ80206 1| homeobox A2 (predicted) [Callithrix jacchus] 1259
SRRLRTAYTNTQLLELEKEFHFNKYLCRPRRVEIAALLDLTERQVKVWFQNRRMKHKRQT
>gi|189044223|sp|A9L937.1|HXA2_PAPAN [Papio anubis] gi|189044223|sp|A9L937.1|HXA2_PAPAN ;E = 7.5e-41 pos:144 to 203 ; RecName Full Homeobox protein Hox A2 gi|160904216|gb|ABX52200 1| homeobox A2 (predicted) [Papio anubis] 1260
SRRLRTAYTNTQLLELEKEFHFNKYLCRPRRVEIAALLDLTERQVKVWFQNRRMKHKRQT
>gi|189054122|dbj|BAG36642.1| [Homo sapiens] gi|189054122|dbj|BAG36642.1| ;E = 1.7e-25 pos:241 to 300 ; unnamed protein product [Homo sapiens] 1261
TRKKRCPYTKYQIRELEREFFFSVYINKEKRLQLSRMLNLTDRQVKIWFQNRRMKEKKIN
>gi|189066637|dbj|BAG36184.1| [Homo sapiens] gi|189066637|dbj|BAG36184.1| ;E = 3e-30 pos:186 to 245 ; unnamed protein product [Homo sapiens] 1262
PRKERTAFTKEQIRELEAEFAHHNYLTRLRRYEIAVNLDLTERQVKVWFQNRRMKWKRVK
>gi|18921210|ref|NP_573555.1| [Mus musculus] gi|18921210|ref|NP_573555.1| ;E = 2.8e-31 pos:203 to 262 ; GS homeobox 2 [Mus musculus] gi|1708055|sp|P31316 2|GSX2_MOUSE RecName Full GS homeobox 2 AltName Full Homeobox protein GSH 2 gi|2143479|pir||I57039 genomic screen homeobox protein 2 mouse gi|1042009|gb|AAB34947 1| genomic screen homeobox protein 2 [Mus musculus] 1263
GKRMRTAFTSTQLLELEREFSSNMYLSRLRRIEIATYLNLSEKQVKIWFQNRRVKHKKEG
>gi|189217644|ref|NP_001121270.1| [Xenopus laevis] gi|189217644|ref|NP_001121270.1| ;E = 1.6e-39 pos:149 to 208 ; hypothetical protein LOC100158353 [Xenopus laevis] gi|115528658|gb|AAI24878 1| LOC100158353 protein [Xenopus laevis] 1264
RRSGRQTYSRYQTLELEKEFLFNPYLTRKRRIEVSHALGLTERQVKIWFQNRRMKWKKEN
>gi|189536183|ref|XP_001923826.1| [Danio rerio] gi|189536183|ref|XP_001923826.1| ;E = 4.3e-42 pos:372 to 431 ; PREDICTED similar to Homeobox protein Hox C9a (Hox C9) [Danio rerio] 1265
RRRGRQIYSRYQTLELEKEFHFNRYLTRRRRIEIANALCLTERQIKIWFQNRRMKWKKET
>gi|189536185|ref|XP_001921326.1| [Danio rerio] gi|189536185|ref|XP_001921326.1| ;E = 3.5e-34 pos:597 to 656 ; PREDICTED homeo box C10a [Danio rerio] 1266
GRKKRCPYTKHQTLELEKEFLFNMYLTRERRLEISKSINLTDRQVKIWFQNRRMKLKKLN
>gi|189536189|ref|XP_001923848.1| [Danio rerio] gi|189536189|ref|XP_001923848.1| ;E = 5.7e-21 pos:236 to 295 ; PREDICTED similar to homeo box C13a isoform 1 [Danio rerio] gi|122891064|emb|CAM14484 1| homeo box C13a [Danio rerio] 1267
GRKKRVPYTKIQLKELEKEYAASKFITKDKRRRISATTNLSERQVTIWFQNRRVKEKKFV
>gi|189536191|ref|XP_001923852.1| [Danio rerio] gi|189536191|ref|XP_001923852.1| ;E = 5.7e-21 pos:231 to 290 ; PREDICTED similar to homeo box C13a isoform 2 [Danio rerio] 1268
GRKKRVPYTKIQLKELEKEYAASKFITKDKRRRISATTNLSERQVTIWFQNRRVKEKKFV
>gi|18959212|ref|NP_573574.1| [Homo sapiens] gi|18959212|ref|NP_573574.1| ;E = 2.8e-31 pos:202 to 261 ; GS homeobox 2 [Homo sapiens] gi|20138327|sp|Q9BZM3 1|GSX2_HUMAN RecName Full GS homeobox 2 AltName Full Homeobox protein GSH 2 gi|19919459|gb|AAM08285 1|AF439445_1 homeobox protein GSH 2 [Homo sapiens] gi|12656455|gb|AAK00880 1| homeobox protein 2 [Homo sapiens] gi|18676392|dbj|BAB84822 1| homeobox protein GSH 2 [Homo sapiens] gi|49902539|gb|AAH75090 1| GS homeobox 2 [Homo sapiens] gi|50960715|gb|AAH75089 1| Homeobox protein GSH 2 [Homo sapiens] gi|167773893|gb|ABZ92381 1| GS homeobox 2 [synthetic construct] gi|208968465|dbj|BAG74071 1| GS homeobox 2 [synthetic construct] 1269
GKRMRTAFTSTQLLELEREFSSNMYLSRLRRIEIATYLNLSEKQVKIWFQNRRVKHKKEG
>gi|190194319|ref|NP_001121768.1| [Danio rerio] gi|190194319|ref|NP_001121768.1| ;E = 2.5e-35 pos:134 to 193 ; hypothetical protein LOC100006552 [Danio rerio] gi|169154435|emb|CAQ15518 1| homeo box D9a [Danio rerio] 1270
TRKKRCPYTKYQTLELEKEFLYNMYLTRDRRYEVARILNLTERQVKIWFQNRRMKMKKMN
>gi|190337170|gb|AAI62942.1| [Danio rerio] gi|190337170|gb|AAI62942.1| ;E = 2e-34 pos:222 to 281 ; Hoxb1a protein [Danio rerio] 1271
QNTIRTNFTTKQLTELEKEFHFSKYLTRARRVEIAATLELNETQVKIWFQNRRMKQKKRE
>gi|190337699|gb|AAI63205.1| [Danio rerio] gi|190337699|gb|AAI63205.1| ;E = 1.1e-42 pos:166 to 225 ; Hoxc5a protein [Danio rerio] 1272
GKRSRTSYTRYQTLELEKEFHFNRYLTRRRRIEIANNLCLNERQIKIWFQNRRMKWKKDS
>gi|190338080|gb|AAI62692.1| [Danio rerio] gi|190338080|gb|AAI62692.1| ;E = 3.7e-31 pos:150 to 209 ; Homeo box HB9 like a [Danio rerio] gi|190338092|gb|AAI62717 1| Homeo box HB9 like a [Danio rerio] gi|220672766|emb|CAX13561 1| homeo box HB9 like a [Danio rerio] 1273
CRRPRTAFTSQQLLELENQFKLNKYLSRPKRFEVATSLMLTETQVKIWFQNRRMKWKRSR
>gi|190338948|gb|AAI63689.1| [Danio rerio] gi|190338948|gb|AAI63689.1| ;E = 3.6e-34 pos:206 to 265 ; Homeo box B10a [Danio rerio] 1274
GRKKRCPYSKHQILELEKEFLFNMYLTRERRLEISRSINLTDRQVKIWFQNRRMKLKKMT
>gi|190339031|gb|AAI63163.1| [Danio rerio] gi|190339031|gb|AAI63163.1| ;E = 1.6e-41 pos:136 to 195 ; Hoxc6b protein [Danio rerio] 1275
RRRGRQIYSRYQTLELEKEFHYNRYLTRRRRIEIANTLCLSERQIKIWFQNRRMKWKKES
>gi|190339141|gb|AAI63315.1| [Danio rerio] gi|190339141|gb|AAI63315.1| ;E = 3.7e-31 pos:162 to 221 ; Hlxb9lb protein [Danio rerio] 1276
CRRPRTAFTSQQLLELENQFKLNKYLSRPKRFEVATSLMLTETQVKIWFQNRRMKWKRSR
>gi|190339416|gb|AAI62323.1| [Danio rerio] gi|190339416|gb|AAI62323.1| ;E = 9.7e-41 pos:133 to 192 ; Homeo box A2b [Danio rerio] 1277
TRRLRTAYTNTQLLELEKEFHFNKYLCRPRRVEIAALLDLTERQVKVWFQNRRMKHKRQT
>gi|190411487|gb|ACE78543.1| [Paralabrax maculatofasciatus] gi|190411487|gb|ACE78543.1| ;E = 1.4e-23 pos:1 to 42 ; HOXa5 [Paralabrax maculatofasciatus] 1278
EFHFNRYLTRRRRIEIAHALCLSERQIKIWFQNRRMKWKKDN
>gi|190576597|gb|ACE79085.1| [Sorex araneus] gi|190576597|gb|ACE79085.1| ;E = 7.5e-41 pos:142 to 201 ; homeobox A2 (predicted) [Sorex araneus] 1279
SRRLRTAYTNTQLLELEKEFHFNKYLCRPRRVEIAALLDLTERQVKVWFQNRRMKHKRQT
>gi|190576598|gb|ACE79086.1| [Sorex araneus] gi|190576598|gb|ACE79086.1| ;E = 3.2e-38 pos:190 to 249 ; homeobox A3 (predicted) [Sorex araneus] 1280
SKRARTAYTSAQLVELEKEFHFNRYLCRPRRVEMANLLNLTERQIKIWFQNRRMKYKKDQ
>gi|190576599|gb|ACE79087.1| [Sorex araneus] gi|190576599|gb|ACE79087.1| ;E = 1.3e-43 pos:197 to 256 ; homeobox A4 (predicted) [Sorex araneus] 1281
PKRSRTAYTRQQVLELEKEFHFNRYLTRRRRIEIAHALCLSERQVKIWFQNRRMKWKKDH
>gi|190576600|gb|ACE79088.1| [Sorex araneus] gi|190576600|gb|ACE79088.1| ;E = 2.1e-43 pos:393 to 452 ; homeobox A5 (predicted) [Sorex araneus] 1282
GKRARTAYTRYQTLELEKEFHFNRYLTRRRRIEIAHALCLSERQIKIWFQNRRMKWKKDN
>gi|190576601|gb|ACE79089.1| [Sorex araneus] gi|190576601|gb|ACE79089.1| ;E = 2.2e-35 pos:206 to 265 ; homeobox A9 (predicted) [Sorex araneus] 1283
TRKKRCPYTKHQTLELEKEFLFNMYLTRDRRYEVARLLNLTERQVKIWFQNRRMKMKKIN
>gi|190576602|gb|ACE79090.1| [Sorex araneus] gi|190576602|gb|ACE79090.1| ;E = 1.7e-25 pos:251 to 310 ; homeobox protein Hox A11 (predicted) [Sorex araneus] 1284
TRKKRCPYTKYQIRELEREFFFSVYINKEKRLQLSRMLNLTDRQVKIWFQNRRMKEKKIN
>gi|190576603|gb|ACE79091.1| [Sorex araneus] gi|190576603|gb|ACE79091.1| ;E = 9.7e-22 pos:138 to 197 ; Hoxa13 protein (predicted) [Sorex araneus] 1285
GRKKRVPYTKVQLKELEREYATNKFITKDKRRRISATTNLSERQVTIWFQNRRVKEKKVI
>gi|19070093|emb|CAD24770.1| [Oscheius tipulae] gi|19070093|emb|CAD24770.1| ;E = 1.5e-40 pos:98 to 157 ; HOM C transcription factor [Oscheius tipulae] 1286
EKRQRTAYTRVQVLELEKEFHFNKYLTRKRRLEIAHALTLTERQVKIWFQNRRMKHKKEN
>gi|19070094|emb|CAD24794.1| [Oscheius tipulae] gi|19070094|emb|CAD24794.1| ;E = 1.5e-40 pos:99 to 158 ; HOM C transcription factor [Oscheius tipulae] 1287
EKRQRTAYTRVQVLELEKEFHFNKYLTRKRRLEIAHALTLTERQVKIWFQNRRMKHKKEN
>gi|193083003|ref|NP_001122333.1| [Ciona intestinalis] gi|193083003|ref|NP_001122333.1| ;E = 2.5e-37 pos:234 to 293 ; homeobox transcription factor Hox1 [Ciona intestinalis] gi|70569882|dbj|BAE06495 1| transcription factor protein [Ciona intestinalis] 1288
GNNGRTNFTTKQLTELEKEFHFNKYLTRARRVEIAAALRLNETQVKIWFQNRRMKQKKRD
>gi|193083021|ref|NP_001122344.1| [Ciona intestinalis] gi|193083021|ref|NP_001122344.1| ;E = 5.3e-24 pos:29 to 88 ; homeobox transcription factor Hox13 [Ciona intestinalis] gi|70569897|dbj|BAE06498 1| transcription factor protein [Ciona intestinalis] 1289
SRKKRQPYSKTQISSLEREYKANNFITRQKRENIARDLKLSDRQVKIWFQNRRVKDKKIK
>gi|193083103|ref|NP_001122328.1| [Ciona intestinalis] gi|193083103|ref|NP_001122328.1| ;E = 3.2e-32 pos:335 to 394 ; transcription factor HB9 [Ciona intestinalis] gi|70570240|dbj|BAE06563 1| transcription factor protein [Ciona intestinalis] 1290
SRRPRTAFTSQQLLELERQFKLNKYLSRPKRFEVATTLQLTETQVKIWFQNRRMKWKRSK
>gi|193209407|ref|NP_001123094.1| [Caenorhabditis elegans] gi|193209407|ref|NP_001123094.1| ;E = 8.1e-21 pos:41 to 100 ; hypothetical protein C02F12 10 [Caenorhabditis elegans] gi|125490492|gb|ABN43093 1| Hypothetical protein C02F12 10 [Caenorhabditis elegans] 1291
RPTKRTTFTSEQVTLLELEFAKNEYICKDRRGELAQTIELTECQVKTWFQNRRTKKRRCT
>gi|193580216|ref|XP_001944459.1| [Acyrthosiphon pisum] gi|193580216|ref|XP_001944459.1| ;E = 1.6e-41 pos:254 to 313 ; PREDICTED similar to ultrabithorax [Acyrthosiphon pisum] 1292
RRRGRQTYTRYQTLELEKEFHTNHYLTRRRRIEMAHALCLTERQIKIWFQNRRMKLKKEI
>gi|193599238|ref|XP_001949396.1| [Acyrthosiphon pisum] gi|193599238|ref|XP_001949396.1| ;E = 5.8e-32 pos:29 to 88 ; PREDICTED similar to angiotensin converting enzyme 8 (AGAP007982 PA) [Acyrthosiphon pisum] 1293
TRRPRTAFTSQQLLELEKQFRQNKYLSRPKRFEVATNLMLTETQVKIWFQNRRMKWKRSK
>gi|193620095|ref|XP_001947187.1| [Acyrthosiphon pisum] gi|193620095|ref|XP_001947187.1| ;E = 1.8e-43 pos:308 to 367 ; PREDICTED similar to Antp [Acyrthosiphon pisum] 1294
RKRGRQTYTRYQTLELEKEFHFNRYLTRRRRIEIAHALCLTERQIKIWFQNRRMKWKKEN
>gi|193643361|ref|XP_001944629.1| [Acyrthosiphon pisum] gi|193643361|ref|XP_001944629.1| ;E = 8.7e-43 pos:214 to 273 ; PREDICTED similar to abdominal AII [Acyrthosiphon pisum] 1295
RRRGRQTYTRFQTLELEKEFHFNHYLTRRRRIEIAHALCLTERQIKIWFQNRRMKLKKEL
>gi|193652541|ref|XP_001943771.1| [Acyrthosiphon pisum] gi|193652541|ref|XP_001943771.1| ;E = 1.7e-38 pos:375 to 434 ; PREDICTED similar to abdominal B [Acyrthosiphon pisum] 1296
VRKKRKPYSKFQTLELEKEFLFNAYVSKQKRWELARNLALSERQVKIWFQNRRMKNKKNS
>gi|193664414|ref|XP_001945225.1| [Acyrthosiphon pisum] gi|193664414|ref|XP_001945225.1| ;E = 6.4e-42 pos:250 to 309 ; PREDICTED similar to proboscipedia [Acyrthosiphon pisum] 1297
PRRLRTAYTNTQLLELEKEFHFSKYLCRPRRIEIAASLDLTERQVKVWFQNRRMKHKRQT
>gi|193713940|ref|XP_001947366.1| [Acyrthosiphon pisum] gi|193713940|ref|XP_001947366.1| ;E = 1.1e-25 pos:70 to 129 ; PREDICTED similar to even skipped [Acyrthosiphon pisum] 1298
IRRYRTAFTREQLLRLEKEFYKENYVSRPRRCELATELNLPESTIKVWFQNRRMKDKRQR
>gi|193786467|dbj|BAG51750.1| [Homo sapiens] gi|193786467|dbj|BAG51750.1| ;E = 3.2e-38 pos:191 to 250 ; unnamed protein product [Homo sapiens] 1299
SKRARTAYTSAQLVELEKEFHFNRYLCRPRRVEMANLLNLTERQIKIWFQNRRMKYKKDQ
>gi|193786576|dbj|BAG51359.1| [Homo sapiens] gi|193786576|dbj|BAG51359.1| ;E = 2.6e-37 pos:188 to 247 ; unnamed protein product [Homo sapiens] 1300
SERARTAYTSAQLVELEKEFHFNRYLCRPRRVEMANLLNLSERQIKIWFQNRRMKYKKDQ
>gi|193788620|ref|NP_001123350.1| [Rattus norvegicus] gi|193788620|ref|NP_001123350.1| ;E = 1.7e-25 pos:241 to 300 ; homeo box A10 [Rattus norvegicus] gi|149033352|gb|EDL88153 1| rCG52455 [Rattus norvegicus] 1301
TRKKRCPYTKYQIRELEREFFFSVYINKEKRLQLSRMLNLTDRQVKIWFQNRRMKEKKIN
>gi|193888|gb|AAA37822.1| [Mus musculus] gi|193888|gb|AAA37822.1| ;E = 6.3e-38 pos:8 to 67 ; homeo peptide 1302
SKRGRTAYTRPQLVELEKEFHFNRYLMRPRRVEMANLLNLTERQIKIWFQNRRMKYKKDQ
>gi|193903|gb|AAA37831.1| [Mus musculus] gi|193903|gb|AAA37831.1| ;E = 3e-40 pos:1 to 59 ; MH 3 developmental protein 1303
PERSRTAYTRQQVLELEKEFHFNRYLTRRRIEIAHTLCLSERQVKIWFQNRRMKWKKDH
>gi|193905|gb|AAA37832.1| [Mus musculus] gi|193905|gb|AAA37832.1| ;E = 2.6e-42 pos:9 to 68 ; Hox 3 3 protein 1304
RRRGRQIYSRYQTLELEKEFHFNRYLTRRRRIEIANALCLTERQIKIWFQNRRMKWKKES
>gi|193909|gb|AAA37834.1| [Mus musculus] gi|193909|gb|AAA37834.1| ;E = 7.5e-41 pos:12 to 71 ; homeobox protein 1305
SRRLRTAYTNTQLLELEKEFHFNKYLCRPRRVEIAALLDLTERQVKVWFQNRRMKHKRQT
>gi|193924|gb|AAA37840.1| [Mus musculus] gi|193924|gb|AAA37840.1| ;E = 9.5e-36 pos:40 to 99 ; homeobox mh19 related protein 1306
SKRARTAYTSAQLVELEKEFHFNRYFVRPRRVEMANLLNLSERQIKIWFQNRRMKYKKDQ
>gi|193926|gb|AAA37841.1| [Mus musculus] gi|193926|gb|AAA37841.1| ;E = 1.6e-43 pos:10 to 69 ; homeobox protein 1307
PKRSRTAYTRQQVLELEKEFHFNRYLTRRRRIEIAHTLCLSERQVKIWFQNRRMKWKKDH
>gi|193935|gb|AAA37845.1| [Mus musculus] gi|193935|gb|AAA37845.1| ;E = 5.4e-43 pos:32 to 91 ; homeobox mh22b related protein 1308
RKRGRQTYTRYQTLELEKEFHYNRYLTRRRRIEIAHTLCLTERQIKIWFQNRRMKWKKEN
>gi|193942|gb|AAA37847.1| [Mus musculus] gi|193942|gb|AAA37847.1| ;E = 4e-35 pos:62 to 121 ; Hox 2 5 protein 1309
SRKKRCPYTKYQTLELEKEFLFNMYLTRDRRHEVARLLNLSERQVKIWFQNRRMKMKKMN
>gi|193946|gb|AAA37849.1| [Mus musculus] gi|193946|gb|AAA37849.1| ;E = 7.5e-41 pos:12 to 71 ; Hox 2 8 homeobox protein 1310
SRRLRTAYTNTQLLELEKEFHFNKYLCRPRRVEIAALLDLTERQVKVWFQNRRMKHKRQT
>gi|193948|gb|AAA37850.1| [Mus musculus] gi|193948|gb|AAA37850.1| ;E = 2.5e-36 pos:1 to 60 ; Hox 2 9 homeobox protein 1311
PGGLRTNFTTRQLTELEKEFHFNKYLSRARRVEIAATLELNETQVKIWFQNRRMKQKKRE
>gi|193952|gb|AAA20072.1| [Mus musculus] gi|193952|gb|AAA20072.1| ;E = 2.4e-43 pos:150 to 209 ; homeobox protein 1312
PKRSRTAYTRQQVLELEKEFHFNRYLTRRRRIEIAHTLCLSERQIKIWFQNRRMKWKKDH
>gi|193954|gb|AAA37852.1| [Mus musculus] gi|193954|gb|AAA37852.1| ;E = 2.8e-39 pos:4 to 63 ; homeobox protein 1313
RRRGRQTYSRFQTLELEKEFLFNPYLTRKRRIEVSHTLALTERQVKIWFQNRRMKWKKEN
>gi|193956|gb|AAA37853.1| [Mus musculus] gi|193956|gb|AAA37853.1| ;E = 3.1e-36 pos:11 to 70 ; homeobox protein 1314
PSAIRTNFSTKQLTELEKEFHFNKYLTRARRIEIANCLQLNDTQVKIWFQNRRMKQKKRE
>gi|193958|gb|AAA16440.1| [Mus musculus] gi|193958|gb|AAA16440.1| ;E = 1.6e-43 pos:1 to 60 ; Hox 1 4 1315
PKRSRTAYTRQQVLELEKEFHFNRYLTRRRRIEIAHTLCLSERQVKIWFQNRRMKWKKDH
>gi|193978|gb|AAA37856.1| [Mus musculus] gi|193978|gb|AAA37856.1| ;E = 5.6e-36 pos:6 to 65 ; Hox 3 2 protein gi|1333933|emb|CAA30487 1| unnamed protein product [Mus musculus] 1316
TRKKRCPYTKYQTLELEKEFLFNMYLTRDRRYEVARVLNLTERQVKIWFQNRRMKMKKMN
>gi|194021922|gb|ACF32571.1| [Hymenolepis microstoma] gi|194021922|gb|ACF32571.1| ;E = 0.0003 pos:1 to 39 ; Post 2 [Hymenolepis microstoma] 1317
TRYQTMVLENEYLVATYITRQKRWEISCKLHLTERQVKV
>gi|194037370|ref|XP_001925163.1| [Sus scrofa] gi|194037370|ref|XP_001925163.1| ;E = 4.9e-43 pos:152 to 211 ; PREDICTED similar to homeo box C4 (mapped) [Sus scrofa] 1318
PKRSRTAYTRQQVLELEKEFHYNRYLTRRRRIEIAHSLCLSERQIKIWFQNRRMKWKKDH
>gi|194043938|ref|XP_001926062.1| [Sus scrofa] gi|194043938|ref|XP_001926062.1| ;E = 2.3e-20 pos:274 to 333 ; PREDICTED similar to homeobox D13 [Sus scrofa] 1319
GRKKRVPYTKLQLKELENEYAINKFINKDKRRRISAATNLSERQVTIWFQNRRVKDKKIV
>gi|194043940|ref|XP_001926186.1| [Sus scrofa] gi|194043940|ref|XP_001926186.1| ;E = 4.2e-25 pos:214 to 273 ; PREDICTED similar to HOXD12 isoform 1 [Sus scrofa] 1320
ARKKRKPYTKQQIAELENEFLLNEFINRQKRKELSNRLNLSDQQVKIWFQNRRMKKKRVV
>gi|194043942|ref|XP_001926255.1| [Sus scrofa] gi|194043942|ref|XP_001926255.1| ;E = 4.2e-25 pos:202 to 261 ; PREDICTED similar to HOXD12 isoform 2 [Sus scrofa] 1321
ARKKRKPYTKQQIAELENEFLLNEFINRQKRKELSNRLNLSDQQVKIWFQNRRMKKKRVV
>gi|194043944|ref|XP_001925011.1| [Sus scrofa] gi|194043944|ref|XP_001925011.1| ;E = 1.1e-34 pos:903 to 962 ; PREDICTED similar to Homeobox protein Hox D10 (Hox 4D) (Hox 4E) [Sus scrofa] 1322
GRKKRCPYTKHQTLELEKEFLFNMYLTRERRLEISKSVNLTDRQVKIWFQNRRMKLKKMS
>gi|194043948|ref|XP_001925052.1| [Sus scrofa] gi|194043948|ref|XP_001925052.1| ;E = 2.4e-43 pos:1538 to 1597 ; PREDICTED similar to homeobox D3 [Sus scrofa] 1323
PKRSRTAYTRQQVLELEKEFHFNRYLTRRRRIEIAHTLCLSERQIKIWFQNRRMKWKKDH
>gi|194173356|gb|ACF34401.1| [Capra hircus] gi|194173356|gb|ACF34401.1| ;E = 2.8e-21 pos:27 to 86 ; homeobox C13 [Capra hircus] 1324
GRKKRVPYTKVQLKELEKEYAASKFITKEKRRRISATTNLSERQVTIWFQNRRVKEKKVV
>gi|194209685|ref|XP_001915765.1| [Equus caballus] gi|194209685|ref|XP_001915765.1| ;E = 3e-30 pos:186 to 245 ; PREDICTED similar to MEOX2 [Equus caballus] 1325
PRKERTAFTKEQIRELEAEFAHHNYLTRLRRYEIAVNLDLTERQVKVWFQNRRMKWKRVK
>gi|194209746|ref|XP_001916451.1| [Equus caballus] gi|194209746|ref|XP_001916451.1| ;E = 3.2e-38 pos:190 to 249 ; PREDICTED similar to homeobox A3 isoform a (predicted) [Equus caballus] 1326
SKRARTAYTSAQLVELEKEFHFNRYLCRPRRVEMANLLNLTERQIKIWFQNRRMKYKKDQ
>gi|194209749|ref|XP_001916456.1| [Equus caballus] gi|194209749|ref|XP_001916456.1| ;E = 9.7e-22 pos:190 to 249 ; PREDICTED similar to transcription factor HOXA13 [Equus caballus] 1327
GRKKRVPYTKVQLKELEREYATNKFITKDKRRRISATTNLSERQVTIWFQNRRVKEKKVI
>gi|194212074|ref|XP_001916847.1| [Equus caballus] gi|194212074|ref|XP_001916847.1| ;E = 2.8e-21 pos:258 to 317 ; PREDICTED similar to Homeobox protein Hox C13 (Hox 3G) [Equus caballus] 1328
GRKKRVPYTKVQLKELEKEYAASKFITKEKRRRISATTNLSERQVTIWFQNRRVKEKKVV
>gi|194212076|ref|XP_001916837.1| [Equus caballus] gi|194212076|ref|XP_001916837.1| ;E = 2.9e-26 pos:214 to 273 ; PREDICTED similar to homeo box C12 (predicted) [Equus caballus] 1329
SRKKRKPYSKLQLAELEGEFLVNEFITRQRRRELSDRLNLSDQQVKIWFQNRRMKKKRLL
>gi|194212079|ref|XP_001916880.1| [Equus caballus] gi|194212079|ref|XP_001916880.1| ;E = 4.9e-43 pos:161 to 220 ; PREDICTED similar to homeobox C4 [Equus caballus] 1330
PKRSRTAYTRQQVLELEKEFHYNRYLTRRRRIEIAHSLCLSERQIKIWFQNRRMKWKKDH
>gi|194217065|ref|XP_001917673.1| [Equus caballus] gi|194217065|ref|XP_001917673.1| ;E = 9.7e-41 pos:144 to 203 ; PREDICTED similar to Homeobox protein Hox B2 (Hox 2H) (Hox 2 8) (K8) [Equus caballus] 1331
ARRLRTAYTNTQLLELEKEFHFNKYLCRPRRVEIAALLDLTERQVKVWFQNRRMKHKRQT
>gi|194217067|ref|XP_001499216.2| [Equus caballus] gi|194217067|ref|XP_001499216.2| ;E = 6.6e-38 pos:45 to 104 ; PREDICTED similar to Homeobox protein Hox B3 (Hox 2G) (Hox 2 7) [Equus caballus] 1332
SKRARTAYTSAQLVELEKEFHFNRYLCRPRRVEMANLLNLSERQIKIWFQNRRMKYKKDQ
>gi|194217070|ref|XP_001918206.1| [Equus caballus] gi|194217070|ref|XP_001918206.1| ;E = 4.4e-43 pos:137 to 196 ; PREDICTED similar to homeodomain containing transcription factor [Equus caballus] 1333
RKRGRQTYTRYQTLELEKEFHYNRYLTRRRRIEIAHALCLTERQIKIWFQNRRMKWKKEN
>gi|194221803|ref|XP_001915100.1| [Equus caballus] gi|194221803|ref|XP_001915100.1| ;E = 2.9e-31 pos:147 to 206 ; PREDICTED similar to GS homeobox 1 (Homeobox protein GSH 1) [Equus caballus] 1334
SKRMRTAFTSTQLLELEREFASNMYLSRLRRIEIATYLNLSEKQVKIWFQNRRVKHKKEG
>gi|194221805|ref|XP_001915543.1| [Equus caballus] gi|194221805|ref|XP_001915543.1| ;E = 7.8e-27 pos:178 to 237 ; PREDICTED similar to caudal type homeo box 2 [Equus caballus] 1335
KDKYRVVYTDHQRLELEKEFHYSRYITIRRKAELAATLGLSERQVKIWFQNRRAKERKIN
>gi|194222333|ref|XP_001500152.2| [Equus caballus] gi|194222333|ref|XP_001500152.2| ;E = 4.2e-25 pos:211 to 270 ; PREDICTED similar to homeobox D12 [Equus caballus] 1336
ARKKRKPYTKQQIAELENEFLLNEFINRQKRKELSNRLNLSDQQVKIWFQNRRMKKKRVV
>gi|194222336|ref|XP_001917520.1| [Equus caballus] gi|194222336|ref|XP_001917520.1| ;E = 2.4e-43 pos:501 to 560 ; PREDICTED similar to Homeobox D9 [Equus caballus] 1337
PKRSRTAYTRQQVLELEKEFHFNRYLTRRRRIEIAHTLCLSERQIKIWFQNRRMKWKKDH
>gi|19422690|gb|AAL88164.1| [Drosophila pseudoobscura] gi|19422690|gb|AAL88164.1| ;E = 3.8e-05 pos:58 to 101 ; even skipped protein [Drosophila pseudoobscura] gi|19422692|gb|AAL88165 1| even skipped protein [Drosophila pseudoobscura] gi|19422694|gb|AAL88166 1| even skipped protein [Drosophila pseudoobscura] gi|19422696|gb|AAL88167 1| even skipped protein [Drosophila pseudoobscura] gi|19422698|gb|AAL88168 1| even skipped protein [Drosophila pseudoobscura] gi|19422700|gb|AAL88169 1| even skipped protein [Drosophila pseudoobscura] gi|19422702|gb|AAL88170 1| even skipped protein [Drosophila pseudoobscura] gi|19422704|gb|AAL88171 1| even skipped protein [Drosophila pseudoobscura] gi|19422706|gb|AAL88172 1| even skipped protein [Drosophila pseudoobscura] gi|19422708|gb|AAL88173 1| even skipped protein [Drosophila pseudoobscura] gi|19422710|gb|AAL88174 1| even skipped protein [Drosophila pseudoobscura] gi|19422712|gb|AAL88175 1| even skipped protein [Drosophila pseudoobscura] gi|19422714|gb|AAL88176 1| even skipped protein [Drosophila pseudoobscura] gi|19422716|gb|AAL88177 1| even skipped protein [Drosophila pseudoobscura] gi|19422718|gb|AAL88178 1| even skipped protein [Drosophila pseudoobscura] gi|19422720|gb|AAL88179 1| even skipped protein [Drosophila pseudoobscura] gi|19422722|gb|AAL88180 1| even skipped protein [Drosophila pseudoobscura] gi|19422724|gb|AAL88181 1| even skipped protein [Drosophila pseudoobscura] gi|19422726|gb|AAL88182 1| even skipped protein [Drosophila pseudoobscura] gi|19422728|gb|AAL88183 1| even skipped protein [Drosophila pseudoobscura] gi|19422730|gb|AAL88184 1| even skipped protein [Drosophila pseudoobscura] gi|19422732|gb|AAL88185 1| even skipped protein [Drosophila pseudoobscura] gi|19422734|gb|AAL88186 1| even skipped protein [Drosophila pseudoobscura] gi|19422736|gb|AAL88187 1| even skipped protein [Drosophila pseudoobscura] gi|19422738|gb|AAL88188 1| even skipped protein [Drosophila pseudoobscura] gi|19422740|gb|AAL88189 1| even skipped protein [Drosophila pseudoobscura] gi|19422742|gb|AAL88190 1| even skipped protein [Drosophila pseudoobscura] gi|19422744|gb|AAL88191 1| even skipped protein [Drosophila pseudoobscura] gi|19422746|gb|AAL88192 1| even skipped protein [Drosophila pseudoobscura] gi|19422748|gb|AAL88193 1| even skipped protein [Drosophila pseudoobscura] gi|19422750|gb|AAL88194 1| even skipped protein [Drosophila pseudoobscura] gi|19422752|gb|AAL88195 1| even skipped protein [Drosophila pseudoobscura] gi|19422754|gb|AAL88196 1| even skipped protein [Drosophila pseudoobscura] gi|19422756|gb|AAL88197 1| even skipped protein [Drosophila pseudoobscura] gi|19422758|gb|AAL88198 1| even skipped protein [Drosophila pseudoobscura] gi|19422760|gb|AAL88199 1| even skipped protein [Drosophila pseudoobscura] gi|19422762|gb|AAL88200 1| even skipped protein [Drosophila pseudoobscura] gi|19422764|gb|AAL88201 1| even skipped protein [Drosophila pseudoobscura] gi|19422766|gb|AAL88202 1| even skipped protein [Drosophila pseudoobscura] gi|19422768|gb|AAL88203 1| even skipped protein [Drosophila pseudoobscura] gi|19422770|gb|AAL88204 1| even skipped protein [Drosophila pseudoobscura] gi|19422772|gb|AAL88205 1| even skipped protein [Drosophila pseudoobscura] gi|19422774|gb|AAL88206 1| even skipped protein [Drosophila pseudoobscura] gi|19422776|gb|AAL88207 1| even skipped protein [Drosophila pseudoobscura] gi|19422778|gb|AAL88208 1| even skipped protein [Drosophila pseudoobscura] gi|19422780|gb|AAL88209 1| even skipped protein [Drosophila pseudoobscura] gi|19422782|gb|AAL88210 1| even skipped protein [Drosophila pseudoobscura] gi|19422784|gb|AAL88211 1| even skipped protein [Drosophila pseudoobscura] gi|19422786|gb|AAL88212 1| even skipped protein [Drosophila pseudoobscura] gi|19422788|gb|AAL88213 1| even skipped protein [Drosophila pseudoobscura] gi|19422790|gb|AAL88214 1| even skipped protein [Drosophila pseudoobscura] gi|19422792|gb|AAL88215 1| even skipped protein [Drosophila pseudoobscura] gi|19422794|gb|AAL88216 1| even skipped protein [Drosophila pseudoobscura] gi|19422796|gb|AAL88217 1| even skipped protein [Drosophila pseudoobscura] gi|19422798|gb|AAL88218 1| even skipped protein [Drosophila pseudoobscura] gi|19422800|gb|AAL88219 1| even skipped protein [Drosophila pseudoobscura] gi|19422802|gb|AAL88220 1| even skipped protein [Drosophila pseudoobscura] gi|19422804|gb|AAL88221 1| even skipped protein [Drosophila pseudoobscura] gi|19422806|gb|AAL88222 1| even skipped protein [Drosophila pseudoobscura] gi|19422808|gb|AAL88223 1| even skipped protein [Drosophila pseudoobscura] gi|19422810|gb|AAL88224 1| even skipped protein [Drosophila pseudoobscura] gi|19422812|gb|AAL88225 1| even skipped protein [Drosophila pseudoobscura] gi|19422814|gb|AAL88226 1| even skipped protein [Drosophila pseudoobscura] gi|19422816|gb|AAL88227 1| even skipped protein [Drosophila pseudoobscura] gi|19422818|gb|AAL88228 1| even skipped protein [Drosophila pseudoobscura] gi|19422820|gb|AAL88229 1| even skipped protein [Drosophila pseudoobscura] gi|19422822|gb|AAL88230 1| even skipped protein [Drosophila pseudoobscura] gi|19422824|gb|AAL88231 1| even skipped protein [Drosophila pseudoobscura] gi|19422826|gb|AAL88232 1| even skipped protein [Drosophila pseudoobscura] gi|19422828|gb|AAL88233 1| even skipped protein [Drosophila pseudoobscura] gi|19422830|gb|AAL88234 1| even skipped protein [Drosophila pseudoobscura] gi|19422832|gb|AAL88235 1| even skipped protein [Drosophila pseudoobscura] gi|19422834|gb|AAL88236 1| even skipped protein [Drosophila pseudoobscura] gi|19422836|gb|AAL88237 1| even skipped protein [Drosophila pseudoobscura] gi|19422838|gb|AAL88238 1| even skipped protein [Drosophila pseudoobscura] gi|19422840|gb|AAL88239 1| even skipped protein [Drosophila pseudoobscura] gi|19422842|gb|AAL88240 1| even skipped protein [Drosophila pseudoobscura] gi|19422844|gb|AAL88241 1| even skipped protein [Drosophila pseudoobscura] gi|19422848|gb|AAL88243 1| even skipped protein [Drosophila pseudoobscura] gi|19422850|gb|AAL88244 1| even skipped protein [Drosophila pseudoobscura] gi|19422852|gb|AAL88245 1| even skipped protein [Drosophila pseudoobscura] gi|19422854|gb|AAL88246 1| even skipped protein [Drosophila pseudoobscura] gi|19422856|gb|AAL88247 1| even skipped protein [Drosophila pseudoobscura] gi|19422858|gb|AAL88248 1| even skipped protein [Drosophila pseudoobscura] gi|19422860|gb|AAL88249 1| even skipped protein [Drosophila pseudoobscura] gi|19422862|gb|AAL88250 1| even skipped protein [Drosophila pseudoobscura] gi|19422864|gb|AAL88251 1| even skipped protein [Drosophila pseudoobscura] gi|19422866|gb|AAL88252 1| even skipped protein [Drosophila pseudoobscura] gi|19422868|gb|AAL88253 1| even skipped protein [Drosophila pseudoobscura] gi|19422870|gb|AAL88254 1| even skipped protein [Drosophila pseudoobscura] gi|19422872|gb|AAL88255 1| even skipped protein [Drosophila pseudoobscura] gi|19422874|gb|AAL88256 1| even skipped protein [Drosophila pseudoobscura] gi|19422876|gb|AAL88257 1| even skipped protein [Drosophila pseudoobscura] gi|19422878|gb|AAL88258 1| even skipped protein [Drosophila pseudoobscura] gi|19422880|gb|AAL88259 1| even skipped protein [Drosophila pseudoobscura] gi|19422882|gb|AAL88260 1| even skipped protein [Drosophila pseudoobscura] gi|19422884|gb|AAL88261 1| even skipped protein [Drosophila pseudoobscura] gi|19422886|gb|AAL88262 1| even skipped protein [Drosophila pseudoobscura] gi|19422888|gb|AAL88263 1| even skipped protein [Drosophila pseudoobscura] gi|19422890|gb|AAL88264 1| even skipped protein [Drosophila pseudoobscura] gi|19422892|gb|AAL88265 1| even skipped protein [Drosophila miranda] 1338
VRRYRTAFTRDQLGRLEKEFYKENYVSRPRRCELAAQLNLPEST
>gi|194353802|emb|CAK50839.1| [Glomeris marginata] gi|194353802|emb|CAK50839.1| ;E = 4e-16 pos:1 to 48 ; even skipped protein [Glomeris marginata] 1339
IARLEKEFYRENYVSRPRRCELAASLNLPEGTIKVWFQNRRMKDKRQR
>gi|194353946|ref|NP_067016.3| [Homo sapiens] gi|194353946|ref|NP_067016.3| ;E = 2.9e-25 pos:202 to 261 ; homeobox D12 [Homo sapiens] gi|119631499|gb|EAX11094 1| homeobox D12 isoform CRA_b [Homo sapiens] 1340
ARKKRKPYTKQQIAELENEFLVNEFINRQKRKELSNRLNLSDQQVKIWFQNRRMKKKRVV
>gi|194363768|ref|NP_055028.3| [Homo sapiens] gi|194363768|ref|NP_055028.3| ;E = 5.5e-36 pos:285 to 344 ; homeobox D9 [Homo sapiens] gi|119631495|gb|EAX11090 1| homeobox D9 [Homo sapiens] 1341
TRKKRCPYTKYQTLELEKEFLFNMYLTRDRRYEVARILNLTERQVKIWFQNRRMKMKKMS
>gi|194396131|gb|ACF60483.1| [Carassius auratus] gi|194396131|gb|ACF60483.1| ;E = 9.9e-14 pos:1 to 53 ; HoxA13b [Carassius auratus] gi|195549514|gb|ACG49985 1| HoxA13b [Ctenopharyngodon idella] 1342
RKKSVPYTKVQLKELEREYATNKFITKDKRRRISAHTNLTERQVTMWFQNRRM
>gi|194396133|gb|ACF60484.1| [triploid hybrids of tetraploid male x Carassius cuvieri] gi|194396133|gb|ACF60484.1| ;E = 1.8e-11 pos:1 to 53 ; HoxA13b [triploid hybrids of tetraploid male x Carassius cuvieri] 1343
RKKSVPYTKVQLKDLEREYATNKFITKDKRRRISAHTNLTERQVTIWFQNSSM
>gi|194591943|gb|ACF76519.1| [Carassius auratus x Cyprinus carpio] gi|194591943|gb|ACF76519.1| ;E = 2.9e-14 pos:1 to 53 ; HoxA13b [Carassius auratus x Cyprinus carpio] 1344
RKKRVPYTKVQLKELERECATNKFITKDKRRRISAHTNLTERQVTIWFQNSRM
>gi|194591945|gb|ACF76520.1| [Carassius cuvieri] gi|194591945|gb|ACF76520.1| ;E = 9e-15 pos:1 to 53 ; HoxA13b [Carassius cuvieri] 1345
RKKRVPYTKVQLKELEREYATNKFITKDKRRRISAHTNLTERQVTIWFQNRSM
>gi|194591947|gb|ACF76521.1| [Carassius cuvieri] gi|194591947|gb|ACF76521.1| ;E = 1.4e-13 pos:1 to 53 ; HoxA13b [Carassius cuvieri] 1346
RKKSVPYTKVQLKELEREYATNKFITKDKRRRISAHTNLTERQVTIWFQNRSM
>gi|194591949|gb|ACF76522.1| [Cyprinus carpio] gi|194591949|gb|ACF76522.1| ;E = 1.5e-12 pos:1 to 53 ; HoxA13b [Cyprinus carpio] 1347
RKKSVPYTKVQLKELERGYATNKFITKDKRRRISAHTNLTERQVTIWFQNSRM
>gi|194664571|ref|XP_598664.4| [Bos taurus] gi|194664571|ref|XP_598664.4| ;E = 4.2e-25 pos:201 to 260 ; PREDICTED similar to HOXD12 isoform 1 [Bos taurus] 1348
ARKKRKPYTKQQIAELENEFLLNEFINRQKRKELSNRLNLSDQQVKIWFQNRRMKKKRVV
>gi|194664573|ref|XP_598665.4| [Bos taurus] gi|194664573|ref|XP_598665.4| ;E = 1.8e-20 pos:253 to 312 ; PREDICTED similar to HOXD13 partial [Bos taurus] 1349
GRKKRVPYTKLQLKELENEYAVNKFINKDKRRRISAATNLSERQVTIWFQNRRVKDKKIV
>gi|194664575|ref|XP_872763.3| [Bos taurus] gi|194664575|ref|XP_872763.3| ;E = 6.6e-27 pos:190 to 249 ; PREDICTED similar to Homeobox even skipped homolog protein 2 (EVX 2) [Bos taurus] 1350
VRRYRTAFTREQIARLEKEFYRENYVSRPRRCELAAALNLPETTIKVWFQNRRMKDKRQR
>gi|194666356|ref|XP_001254666.2| [Bos taurus] gi|194666356|ref|XP_001254666.2| ;E = 9.7e-22 pos:258 to 317 ; PREDICTED similar to Homeobox protein Hox A13 (Hox 1J) [Bos taurus] 1351
GRKKRVPYTKVQLKELEREYATNKFITKDKRRRISATTNLSERQVTIWFQNRRVKEKKVI
>gi|194666358|ref|XP_872865.2| [Bos taurus] gi|194666358|ref|XP_872865.2| ;E = 1.6e-43 pos:130 to 189 ; PREDICTED similar to homeobox A7 (predicted) [Bos taurus] 1352
RKRGRQTYTRYQTLELEKEFHFNRYLTRRRRIEIAHALCLTERQIKIWFQNRRMKWKKEH
>gi|194666360|ref|XP_001789476.1| [Bos taurus] gi|194666360|ref|XP_001789476.1| ;E = 1.6e-43 pos:214 to 273 ; PREDICTED homeobox A4 [Bos taurus] 1353
PKRSRTAYTRQQVLELEKEFHFNRYLTRRRRIEIAHTLCLSERQVKIWFQNRRMKWKKDH
>gi|194666630|ref|XP_001788802.1| [Bos taurus] gi|194666630|ref|XP_001788802.1| ;E = 2.6e-32 pos:224 to 283 ; PREDICTED similar to Motor neuron and pancreas homeobox protein 1 (Homeobox protein HB9) partial [Bos taurus] 1354
SRRPRTAFTKKQLLELEHQFKLNKYLSRPKRFEVATSLMLTETQVKIWFQNRRMKWKRSK
>gi|194667045|ref|XP_001789934.1| [Bos taurus] gi|194667045|ref|XP_001789934.1| ;E = 1.1e-42 pos:155 to 214 ; PREDICTED similar to Homeobox protein Hox C5 (Hox 3 4) (Hox 6 2) [Bos taurus] 1355
GKRSRTSYTRYQTLELEKEFHFNRYLTRRRRIEIANNLCLNERQIKIWFQNRRMKWKKDS
>gi|194676059|ref|XP_001788285.1| [Bos taurus] gi|194676059|ref|XP_001788285.1| ;E = 1.8e-39 pos:29 to 88 ; PREDICTED similar to homeobox B8 [Bos taurus] 1356
RRRGRQTYSRYQTLELEKEFLFNPYLTRKRRIEVSHALGLTERQVKIWFQNRRMKWKKEN
>gi|194676061|ref|XP_887495.3| [Bos taurus] gi|194676061|ref|XP_887495.3| ;E = 1.1e-41 pos:142 to 201 ; PREDICTED similar to Homeobox protein Hox B6 (Hox 2 2) (Homeobox protein MH 22A) isoform 3 [Bos taurus] 1357
GKRSRTAYTRQQVLELEKEFHYNRYLTRRRRVEIAHALCLSERQIKIWFQNRRMKWKKDH
>gi|194676064|ref|XP_001789503.1| [Bos taurus] gi|194676064|ref|XP_001789503.1| ;E = 9.7e-41 pos:140 to 199 ; PREDICTED similar to Homeobox protein Hox B2 (Hox 2H) (Hox 2 8) (K8) [Bos taurus] 1358
ARRLRTAYTNTQLLELEKEFHFNKYLCRPRRVEIAALLDLTERQVKVWFQNRRMKHKRQT
>gi|194742008|ref|XP_001953501.1| [Drosophila ananassae] gi|194742008|ref|XP_001953501.1| ;E = 1.8e-43 pos:297 to 356 ; GF17789 [Drosophila ananassae] gi|190626538|gb|EDV42062 1| GF17789 [Drosophila ananassae] 1359
RKRGRQTYTRYQTLELEKEFHFNRYLTRRRRIEIAHALCLTERQIKIWFQNRRMKWKKEN
>gi|194742012|ref|XP_001953503.1| [Drosophila ananassae] gi|194742012|ref|XP_001953503.1| ;E = 3.2e-39 pos:266 to 325 ; GF17190 [Drosophila ananassae] gi|190626540|gb|EDV42064 1| GF17190 [Drosophila ananassae] 1360
SKRTRQTYTRYQTLELEKEFHFNRYITRRRRIDIANALSLSERQIKIWFQNRRMKSKKDR
>gi|194742014|ref|XP_001953504.1| [Drosophila ananassae] gi|194742014|ref|XP_001953504.1| ;E = 2.2e-43 pos:323 to 382 ; GF17790 [Drosophila ananassae] gi|190626541|gb|EDV42065 1| GF17790 [Drosophila ananassae] 1361
TKRQRTSYTRYQTLELEKEFHFNRYLTRRRRIEIAHALCLTERQIKIWFQNRRMKWKKEH
>gi|194742024|ref|XP_001953507.1| [Drosophila ananassae] gi|194742024|ref|XP_001953507.1| ;E = 7.3e-43 pos:367 to 426 ; GF17792 [Drosophila ananassae] gi|190626544|gb|EDV42068 1| GF17792 [Drosophila ananassae] 1362
PKRQRTAYTRHQILELEKEFHYNRYLTRRRRIEIAHTLVLSERQIKIWFQNRRMKWKKDN
>gi|194742028|ref|XP_001953509.1| [Drosophila ananassae] gi|194742028|ref|XP_001953509.1| ;E = 7.7e-18 pos:106 to 165 ; GF17793 [Drosophila ananassae] gi|190626546|gb|EDV42070 1| GF17793 [Drosophila ananassae] 1363
PRRTRTTFTSSQIAELEQHFLQGRYLTAPRLADLSAKLALGTAQVKIWFKNRRRRHKIQS
>gi|194742032|ref|XP_001953511.1| [Drosophila ananassae] gi|194742032|ref|XP_001953511.1| ;E = 1.6e-30 pos:96 to 155 ; GF17795 [Drosophila ananassae] gi|190626548|gb|EDV42072 1| GF17795 [Drosophila ananassae] 1364
LKRSRTAFTSVQLVELENEFKSNMYLYRTRRIEIAQRLSLCERQVKIWFQNRRMKFKKDI
>gi|194742036|ref|XP_001953513.1| [Drosophila ananassae] gi|194742036|ref|XP_001953513.1| ;E = 3.8e-34 pos:43 to 102 ; GF17797 [Drosophila ananassae] gi|190626550|gb|EDV42074 1| GF17797 [Drosophila ananassae] 1365
CKRSRTAFTSHQLIELEREFHVNKYLARTRRIEIAQRLKLTERQVKIWFQNRRMKSKKLA
>gi|194742038|ref|XP_001953514.1| [Drosophila ananassae] gi|194742038|ref|XP_001953514.1| ;E = 3.3e-43 pos:197 to 256 ; GF17798 [Drosophila ananassae] gi|190626551|gb|EDV42075 1| GF17798 [Drosophila ananassae] 1366
PRRLRTAYTNTQLLELEKEFHFNKYLCRPRRIEIAASLDLTERQVKVWFQNRRMKHKRQT
>gi|194742056|ref|XP_001953523.1| [Drosophila ananassae] gi|194742056|ref|XP_001953523.1| ;E = 6.9e-40 pos:484 to 543 ; GF17803 [Drosophila ananassae] gi|190626560|gb|EDV42084 1| GF17803 [Drosophila ananassae] 1367
NNSGRTNFTNKQLTELEKEFHFNRYLTRARRIEIANTLQLNETQVKIWFQNRRMKQKKRQ
>gi|194742531|ref|XP_001953756.1| [Drosophila ananassae] gi|194742531|ref|XP_001953756.1| ;E = 4.3e-39 pos:390 to 449 ; GF17921 [Drosophila ananassae] gi|190626793|gb|EDV42317 1| GF17921 [Drosophila ananassae] 1368
VRKKRKPYSKFQTLELEKEFLFNAYVSKQKRWELARNLQLTERQVKIWFQNRRMKNKKNS
>gi|194742540|ref|XP_001953759.1| [Drosophila ananassae] gi|194742540|ref|XP_001953759.1| ;E = 8.7e-43 pos:400 to 459 ; GF17922 [Drosophila ananassae] gi|190626796|gb|EDV42320 1| GF17922 [Drosophila ananassae] 1369
RRRGRQTYTRFQTLELEKEFHFNHYLTRRRRIEIAHALCLTERQIKIWFQNRRMKLKKEL
>gi|194742544|ref|XP_001953761.1| [Drosophila ananassae] gi|194742544|ref|XP_001953761.1| ;E = 1.6e-41 pos:296 to 355 ; GF17924 [Drosophila ananassae] gi|190626798|gb|EDV42322 1| GF17924 [Drosophila ananassae] 1370
RRRGRQTYTRYQTLELEKEFHTNHYLTRRRRIEMAHALCLTERQIKIWFQNRRMKLKKEI
>gi|194745063|ref|XP_001955012.1| [Drosophila ananassae] gi|194745063|ref|XP_001955012.1| ;E = 5.7e-27 pos:179 to 238 ; GF18562 [Drosophila ananassae] gi|190628049|gb|EDV43573 1| GF18562 [Drosophila ananassae] 1371
QRRQRTTFSTEQTLRLEVEFHRNEYISRSRRFELAETLRLTETQIKIWFQNRRAKDKRIE
>gi|194746335|ref|XP_001955636.1| [Drosophila ananassae] gi|194746335|ref|XP_001955636.1| ;E = 3.5e-29 pos:82 to 141 ; GF16143 [Drosophila ananassae] gi|190628673|gb|EDV44197 1| GF16143 [Drosophila ananassae] 1372
NRKERTAFTKSQLKDLEAEFCYSNYLTRLRRYEIAVALNLTERQVKVWFQNRRMKCKRIK
>gi|194751121|ref|XP_001957875.1| [Drosophila ananassae] gi|194751121|ref|XP_001957875.1| ;E = 5.5e-32 pos:450 to 509 ; GF23802 [Drosophila ananassae] gi|190625157|gb|EDV40681 1| GF23802 [Drosophila ananassae] 1373
TRRPRTAFTSQQLLELEKQFKQNKYLSRPKRFEVASGLMLSETQVKIWFQNRRMKWKRSK
>gi|194751598|ref|XP_001958112.1| [Drosophila ananassae] gi|194751598|ref|XP_001958112.1| ;E = 5.6e-31 pos:217 to 276 ; GF10750 [Drosophila ananassae] gi|190625394|gb|EDV40918 1| GF10750 [Drosophila ananassae] 1374
SKRIRTAFTSTQLLELEREFSQNAYLSRLRRIEIANRLRLSEKQVKIWFQNRRVKQKKGG
>gi|194759983|ref|XP_001962221.1| [Drosophila ananassae] gi|194759983|ref|XP_001962221.1| ;E = 4.5e-24 pos:287 to 346 ; GF15355 [Drosophila ananassae] gi|190615918|gb|EDV31442 1| GF15355 [Drosophila ananassae] 1375
KDKYRVVYTDFQRLELEKEYCTSRYITIRRKSELAQTLSLSERQVKIWFQNRRAKERKQN
>gi|194865361|ref|XP_001971391.1| [Drosophila erecta] gi|194865361|ref|XP_001971391.1| ;E = 5.5e-32 pos:441 to 500 ; GG14457 [Drosophila erecta] gi|190653174|gb|EDV50417 1| GG14457 [Drosophila erecta] 1376
TRRPRTAFTSQQLLELEKQFKQNKYLSRPKRFEVASGLMLSETQVKIWFQNRRMKWKRSK
>gi|194871086|ref|XP_001972782.1| [Drosophila erecta] gi|194871086|ref|XP_001972782.1| ;E = 1.3e-31 pos:226 to 285 ; GG13695 [Drosophila erecta] gi|190654565|gb|EDV51808 1| GG13695 [Drosophila erecta] 1377
SKRIRTAFTSTQLLELEREFSHNAYLSRLRRIEIANRLRLSEKQVKIWFQNRRVKQKKGG
>gi|194878715|ref|XP_001974115.1| [Drosophila erecta] gi|194878715|ref|XP_001974115.1| ;E = 4.5e-24 pos:285 to 344 ; GG21252 [Drosophila erecta] gi|190657302|gb|EDV54515 1| GG21252 [Drosophila erecta] 1378
KDKYRVVYTDFQRLELEKEYCTSRYITIRRKSELAQTLSLSERQVKIWFQNRRAKERKQN
>gi|194899107|ref|XP_001979104.1| [Drosophila erecta] gi|194899107|ref|XP_001979104.1| ;E = 1.8e-40 pos:504 to 563 ; GG10324 [Drosophila erecta] gi|190650807|gb|EDV48062 1| GG10324 [Drosophila erecta] 1379
NNSGRTNFTNKQLTELEKEFHFNRYLTRARRIEIANTLQLNETQVKIWFQNRRMKQKKRV
>gi|194899125|ref|XP_001979113.1| [Drosophila erecta] gi|194899125|ref|XP_001979113.1| ;E = 3.3e-43 pos:222 to 281 ; GG10269 [Drosophila erecta] gi|190650816|gb|EDV48071 1| GG10269 [Drosophila erecta] 1380
PRRLRTAYTNTQLLELEKEFHFNKYLCRPRRIEIAASLDLTERQVKVWFQNRRMKHKRQT
>gi|194899127|ref|XP_001979114.1| [Drosophila erecta] gi|194899127|ref|XP_001979114.1| ;E = 7.6e-34 pos:43 to 102 ; GG10258 [Drosophila erecta] gi|190650817|gb|EDV48072 1| GG10258 [Drosophila erecta] 1381
SKRSRTAFSSHQLIELEREFHLNKYLARTRRIEISQRLALTERQVKIWFQNRRMKLKKST
>gi|194899131|ref|XP_001979116.1| [Drosophila erecta] gi|194899131|ref|XP_001979116.1| ;E = 1.6e-30 pos:90 to 149 ; GG10235 [Drosophila erecta] gi|190650819|gb|EDV48074 1| GG10235 [Drosophila erecta] 1382
LKRSRTAFTSVQLVELENEFKSNMYLYRTRRIEIAQRLSLCERQVKIWFQNRRMKFKKDI
>gi|194899135|ref|XP_001979118.1| [Drosophila erecta] gi|194899135|ref|XP_001979118.1| ;E = 7.7e-18 pos:97 to 156 ; GG10213 [Drosophila erecta] gi|190650821|gb|EDV48076 1| GG10213 [Drosophila erecta] 1383
PRRTRTTFTSSQIAELEQHFLQGRYLTAPRLADLSAKLALGTAQVKIWFKNRRRRHKIQS
>gi|194899141|ref|XP_001979121.1| [Drosophila erecta] gi|194899141|ref|XP_001979121.1| ;E = 7.3e-43 pos:366 to 425 ; GG13676 [Drosophila erecta] gi|190650824|gb|EDV48079 1| GG13676 [Drosophila erecta] 1384
PKRQRTAYTRHQILELEKEFHYNRYLTRRRRIEIAHTLVLSERQIKIWFQNRRMKWKKDN
>gi|194899151|ref|XP_001979124.1| [Drosophila erecta] gi|194899151|ref|XP_001979124.1| ;E = 2.2e-43 pos:374 to 433 ; GG10180 [Drosophila erecta] gi|190650827|gb|EDV48082 1| GG10180 [Drosophila erecta] 1385
TKRQRTSYTRYQTLELEKEFHFNRYLTRRRRIEIAHALCLTERQIKIWFQNRRMKWKKEH
>gi|194899153|ref|XP_001979125.1| [Drosophila erecta] gi|194899153|ref|XP_001979125.1| ;E = 3.2e-39 pos:260 to 319 ; ftz [Drosophila erecta] gi|190650828|gb|EDV48083 1| ftz [Drosophila erecta] 1386
SKRTRQTYTRYQTLELEKEFHFNRYITRRRRIDIANALSLSERQIKIWFQNRRMKSKKDR
>gi|194899155|ref|XP_001979126.1| [Drosophila erecta] gi|194899155|ref|XP_001979126.1| ;E = 1.8e-43 pos:293 to 352 ; antp [Drosophila erecta] gi|190650829|gb|EDV48084 1| antp [Drosophila erecta] 1387
RKRGRQTYTRYQTLELEKEFHFNRYLTRRRRIEIAHALCLTERQIKIWFQNRRMKWKKEN
>gi|194900564|ref|XP_001979827.1| [Drosophila erecta] gi|194900564|ref|XP_001979827.1| ;E = 4.3e-39 pos:401 to 460 ; GG16806 [Drosophila erecta] gi|190651530|gb|EDV48785 1| GG16806 [Drosophila erecta] 1388
VRKKRKPYSKFQTLELEKEFLFNAYVSKQKRWELARNLQLTERQVKIWFQNRRMKNKKNS
>gi|194900573|ref|XP_001979830.1| [Drosophila erecta] gi|194900573|ref|XP_001979830.1| ;E = 8.7e-43 pos:398 to 457 ; GG16810 [Drosophila erecta] gi|190651533|gb|EDV48788 1| GG16810 [Drosophila erecta] 1389
RRRGRQTYTRFQTLELEKEFHFNHYLTRRRRIEIAHALCLTERQIKIWFQNRRMKLKKEL
>gi|194900579|ref|XP_001979833.1| [Drosophila erecta] gi|194900579|ref|XP_001979833.1| ;E = 1.6e-41 pos:287 to 346 ; GG16812 [Drosophila erecta] gi|190651536|gb|EDV48791 1| GG16812 [Drosophila erecta] 1390
RRRGRQTYTRYQTLELEKEFHTNHYLTRRRRIEMAHALCLTERQIKIWFQNRRMKLKKEI
>gi|194907794|ref|XP_001981628.1| [Drosophila erecta] gi|194907794|ref|XP_001981628.1| ;E = 5.7e-27 pos:190 to 249 ; GG12166 [Drosophila erecta] gi|190656266|gb|EDV53498 1| GG12166 [Drosophila erecta] 1391
QRRQRTTFSTEQTLRLEVEFHRNEYISRSRRFELAETLRLTETQIKIWFQNRRAKDKRIE
>gi|194910921|ref|XP_001982252.1| [Drosophila erecta] gi|194910921|ref|XP_001982252.1| ;E = 3.1e-28 pos:85 to 144 ; GG12502 [Drosophila erecta] gi|190656890|gb|EDV54122 1| GG12502 [Drosophila erecta] 1392
NRKERTAFSKTQLKQLEAEFCYSNYLTRLRRYEIAVALELTERQVKVWFQNRRMKCKRIK
>gi|195016986|ref|XP_001984515.1| [Drosophila grimshawi] gi|195016986|ref|XP_001984515.1| ;E = 5.5e-32 pos:468 to 527 ; GH14983 [Drosophila grimshawi] gi|193897997|gb|EDV96863 1| GH14983 [Drosophila grimshawi] 1393
TRRPRTAFTSQQLLELEKQFKQNKYLSRPKRFEVASGLMLSETQVKIWFQNRRMKWKRSK
>gi|195018569|ref|XP_001984807.1| [Drosophila grimshawi] gi|195018569|ref|XP_001984807.1| ;E = 1.3e-31 pos:227 to 286 ; GH16676 [Drosophila grimshawi] gi|193898289|gb|EDV97155 1| GH16676 [Drosophila grimshawi] 1394
SKRIRTAFTSTQLLELEREFSHNAYLSRLRRIEIANRLRLSEKQVKIWFQNRRVKQKKGG
>gi|195035559|ref|XP_001989245.1| [Drosophila grimshawi] gi|195035559|ref|XP_001989245.1| ;E = 3.8e-24 pos:286 to 345 ; GH11619 [Drosophila grimshawi] gi|193905245|gb|EDW04112 1| GH11619 [Drosophila grimshawi] 1395
KDKYRVVYTDFQRLELEKEYCTSRYITIRRKSELAQSLSLSERQVKIWFQNRRAKERKQN
>gi|195038397|ref|XP_001990646.1| [Drosophila grimshawi] gi|195038397|ref|XP_001990646.1| ;E = 1.6e-41 pos:287 to 346 ; GH19471 [Drosophila grimshawi] gi|193894842|gb|EDV93708 1| GH19471 [Drosophila grimshawi] 1396
RRRGRQTYTRYQTLELEKEFHTNHYLTRRRRIEMAHALCLTERQIKIWFQNRRMKLKKEI
>gi|195038411|ref|XP_001990653.1| [Drosophila grimshawi] gi|195038411|ref|XP_001990653.1| ;E = 1.8e-43 pos:304 to 363 ; GH19475 [Drosophila grimshawi] gi|193894849|gb|EDV93715 1| GH19475 [Drosophila grimshawi] 1397
RKRGRQTYTRYQTLELEKEFHFNRYLTRRRRIEIAHALCLTERQIKIWFQNRRMKWKKEN
>gi|195038413|ref|XP_001990654.1| [Drosophila grimshawi] gi|195038413|ref|XP_001990654.1| ;E = 1.6e-39 pos:307 to 366 ; GH19476 [Drosophila grimshawi] gi|193894850|gb|EDV93716 1| GH19476 [Drosophila grimshawi] 1398
SKRTRQTYSRYQTLELEKEFHFNRYITRRRRIDIAHALSLSERQIKIWFQNRRMKSKKDR
>gi|195038415|ref|XP_001990655.1| [Drosophila grimshawi] gi|195038415|ref|XP_001990655.1| ;E = 2.2e-43 pos:333 to 392 ; GH19477 [Drosophila grimshawi] gi|193894851|gb|EDV93717 1| GH19477 [Drosophila grimshawi] 1399
TKRQRTSYTRYQTLELEKEFHFNRYLTRRRRIEIAHALCLTERQIKIWFQNRRMKWKKEH
>gi|195038421|ref|XP_001990656.1| [Drosophila grimshawi] gi|195038421|ref|XP_001990656.1| ;E = 7.3e-43 pos:362 to 421 ; GH19479 [Drosophila grimshawi] gi|193894852|gb|EDV93718 1| GH19479 [Drosophila grimshawi] 1400
PKRQRTAYTRHQILELEKEFHYNRYLTRRRRIEIAHTLVLSERQIKIWFQNRRMKWKKDN
>gi|195038425|ref|XP_001990658.1| [Drosophila grimshawi] gi|195038425|ref|XP_001990658.1| ;E = 7.7e-18 pos:86 to 145 ; GH19480 [Drosophila grimshawi] gi|193894854|gb|EDV93720 1| GH19480 [Drosophila grimshawi] 1401
PRRTRTTFTSSQIAELEQHFLQGRYLTAPRLADLSAKLALGTAQVKIWFKNRRRRHKIQS
>gi|195038429|ref|XP_001990660.1| [Drosophila grimshawi] gi|195038429|ref|XP_001990660.1| ;E = 9.6e-31 pos:96 to 155 ; GH19481 [Drosophila grimshawi] gi|193894856|gb|EDV93722 1| GH19481 [Drosophila grimshawi] 1402
LKRSRTAFTSVQLVELESEFKSNMYLYRTRRIEIAQRLSLCERQVKIWFQNRRMKFKKDI
>gi|195038433|ref|XP_001990662.1| [Drosophila grimshawi] gi|195038433|ref|XP_001990662.1| ;E = 2.7e-30 pos:38 to 97 ; GH18130 [Drosophila grimshawi] gi|193894858|gb|EDV93724 1| GH18130 [Drosophila grimshawi] 1403
CKRSRTAFTSHQLMELEREFNENKYLGRPRRIGISQRLLLTERQVKIWFQNRRMKSKKLA
>gi|195038435|ref|XP_001990663.1| [Drosophila grimshawi] gi|195038435|ref|XP_001990663.1| ;E = 3.3e-43 pos:168 to 227 ; GH19484 [Drosophila grimshawi] gi|193894859|gb|EDV93725 1| GH19484 [Drosophila grimshawi] 1404
PRRLRTAYTNTQLLELEKEFHFNKYLCRPRRIEIAASLDLTERQVKVWFQNRRMKHKRQT
>gi|195038455|ref|XP_001990673.1| [Drosophila grimshawi] gi|195038455|ref|XP_001990673.1| ;E = 1.8e-40 pos:518 to 577 ; GH19490 [Drosophila grimshawi] gi|193894869|gb|EDV93735 1| GH19490 [Drosophila grimshawi] 1405
NNSGRTNFTNKQLTELEKEFHFNRYLTRARRIEIANTLQLNETQVKIWFQNRRMKQKKRV
>gi|195038659|ref|XP_001990774.1| [Drosophila grimshawi] gi|195038659|ref|XP_001990774.1| ;E = 8.7e-43 pos:334 to 393 ; GH18074 [Drosophila grimshawi] gi|193894970|gb|EDV93836 1| GH18074 [Drosophila grimshawi] 1406
RRRGRQTYTRFQTLELEKEFHFNHYLTRRRRIEIAHALCLTERQIKIWFQNRRMKLKKEL
>gi|195038664|ref|XP_001990775.1| [Drosophila grimshawi] gi|195038664|ref|XP_001990775.1| ;E = 4.3e-39 pos:424 to 483 ; GH18073 [Drosophila grimshawi] gi|193894971|gb|EDV93837 1| GH18073 [Drosophila grimshawi] 1407
VRKKRKPYSKFQTLELEKEFLFNAYVSKQKRWELARNLQLTERQVKIWFQNRRMKNKKNS
>gi|195054136|ref|XP_001993982.1| [Drosophila grimshawi] gi|195054136|ref|XP_001993982.1| ;E = 5.9e-28 pos:77 to 136 ; GH18043 [Drosophila grimshawi] gi|193895852|gb|EDV94718 1| GH18043 [Drosophila grimshawi] 1408
HRKERTAFTKAQLQQLESEFSYSNYLTRLRRYEIAVALELSERQVKVWFQNRRMKCKRIK
>gi|195054708|ref|XP_001994265.1| [Drosophila grimshawi] gi|195054708|ref|XP_001994265.1| ;E = 5.7e-27 pos:166 to 225 ; GH23656 [Drosophila grimshawi] gi|193896135|gb|EDV95001 1| GH23656 [Drosophila grimshawi] 1409
QRRQRTTFSTEQTLRLEVEFHRNEYISRSRRFELAETLRLTETQIKIWFQNRRAKDKRIE
>gi|195107210|ref|XP_001998208.1| [Drosophila mojavensis] gi|195107210|ref|XP_001998208.1| ;E = 1.8e-40 pos:511 to 570 ; GI23760 [Drosophila mojavensis] gi|193914802|gb|EDW13669 1| GI23760 [Drosophila mojavensis] 1410
NNSGRTNFTNKQLTELEKEFHFNRYLTRARRIEIANTLQLNETQVKIWFQNRRMKQKKRV
>gi|195107232|ref|XP_001998219.1| [Drosophila mojavensis] gi|195107232|ref|XP_001998219.1| ;E = 8.7e-43 pos:334 to 393 ; GI23753 [Drosophila mojavensis] gi|193914813|gb|EDW13680 1| GI23753 [Drosophila mojavensis] 1411
RRRGRQTYTRFQTLELEKEFHFNHYLTRRRRIEIAHALCLTERQIKIWFQNRRMKLKKEL
>gi|195107237|ref|XP_001998220.1| [Drosophila mojavensis] gi|195107237|ref|XP_001998220.1| ;E = 4.3e-39 pos:479 to 538 ; GI23752 [Drosophila mojavensis] gi|193914814|gb|EDW13681 1| GI23752 [Drosophila mojavensis] 1412
VRKKRKPYSKFQTLELEKEFLFNAYVSKQKRWELARNLQLTERQVKIWFQNRRMKNKKNS
>gi|195109785|ref|XP_001999462.1| [Drosophila mojavensis] gi|195109785|ref|XP_001999462.1| ;E = 2e-28 pos:154 to 213 ; GI24523 [Drosophila mojavensis] gi|193916056|gb|EDW14923 1| GI24523 [Drosophila mojavensis] 1413
QRRQRTTFSTEQTLRLEVEFHRNEYISRSRRFELAETLCLTETQIKIWFQNRRAKDKRIE
>gi|195110393|ref|XP_001999766.1| [Drosophila mojavensis] gi|195110393|ref|XP_001999766.1| ;E = 1.6e-41 pos:284 to 343 ; GI24708 [Drosophila mojavensis] gi|193916360|gb|EDW15227 1| GI24708 [Drosophila mojavensis] 1414
RRRGRQTYTRYQTLELEKEFHTNHYLTRRRRIEMAHALCLTERQIKIWFQNRRMKLKKEI
>gi|195110409|ref|XP_001999774.1| [Drosophila mojavensis] gi|195110409|ref|XP_001999774.1| ;E = 1.8e-43 pos:297 to 356 ; GI24713 [Drosophila mojavensis] gi|193916368|gb|EDW15235 1| GI24713 [Drosophila mojavensis] 1415
RKRGRQTYTRYQTLELEKEFHFNRYLTRRRRIEIAHALCLTERQIKIWFQNRRMKWKKEN
>gi|195110411|ref|XP_001999775.1| [Drosophila mojavensis] gi|195110411|ref|XP_001999775.1| ;E = 2.5e-38 pos:266 to 325 ; GI24714 [Drosophila mojavensis] gi|193916369|gb|EDW15236 1| GI24714 [Drosophila mojavensis] 1416
SKRTRQTYSRYQTLELEKEFHFNRYITRRRRMDIAHALNLSERQIKIWFQNRRMKSKKDR
>gi|195110413|ref|XP_001999776.1| [Drosophila mojavensis] gi|195110413|ref|XP_001999776.1| ;E = 2.2e-43 pos:325 to 384 ; GI24715 [Drosophila mojavensis] gi|193916370|gb|EDW15237 1| GI24715 [Drosophila mojavensis] 1417
TKRQRTSYTRYQTLELEKEFHFNRYLTRRRRIEIAHALCLTERQIKIWFQNRRMKWKKEH
>gi|195110421|ref|XP_001999778.1| [Drosophila mojavensis] gi|195110421|ref|XP_001999778.1| ;E = 7.3e-43 pos:357 to 416 ; GI24717 [Drosophila mojavensis] gi|193916372|gb|EDW15239 1| GI24717 [Drosophila mojavensis] 1418
PKRQRTAYTRHQILELEKEFHYNRYLTRRRRIEIAHTLVLSERQIKIWFQNRRMKWKKDN
>gi|195110427|ref|XP_001999781.1| [Drosophila mojavensis] gi|195110427|ref|XP_001999781.1| ;E = 7.7e-18 pos:92 to 151 ; GI24718 [Drosophila mojavensis] gi|193916375|gb|EDW15242 1| GI24718 [Drosophila mojavensis] 1419
PRRTRTTFTSSQIAELEQHFLQGRYLTAPRLADLSAKLALGTAQVKIWFKNRRRRHKIQS
>gi|195110429|ref|XP_001999782.1| [Drosophila mojavensis] gi|195110429|ref|XP_001999782.1| ;E = 1.6e-30 pos:92 to 151 ; GI24719 [Drosophila mojavensis] gi|193916376|gb|EDW15243 1| GI24719 [Drosophila mojavensis] 1420
LKRSRTAFTSVQLVELENEFKSNMYLYRTRRIEIAQRLSLCERQVKIWFQNRRMKFKKDI
>gi|195110433|ref|XP_001999784.1| [Drosophila mojavensis] gi|195110433|ref|XP_001999784.1| ;E = 2.3e-32 pos:35 to 94 ; GI22889 [Drosophila mojavensis] gi|193916378|gb|EDW15245 1| GI22889 [Drosophila mojavensis] 1421
CKRSRTAFTSHQLLELEREFNENKYLGRPRRIGISQRLQLTERQVKIWFQNRRMKSKKQA
>gi|195110435|ref|XP_001999785.1| [Drosophila mojavensis] gi|195110435|ref|XP_001999785.1| ;E = 3.3e-43 pos:176 to 235 ; GI24721 [Drosophila mojavensis] gi|193916379|gb|EDW15246 1| GI24721 [Drosophila mojavensis] 1422
PRRLRTAYTNTQLLELEKEFHFNKYLCRPRRIEIAASLDLTERQVKVWFQNRRMKHKRQT
>gi|195112788|ref|XP_002000954.1| [Drosophila mojavensis] gi|195112788|ref|XP_002000954.1| ;E = 2.2e-27 pos:80 to 139 ; GI10522 [Drosophila mojavensis] gi|193917548|gb|EDW16415 1| GI10522 [Drosophila mojavensis] 1423
QRKERTAFTKTQLKQLEAEFRYSNYLTRLRRYEIAVALELSERQVKVWFQNRRMKCKRIK
>gi|195117840|ref|XP_002003455.1| [Drosophila mojavensis] gi|195117840|ref|XP_002003455.1| ;E = 3.8e-24 pos:258 to 317 ; GI17922 [Drosophila mojavensis] gi|193914030|gb|EDW12897 1| GI17922 [Drosophila mojavensis] 1424
KDKYRVVYTDFQRLELEKEYCTSRYITIRRKSELAQSLSLSERQVKIWFQNRRAKERKQN
>gi|195126675|ref|XP_002007796.1| [Drosophila mojavensis] gi|195126675|ref|XP_002007796.1| ;E = 5.5e-32 pos:462 to 521 ; GI13145 [Drosophila mojavensis] gi|193919405|gb|EDW18272 1| GI13145 [Drosophila mojavensis] 1425
TRRPRTAFTSQQLLELEKQFKQNKYLSRPKRFEVASGLMLSETQVKIWFQNRRMKWKRSK
>gi|195129591|ref|XP_002009239.1| [Drosophila mojavensis] gi|195129591|ref|XP_002009239.1| ;E = 1.3e-31 pos:233 to 292 ; GI11362 [Drosophila mojavensis] gi|193920848|gb|EDW19715 1| GI11362 [Drosophila mojavensis] 1426
SKRIRTAFTSTQLLELEREFSHNAYLSRLRRIEIANRLRLSEKQVKIWFQNRRVKQKKGG
>gi|195137700|ref|XP_002012587.1| [Drosophila mojavensis] gi|195137700|ref|XP_002012587.1| ;E = 1.9e-33 pos:23 to 82 ; GI13996 [Drosophila mojavensis] gi|193906491|gb|EDW05358 1| GI13996 [Drosophila mojavensis] 1427
CKRSRTAFTSHQLLELEREFNENKYLGRPRRIGIAQRLQLTERQVKIWFQNRRMKSKKQA
>gi|195146376|ref|XP_002014162.1| [Drosophila persimilis] gi|195146376|ref|XP_002014162.1| ;E = 1.6e-41 pos:292 to 351 ; GL23004 [Drosophila persimilis] gi|194103105|gb|EDW25148 1| GL23004 [Drosophila persimilis] 1428
RRRGRQTYTRYQTLELEKEFHTNHYLTRRRRIEMAHALCLTERQIKIWFQNRRMKLKKEI
>gi|195146386|ref|XP_002014167.1| [Drosophila persimilis] gi|195146386|ref|XP_002014167.1| ;E = 8.7e-43 pos:374 to 433 ; GL23002 [Drosophila persimilis] gi|194103110|gb|EDW25153 1| GL23002 [Drosophila persimilis] 1429
RRRGRQTYTRFQTLELEKEFHFNHYLTRRRRIEIAHALCLTERQIKIWFQNRRMKLKKEL
>gi|195146391|ref|XP_002014168.1| [Drosophila persimilis] gi|195146391|ref|XP_002014168.1| ;E = 4.3e-39 pos:430 to 489 ; GL23001 [Drosophila persimilis] gi|194103111|gb|EDW25154 1| GL23001 [Drosophila persimilis] 1430
VRKKRKPYSKFQTLELEKEFLFNAYVSKQKRWELARNLQLTERQVKIWFQNRRMKNKKNS
>gi|195148552|ref|XP_002015237.1| [Drosophila persimilis] gi|195148552|ref|XP_002015237.1| ;E = 4.5e-24 pos:260 to 319 ; GL18519 [Drosophila persimilis] gi|194107190|gb|EDW29233 1| GL18519 [Drosophila persimilis] 1431
KDKYRVVYTDFQRLELEKEYCTSRYITIRRKSELAQTLSLSERQVKIWFQNRRAKERKQN
>gi|195152057|ref|XP_002016955.1| [Drosophila persimilis] gi|195152057|ref|XP_002016955.1| ;E = 1.8e-43 pos:314 to 373 ; GL22036 [Drosophila persimilis] gi|194112012|gb|EDW34055 1| GL22036 [Drosophila persimilis] 1432
RKRGRQTYTRYQTLELEKEFHFNRYLTRRRRIEIAHALCLTERQIKIWFQNRRMKWKKEN
>gi|195152063|ref|XP_002016958.1| [Drosophila persimilis] gi|195152063|ref|XP_002016958.1| ;E = 1.4e-38 pos:290 to 349 ; GL21778 [Drosophila persimilis] gi|194112015|gb|EDW34058 1| GL21778 [Drosophila persimilis] 1433
SKRTRQTYTRYQTLELEKEFHFNRYITRRRRVDIANALSLSERQIKIWFQNRRMKSKKDR
>gi|195152067|ref|XP_002016960.1| [Drosophila persimilis] gi|195152067|ref|XP_002016960.1| ;E = 2.2e-43 pos:335 to 394 ; GL22040 [Drosophila persimilis] gi|194112017|gb|EDW34060 1| GL22040 [Drosophila persimilis] 1434
TKRQRTSYTRYQTLELEKEFHFNRYLTRRRRIEIAHALCLTERQIKIWFQNRRMKWKKEH
>gi|195152073|ref|XP_002016961.1| [Drosophila persimilis] gi|195152073|ref|XP_002016961.1| ;E = 7.3e-43 pos:372 to 431 ; GL22041 [Drosophila persimilis] gi|194112018|gb|EDW34061 1| GL22041 [Drosophila persimilis] 1435
PKRQRTAYTRHQILELEKEFHYNRYLTRRRRIEIAHTLVLSERQIKIWFQNRRMKWKKDN
>gi|195152079|ref|XP_002016964.1| [Drosophila persimilis] gi|195152079|ref|XP_002016964.1| ;E = 0.031 pos:89 to 134 ; bcd [Drosophila persimilis] gi|194112021|gb|EDW34064 1| bcd [Drosophila persimilis] 1436
PRRTRTTFTSSQIAELEQHFLQGRYLTAPRLADLSAKLALGTGPDQ
>gi|195152081|ref|XP_002016965.1| [Drosophila persimilis] gi|195152081|ref|XP_002016965.1| ;E = 1.6e-30 pos:86 to 145 ; GL22044 [Drosophila persimilis] gi|194112022|gb|EDW34065 1| GL22044 [Drosophila persimilis] 1437
LKRSRTAFTSVQLVELENEFKSNMYLYRTRRIEIAQRLSLCERQVKIWFQNRRMKFKKDI
>gi|195152085|ref|XP_002016967.1| [Drosophila persimilis] gi|195152085|ref|XP_002016967.1| ;E = 1.1e-33 pos:43 to 102 ; GL21773 [Drosophila persimilis] gi|194112024|gb|EDW34067 1| GL21773 [Drosophila persimilis] 1438
SKRSRTAFTSHQLLELEREFHLNKYMSRTRRIEISQRLNLTERQVKIWFQNRRMKSKKLA
>gi|195152087|ref|XP_002016968.1| [Drosophila persimilis] gi|195152087|ref|XP_002016968.1| ;E = 3.3e-43 pos:190 to 249 ; GL22046 [Drosophila persimilis] gi|194112025|gb|EDW34068 1| GL22046 [Drosophila persimilis] 1439
PRRLRTAYTNTQLLELEKEFHFNKYLCRPRRIEIAASLDLTERQVKVWFQNRRMKHKRQT
>gi|195152109|ref|XP_002016979.1| [Drosophila persimilis] gi|195152109|ref|XP_002016979.1| ;E = 1.8e-40 pos:512 to 571 ; GL22053 [Drosophila persimilis] gi|194112036|gb|EDW34079 1| GL22053 [Drosophila persimilis] 1440
NNSGRTNFTNKQLTELEKEFHFNRYLTRARRIEIANTLQLNETQVKIWFQNRRMKQKKRV
>gi|195158483|ref|XP_002020115.1| [Drosophila persimilis] gi|195158483|ref|XP_002020115.1| ;E = 5.6e-30 pos:91 to 150 ; GL13677 [Drosophila persimilis] gi|194116884|gb|EDW38927 1| GL13677 [Drosophila persimilis] 1441
QRKERTAFTKSQLKELESEFLYSNYLTRLRRYEIAVALELTERQVKVWFQNRRMKCKRIK
>gi|195162803|ref|XP_002022243.1| [Drosophila persimilis] gi|195162803|ref|XP_002022243.1| ;E = 1.3e-31 pos:225 to 284 ; GL25910 [Drosophila persimilis] gi|194104204|gb|EDW26247 1| GL25910 [Drosophila persimilis] 1442
SKRIRTAFTSTQLLELEREFSHNAYLSRLRRIEIANRLRLSEKQVKIWFQNRRVKQKKGG
>gi|195165896|ref|XP_002023774.1| [Drosophila persimilis] gi|195165896|ref|XP_002023774.1| ;E = 5.7e-27 pos:174 to 233 ; GL27262 [Drosophila persimilis] gi|194105934|gb|EDW27977 1| GL27262 [Drosophila persimilis] 1443
QRRQRTTFSTEQTLRLEVEFHRNEYISRSRRFELAETLRLTETQIKIWFQNRRAKDKRIE
>gi|195168355|ref|XP_002024997.1| [Drosophila persimilis] gi|195168355|ref|XP_002024997.1| ;E = 9.6e-31 pos:489 to 548 ; GL18045 [Drosophila persimilis] gi|194108427|gb|EDW30470 1| GL18045 [Drosophila persimilis] 1444
TRRPRTAFTSQQLLELEKQFKQNKYLSRPKRFEVASGLMLSETPVKIWFQNRRMKWKRSK
>gi|195325849|ref|XP_002029643.1| [Drosophila sechellia] gi|195325849|ref|XP_002029643.1| ;E = 5.5e-32 pos:439 to 498 ; GM25007 [Drosophila sechellia] gi|194118586|gb|EDW40629 1| GM25007 [Drosophila sechellia] 1445
TRRPRTAFTSQQLLELEKQFKQNKYLSRPKRFEVASGLMLSETQVKIWFQNRRMKWKRSK
>gi|195327672|ref|XP_002030542.1| [Drosophila sechellia] gi|195327672|ref|XP_002030542.1| ;E = 1.3e-31 pos:215 to 274 ; GM24515 [Drosophila sechellia] gi|194119485|gb|EDW41528 1| GM24515 [Drosophila sechellia] 1446
SKRIRTAFTSTQLLELEREFSHNAYLSRLRRIEIANRLRLSEKQVKIWFQNRRVKQKKGG
>gi|195331075|ref|XP_002032228.1| [Drosophila sechellia] gi|195331075|ref|XP_002032228.1| ;E = 3.1e-28 pos:86 to 145 ; GM23634 [Drosophila sechellia] gi|194121171|gb|EDW43214 1| GM23634 [Drosophila sechellia] 1447
NRKERTAFSKTQLKQLEAEFCYSNYLTRLRRYEIAVALELTERQVKVWFQNRRMKCKRIK
>gi|195344035|ref|XP_002038596.1| [Drosophila sechellia] gi|195344035|ref|XP_002038596.1| ;E = 1.8e-40 pos:172 to 231 ; GM10536 [Drosophila sechellia] gi|194133617|gb|EDW55133 1| GM10536 [Drosophila sechellia] 1448
NNSGRTNFTNKQLTELEKEFHFNRYLTRARRIEIANTLQLNETQVKIWFQNRRMKQKKRV
>gi|195344053|ref|XP_002038605.1| [Drosophila sechellia] gi|195344053|ref|XP_002038605.1| ;E = 3.3e-43 pos:245 to 304 ; GM10530 [Drosophila sechellia] gi|194133626|gb|EDW55142 1| GM10530 [Drosophila sechellia] 1449
PRRLRTAYTNTQLLELEKEFHFNKYLCRPRRIEIAASLDLTERQVKVWFQNRRMKHKRQT
>gi|195344055|ref|XP_002038606.1| [Drosophila sechellia] gi|195344055|ref|XP_002038606.1| ;E = 7.6e-34 pos:43 to 102 ; GM10529 [Drosophila sechellia] gi|194133627|gb|EDW55143 1| GM10529 [Drosophila sechellia] 1450
SKRSRTAFSSHQLIELEREFHLNKYLARTRRIEISQRLALTERQVKIWFQNRRMKLKKST
>gi|195344059|ref|XP_002038608.1| [Drosophila sechellia] gi|195344059|ref|XP_002038608.1| ;E = 1.6e-30 pos:90 to 149 ; GM10527 [Drosophila sechellia] gi|194133629|gb|EDW55145 1| GM10527 [Drosophila sechellia] 1451
LKRSRTAFTSVQLVELENEFKSNMYLYRTRRIEIAQRLSLCERQVKIWFQNRRMKFKKDI
>gi|195344065|ref|XP_002038611.1| [Drosophila sechellia] gi|195344065|ref|XP_002038611.1| ;E = 7.7e-18 pos:86 to 145 ; bicoid [Drosophila sechellia] gi|194133632|gb|EDW55148 1| bicoid [Drosophila sechellia] 1452
PRRTRTTFTSSQIAELEQHFLQGRYLTAPRLADLSAKLALGTAQVKIWFKNRRRRHKIQS
>gi|195344069|ref|XP_002038613.1| [Drosophila sechellia] gi|195344069|ref|XP_002038613.1| ;E = 7.3e-43 pos:366 to 425 ; GM10914 [Drosophila sechellia] gi|194133634|gb|EDW55150 1| GM10914 [Drosophila sechellia] 1453
PKRQRTAYTRHQILELEKEFHYNRYLTRRRRIEIAHTLVLSERQIKIWFQNRRMKWKKDN
>gi|195344079|ref|XP_002038616.1| [Drosophila sechellia] gi|195344079|ref|XP_002038616.1| ;E = 2.2e-43 pos:373 to 432 ; GM10524 [Drosophila sechellia] gi|194133637|gb|EDW55153 1| GM10524 [Drosophila sechellia] 1454
TKRQRTSYTRYQTLELEKEFHFNRYLTRRRRIEIAHALCLTERQIKIWFQNRRMKWKKEH
>gi|195344083|ref|XP_002038618.1| [Drosophila sechellia] gi|195344083|ref|XP_002038618.1| ;E = 3.2e-39 pos:257 to 316 ; ftz [Drosophila sechellia] gi|188504144|gb|ACD56190 1| FTZ [Drosophila sechellia] gi|194133639|gb|EDW55155 1| ftz [Drosophila sechellia] 1455
SKRTRQTYTRYQTLELEKEFHFNRYITRRRRIDIANALSLSERQIKIWFQNRRMKSKKDR
>gi|195349253|ref|XP_002041161.1| [Drosophila sechellia] gi|195349253|ref|XP_002041161.1| ;E = 4.3e-39 pos:394 to 453 ; Abd B [Drosophila sechellia] gi|194122766|gb|EDW44809 1| Abd B [Drosophila sechellia] 1456
VRKKRKPYSKFQTLELEKEFLFNAYVSKQKRWELARNLQLTERQVKIWFQNRRMKNKKNS
>gi|195349268|ref|XP_002041167.1| [Drosophila sechellia] gi|195349268|ref|XP_002041167.1| ;E = 8.7e-43 pos:396 to 455 ; GM15405 [Drosophila sechellia] gi|194122772|gb|EDW44815 1| GM15405 [Drosophila sechellia] 1457
RRRGRQTYTRFQTLELEKEFHFNHYLTRRRRIEIAHALCLTERQIKIWFQNRRMKLKKEL
>gi|195349282|ref|XP_002041174.1| [Drosophila sechellia] gi|195349282|ref|XP_002041174.1| ;E = 1.6e-41 pos:107 to 166 ; GM15411 [Drosophila sechellia] gi|194122779|gb|EDW44822 1| GM15411 [Drosophila sechellia] 1458
RRRGRQTYTRYQTLELEKEFHTNHYLTRRRRIEMAHALCLTERQIKIWFQNRRMKLKKEI
>gi|195349786|ref|XP_002041423.1| [Drosophila sechellia] gi|195349786|ref|XP_002041423.1| ;E = 5.7e-27 pos:188 to 247 ; GM10159 [Drosophila sechellia] gi|194123118|gb|EDW45161 1| GM10159 [Drosophila sechellia] 1459
QRRQRTTFSTEQTLRLEVEFHRNEYISRSRRFELAETLRLTETQIKIWFQNRRAKDKRIE
>gi|195351929|ref|XP_002042468.1| [Drosophila sechellia] gi|195351929|ref|XP_002042468.1| ;E = 4.5e-24 pos:53 to 112 ; GM23369 [Drosophila sechellia] gi|194124337|gb|EDW46380 1| GM23369 [Drosophila sechellia] 1460
KDKYRVVYTDFQRLELEKEYCTSRYITIRRKSELAQTLSLSERQVKIWFQNRRAKERKQN
>gi|195378402|ref|XP_002047973.1| [Drosophila virilis] gi|195378402|ref|XP_002047973.1| ;E = 1.3e-31 pos:227 to 286 ; GJ11617 [Drosophila virilis] gi|194155131|gb|EDW70315 1| GJ11617 [Drosophila virilis] 1461
SKRIRTAFTSTQLLELEREFSHNAYLSRLRRIEIANRLRLSEKQVKIWFQNRRVKQKKGG
>gi|195379072|ref|XP_002048305.1| [Drosophila virilis] gi|195379072|ref|XP_002048305.1| ;E = 5.5e-32 pos:469 to 528 ; GJ13893 [Drosophila virilis] gi|194155463|gb|EDW70647 1| GJ13893 [Drosophila virilis] 1462
TRRPRTAFTSQQLLELEKQFKQNKYLSRPKRFEVASGLMLSETQVKIWFQNRRMKWKRSK
>gi|195388022|ref|XP_002052691.1| [Drosophila virilis] gi|195388022|ref|XP_002052691.1| ;E = 3.8e-24 pos:296 to 355 ; GJ17694 [Drosophila virilis] gi|194149148|gb|EDW64846 1| GJ17694 [Drosophila virilis] 1463
KDKYRVVYTDFQRLELEKEYCTSRYITIRRKSELAQSLSLSERQVKIWFQNRRAKERKQN
>gi|195389682|ref|XP_002053505.1| [Drosophila virilis] gi|195389682|ref|XP_002053505.1| ;E = 1.6e-41 pos:283 to 342 ; ultrabithorax [Drosophila virilis] gi|194151591|gb|EDW67025 1| ultrabithorax [Drosophila virilis] 1464
RRRGRQTYTRYQTLELEKEFHTNHYLTRRRRIEMAHALCLTERQIKIWFQNRRMKLKKEI
>gi|195389692|ref|XP_002053510.1| [Drosophila virilis] gi|195389692|ref|XP_002053510.1| ;E = 1.8e-43 pos:295 to 354 ; antennapedia [Drosophila virilis] gi|194151596|gb|EDW67030 1| antennapedia [Drosophila virilis] 1465
RKRGRQTYTRYQTLELEKEFHFNRYLTRRRRIEIAHALCLTERQIKIWFQNRRMKWKKEN
>gi|195389694|ref|XP_002053511.1| [Drosophila virilis] gi|195389694|ref|XP_002053511.1| ;E = 2.5e-38 pos:287 to 346 ; GJ23928 [Drosophila virilis] gi|194151597|gb|EDW67031 1| GJ23928 [Drosophila virilis] 1466
SKRTRQTYSRYQTLELEKEFHFNRYITRRRRMDIAHALNLSERQIKIWFQNRRMKSKKDR
>gi|195389696|ref|XP_002053512.1| [Drosophila virilis] gi|195389696|ref|XP_002053512.1| ;E = 2.2e-43 pos:97 to 156 ; GJ23929 [Drosophila virilis] gi|194151598|gb|EDW67032 1| GJ23929 [Drosophila virilis] 1467
TKRQRTSYTRYQTLELEKEFHFNRYLTRRRRIEIAHALCLTERQIKIWFQNRRMKWKKEH
>gi|195389703|ref|XP_002053514.1| [Drosophila virilis] gi|195389703|ref|XP_002053514.1| ;E = 7.3e-43 pos:39 to 98 ; GJ23932 [Drosophila virilis] gi|194151600|gb|EDW67034 1| GJ23932 [Drosophila virilis] 1468
PKRQRTAYTRHQILELEKEFHYNRYLTRRRRIEIAHTLVLSERQIKIWFQNRRMKWKKDN
>gi|195389709|ref|XP_002053517.1| [Drosophila virilis] gi|195389709|ref|XP_002053517.1| ;E = 7.7e-18 pos:100 to 159 ; bicoid [Drosophila virilis] gi|194151603|gb|EDW67037 1| bicoid [Drosophila virilis] 1469
PRRTRTTFTSSQIAELEQHFLQGRYLTAPRLADLSAKLALGTAQVKIWFKNRRRRHKIQS
>gi|195389711|ref|XP_002053518.1| [Drosophila virilis] gi|195389711|ref|XP_002053518.1| ;E = 1.6e-30 pos:90 to 149 ; zerknullt [Drosophila virilis] gi|194151604|gb|EDW67038 1| zerknullt [Drosophila virilis] 1470
LKRSRTAFTSVQLVELENEFKSNMYLYRTRRIEIAQRLSLCERQVKIWFQNRRMKFKKDI
>gi|195389715|ref|XP_002053520.1| [Drosophila virilis] gi|195389715|ref|XP_002053520.1| ;E = 1.9e-33 pos:47 to 106 ; GJ23303 [Drosophila virilis] gi|194151606|gb|EDW67040 1| GJ23303 [Drosophila virilis] 1471
CKRSRTAFTSHQLLELEREFNENKYLGRPRRIGIAQRLQLTERQVKIWFQNRRMKSKKQA
>gi|195389717|ref|XP_002053521.1| [Drosophila virilis] gi|195389717|ref|XP_002053521.1| ;E = 3.3e-43 pos:173 to 232 ; GJ23937 [Drosophila virilis] gi|194151607|gb|EDW67041 1| GJ23937 [Drosophila virilis] 1472
PRRLRTAYTNTQLLELEKEFHFNKYLCRPRRIEIAASLDLTERQVKVWFQNRRMKHKRQT
>gi|195389737|ref|XP_002053531.1| [Drosophila virilis] gi|195389737|ref|XP_002053531.1| ;E = 1.8e-40 pos:509 to 568 ; lab [Drosophila virilis] gi|194151617|gb|EDW67051 1| lab [Drosophila virilis] 1473
NNSGRTNFTNKQLTELEKEFHFNRYLTRARRIEIANTLQLNETQVKIWFQNRRMKQKKRV
>gi|195390624|ref|XP_002053968.1| [Drosophila virilis] gi|195390624|ref|XP_002053968.1| ;E = 5.5e-28 pos:77 to 136 ; GJ24173 [Drosophila virilis] gi|194152054|gb|EDW67488 1| GJ24173 [Drosophila virilis] 1474
QRKERTAFTKAQLKQLEAEFCYSNYLTRLRRYEIAVALELTERQVKVWFQNRRMKCKRIK
>gi|195392304|ref|XP_002054799.1| [Drosophila virilis] gi|195392304|ref|XP_002054799.1| ;E = 1.2e-26 pos:164 to 223 ; rough [Drosophila virilis] gi|194152885|gb|EDW68319 1| rough [Drosophila virilis] 1475
QRRQRTTFSTEQTLRLEVEFHRNEYISRSRRFELAETLRLSETQIKIWFQNRRAKDKRIE
>gi|195394378|ref|XP_002055822.1| [Drosophila virilis] gi|195394378|ref|XP_002055822.1| ;E = 4.3e-39 pos:473 to 532 ; GJ10598 [Drosophila virilis] gi|194142531|gb|EDW58934 1| GJ10598 [Drosophila virilis] 1476
VRKKRKPYSKFQTLELEKEFLFNAYVSKQKRWELARNLQLTERQVKIWFQNRRMKNKKNS
>gi|195394383|ref|XP_002055823.1| [Drosophila virilis] gi|195394383|ref|XP_002055823.1| ;E = 8.7e-43 pos:324 to 383 ; abd A [Drosophila virilis] gi|194142532|gb|EDW58935 1| abd A [Drosophila virilis] 1477
RRRGRQTYTRFQTLELEKEFHFNHYLTRRRRIEIAHALCLTERQIKIWFQNRRMKLKKEL
>gi|195428263|ref|XP_002062193.1| [Drosophila willistoni] gi|195428263|ref|XP_002062193.1| ;E = 1.3e-31 pos:215 to 274 ; GK17410 [Drosophila willistoni] gi|194158278|gb|EDW73179 1| GK17410 [Drosophila willistoni] 1478
SKRIRTAFTSTQLLELEREFSHNAYLSRLRRIEIANRLRLSEKQVKIWFQNRRVKQKKGG
>gi|195434014|ref|XP_002064998.1| [Drosophila willistoni] gi|195434014|ref|XP_002064998.1| ;E = 5.6e-24 pos:270 to 329 ; GK14914 [Drosophila willistoni] gi|194161083|gb|EDW75984 1| GK14914 [Drosophila willistoni] 1479
KDKYRVVYTDFQRLELEKEYCTSRYITIRRKSELAQTLALSERQVKIWFQNRRAKERKQN
>gi|195441698|ref|XP_002068639.1| [Drosophila willistoni] gi|195441698|ref|XP_002068639.1| ;E = 5.5e-32 pos:486 to 545 ; GK20585 [Drosophila willistoni] gi|194164724|gb|EDW79625 1| GK20585 [Drosophila willistoni] 1480
TRRPRTAFTSQQLLELEKQFKQNKYLSRPKRFEVASGLMLSETQVKIWFQNRRMKWKRSK
>gi|195444576|ref|XP_002069930.1| [Drosophila willistoni] gi|195444576|ref|XP_002069930.1| ;E = 2.8e-28 pos:78 to 137 ; GK11783 [Drosophila willistoni] gi|194166015|gb|EDW80916 1| GK11783 [Drosophila willistoni] 1481
QRKERTAFTKPQLKQLETEFGYSNYLTRLRRYEIAVALDLSERQVKVWFQNRRMKCKRIK
>gi|195446461|ref|XP_002070791.1| [Drosophila willistoni] gi|195446461|ref|XP_002070791.1| ;E = 1.8e-40 pos:535 to 594 ; GK10836 [Drosophila willistoni] gi|194166876|gb|EDW81777 1| GK10836 [Drosophila willistoni] 1482
NNSGRTNFTNKQLTELEKEFHFNRYLTRARRIEIANTLQLNETQVKIWFQNRRMKQKKRV
>gi|195446481|ref|XP_002070800.1| [Drosophila willistoni] gi|195446481|ref|XP_002070800.1| ;E = 3.3e-43 pos:197 to 256 ; GK10831 [Drosophila willistoni] gi|194166885|gb|EDW81786 1| GK10831 [Drosophila willistoni] 1483
PRRLRTAYTNTQLLELEKEFHFNKYLCRPRRIEIAASLDLTERQVKVWFQNRRMKHKRQT
>gi|195446483|ref|XP_002070801.1| [Drosophila willistoni] gi|195446483|ref|XP_002070801.1| ;E = 1.4e-33 pos:40 to 99 ; GK12250 [Drosophila willistoni] gi|194166886|gb|EDW81787 1| GK12250 [Drosophila willistoni] 1484
TKRSRTAFTSHQLMELEREFHQNRYLAKPRRMEIAQRLDLTESQVKIWFQNRRMKSKKLA
>gi|195446488|ref|XP_002070803.1| [Drosophila willistoni] gi|195446488|ref|XP_002070803.1| ;E = 1.1e-30 pos:78 to 137 ; GK10829 [Drosophila willistoni] gi|194166888|gb|EDW81789 1| GK10829 [Drosophila willistoni] 1485
LKRSRTAFTSVQLVELEREFNSHRYLYRTRRIEIAQRLSLCERQVKIWFQNRRMKHKKDT
>gi|195446490|ref|XP_002070804.1| [Drosophila willistoni] gi|195446490|ref|XP_002070804.1| ;E = 7.7e-18 pos:72 to 131 ; GK10828 [Drosophila willistoni] gi|194166889|gb|EDW81790 1| GK10828 [Drosophila willistoni] 1486
PRRTRTTFTSSQIAELEQHFLQGRYLTAPRLADLSAKLALGTAQVKIWFKNRRRRHKIQS
>gi|195446494|ref|XP_002070806.1| [Drosophila willistoni] gi|195446494|ref|XP_002070806.1| ;E = 7.3e-43 pos:375 to 434 ; GK12253 [Drosophila willistoni] gi|194166891|gb|EDW81792 1| GK12253 [Drosophila willistoni] 1487
PKRQRTAYTRHQILELEKEFHYNRYLTRRRRIEIAHTLVLSERQIKIWFQNRRMKWKKDN
>gi|195446501|ref|XP_002070807.1| [Drosophila willistoni] gi|195446501|ref|XP_002070807.1| ;E = 2.2e-43 pos:320 to 379 ; GK10826 [Drosophila willistoni] gi|194166892|gb|EDW81793 1| GK10826 [Drosophila willistoni] 1488
TKRQRTSYTRYQTLELEKEFHFNRYLTRRRRIEIAHALCLTERQIKIWFQNRRMKWKKEH
>gi|195446503|ref|XP_002070808.1| [Drosophila willistoni] gi|195446503|ref|XP_002070808.1| ;E = 4.5e-40 pos:273 to 332 ; GK10825 [Drosophila willistoni] gi|194166893|gb|EDW81794 1| GK10825 [Drosophila willistoni] 1489
SKRTRQTYTRYQTLELEKEFHFNRYITRRRRIDIAHALSLTERQIKIWFQNRRMKSKKDR
>gi|195446505|ref|XP_002070809.1| [Drosophila willistoni] gi|195446505|ref|XP_002070809.1| ;E = 1.8e-43 pos:293 to 352 ; GK10824 [Drosophila willistoni] gi|194166894|gb|EDW81795 1| GK10824 [Drosophila willistoni] 1490
RKRGRQTYTRYQTLELEKEFHFNRYLTRRRRIEIAHALCLTERQIKIWFQNRRMKWKKEN
>gi|195450935|ref|XP_002072696.1| [Drosophila willistoni] gi|195450935|ref|XP_002072696.1| ;E = 1.5e-27 pos:171 to 230 ; GK13741 [Drosophila willistoni] gi|194168781|gb|EDW83682 1| GK13741 [Drosophila willistoni] 1491
QRRQRTTFSTEQTLRLEVEFHRNEYISRSRRFELAETLGLTETQIKIWFQNRRAKDKRIE
>gi|195451398|ref|XP_002072901.1| [Drosophila willistoni] gi|195451398|ref|XP_002072901.1| ;E = 4.3e-39 pos:428 to 487 ; GK13851 [Drosophila willistoni] gi|194168986|gb|EDW83887 1| GK13851 [Drosophila willistoni] 1492
VRKKRKPYSKFQTLELEKEFLFNAYVSKQKRWELARNLQLTERQVKIWFQNRRMKNKKNS
>gi|195451407|ref|XP_002072904.1| [Drosophila willistoni] gi|195451407|ref|XP_002072904.1| ;E = 8.7e-43 pos:385 to 444 ; GK13853 [Drosophila willistoni] gi|194168989|gb|EDW83890 1| GK13853 [Drosophila willistoni] 1493
RRRGRQTYTRFQTLELEKEFHFNHYLTRRRRIEIAHALCLTERQIKIWFQNRRMKLKKEL
>gi|195451417|ref|XP_002072909.1| [Drosophila willistoni] gi|195451417|ref|XP_002072909.1| ;E = 1.6e-41 pos:289 to 348 ; GK13855 [Drosophila willistoni] gi|194168994|gb|EDW83895 1| GK13855 [Drosophila willistoni] 1494
RRRGRQTYTRYQTLELEKEFHTNHYLTRRRRIEMAHALCLTERQIKIWFQNRRMKLKKEI
>gi|195485810|ref|XP_002091242.1| [Drosophila yakuba] gi|195485810|ref|XP_002091242.1| ;E = 4.5e-24 pos:283 to 342 ; GE12346 [Drosophila yakuba] gi|194177343|gb|EDW90954 1| GE12346 [Drosophila yakuba] 1495
KDKYRVVYTDFQRLELEKEYCTSRYITIRRKSELAQTLSLSERQVKIWFQNRRAKERKQN
>gi|195492695|ref|XP_002094102.1| [Drosophila yakuba] gi|195492695|ref|XP_002094102.1| ;E = 5.5e-32 pos:447 to 506 ; GE21647 [Drosophila yakuba] gi|194180203|gb|EDW93814 1| GE21647 [Drosophila yakuba] 1496
TRRPRTAFTSQQLLELEKQFKQNKYLSRPKRFEVASGLMLSETQVKIWFQNRRMKWKRSK
>gi|195494446|ref|XP_002094843.1| [Drosophila yakuba] gi|195494446|ref|XP_002094843.1| ;E = 1.3e-31 pos:231 to 290 ; GE19990 [Drosophila yakuba] gi|194180944|gb|EDW94555 1| GE19990 [Drosophila yakuba] 1497
SKRIRTAFTSTQLLELEREFSHNAYLSRLRRIEIANRLRLSEKQVKIWFQNRRVKQKKGG
>gi|195498909|ref|XP_002096727.1| [Drosophila yakuba] gi|195498909|ref|XP_002096727.1| ;E = 1.8e-43 pos:294 to 353 ; GE25826 [Drosophila yakuba] gi|194182828|gb|EDW96439 1| GE25826 [Drosophila yakuba] 1498
RKRGRQTYTRYQTLELEKEFHFNRYLTRRRRIEIAHALCLTERQIKIWFQNRRMKWKKEN
>gi|195498911|ref|XP_002096728.1| [Drosophila yakuba] gi|195498911|ref|XP_002096728.1| ;E = 3.2e-39 pos:261 to 320 ; GE24884 [Drosophila yakuba] gi|194182829|gb|EDW96440 1| GE24884 [Drosophila yakuba] 1499
SKRTRQTYTRYQTLELEKEFHFNRYITRRRRIDIANALSLSERQIKIWFQNRRMKSKKDR
>gi|195498914|ref|XP_002096729.1| [Drosophila yakuba] gi|195498914|ref|XP_002096729.1| ;E = 2.2e-43 pos:326 to 385 ; GE25827 [Drosophila yakuba] gi|194182830|gb|EDW96441 1| GE25827 [Drosophila yakuba] 1500
TKRQRTSYTRYQTLELEKEFHFNRYLTRRRRIEIAHALCLTERQIKIWFQNRRMKWKKEH
>gi|195498922|ref|XP_002096730.1| [Drosophila yakuba] gi|195498922|ref|XP_002096730.1| ;E = 7.3e-43 pos:371 to 430 ; GE24883 [Drosophila yakuba] gi|194182831|gb|EDW96442 1| GE24883 [Drosophila yakuba] 1501
PKRQRTAYTRHQILELEKEFHYNRYLTRRRRIEIAHTLVLSERQIKIWFQNRRMKWKKDN
>gi|195498927|ref|XP_002096732.1| [Drosophila yakuba] gi|195498927|ref|XP_002096732.1| ;E = 7.7e-18 pos:92 to 151 ; GE25828 [Drosophila yakuba] gi|194182833|gb|EDW96444 1| GE25828 [Drosophila yakuba] 1502
PRRTRTTFTSSQIAELEQHFLQGRYLTAPRLADLSAKLALGTAQVKIWFKNRRRRHKIQS
>gi|195498934|ref|XP_002096735.1| [Drosophila yakuba] gi|195498934|ref|XP_002096735.1| ;E = 1.6e-30 pos:90 to 149 ; GE25830 [Drosophila yakuba] gi|194182836|gb|EDW96447 1| GE25830 [Drosophila yakuba] 1503
LKRSRTAFTSVQLVELENEFKSNMYLYRTRRIEIAQRLSLCERQVKIWFQNRRMKFKKDI
>gi|195498939|ref|XP_002096737.1| [Drosophila yakuba] gi|195498939|ref|XP_002096737.1| ;E = 7.6e-34 pos:43 to 102 ; GE25832 [Drosophila yakuba] gi|194182838|gb|EDW96449 1| GE25832 [Drosophila yakuba] 1504
SKRSRTAFSSHQLIELEREFHLNKYLARTRRIEISQRLALTERQVKIWFQNRRMKLKKST
>gi|195498941|ref|XP_002096738.1| [Drosophila yakuba] gi|195498941|ref|XP_002096738.1| ;E = 3.3e-43 pos:193 to 252 ; GE25834 [Drosophila yakuba] gi|194182839|gb|EDW96450 1| GE25834 [Drosophila yakuba] 1505
PRRLRTAYTNTQLLELEKEFHFNKYLCRPRRIEIAASLDLTERQVKVWFQNRRMKHKRQT
>gi|195498962|ref|XP_002096747.1| [Drosophila yakuba] gi|195498962|ref|XP_002096747.1| ;E = 1.8e-40 pos:504 to 563 ; GE25839 [Drosophila yakuba] gi|194182848|gb|EDW96459 1| GE25839 [Drosophila yakuba] 1506
NNSGRTNFTNKQLTELEKEFHFNRYLTRARRIEIANTLQLNETQVKIWFQNRRMKQKKRV
>gi|195500169|ref|XP_002097260.1| [Drosophila yakuba] gi|195500169|ref|XP_002097260.1| ;E = 4.3e-39 pos:398 to 457 ; GE26123 [Drosophila yakuba] gi|194183361|gb|EDW96972 1| GE26123 [Drosophila yakuba] 1507
VRKKRKPYSKFQTLELEKEFLFNAYVSKQKRWELARNLQLTERQVKIWFQNRRMKNKKNS
>gi|195500182|ref|XP_002097264.1| [Drosophila yakuba] gi|195500182|ref|XP_002097264.1| ;E = 8.7e-43 pos:398 to 457 ; GE26127 [Drosophila yakuba] gi|194183365|gb|EDW96976 1| GE26127 [Drosophila yakuba] 1508
RRRGRQTYTRFQTLELEKEFHFNHYLTRRRRIEIAHALCLTERQIKIWFQNRRMKLKKEL
>gi|195500193|ref|XP_002097268.1| [Drosophila yakuba] gi|195500193|ref|XP_002097268.1| ;E = 1.6e-41 pos:287 to 346 ; GE26131 [Drosophila yakuba] gi|194183369|gb|EDW96980 1| GE26131 [Drosophila yakuba] 1509
RRRGRQTYTRYQTLELEKEFHTNHYLTRRRRIEMAHALCLTERQIKIWFQNRRMKLKKEI
[truncated: 533,765 more chars]
