# Supplementary material for: Improving Hox Protein Classification across the Major Model Organisms
Source: PLoS One. 2010 May 25;5(5):e10820. doi: 10.1371/journal.pone.0010820 (PMC2876039; doi:10.1371/journal.pone.0010820)
Supplement: Appendix S6 — CLANS parameters. A Zip archive containing text files specifying the parameters used for each of the generated CLANS cluster maps. (0.01 MB ZIP) [file pone.0010820.s006.zip]

Archive with 12 entries (12 files):
- Figure3A.param
- Figure3B.param
- Figure3C+4A.param
- Figure4B.param
- Figure4C.param
- Figure5.param
- Figure6.param
- Figure7.param
- Figure8.param
- Figure9A.param
- Figure9B.param
- Figure9C.param
