# Supplementary material for: Improving Hox Protein Classification across the Major Model Organisms
Source: PLoS One. 2010 May 25;5(5):e10820. doi: 10.1371/journal.pone.0010820 (PMC2876039; doi:10.1371/journal.pone.0010820)
Supplement: Appendix S6 — CLANS parameters. A Zip archive containing text files specifying the parameters used for each of the generated CLANS cluster maps. (0.01 MB ZIP) [file pone.0010820.s006.zip › Figure4B.param]

<param>
maxmove=0.0010
pval=1.0E-18
usescval=false
complexatt=true
cooling=1.0
currcool=1.0
attfactor=10.0
attvalpow=1
repfactor=5.0
repvalpow=1
dampening=0.2
minattract=30.0
cluster2d=true
blastpath=blastall -p blastp -I T -T T 
formatdbpath=formatdb -p T
showinfo=true
zoom=1.0
dotsize=2
ovalsize=10
groupsize=4
usefoldchange=false
avgfoldchange=false
colorcutoffs=0.04714958;0.06286611;0.07858263;0.09429916;0.11001568;0.12573221;0.14144875;0.15716526;0.17288178;0.18859832;
colorarr=(230;230;230):(210;210;210):(191;191;191):(171;171;171):(152;152;152):(133;132;132):(113;113;113):(94;93;93):(74;74;74):(36;35;35):
</param>
