# Supplementary material for: Improving Hox Protein Classification across the Major Model Organisms
Source: PLoS One. 2010 May 25;5(5):e10820. doi: 10.1371/journal.pone.0010820 (PMC2876039; doi:10.1371/journal.pone.0010820)
Supplement: Appendix S6 — CLANS parameters. A Zip archive containing text files specifying the parameters used for each of the generated CLANS cluster maps. (0.01 MB ZIP) [file pone.0010820.s006.zip › Figure4C.param]

<param>
maxmove=1.0E-4
pval=1.0E-18
usescval=false
complexatt=true
cooling=1.0
currcool=1.0
attfactor=10.0
attvalpow=1
repfactor=5.0
repvalpow=1
dampening=0.2
minattract=100.0
cluster2d=true
blastpath=blastall -p blastp -I T -T T 
formatdbpath=formatdb -p T
showinfo=true
zoom=1.0
dotsize=2
ovalsize=10
groupsize=4
usefoldchange=false
avgfoldchange=false
colorcutoffs=0.060021173;0.08002823;0.10003528;0.12004235;0.1400494;0.16005646;0.18006352;0.20007056;0.22007762;0.22808045;
colorarr=(230;230;230):(211;210;210):(192;191;191):(173;172;172):(154;153;153):(135;134;134):(116;115;115):(97;96;96):(78;77;77):(40;39;39):
</param>
