# Supplementary material for: Improving Hox Protein Classification across the Major Model Organisms
Source: PLoS One. 2010 May 25;5(5):e10820. doi: 10.1371/journal.pone.0010820 (PMC2876039; doi:10.1371/journal.pone.0010820)
Supplement: Appendix S6 — CLANS parameters. A Zip archive containing text files specifying the parameters used for each of the generated CLANS cluster maps. (0.01 MB ZIP) [file pone.0010820.s006.zip › Figure7.param]

<param>
maxmove=0.0010
pval=1.0E-15
usescval=false
complexatt=true
cooling=1.0
currcool=1.0
attfactor=10.0
attvalpow=1
repfactor=5.0
repvalpow=1
dampening=0.2
minattract=100.0
cluster2d=false
blastpath=blastall -p blastp -I T -T T 
formatdbpath=formatdb -p T
showinfo=true
zoom=1.0
dotsize=2
ovalsize=15
groupsize=4
usefoldchange=false
avgfoldchange=false
colorcutoffs=0.29454204;0.36326852;0.431995;0.5007215;0.56944793;0.6381744;0.70690095;0.7756274;0.84435385;0.9130804;
colorarr=(230;230;230):(209;209;209):(188;188;188):(167;167;167):(147;147;147):(126;126;126):(105;105;105):(85;85;85):(64;64;64):(23;23;23):
</param>
