# Supplementary material for: Improving Hox Protein Classification across the Major Model Organisms
Source: PLoS One. 2010 May 25;5(5):e10820. doi: 10.1371/journal.pone.0010820 (PMC2876039; doi:10.1371/journal.pone.0010820)
Supplement: Appendix S6 — CLANS parameters. A Zip archive containing text files specifying the parameters used for each of the generated CLANS cluster maps. (0.01 MB ZIP) [file pone.0010820.s006.zip › Figure8.param]

<param>
maxmove=0.0010
pval=1.0E-18
usescval=false
complexatt=true
cooling=1.0
currcool=1.0
attfactor=10.0
attvalpow=1
repfactor=5.0
repvalpow=1
dampening=0.2
minattract=1200.0
cluster2d=true
blastpath=blastall -p blastp -I T -T T 
formatdbpath=formatdb -p T
showinfo=true
zoom=1.0
dotsize=2
ovalsize=15
groupsize=4
usefoldchange=false
avgfoldchange=false
colorcutoffs=0.30206084;0.36918548;0.4363101;0.5034348;0.5705594;0.637684;0.70480865;0.7719333;0.8390579;0.9061826;
colorarr=(230;230;230):(209;209;209):(188;188;188):(167;167;167):(147;147;147):(126;126;126):(105;105;105):(85;85;85):(64;64;64):(23;23;23):
</param>
