# Supplementary material for: Improving Hox Protein Classification across the Major Model Organisms
Source: PLoS One. 2010 May 25;5(5):e10820. doi: 10.1371/journal.pone.0010820 (PMC2876039; doi:10.1371/journal.pone.0010820)
Supplement: Appendix S6 — CLANS parameters. A Zip archive containing text files specifying the parameters used for each of the generated CLANS cluster maps. (0.01 MB ZIP) [file pone.0010820.s006.zip › Figure9A.param]

<param>
maxmove=1.0E-4
pval=1.0E-26
usescval=false
complexatt=true
cooling=1.0
currcool=1.0
attfactor=10.0
attvalpow=1
repfactor=5.0
repvalpow=1
dampening=0.2
minattract=3000.0
cluster2d=true
blastpath=blastall -p blastp -I T -T T 
formatdbpath=formatdb -p T
showinfo=true
zoom=1.0
dotsize=2
ovalsize=15
groupsize=4
usefoldchange=false
avgfoldchange=false
colorcutoffs=0.3566124;0.42265174;0.48869106;0.5547304;0.62076974;0.68680906;0.75284845;0.81888777;0.8849271;0.9509664;
colorarr=(237;236;236):(218;217;217):(199;199;199):(181;180;180):(162;162;162):(144;143;143):(125;125;125):(106;106;106):(88;88;88):(51;51;51):
</param>
