# Supplementary material for: Improving Hox Protein Classification across the Major Model Organisms
Source: PLoS One. 2010 May 25;5(5):e10820. doi: 10.1371/journal.pone.0010820 (PMC2876039; doi:10.1371/journal.pone.0010820)
Supplement: Appendix S6 — CLANS parameters. A Zip archive containing text files specifying the parameters used for each of the generated CLANS cluster maps. (0.01 MB ZIP) [file pone.0010820.s006.zip › Figure9B.param]

<param>
maxmove=1.0E-4
pval=1.0E-26
usescval=false
complexatt=true
cooling=1.0
currcool=1.0
attfactor=10.0
attvalpow=1
repfactor=5.0
repvalpow=1
dampening=0.2
minattract=200.0
cluster2d=true
blastpath=blastall -p blastp -I T -T T 
formatdbpath=formatdb -p T
showinfo=true
zoom=1.0
dotsize=2
ovalsize=10
groupsize=4
usefoldchange=false
avgfoldchange=false
colorcutoffs=0.0;0.055194277;0.110388555;0.16558284;0.22077711;0.27597138;0.33116567;0.38635996;0.44155422;0.49674848;
colorarr=(230;230;230):(209;209;209):(188;188;188):(167;167;167):(146;146;146):(125;125;125):(104;104;104):(83;83;83):(62;62;62):(20;20;20):
</param>
