# Supplementary material for: Improving Hox Protein Classification across the Major Model Organisms
Source: PLoS One. 2010 May 25;5(5):e10820. doi: 10.1371/journal.pone.0010820 (PMC2876039; doi:10.1371/journal.pone.0010820)
Supplement: Appendix S6 — CLANS parameters. A Zip archive containing text files specifying the parameters used for each of the generated CLANS cluster maps. (0.01 MB ZIP) [file pone.0010820.s006.zip › Figure9C.param]

<param>
maxmove=1.0E-4
pval=1.0E-26
usescval=false
complexatt=true
cooling=1.0
currcool=1.0
attfactor=10.0
attvalpow=1
repfactor=5.0
repvalpow=1
dampening=0.2
minattract=1200.0
cluster2d=true
blastpath=blastall -p blastp -I T -T T 
formatdbpath=formatdb -p T
showinfo=true
zoom=1.0
dotsize=2
ovalsize=10
groupsize=4
usefoldchange=false
avgfoldchange=false
colorcutoffs=0.2595729;0.30187365;0.34417444;0.38647518;0.42877597;0.47107673;0.5133775;0.55567825;0.59797907;0.6402798;
colorarr=(230;230;230):(210;210;210):(190;190;190):(170;170;170):(150;150;150):(130;130;130):(110;110;110):(90;90;90):(70;70;70):(31;30;30):
</param>
